# Supplementary material for: Innate Lymphoid Cell Activation and Sustained Depletion in Blood and Tissue of Children Infected with HIV from Birth Despite Antiretroviral Therapy
Source: Cell Rep. 2020 Sep 15;32(11):108153. doi: 10.1016/j.celrep.2020.108153 (PMC7495043; doi:10.1016/j.celrep.2020.108153)
Supplement: Table S1. Clinical Characteristics of 10 Children Used for Cell Sorting from Blood, Related to Figure 1 [file mmc2.xlsx]

## Sheet: Sheet1
Table S1. Clinical characteristics of 10 children used for cell sorting from blood, Related to Figure 1.
PID	HIV transmission	Gender	age (years)	ART	Time on ART (yrs)	CD4 count/ml	Viral load (copies/ml )	*CD4+ T	*ILC2	*ILCP	*NK CD16+	*NK CD56+
027-14-0093	none	female	5.1726	na	na	nd	na	3	3	3	3	3
027-14-0107	none	male	8.92603	na	na	nd	na	2	3	3	3	0
027-14-0109	none	male	6.81644	na	na	nd	na	3	3	3	3	0
027-14-0114	none	female	5.27123	na	na	nd	na	3	3	2	3	2
027-02-0045	vertical	male	12.2356	yes	nd	nd	<20	1	2	2	3	0
205-33-0010	vertical	male	10.1	yes	9.0	492	<20	3	3	3	3	3
205-33-0006	vertical	female	11.8	yes	4.6	730	<20	3	2	3	3	3
203-33-0009	vertical	female	11.4	no	NA	839	32000	3	2	3	3	2
203-33-0014	vertical	female	11.8	no	NA	531	99000	3	3	3	3	3
203-33-0001	vertical	male	12.6	no	NA	990	4600	3	2	2	2	3
nd=not done
na=not applicable
*Cell population replicates included in RNAseq analysis
