# Supplementary material for: Innate Lymphoid Cell Activation and Sustained Depletion in Blood and Tissue of Children Infected with HIV from Birth Despite Antiretroviral Therapy
Source: Cell Rep. 2020 Sep 15;32(11):108153. doi: 10.1016/j.celrep.2020.108153 (PMC7495043; doi:10.1016/j.celrep.2020.108153)
Supplement: Table S2. DESeq2 Results Comparing ILC2, ILCP, NK CD56high and NK CD16high Subsets from Pediatric Blood, Related to Figure 1 [file mmc3.xlsx]

## Sheet: Sheet 1
Table S2. DESeq2 results comparing ILC2, ILCP, NK CD56high and NK CD16high subsets from paediatric blood. Related to Figure 1.
The pvalue and padj (FDR corrected q) are calculated from a Likelihood Ratio Test ANOVA between all peripheral populations.
gene	baseMean	log2FoldChange	lfcSE	stat	pvalue	padj
XCL2	75.9893	8.63182	0.554391	15.5699	1.16594e-54	1.50395e-50
B3GNT7	139.141	6.47087	0.439066	14.7378	3.68522e-49	2.37678e-45
FGR	256.663	8.33167	0.566957	14.6954	6.89701e-49	2.96548e-45
XCL1	64.8394	7.40431	0.513841	14.4097	4.49511e-47	1.44956e-43
ATP8B4	85.7414	7.72408	0.541693	14.2591	3.93322e-46	8.45577e-43
KIR2DL4	117.391	9.39226	0.658533	14.2624	3.75315e-46	8.45577e-43
TYROBP	184.182	5.28821	0.382615	13.8212	1.89791e-43	3.4973e-40
CRTAM	89.3524	6.76621	0.501404	13.4945	1.68463e-41	2.71626e-38
SH2D1B	297.427	7.08246	0.539249	13.1339	2.10435e-39	3.01599e-36
HAVCR2	122.174	6.30347	0.483284	13.043	6.96647e-39	8.98605e-36
KLRD1	395.895	3.20448	0.249237	12.8572	7.83902e-38	9.19232e-35
KLRF1	108.574	8.34611	0.662181	12.604	2.00808e-36	2.15852e-33
NKG7	998.596	5.75828	0.45831	12.5642	3.32361e-36	3.29779e-33
GZMB	558.058	7.55829	0.61238	12.3425	5.34716e-35	4.92664e-32
IL12RB2	45.0609	8.27445	0.675347	12.2521	1.63614e-34	1.40698e-31
KLRC3	46.5104	7.3985	0.611989	12.0893	1.20346e-33	9.70213e-31
KRT86	86.4244	8.5312	0.706107	12.082	1.31454e-33	9.97429e-31
HLA-DPA1	179.244	5.56773	0.461292	12.0699	1.52372e-33	1.09191e-30
ITGAX	740.986	6.01474	0.509426	11.8069	3.59565e-32	2.44107e-29
HLA-DRB1	90.5973	5.91383	0.507157	11.6608	2.0225e-31	1.30441e-28
IL2RB	1747.41	3.41707	0.297058	11.503	1.27374e-30	7.82377e-28
CCL5	559.376	3.36507	0.293878	11.4505	2.33665e-30	1.37002e-27
HLA-DPB1	124.17	5.02407	0.440335	11.4097	3.74152e-30	2.09834e-27
IFNG	34.4627	7.91271	0.696251	11.3647	6.26517e-30	3.36727e-27
RORA	438.432	-3.15797	0.282712	-11.1703	5.69895e-29	2.94043e-26
KLRG1	87.6824	-4.38242	0.392598	-11.1626	6.21533e-29	3.08352e-26
GNLY	3900.36	6.43949	0.585392	11.0003	3.80845e-28	1.81945e-25
KLRC4	24.186	7.31426	0.669637	10.9227	8.97511e-28	4.13464e-25
HLA-DRA	243.834	6.67889	0.616136	10.84	2.22539e-27	9.89836e-25
CD244	69.5266	6.03469	0.560406	10.7684	4.85209e-27	2.08624e-24
GPR97	66.5894	7.49622	0.69792	10.7408	6.54733e-27	2.72432e-24
TNFRSF25	153.949	-3.37974	0.317404	-10.648	1.78068e-26	7.17781e-24
CCR4	149.651	-4.5711	0.434389	-10.523	6.76559e-26	2.64452e-23
SLAMF7	135.774	5.04927	0.482578	10.4631	1.27604e-25	4.84106e-23
NKG2-E	41.1631	6.62389	0.634209	10.4443	1.55546e-25	5.73255e-23
PVRIG	44.5029	6.32885	0.609205	10.3887	2.79128e-25	1.00013e-22
CXCR3	148.027	6.38855	0.616551	10.3618	3.7012e-25	1.29032e-22
CDKN1A	484.915	-2.37676	0.233195	-10.1921	2.14984e-24	7.29758e-22
LITAF	541.71	3.3785	0.332921	10.1481	3.38e-24	1.11791e-21
CTSW	727.042	2.7087	0.268719	10.08	6.7698e-24	2.18309e-21
KIR3DL2	88.3485	6.81792	0.67852	10.0482	9.35469e-24	2.94308e-21
NCR1	32.1306	5.75643	0.583186	9.87067	5.57929e-23	1.71351e-20
PRF1	1012.06	4.43865	0.454877	9.75792	1.70626e-22	5.11839e-20
GFOD1	57.9529	4.43463	0.455201	9.74214	1.99314e-22	5.84306e-20
GZMM	80.4212	5.69187	0.591423	9.62403	6.32993e-22	1.81444e-19
PDLIM5	99.0617	-2.79895	0.291573	-9.59949	8.03444e-22	2.25296e-19
FCER1G	179.031	3.94677	0.412629	9.56495	1.12254e-21	3.08077e-19
KLRC2	26.7	5.72034	0.599241	9.54598	1.34828e-21	3.62321e-19
CST7	343.518	4.84899	0.508871	9.52891	1.58937e-21	4.18394e-19
CD83	355.486	2.89034	0.304142	9.50325	2.03446e-21	5.24851e-19
NPDC1	49.2811	-5.00756	0.537086	-9.32358	1.12483e-20	2.84493e-18
GATA3	282.249	-1.75783	0.18936	-9.28304	1.64705e-20	4.08562e-18
HPGDS	27.1284	-8.72177	0.941985	-9.25893	2.06501e-20	5.02576e-18
CCNJL	22.4169	7.21137	0.794251	9.07946	1.09115e-19	2.60644e-17
HERC1	680.754	-2.50832	0.277029	-9.05435	1.37383e-19	3.22201e-17
HPGD	31.8355	-5.06707	0.562315	-9.01108	2.04044e-19	4.69568e-17
MBNL2	196.635	-2.70822	0.300605	-9.00923	2.075e-19	4.69568e-17
LGALS9C	17.0401	6.58709	0.732429	8.99348	2.39522e-19	5.32688e-17
ARL4A	206.313	-2.43508	0.271031	-8.9845	2.59915e-19	5.68245e-17
REL	1072.27	2.01025	0.225317	8.92186	4.58506e-19	9.85712e-17
COTL1	187.019	4.17682	0.469952	8.88777	6.23495e-19	1.31844e-16
LDLRAD4	122.714	4.05182	0.457541	8.85564	8.32018e-19	1.731e-16
KLRC1	78.6701	5.12974	0.580376	8.83865	9.68832e-19	1.98365e-16
FSTL4	97.6511	-5.35043	0.605734	-8.83296	1.01937e-18	2.05451e-16
GZMA	105.052	5.79241	0.660977	8.7634	1.89443e-18	3.75943e-16
CCR6	88.2161	-4.10966	0.469519	-8.75291	2.07925e-18	4.06368e-16
ERN1	400.288	-2.68429	0.307767	-8.72182	2.73754e-18	5.27037e-16
RHBDD2	282.872	-1.96144	0.224989	-8.71794	2.83304e-18	5.37404e-16
SLFN13	130.839	3.38418	0.391273	8.64916	5.1881e-18	9.69875e-16
CD74	2039.63	2.17576	0.25266	8.61143	7.21546e-18	1.3296e-15
CD300A	183.23	3.59737	0.41975	8.57027	1.03244e-17	1.84965e-15
HSH2D	150.194	2.99986	0.35003	8.5703	1.03213e-17	1.84965e-15
CDHR1	46.0316	6.66634	0.779452	8.55259	1.20355e-17	2.12665e-15
ITK	320.006	-2.87699	0.338196	-8.50687	1.78688e-17	3.11472e-15
PRKCH	306.762	3.06916	0.361836	8.48221	2.20959e-17	3.80019e-15
KIR2DL1	99.6264	5.64606	0.666576	8.47025	2.44871e-17	4.15604e-15
LDLR	165.15	-3.17436	0.378303	-8.39103	4.81885e-17	8.07252e-15
CD2	71.2046	4.79059	0.573415	8.35449	6.57167e-17	1.08677e-14
LYN	81.9942	3.87438	0.469149	8.25831	1.47744e-16	2.41234e-14
HLA-DMB	24.203	6.22312	0.754588	8.24704	1.62368e-16	2.58566e-14
IL32	454.495	-1.95661	0.237243	-8.24729	1.62029e-16	2.58566e-14
SLA2	281	3.536	0.429624	8.23044	1.86528e-16	2.93417e-14
FAM49A	41.3993	5.24573	0.64628	8.11681	4.78582e-16	7.43763e-14
GK	10.5009	5.81353	0.716983	8.10833	5.13206e-16	7.88077e-14
PLIN2	163.804	-2.74895	0.339512	-8.09677	5.64372e-16	8.5645e-14
IFNGR2	122.086	-3.93354	0.486072	-8.09251	5.84463e-16	8.76627e-14
CD38	178.88	4.23435	0.524168	8.07822	6.5718e-16	9.74364e-14
GZMH	168.967	4.7331	0.588684	8.04014	8.97379e-16	1.30059e-13
GZMK	69.1709	7.55479	0.939552	8.04084	8.92237e-16	1.30059e-13
PLCG2	154.242	4.023	0.502373	8.00799	1.16598e-15	1.67112e-13
CHDH	39.3283	-3.91888	0.493467	-7.94151	1.99732e-15	2.83114e-13
HLA-DRB5	20.8741	5.04172	0.641811	7.85546	3.98319e-15	5.5847e-13
MAF	21.1767	-2.94113	0.374636	-7.85064	4.13934e-15	5.74122e-13
CLUHP3	93.3792	-3.44989	0.440779	-7.8268	5.00459e-15	6.86747e-13
DTHD1	25.038	4.52284	0.57805	7.8243	5.10471e-15	6.93112e-13
SLAMF1	88.3609	-4.8478	0.620535	-7.81229	5.61573e-15	7.54556e-13
ABHD2	390.679	2.96818	0.380889	7.79276	6.55604e-15	8.71818e-13
FGFBP2	300.633	5.42516	0.696346	7.7909	6.65311e-15	8.75699e-13
APBA2	62.6136	5.008	0.646121	7.75087	9.12634e-15	1.1891e-12
NCAM1	108.862	5.49133	0.709533	7.73936	9.99176e-15	1.28884e-12
GSN	113.758	3.87995	0.506048	7.66716	1.75845e-14	2.24577e-12
TPST2	178.728	3.00399	0.39318	7.64025	2.16797e-14	2.74164e-12
TUBA4A	570.726	1.70514	0.223413	7.63225	2.30699e-14	2.88912e-12
IRF8	195.058	4.83906	0.638546	7.57824	3.50264e-14	4.34428e-12
IVNS1ABP	655.501	-1.10953	0.146567	-7.57014	3.72828e-14	4.5801e-12
PTGER4	670.695	-2.18142	0.288907	-7.55058	4.33341e-14	5.27326e-12
NCALD	36.2762	3.06092	0.406336	7.53296	4.96025e-14	5.97965e-12
HLA-DMA	32.4322	4.51321	0.600056	7.52131	5.42286e-14	6.41738e-12
STARD4	141.434	-2.47413	0.328933	-7.5217	5.40688e-14	6.41738e-12
AKNA	1278.58	1.73714	0.231138	7.51558	5.66571e-14	6.64382e-12
KLRK1	362.285	2.43633	0.325388	7.48746	7.02182e-14	8.15986e-12
TNFRSF19	21.1955	-5.56921	0.745492	-7.47052	7.98786e-14	9.19959e-12
C1orf21	95.1689	3.94547	0.52912	7.45666	8.87465e-14	1.01305e-11
C10orf128	41.2878	-4.95783	0.66899	-7.41091	1.25432e-13	1.41925e-11
LYZ	47.3434	4.44311	0.603132	7.36673	1.74865e-13	1.96137e-11
KRT81	17.1429	6.25698	0.850709	7.35502	1.909e-13	2.12277e-11
KIR2DL3	113.115	4.85888	0.661542	7.34477	2.06108e-13	2.2723e-11
FAM102A	310.455	-2.623	0.358506	-7.31646	2.54596e-13	2.78308e-11
DFNB31	70.4261	2.89157	0.396141	7.29935	2.89162e-13	3.13437e-11
TNFRSF1B	807.969	1.83449	0.252169	7.27484	3.46828e-13	3.72812e-11
GNGT2	9.79259	5.09404	0.700363	7.27343	3.50476e-13	3.73619e-11
GDPD5	85.1313	-3.78881	0.521848	-7.26036	3.86055e-13	4.08174e-11
ARAP1	182.669	1.91742	0.264527	7.24848	4.21464e-13	4.38425e-11
SPAG1	24.3326	3.74145	0.516114	7.24927	4.19035e-13	4.38425e-11
PHTF2	156.602	-2.91677	0.40395	-7.22061	5.1753e-13	5.3405e-11
PTGDR2	78.7397	-5.83306	0.80845	-7.21512	5.3887e-13	5.51657e-11
ADAM19	275.849	-4.6723	0.647714	-7.21352	5.4524e-13	5.53783e-11
BCL2A1	59.7097	4.49072	0.623557	7.20178	5.9433e-13	5.98926e-11
S1PR1	1129.39	-1.69285	0.235964	-7.1742	7.27321e-13	7.27265e-11
TESPA1	197.098	-2.67356	0.373168	-7.1645	7.80719e-13	7.74653e-11
DAPK1	68.5081	-4.6318	0.647132	-7.15742	8.22097e-13	8.09483e-11
APMAP	347.836	2.29813	0.324005	7.09289	1.31341e-12	1.28346e-10
GRK5	47.6962	-3.40058	0.481059	-7.06895	1.56107e-12	1.514e-10
TUBA1A	1419.37	-1.49996	0.21235	-7.0636	1.62245e-12	1.56179e-10
KLF10	366.304	-1.86256	0.263888	-7.05813	1.68757e-12	1.61245e-10
KIR2DS4	61.8967	5.09419	0.722968	7.04622	1.83845e-12	1.74369e-10
PDE4A	137.068	2.33752	0.331941	7.04197	1.8954e-12	1.77768e-10
SIGLEC17P	21.0544	4.73341	0.672216	7.0415	1.90185e-12	1.77768e-10
SPOCK2	387.203	-1.89822	0.27088	-7.0076	2.42446e-12	2.24986e-10
IRF7	129.821	2.55789	0.365824	6.99214	2.70717e-12	2.49427e-10
S100A4	133.661	-2.15879	0.30966	-6.97147	3.13655e-12	2.86939e-10
HLA-DRB6	3.28082	4.54155	0.652481	6.96043	3.39227e-12	3.08147e-10
ABCB1	26.0399	3.00958	0.433328	6.94526	3.77775e-12	3.40763e-10
UBE2F	108.552	2.38444	0.343837	6.93482	4.06752e-12	3.64354e-10
ISG15	187.274	3.02427	0.436376	6.93043	4.19569e-12	3.73242e-10
KIR3DL1	144.538	4.9797	0.723614	6.88171	5.91386e-12	5.22486e-10
S1PR5	242.331	4.00009	0.581674	6.87686	6.11858e-12	5.36895e-10
FCGR3A	251.803	4.1799	0.609234	6.86092	6.84185e-12	5.96304e-10
MLC1	122.672	4.24203	0.619751	6.84474	7.66155e-12	6.63264e-10
APOBEC3G	352.013	2.65717	0.389827	6.81626	9.3438e-12	8.03504e-10
CRIP2	140.077	-3.04937	0.447804	-6.80962	9.78591e-12	8.3595e-10
MAST4	179.977	-2.71317	0.401284	-6.76123	1.36825e-11	1.16112e-09
TNFAIP8	109.871	-2.54005	0.376148	-6.75279	1.45029e-11	1.2227e-09
CD7	438.449	1.61312	0.239594	6.73274	1.66497e-11	1.39457e-09
GBP5	82.9107	3.20589	0.477254	6.71738	1.85021e-11	1.53973e-09
SYK	40.1895	3.28373	0.494966	6.63426	3.26136e-11	2.69668e-09
CIITA	75.018	3.17586	0.479878	6.61804	3.63981e-11	2.99044e-09
PKP2	21.4487	-5.03228	0.761448	-6.60882	3.87383e-11	3.16256e-09
GLRX	110.094	-2.48571	0.376702	-6.59862	4.15016e-11	3.36685e-09
CCDC64	21.8837	2.50436	0.379709	6.59549	4.23852e-11	3.41704e-09
MAP2K3	362.778	1.25195	0.190023	6.58845	4.44438e-11	3.56075e-09
GAB3	133.978	-2.67446	0.40657	-6.5781	4.76493e-11	3.77073e-09
SPRY2	18.5856	6.32834	0.961951	6.57865	4.7475e-11	3.77073e-09
RNF207	72.9861	-2.807	0.427191	-6.57082	5.00399e-11	3.93576e-09
FAM107B	213.704	-1.5913	0.242355	-6.56597	5.16958e-11	4.01736e-09
SCART1	43.4972	-3.15427	0.480397	-6.56596	5.17003e-11	4.01736e-09
IGFBP4	46.397	5.71658	0.872368	6.55294	5.64134e-11	4.35735e-09
EPHA4	109.107	2.60448	0.397928	6.54509	5.94613e-11	4.56542e-09
IL17RB	26.2367	-5.37906	0.82455	-6.52363	6.86262e-11	5.23793e-09
GAB2	115.53	-3.02842	0.465209	-6.5098	7.52502e-11	5.70972e-09
TXK	90.9327	2.84781	0.437569	6.50826	7.60283e-11	5.73503e-09
LGALS12	16.2522	-5.88983	0.905604	-6.50376	7.83348e-11	5.87466e-09
ADAM28	21.4086	3.9061	0.600977	6.49959	8.05414e-11	6.00522e-09
MBOAT2	33.3773	-3.36601	0.519206	-6.483	8.99175e-11	6.66578e-09
CMC1	56.027	3.78377	0.58436	6.47507	9.47654e-11	6.98502e-09
GPR25	15.7335	-5.29335	0.818798	-6.46479	1.01441e-10	7.43209e-09
SLC2A3	597.193	-1.19409	0.18473	-6.46398	1.01983e-10	7.43209e-09
RPLP0	2108.45	-1.15065	0.178488	-6.44663	1.14366e-10	8.28772e-09
PHLDA1	356.555	-1.92837	0.299282	-6.44333	1.16882e-10	8.4227e-09
CD8A	71.044	4.89177	0.760718	6.43047	1.27213e-10	9.11625e-09
GNG2	385.647	-1.67692	0.261755	-6.40647	1.48928e-10	1.06134e-08
RIPK2	54.5841	2.87221	0.449779	6.38582	1.70478e-10	1.20824e-08
METRNL	81.287	2.77525	0.436074	6.36417	1.9635e-10	1.384e-08
CFAP36	45.4897	-2.08111	0.327419	-6.35611	2.06923e-10	1.4506e-08
FCRL6	83.006	4.12017	0.65046	6.33425	2.385e-10	1.66293e-08
ZFP36	3047.47	-1.59227	0.251782	-6.324	2.54879e-10	1.76757e-08
RHOG	284.082	-1.30681	0.207451	-6.29937	2.98861e-10	2.0615e-08
KLRB1	1069.37	-2.10154	0.333739	-6.29696	3.03539e-10	2.08263e-08
NOD2	98.311	4.36307	0.694022	6.28664	3.24414e-10	2.21408e-08
LDHA	1686.12	1.63716	0.260681	6.28032	3.37876e-10	2.29382e-08
A2M	48.9732	-3.36176	0.535583	-6.27683	3.45554e-10	2.33367e-08
PLK3	203.401	-2.35463	0.375654	-6.26807	3.65562e-10	2.45593e-08
PLA2G6	167.917	2.63209	0.420053	6.26608	3.70252e-10	2.47455e-08
CLIC4	41.0732	-4.40766	0.705502	-6.24755	4.16933e-10	2.77218e-08
ARAP2	140.161	2.4491	0.394735	6.20442	5.49005e-10	3.63159e-08
PPP1R9A	42.3672	4.5385	0.73162	6.20336	5.52703e-10	3.63741e-08
RAMP1	16.4113	4.66234	0.752393	6.19668	5.76662e-10	3.77582e-08
DUSP6	343.651	-3.42313	0.557042	-6.14519	7.98672e-10	5.20307e-08
APOBR	34.2107	2.81139	0.458235	6.13525	8.50231e-10	5.51112e-08
CD247	415.905	1.31276	0.214121	6.13095	8.73544e-10	5.63392e-08
OTULIN	192.472	2.01624	0.329365	6.1216	9.26387e-10	5.945e-08
VPS37B	121.843	1.40456	0.229494	6.12025	9.34309e-10	5.96616e-08
SIPA1	125.96	2.41957	0.395475	6.11813	9.46769e-10	6.01595e-08
B4GALT1	935.363	1.56567	0.25648	6.10446	1.03152e-09	6.52232e-08
GAS7	112.422	2.80911	0.460267	6.10321	1.03957e-09	6.54119e-08
CBLB	290.335	1.62686	0.266662	6.10083	1.05519e-09	6.60726e-08
TBX21	35.1065	4.66537	0.766855	6.08377	1.17386e-09	7.31481e-08
ICAM2	106.474	-1.80769	0.297348	-6.07936	1.20666e-09	7.48304e-08
SH2D1A	27.6321	3.11745	0.512868	6.07846	1.21345e-09	7.48915e-08
ZNF600	68.6373	2.40713	0.396501	6.07093	1.27175e-09	7.8116e-08
CCDC109B	51.7782	2.48574	0.409885	6.06448	1.3238e-09	8.09277e-08
ABLIM1	800.055	1.23683	0.203975	6.06362	1.3309e-09	8.0978e-08
SSH2	311.805	1.83551	0.303025	6.0573	1.38425e-09	8.38285e-08
BAI2	26.4233	-6.31239	1.04229	-6.05628	1.39308e-09	8.39688e-08
PDGFD	15.5504	4.27996	0.709487	6.03247	1.61472e-09	9.68759e-08
DPP4	31.4631	-3.02079	0.501189	-6.02725	1.66774e-09	9.95934e-08
IFI30	130.264	5.08686	0.844723	6.02193	1.72346e-09	1.02447e-07
FYN	221.463	1.63918	0.272378	6.01801	1.76576e-09	1.04003e-07
HOPX	117.397	2.02296	0.336133	6.01834	1.76217e-09	1.04003e-07
TNFRSF9	186.895	-2.57708	0.429114	-6.0056	1.90629e-09	1.11769e-07
SLC5A3	133.464	2.65868	0.444088	5.98682	2.13979e-09	1.24892e-07
TMEM256-PLSCR3	149.683	-1.89627	0.318782	-5.94849	2.7063e-09	1.57246e-07
PACSIN1	7.45198	6.12202	1.02989	5.94437	2.77529e-09	1.60531e-07
FLT3LG	47.6836	-1.53424	0.258501	-5.93515	2.93576e-09	1.68304e-07
ISOC1	40.119	2.37001	0.399291	5.93554	2.92872e-09	1.68304e-07
CNOT2	287.595	1.24535	0.21	5.93023	3.02517e-09	1.72662e-07
REPS2	5.96226	-3.36331	0.567544	-5.92607	3.10263e-09	1.76303e-07
GOLIM4	30.2959	3.15865	0.53454	5.9091	3.43985e-09	1.94608e-07
PPIB	269.802	-1.36893	0.231695	-5.90832	3.45616e-09	1.94677e-07
GLIPR1	229.625	-1.78477	0.302327	-5.90344	3.56e-09	1.99654e-07
SH3BGRL3	869.079	-1.22007	0.207717	-5.87369	4.26189e-09	2.37983e-07
LCP2	308.305	-1.26281	0.215925	-5.84839	4.96362e-09	2.74788e-07
PHACTR1	18.1359	4.63804	0.793033	5.84848	4.96076e-09	2.74788e-07
RHBDF2	153.556	2.01784	0.345769	5.8358	5.35345e-09	2.95103e-07
NARF	285.286	1.37752	0.236164	5.8329	5.44713e-09	2.9899e-07
P2RY10	80.8282	-1.80897	0.310715	-5.82197	5.81592e-09	3.17879e-07
SOS1	110.609	-2.07421	0.357048	-5.80934	6.27201e-09	3.41361e-07
SSR1	275.797	-1.04336	0.179737	-5.80491	6.44017e-09	3.49041e-07
PLXNA4	79.6144	4.25925	0.734226	5.80101	6.59183e-09	3.55766e-07
IFNAR2	73.9345	-1.82658	0.31568	-5.78616	7.20148e-09	3.87049e-07
GPR18	32.4446	3.09885	0.536768	5.77317	7.77944e-09	4.16378e-07
ENO2	50.1048	-3.12188	0.54129	-5.76747	8.04682e-09	4.28909e-07
FLNB	188.384	2.53908	0.440368	5.76581	8.12657e-09	4.31377e-07
ABI3	73.4733	3.69129	0.640808	5.76037	8.39315e-09	4.43702e-07
DIP2A	241.955	1.81198	0.31664	5.72253	1.04948e-08	5.52542e-07
CCL22	19.1087	2.87957	0.503668	5.7172	1.08294e-08	5.67837e-07
LOXL1	15.6605	-2.90269	0.508456	-5.70884	1.1375e-08	5.94033e-07
LDHB	380.429	-1.27666	0.224125	-5.69619	1.22518e-08	6.3724e-07
KIR2DP1	23.6387	4.21428	0.740458	5.69145	1.25965e-08	6.52541e-07
MCTP2	204.092	2.02182	0.356086	5.6779	1.36356e-08	7.00739e-07
S100B	9.29883	5.18639	0.913377	5.67826	1.36076e-08	7.00739e-07
SEC61A1	682.753	-1.38372	0.243743	-5.67695	1.37114e-08	7.0184e-07
DLG5	112.424	-3.40512	0.599907	-5.67608	1.37813e-08	7.02629e-07
FYCO1	122.998	-2.90313	0.512825	-5.66105	1.50448e-08	7.61031e-07
RNF115	92.5027	1.31196	0.231749	5.66111	1.50394e-08	7.61031e-07
RASGRP4	23.8231	-3.5151	0.624958	-5.62454	1.86006e-08	9.33576e-07
TNFRSF10A	46.7512	-2.20947	0.392806	-5.62484	1.85677e-08	9.33576e-07
CRLF2	42.2731	-3.59071	0.640376	-5.60719	2.05633e-08	1.02809e-06
NEIL1	37.8766	2.86986	0.512307	5.60184	2.12085e-08	1.05625e-06
IL9R	47.6534	-3.77503	0.67546	-5.58883	2.2861e-08	1.13417e-06
LTBP4	102.331	-2.83641	0.508261	-5.58063	2.39649e-08	1.18438e-06
ANXA1	2418.2	-1.59084	0.285334	-5.57538	2.46991e-08	1.21601e-06
EOMES	24.5039	3.4291	0.615246	5.57354	2.4961e-08	1.22423e-06
DYSF	15.6633	5.78587	1.03895	5.56894	2.56291e-08	1.25223e-06
OASL	269.226	2.80828	0.505121	5.55962	2.70359e-08	1.31599e-06
PAG1	203.438	-2.08699	0.37623	-5.5471	2.90452e-08	1.40848e-06
WIPF1	162.825	1.09862	0.198805	5.52612	3.27385e-08	1.58163e-06
FKBP11	78.6141	-2.05112	0.371696	-5.51827	3.42362e-08	1.64781e-06
RNF144A	60.8135	-2.67495	0.484881	-5.51672	3.45379e-08	1.65615e-06
ITGA1	31.3692	-2.59471	0.470515	-5.51461	3.49547e-08	1.66993e-06
ISG20	158.722	1.72665	0.313335	5.51057	3.57678e-08	1.70247e-06
STARD10	29.258	2.33672	0.424931	5.49907	3.818e-08	1.8106e-06
TBXAS1	40.2391	-2.56606	0.467268	-5.49162	3.98265e-08	1.88176e-06
SERINC5	118.935	-2.07534	0.3784	-5.48451	4.14626e-08	1.95192e-06
GRAP2	73.7661	-2.79674	0.510189	-5.48177	4.21085e-08	1.97512e-06
RPL10	4018.15	-0.975472	0.178179	-5.47467	4.38336e-08	2.04858e-06
GALNT11	79.766	2.03391	0.371715	5.4717	4.45737e-08	2.07565e-06
MAPRE2	1097.51	0.972854	0.177996	5.46559	4.61357e-08	2.14067e-06
FNBP1	343.918	-0.979043	0.179888	-5.44252	5.25312e-08	2.42353e-06
TMCC3	29.6511	3.64841	0.670384	5.44226	5.26078e-08	2.42353e-06
GNPTAB	132.984	1.88046	0.3458	5.43801	5.38787e-08	2.47324e-06
CABLES1	4.96509	5.17416	0.952775	5.43061	5.61604e-08	2.56884e-06
KLF6	1642.61	-1.56776	0.288784	-5.42884	5.67218e-08	2.58535e-06
DUSP16	145.352	-1.9869	0.366042	-5.42806	5.69689e-08	2.58747e-06
SV2C	31.2602	-3.48709	0.642946	-5.42361	5.84073e-08	2.64349e-06
LGALS9B	6.31067	4.33777	0.800061	5.4218	5.90016e-08	2.66106e-06
NT5DC2	24.4032	-3.91827	0.723817	-5.41335	6.18554e-08	2.78004e-06
TPPP	47.8119	-3.54943	0.659118	-5.38513	7.23942e-08	3.24241e-06
ACSL6	29.514	2.95665	0.549724	5.37842	7.5142e-08	3.35383e-06
RPL18A	1196.59	-1.20727	0.22514	-5.3623	8.21696e-08	3.65485e-06
IGFBP7	20.6944	3.69462	0.690776	5.3485	8.86843e-08	3.92034e-06
SLC7A11	14.166	2.46682	0.461227	5.34838	8.87463e-08	3.92034e-06
PGK1	947.224	0.719921	0.134645	5.34681	8.9517e-08	3.94089e-06
MICAL2	42.5324	3.04712	0.570141	5.3445	9.06675e-08	3.97796e-06
TRIB2	91.6706	-1.85526	0.348978	-5.31626	1.05922e-07	4.6315e-06
NOS3	10.257	-3.7187	0.699614	-5.31535	1.06452e-07	4.63893e-06
HAVCR1	8.89077	4.55346	0.857095	5.31267	1.08031e-07	4.6919e-06
SERPINE1	29.5603	5.27233	0.993806	5.30519	1.12555e-07	4.87198e-06
HSPD1	474.893	2.01569	0.380499	5.29747	1.17415e-07	5.06535e-06
IRF4	79.1088	3.32865	0.629251	5.28986	1.22409e-07	5.26316e-06
CST3	27.3605	2.95564	0.558905	5.28827	1.2348e-07	5.27408e-06
KLF12	400.173	-1.32928	0.251336	-5.28886	1.23079e-07	5.27408e-06
GCNT1	18.2604	3.80323	0.719738	5.28419	1.26264e-07	5.33995e-06
IL21R	307.288	1.62109	0.306762	5.2845	1.26049e-07	5.33995e-06
NFATC2	283.615	1.29545	0.245101	5.28538	1.25444e-07	5.33995e-06
CD97	2344.97	1.00862	0.191519	5.2664	1.39126e-07	5.86465e-06
RGS1	515.062	-1.51846	0.288835	-5.25719	1.46275e-07	6.14595e-06
PLK2	48.3509	3.04469	0.580951	5.24087	1.59818e-07	6.69314e-06
ABCA1	52.4219	-2.96458	0.565909	-5.23862	1.61784e-07	6.75355e-06
PTGS2	83.4183	-5.77986	1.10422	-5.23435	1.65564e-07	6.88906e-06
PLEK	109.428	3.13575	0.599555	5.23013	1.69387e-07	7.02548e-06
ALOX5AP	92.5613	-2.09972	0.401844	-5.22521	1.7396e-07	7.19201e-06
MAFF	156.616	2.36633	0.453661	5.21608	1.82748e-07	7.53119e-06
S1PR2	42.2846	-3.39364	0.651552	-5.20855	1.90323e-07	7.8184e-06
HSPA7	4.1787	4.24627	0.816619	5.19982	1.99481e-07	8.16858e-06
ARHGAP15	296.413	-0.977245	0.188013	-5.19777	2.01696e-07	8.23313e-06
ITGAD	9.31011	4.92657	0.950937	5.18076	2.20987e-07	8.99216e-06
MVD	109.889	1.86599	0.360499	5.17612	2.26542e-07	9.1892e-06
TMED10	329.228	-0.981387	0.189646	-5.17485	2.281e-07	9.2234e-06
JAK1	946.076	0.84981	0.164344	5.17093	2.32933e-07	9.38939e-06
ZNF611	59.614	1.73851	0.336859	5.16094	2.45707e-07	9.87343e-06
RARG	123.539	-2.22318	0.432351	-5.14208	2.7172e-07	1.08848e-05
VCL	215.372	-1.75956	0.342259	-5.14102	2.7325e-07	1.09122e-05
CD6	58.2423	3.93188	0.765672	5.1352	2.81846e-07	1.12089e-05
FES	174.084	2.1775	0.424065	5.13482	2.82416e-07	1.12089e-05
PLA2G16	33.8076	-2.31536	0.451011	-5.13371	2.84088e-07	1.12406e-05
PAPD5	48.9758	1.76716	0.344946	5.12302	3.00686e-07	1.1861e-05
SOCS2	32.1893	-2.26	0.442	-5.11312	3.16878e-07	1.24616e-05
OSBPL5	111.626	3.06396	0.599327	5.11233	3.18215e-07	1.24762e-05
GIPR	10.1568	1.89095	0.370029	5.11027	3.21696e-07	1.25744e-05
CD84	132.111	-2.31939	0.454499	-5.10319	3.33983e-07	1.30153e-05
SYNE2	223.901	-1.33458	0.261662	-5.10039	3.38952e-07	1.31691e-05
HSPG2	5.31576	3.6287	0.711722	5.09848	3.42385e-07	1.32625e-05
SPINK2	4.57811	5.14317	1.00921	5.09622	3.46502e-07	1.33818e-05
EEF1A1	18168	-0.548182	0.10785	-5.08279	3.71923e-07	1.43207e-05
KIFC1	6.44366	5.13616	1.01596	5.05548	4.29302e-07	1.64611e-05
RALGAPA1	170.68	1.63271	0.322979	5.05515	4.30064e-07	1.64611e-05
HLA-DQB1	54.8814	3.25827	0.64919	5.01898	5.19466e-07	1.98242e-05
SPIB	16.0454	2.08582	0.415654	5.01816	5.21699e-07	1.98507e-05
AGPAT5	32.594	2.61522	0.521868	5.01127	5.40726e-07	2.05142e-05
GALNT2	97.0346	2.09043	0.418596	4.9939	5.91733e-07	2.23835e-05
CORO1C	55.6979	2.54216	0.509457	4.98994	6.0398e-07	2.278e-05
GRAP	110.213	-2.83777	0.569014	-4.98717	6.12716e-07	2.30421e-05
CD55	878.788	1.09422	0.219455	4.98606	6.16216e-07	2.31063e-05
SYNE1	388.971	1.52057	0.305119	4.98351	6.24399e-07	2.33453e-05
FAM105A	55.0256	1.88234	0.378833	4.96879	6.73714e-07	2.51163e-05
CD300C	9.12566	4.46169	0.898167	4.96756	6.78014e-07	2.51313e-05
TAB2	371.146	-1.06956	0.215302	-4.96771	6.77473e-07	2.51313e-05
EEPD1	36.1084	-3.29178	0.662745	-4.96689	6.80335e-07	2.51451e-05
RASSF8	10.2494	2.24402	0.451936	4.96534	6.85799e-07	2.52746e-05
SAMD3	87.1241	1.94512	0.391866	4.96374	6.91499e-07	2.54121e-05
PIEZO1	328.18	-1.87904	0.379026	-4.95756	7.13845e-07	2.61588e-05
PITPNM2	61.6244	2.69521	0.543898	4.95535	7.21992e-07	2.63824e-05
DGKH	18.8501	-2.64235	0.533475	-4.9531	7.30406e-07	2.66144e-05
CASC15	13.0518	-3.0535	0.61707	-4.94839	7.48314e-07	2.71902e-05
CDC14A	186.093	-1.71067	0.345946	-4.94489	7.61862e-07	2.75273e-05
IRAK3	36.4995	3.21313	0.649741	4.94524	7.60498e-07	2.75273e-05
PTGDR	73.1667	3.21738	0.651732	4.93666	7.94723e-07	2.86344e-05
VEGFA	16.4372	4.37718	0.890355	4.91621	8.82339e-07	3.17028e-05
EREG	5.83743	3.2993	0.672182	4.90834	9.18496e-07	3.28191e-05
ZG16B	7.89976	-4.10467	0.836255	-4.90839	9.18258e-07	3.28191e-05
RAB29	239.823	1.61384	0.329403	4.89928	9.61864e-07	3.42737e-05
FRY	196.901	-2.02394	0.413202	-4.89818	9.67281e-07	3.43718e-05
NEU1	607.9	-1.23036	0.251981	-4.88274	1.0462e-06	3.70621e-05
RPL13	1965.35	-1.06793	0.218737	-4.88227	1.04874e-06	3.70621e-05
ATP8B2	45.7248	-2.46672	0.506493	-4.8702	1.11485e-06	3.92908e-05
RIN3	489.545	1.44008	0.296571	4.85579	1.19909e-06	4.21445e-05
CLCF1	41.3945	-3.46492	0.714208	-4.85141	1.22588e-06	4.29692e-05
MTFP1	43.765	-2.25518	0.465118	-4.84862	1.24321e-06	4.34586e-05
GRN	78.7538	2.16971	0.447656	4.84682	1.25454e-06	4.37359e-05
ST3GAL5	24.4514	2.24438	0.463662	4.84054	1.29489e-06	4.5021e-05
TKT	159.301	-1.30777	0.270293	-4.83834	1.30926e-06	4.53981e-05
HVCN1	34.1364	3.17238	0.655773	4.83762	1.31405e-06	4.54422e-05
ARHGAP9	679.622	1.04702	0.216534	4.83537	1.32899e-06	4.58361e-05
CD27	14.436	2.16907	0.449209	4.82866	1.37458e-06	4.72037e-05
IGFLR1	44.5156	2.39093	0.495176	4.82845	1.37597e-06	4.72037e-05
MATK	86.7402	2.20583	0.457311	4.82349	1.41071e-06	4.82674e-05
CXorf21	12.8125	3.51501	0.729984	4.81519	1.47063e-06	5.01842e-05
RUNX3	339.823	1.05878	0.219973	4.81322	1.4852e-06	5.05478e-05
PLXND1	132.263	-2.34537	0.488947	-4.79678	1.61235e-06	5.47308e-05
ANKRD28	121.643	-1.75591	0.366576	-4.79003	1.66755e-06	5.63081e-05
LTB	182.886	-2.01604	0.420867	-4.7902	1.66614e-06	5.63081e-05
TSPAN2	118.998	-1.68581	0.352159	-4.78708	1.69228e-06	5.69939e-05
AREG	75.6116	2.52259	0.527447	4.78263	1.73014e-06	5.81175e-05
HLA-DQA1	51.9716	3.66275	0.767114	4.77471	1.79964e-06	6.0295e-05
TRGC1	149.964	1.64657	0.345027	4.77228	1.8215e-06	6.08694e-05
PRR5	43.9933	2.18847	0.459011	4.76779	1.8626e-06	6.20817e-05
SERPINB9	703.662	1.54851	0.32498	4.76493	1.88915e-06	6.28044e-05
LPCAT1	36.3671	2.77333	0.582512	4.76098	1.92653e-06	6.38825e-05
CD3E	129.929	2.44894	0.514609	4.75884	1.94704e-06	6.43973e-05
PLEKHO1	36.8196	-1.93313	0.406472	-4.75588	1.97581e-06	6.51815e-05
TMEM156	13.8947	3.01648	0.634525	4.75393	1.99504e-06	6.56481e-05
KLF5	13.1023	-4.63438	0.976818	-4.74436	2.09165e-06	6.86517e-05
TTC22	22.3385	2.71538	0.573285	4.73653	2.17411e-06	7.11773e-05
DUSP3	43.5881	2.00639	0.423922	4.73292	2.21308e-06	7.22697e-05
ITGA5	460.69	1.12424	0.237915	4.72538	2.29689e-06	7.48171e-05
CASP3	42.9139	1.95487	0.413772	4.72451	2.30675e-06	7.49491e-05
PLSCR1	28.8391	2.32858	0.493147	4.72189	2.33662e-06	7.57289e-05
KIR3DX1	50.2901	1.64195	0.348128	4.71652	2.39916e-06	7.75608e-05
NOP14	111.776	-1.98568	0.421051	-4.716	2.40524e-06	7.75629e-05
SLCO4C1	22.1464	3.0255	0.641838	4.71381	2.43125e-06	7.79611e-05
TCF7	856.857	1.29495	0.274735	4.71344	2.43572e-06	7.79611e-05
YPEL1	20.131	2.28503	0.484752	4.71381	2.43132e-06	7.79611e-05
GPRIN3	227.226	1.74607	0.370864	4.70811	2.50029e-06	7.96916e-05
YPEL2	42.6369	-2.14113	0.454789	-4.70796	2.50214e-06	7.96916e-05
RPL4	3267.78	-0.759641	0.161549	-4.70224	2.57328e-06	8.17556e-05
TUBB4A	19.152	-6.08413	1.29491	-4.6985	2.62085e-06	8.30623e-05
CCDC167	26.4187	-2.34761	0.499783	-4.69727	2.63667e-06	8.33588e-05
CSGALNACT1	43.7325	-2.5715	0.548213	-4.6907	2.72269e-06	8.5868e-05
GMCL1	25.1148	2.09158	0.447827	4.67052	3.00438e-06	9.45206e-05
GNB2L1	2107.99	-0.817523	0.175108	-4.66867	3.0315e-06	9.5142e-05
SRSF2	819.816	0.834198	0.178883	4.66337	3.11073e-06	9.73916e-05
PRNP	530.668	-1.24376	0.266812	-4.66158	3.13796e-06	9.80061e-05
SLC29A1	7.35347	3.92012	0.841486	4.65857	3.1842e-06	9.92101e-05
TNFAIP2	7.18027	5.11991	1.1002	4.65361	3.26171e-06	0.00010138
CEP78	126.389	2.03219	0.436943	4.65093	3.30447e-06	0.000102462
CHD7	114.21	-1.73561	0.373428	-4.64777	3.35537e-06	0.000103791
DNAJB9	101.972	-1.39368	0.300572	-4.63674	3.53952e-06	0.000109183
NEFL	9.13195	-5.26754	1.13615	-4.63632	3.5466e-06	0.000109183
MCOLN2	18.834	3.21799	0.697034	4.6167	3.89895e-06	0.000119744
LAT	116.666	-1.33992	0.290508	-4.61231	3.98211e-06	0.000122008
LPAR2	31.2807	-2.70983	0.587731	-4.61066	4.01383e-06	0.000122688
APOBEC3F	127.328	2.1279	0.461852	4.60732	4.07887e-06	0.000124381
SMAP2	118.081	1.57831	0.342774	4.60453	4.13399e-06	0.000125765
CLN3	66.1698	1.36181	0.29603	4.60023	4.2202e-06	0.000128085
CCL4L1	70.4591	4.10456	0.893206	4.59531	4.32103e-06	0.000130838
ZBTB16	209.636	-1.63067	0.354935	-4.59427	4.34272e-06	0.000131187
PLEKHG3	154.458	-2.12744	0.463208	-4.59282	4.37286e-06	0.000131789
GSTK1	200.711	-1.1336	0.247394	-4.58215	4.60209e-06	0.000138374
RBM47	16.1253	-2.62609	0.573173	-4.58166	4.61298e-06	0.000138379
DUSP4	159.487	2.15562	0.470715	4.57947	4.66166e-06	0.000139192
SSR3	235.572	-1.10304	0.240856	-4.57965	4.65758e-06	0.000139192
CXCR6	47.5202	-3.29347	0.719405	-4.57805	4.69326e-06	0.000139812
CD72	15.127	2.7201	0.595711	4.56614	4.96798e-06	0.000147654
TMOD3	107.761	-1.22679	0.268721	-4.56529	4.98806e-06	0.00014791
PTGER2	64.489	-1.98169	0.434637	-4.55942	5.12949e-06	0.000151755
C19orf10	62.1054	-1.27833	0.280474	-4.55776	5.17032e-06	0.000152613
FSCN1	62.9253	-2.77865	0.610351	-4.55255	5.29988e-06	0.000155725
UQCC3	11.902	-2.30643	0.506575	-4.55299	5.28884e-06	0.000155725
PRKCQ	124.865	-1.78129	0.39148	-4.55014	5.36092e-06	0.00015716
APBB1IP	85.9933	-1.57084	0.345406	-4.54782	5.42048e-06	0.000158546
HS3ST3B1	25.3766	2.56463	0.563997	4.54725	5.43515e-06	0.000158615
GPR56	487.449	3.01954	0.664492	4.54414	5.51613e-06	0.000160615
HLF	11.3752	-4.55144	1.00197	-4.54248	5.55953e-06	0.000161514
IL2RA	212.181	-1.70162	0.374814	-4.53989	5.62832e-06	0.000163145
PRMT2	146.46	1.39302	0.306896	4.53905	5.6507e-06	0.000163427
MARCH3	19.8095	2.21681	0.489035	4.53303	5.81426e-06	0.000167781
CD52	111.722	-1.40557	0.310543	-4.52616	6.00638e-06	0.000172938
PSD3	15.7228	-3.93924	0.871897	-4.51801	6.24238e-06	0.000179333
CSF2RA	12.7567	1.56463	0.346347	4.51751	6.25698e-06	0.000179353
SYTL1	215.521	-0.997982	0.221188	-4.51192	6.42421e-06	0.000183738
CLEC2D	87.5939	1.51919	0.336754	4.51125	6.44454e-06	0.000183912
NDUFV2	162.002	-1.31746	0.29241	-4.50554	6.62041e-06	0.000188513
NELL2	11.755	3.97536	0.882692	4.50368	6.67864e-06	0.000189753
GTPBP1	661.305	0.988004	0.219501	4.50114	6.75903e-06	0.000191615
ZSWIM1	80.496	-2.36605	0.525953	-4.49859	6.84042e-06	0.000193497
CRY1	121.412	-1.31652	0.292798	-4.49633	6.9135e-06	0.000195136
IL1B	41.6102	6.02498	1.34025	4.4954	6.94393e-06	0.000195141
SLC7A5	349.85	1.65258	0.367592	4.4957	6.93421e-06	0.000195141
STT3A	207.418	-1.26743	0.28209	-4.49301	7.02228e-06	0.000196914
PLEC	1035.35	-1.35774	0.302613	-4.48672	7.23275e-06	0.000202376
DHRS3	85.2573	1.63821	0.365395	4.48339	7.34681e-06	0.000205122
LRP5L	15.4291	2.97732	0.664539	4.48028	7.45461e-06	0.000207682
RAPGEF2	70.8916	-1.75787	0.392481	-4.47888	7.50356e-06	0.000208596
AES	93.7775	-1.2855	0.287096	-4.47758	7.54924e-06	0.000209414
TC2N	53.4537	1.86472	0.416561	4.47646	7.58908e-06	0.000210068
PRDX2	56.3031	-1.55721	0.348523	-4.46804	7.89392e-06	0.000218038
FAT4	19.0079	3.55389	0.798332	4.45164	8.5215e-06	0.000234369
P4HB	339.002	-0.995642	0.223656	-4.45166	8.52087e-06	0.000234369
COLGALT2	6.9682	3.90633	0.878471	4.44674	8.71832e-06	0.000239272
DLL1	37.5156	2.85915	0.643696	4.44178	8.92195e-06	0.00024434
MCF2L2	36.4094	-2.05812	0.466425	-4.41254	1.02166e-05	0.000279203
STAP1	24.2018	2.57921	0.584654	4.41151	1.02652e-05	0.000279939
RPL8	1236.65	-0.821735	0.186762	-4.39991	1.08293e-05	0.0002947
IL4R	248.961	-0.944425	0.214705	-4.39872	1.08893e-05	0.000295086
PRKCA	35.0372	-2.26739	0.515438	-4.39895	1.08774e-05	0.000295086
RBMS1	137.859	-1.17118	0.266578	-4.3934	1.11593e-05	0.000301768
TSPO	105.764	-1.2349	0.281381	-4.38872	1.14018e-05	0.00030768
TRAT1	48.6085	-3.14281	0.71655	-4.38603	1.15441e-05	0.00031087
ZNF362	25.8428	-2.4173	0.551233	-4.38526	1.15847e-05	0.000311313
PCBP2	516.187	-0.730732	0.166785	-4.38129	1.17977e-05	0.00031638
F2RL1	10.3071	-3.62768	0.831531	-4.36265	1.28496e-05	0.000343874
LUZP1	180.844	-1.29462	0.296826	-4.36153	1.29153e-05	0.000344917
DOK2	160.3	1.38542	0.317755	4.36001	1.30059e-05	0.000346617
CFAP97	26.176	-1.67289	0.384075	-4.35563	1.32684e-05	0.000352884
PTPRC	1108.35	0.769078	0.176636	4.35404	1.33653e-05	0.00035473
ANP32B	124.951	-1.14586	0.263222	-4.35319	1.34174e-05	0.000355115
CX3CR1	156.106	3.25862	0.748608	4.3529	1.34349e-05	0.000355115
MORF4L1	265.257	-0.941782	0.216426	-4.35153	1.35193e-05	0.000356616
WDR86	19.9736	-2.25672	0.519946	-4.34029	1.42293e-05	0.000374578
VAV1	87.317	1.11032	0.255876	4.33929	1.42944e-05	0.000375527
ARMC9	7.35863	2.60516	0.600561	4.33787	1.43867e-05	0.000377184
ITM2C	68.8164	2.01479	0.464667	4.33598	1.45114e-05	0.000379681
ANKRD12	363.314	-1.13166	0.261036	-4.33528	1.45575e-05	0.000380116
GBP4	105.68	1.22244	0.28238	4.32907	1.49737e-05	0.000390194
LIMK1	52.6654	1.60673	0.371725	4.32237	1.54362e-05	0.000401434
NBEAL2	1118.75	-1.6056	0.372744	-4.30752	1.65096e-05	0.000428484
PCNX	197.169	-1.5704	0.364773	-4.30515	1.66869e-05	0.000432219
CHRM3	28.7266	-2.30883	0.537822	-4.29293	1.76334e-05	0.000455818
ILDR2	21.2445	3.51631	0.819505	4.29077	1.78055e-05	0.000459345
ATF7IP2	54.5289	-1.84545	0.430565	-4.2861	1.81835e-05	0.000468124
S100A6	136.908	-1.69418	0.395313	-4.28568	1.82183e-05	0.000468124
MAX	245.781	-0.888588	0.208158	-4.26881	1.96518e-05	0.000503954
ARHGDIB	1451.89	-0.73558	0.172413	-4.26637	1.98677e-05	0.000508478
GAB1	133.964	2.33237	0.546777	4.26566	1.99308e-05	0.000509084
TBK1	58.141	1.65756	0.389419	4.25649	2.07665e-05	0.000529382
CFH	9.01506	-3.28937	0.773988	-4.2499	2.13869e-05	0.000544122
SH2D3C	110.497	2.00827	0.472742	4.24814	2.15552e-05	0.000547323
PAK1	38.7822	2.24297	0.528552	4.24361	2.19949e-05	0.000557392
DENND3	171.232	1.30922	0.309314	4.23266	2.30943e-05	0.000584105
RARRES3	116.746	-1.33045	0.314559	-4.22956	2.34147e-05	0.000591049
SUOX	38.8652	2.58944	0.61438	4.21473	2.50075e-05	0.000630024
PIK3CD	274.259	1.22278	0.290498	4.20925	2.56218e-05	0.000644242
SGK223	11.8708	3.98395	0.947242	4.20585	2.60106e-05	0.000652746
PNKD	15.7431	2.01412	0.479054	4.20437	2.61809e-05	0.000655742
TRAM1	221.477	-0.803922	0.191243	-4.20367	2.62624e-05	0.000656509
TRGC2	46.285	1.7676	0.420744	4.20114	2.65573e-05	0.000662596
FCGBP	39.4877	-2.74169	0.653209	-4.19726	2.7016e-05	0.000672741
SF3A3P2	22.8914	3.01864	0.7193	4.19664	2.70902e-05	0.000673289
CD4	23.2108	4.27639	1.01938	4.19509	2.7276e-05	0.000676602
KRT1	17.8091	-5.44546	1.29938	-4.1908	2.77976e-05	0.000688217
ICOS	116.847	-2.39915	0.573324	-4.18463	2.85637e-05	0.00070448
ZDHHC11	19.6366	-2.80916	0.671245	-4.18499	2.85173e-05	0.00070448
NLRP2	26.632	2.59906	0.622362	4.17611	2.96531e-05	0.000729952
CEP131	8.93912	3.21496	0.770162	4.1744	2.98777e-05	0.00073408
BZRAP1	126.735	1.23022	0.295308	4.16587	3.10166e-05	0.000760615
CCR7	405.411	2.10855	0.506326	4.16441	3.12165e-05	0.000764063
IFT22	39.1504	-1.30656	0.313785	-4.16386	3.1291e-05	0.000764436
STAG3	68.0073	1.43839	0.347089	4.14414	3.41093e-05	0.000831713
SPON2	184.276	2.15226	0.519679	4.14151	3.45019e-05	0.000839699
EFNA5	6.00083	3.27572	0.791301	4.13966	3.4782e-05	0.000844921
MEF2C	10.9807	2.91589	0.705059	4.13567	3.53918e-05	0.000858119
LRRFIP2	77.559	-1.01093	0.244486	-4.13494	3.55048e-05	0.000859242
ARPC1B	336.967	-0.916954	0.221908	-4.13214	3.59399e-05	0.000868144
IL1RL1	27.6501	-3.15104	0.762777	-4.13101	3.61173e-05	0.000870798
ADRBK1	198.353	1.11978	0.271624	4.12254	3.74724e-05	0.000901785
SEC22C	76.5163	-1.31501	0.319287	-4.11858	3.81221e-05	0.000915712
DENND2D	97.317	1.67436	0.406613	4.11782	3.82473e-05	0.000917011
CCL4	168.001	2.48092	0.602644	4.11673	3.84279e-05	0.000919632
ARHGAP35	67.8793	-2.42035	0.588342	-4.11385	3.89109e-05	0.00092433
ATP10A	38.7826	2.56706	0.623879	4.11466	3.87742e-05	0.00092433
EIF3A	390.302	-0.759254	0.184556	-4.11394	3.88958e-05	0.00092433
LRRC16B	14.3037	3.42112	0.831426	4.11476	3.87577e-05	0.00092433
BAHCC1	11.4969	-3.8917	0.946123	-4.11332	3.9001e-05	0.000924375
SND1	282.461	-1.25565	0.305289	-4.11299	3.90561e-05	0.000924375
DNAJC18	12.2217	-2.15834	0.5249	-4.1119	3.92418e-05	0.000927069
RHOBTB3	8.76433	-2.20683	0.537022	-4.10939	3.96713e-05	0.000935503
RASSF5	406.614	0.924602	0.22505	4.10843	3.98361e-05	0.000937675
MMP25	12.0264	-2.0145	0.491449	-4.0991	4.14756e-05	0.000974488
FTL	998.537	-0.820731	0.200356	-4.09637	4.19677e-05	0.000984257
MGLL	33.789	-1.82185	0.444928	-4.09472	4.22681e-05	0.000989504
ZNF831	40.812	2.55356	0.624989	4.08576	4.39325e-05	0.0010266
CD40LG	42.5407	-3.58656	0.879299	-4.07889	4.52519e-05	0.00104962
CD63	135.502	1.07819	0.26441	4.0777	4.54826e-05	0.00104962
D2HGDH	33.487	-2.92857	0.71797	-4.07896	4.52377e-05	0.00104962
GALT	143.125	-1.11521	0.273378	-4.07939	4.51548e-05	0.00104962
LAGE3	7.28215	1.99856	0.489829	4.08012	4.5012e-05	0.00104962
MECP2	125.032	-1.04665	0.256703	-4.07727	4.55684e-05	0.00104962
SLFN11	39.8355	-2.16028	0.529742	-4.078	4.54256e-05	0.00104962
ZNF32	29.2537	-1.73913	0.426536	-4.07732	4.55573e-05	0.00104962
DCHS1	40.0228	-3.8982	0.957535	-4.07108	4.67957e-05	0.00107597
DUSP8	17.7613	-2.23601	0.550476	-4.06195	4.86642e-05	0.00111694
BATF	19.4275	-1.96297	0.484772	-4.04925	5.13813e-05	0.00117721
GCNT4	10.5234	-3.54594	0.877134	-4.04265	5.28512e-05	0.00120874
ITPRIPL1	11.8506	-2.2295	0.551742	-4.04084	5.32602e-05	0.00121594
FIS1	58.2921	-1.26974	0.314428	-4.03824	5.38534e-05	0.00122514
GPCPD1	170.868	1.15292	0.285481	4.03851	5.37914e-05	0.00122514
DNAJC3	85.1085	-1.41708	0.351456	-4.03202	5.52984e-05	0.0012558
STAG3L1	6.50744	-3.37074	0.836518	-4.02948	5.58998e-05	0.00126723
GTF3A	192.134	-1.07054	0.265761	-4.02821	5.62021e-05	0.00127184
TRADD	28.671	-1.43792	0.357175	-4.02582	5.67766e-05	0.0012826
C3orf18	5.44375	-4.67335	1.1612	-4.02458	5.70761e-05	0.00128711
ARHGAP5	52.3595	-1.82192	0.452833	-4.02339	5.73662e-05	0.00129139
ATXN1	86.755	-1.278	0.31779	-4.02152	5.78247e-05	0.00129545
PLCG1	177.07	-1.82657	0.454209	-4.02142	5.78478e-05	0.00129545
TP53BP2	195.802	-1.36743	0.34003	-4.02151	5.78275e-05	0.00129545
FBXL22	6.29046	-4.13843	1.02945	-4.02003	5.81901e-05	0.00129861
TMEM173	173.644	-1.468	0.365166	-4.02008	5.8178e-05	0.00129861
GRAMD4	6.57047	2.31261	0.575342	4.01954	5.83124e-05	0.00129909
IFITM3	224.947	1.20555	0.300315	4.0143	5.96236e-05	0.00132601
STAB1	49.7093	-3.5431	0.882759	-4.01366	5.97846e-05	0.0013273
AASS	3.89136	3.03618	0.757965	4.00571	6.18322e-05	0.0013704
CTNNB1	632.904	0.998388	0.249414	4.00294	6.25608e-05	0.00138417
ASTL	8.9831	2.88304	0.720678	4.00046	6.32206e-05	0.00139637
GCDH	32.9225	1.86736	0.466876	3.99969	6.34249e-05	0.00139849
PPP1R18	68.0617	-1.12316	0.281247	-3.99351	6.51027e-05	0.00143304
IER3	31.3269	1.75182	0.439296	3.98779	6.6691e-05	0.00146316
SNAPC2	9.73716	1.97923	0.496326	3.98777	6.66982e-05	0.00146316
CD48	199.817	-1.04255	0.261468	-3.98728	6.68349e-05	0.00146367
NT5C3B	14.3268	-2.36262	0.593158	-3.98312	6.8017e-05	0.00148704
FAM177A1	159.881	1.10643	0.278156	3.97773	6.95756e-05	0.00151597
IKZF3	191.096	-1.39284	0.350152	-3.9778	6.95548e-05	0.00151597
AMOTL1	46.3926	-2.25832	0.569544	-3.96514	7.33517e-05	0.00159449
ROGDI	12.3183	-3.11335	0.785228	-3.9649	7.34265e-05	0.00159449
IKZF2	34.4132	2.54257	0.643364	3.95199	7.75046e-05	0.00168022
MXD1	211.618	1.23485	0.312503	3.95149	7.76645e-05	0.00168086
TENM1	14.86	3.12533	0.791323	3.94951	7.83126e-05	0.00169205
RPL29	778.82	-0.800072	0.202744	-3.94622	7.93956e-05	0.00171258
CCDC50	49.4508	1.53549	0.389513	3.94207	8.0783e-05	0.0017367
CTDP1	32.6947	1.9457	0.493559	3.94218	8.07441e-05	0.0017367
SLC25A6	658.231	-0.749489	0.190358	-3.93727	8.24153e-05	0.00176797
STK16	17.6971	2.35259	0.59756	3.93699	8.25115e-05	0.00176797
IL5RA	26.6862	-3.14564	0.79968	-3.93362	8.36752e-05	0.00178982
RPL5P8	6.37172	-1.16738	0.296798	-3.93324	8.38089e-05	0.00178982
APOBEC3B	2.83237	3.64382	0.926901	3.93118	8.45283e-05	0.00180206
SNX20	161.442	1.43091	0.364024	3.93081	8.46613e-05	0.00180206
TCIRG1	368.885	1.5274	0.388688	3.92964	8.50729e-05	0.00180783
DDIT4	596.347	-0.881111	0.224317	-3.92796	8.5668e-05	0.00181749
TRBV28	146.426	-0.930756	0.237154	-3.92469	8.68426e-05	0.00183938
MYO1C	13.2682	-3.17554	0.809211	-3.92424	8.70056e-05	0.00183981
SIRT2	130.208	1.11544	0.284371	3.92247	8.76441e-05	0.00185028
STMN3	11.8682	-2.88869	0.736835	-3.92039	8.84041e-05	0.00186327
TNFSF9	4.31722	3.66428	0.93582	3.91558	9.0187e-05	0.00189775
TLE1	26.6091	2.48148	0.634071	3.91357	9.09405e-05	0.00191049
TIFA	53.2261	-1.59697	0.40832	-3.91107	9.18877e-05	0.00192725
SREBF2	175.125	-1.20502	0.308261	-3.90909	9.2643e-05	0.00193994
LMO4	34.8802	-1.76002	0.450568	-3.90622	9.37501e-05	0.00195994
SSR2	366.886	-0.821156	0.210444	-3.90201	9.53978e-05	0.00199116
USP3	252.1	-0.795055	0.204016	-3.89701	9.73865e-05	0.00202938
SNRNP35	29.376	-1.50724	0.386892	-3.89576	9.78913e-05	0.00203661
AFF3	78.9421	2.00467	0.515293	3.89035	0.000100101	0.00207923
BID	100.055	1.1899	0.305924	3.88954	0.000100435	0.00207948
NTRK1	26.5007	-2.53609	0.651989	-3.88978	0.000100337	0.00207948
NDFIP2	29.7902	-2.67836	0.689264	-3.88583	0.00010198	0.00210808
CD28	65.7764	-2.52049	0.649205	-3.88242	0.000103422	0.00213105
SLBP	65.5198	1.31906	0.339739	3.88258	0.000103353	0.00213105
RPL12	769.989	-0.797312	0.205442	-3.88096	0.000104047	0.00214051
RPL6	1353.43	-0.81551	0.210218	-3.87935	0.000104735	0.00215124
THEMIS2	71.3402	2.14286	0.552441	3.87888	0.000104937	0.00215195
ELL2	247.254	1.1271	0.29081	3.87573	0.000106306	0.00217657
SENP7	46.0005	-1.36598	0.352945	-3.87023	0.000108731	0.0022227
TMED9	144.054	-0.959883	0.248119	-3.86864	0.000109444	0.00223373
MYB	2.35983	2.80538	0.725599	3.86629	0.000110504	0.00225181
UGGT1	154.366	-1.0599	0.274174	-3.86581	0.000110722	0.00225269
CMIP	50.7666	1.88684	0.488158	3.86523	0.000110987	0.00225452
ST6GAL1	219.651	-1.64201	0.424874	-3.86471	0.000111222	0.00225574
EML4	428.023	-0.662055	0.171433	-3.86188	0.000112517	0.00227842
FSD1	7.94633	2.62776	0.680508	3.86147	0.000112709	0.00227873
PPIA	1248.53	-0.669205	0.173433	-3.85858	0.000114048	0.0023022
BCAR3	3.96814	3.63855	0.944474	3.85246	0.000116935	0.0023568
PLEKHF1	65.1581	-1.67303	0.434339	-3.85191	0.000117202	0.00235849
AMPD3	56.8507	-2.65393	0.68912	-3.85119	0.000117545	0.00236171
JUNB	755.196	-1.21715	0.316227	-3.84896	0.000118621	0.00237962
KIAA0226L	5.22948	4.0723	1.06042	3.84029	0.000122889	0.00245759
PILRB	85.8096	1.04294	0.271556	3.84061	0.000122728	0.00245759
AQP3	206.936	-1.71841	0.448162	-3.83436	0.000125892	0.00251374
GK5	37.7164	1.64092	0.428059	3.83339	0.000126389	0.00251978
HSPA1A	740.689	2.12833	0.55542	3.83193	0.000127144	0.00253092
HLA-DQA2	4.06658	4.21717	1.10127	3.82935	0.000128482	0.00254967
MICAL1	242.037	-1.36223	0.355726	-3.82945	0.000128432	0.00254967
SLC15A4	61.8183	1.78623	0.466524	3.8288	0.000128767	0.00255141
SP110	79.2532	1.23946	0.324069	3.8247	0.000130933	0.00259035
WDFY2	179.65	-0.871212	0.227874	-3.82322	0.000131719	0.0026019
CCDC141	26.3722	2.6828	0.702077	3.82123	0.000132787	0.00261899
FBLN2	6.46457	4.36842	1.14563	3.81311	0.000137229	0.00270247
PLAC8	393.741	0.815175	0.213988	3.80945	0.000139279	0.00273866
APOBEC3C	149.522	1.15987	0.304738	3.80612	0.000141161	0.00277144
KAT7	436.619	-1.12887	0.296639	-3.80555	0.000141489	0.00277366
PTPRE	151.874	1.23556	0.324803	3.80402	0.000142369	0.00278668
HCST	47.3693	1.25436	0.329789	3.80351	0.000142657	0.00278809
B3GNT2	133.526	1.49528	0.393425	3.80066	0.000144309	0.0028161
AGPAT4	223.449	1.12254	0.29575	3.79558	0.000147299	0.00286518
GCSAM	24.4821	-3.13299	0.825502	-3.79526	0.000147491	0.00286518
PERP	24.9418	-1.91928	0.505665	-3.79555	0.000147318	0.00286518
KCNJ14	3.56969	-2.57546	0.678965	-3.79321	0.000148712	0.00288456
IL18	5.29461	2.62266	0.69218	3.78899	0.000151264	0.00292965
NANP	6.2612	2.35892	0.622742	3.78795	0.000151894	0.00293745
POMK	77.6183	-2.00396	0.529185	-3.78689	0.000152547	0.00294566
CSPP1	44.3155	1.43673	0.379443	3.78642	0.000152833	0.00294677
GLB1	57.2881	-1.47868	0.390805	-3.78367	0.00015453	0.00297505
FAM129A	261.628	-0.898499	0.237561	-3.78218	0.000155463	0.00298856
BIN1	77.1451	1.0964	0.290085	3.77958	0.000157091	0.00301534
NFKBIA	1678.04	-1.03578	0.274663	-3.77108	0.000162541	0.00311534
TIAM2	6.7808	2.23836	0.593643	3.77055	0.000162889	0.00311737
ENG	65.2431	2.16974	0.575799	3.76823	0.000164409	0.00313994
KSR1	52.3752	1.84459	0.48954	3.76801	0.000164555	0.00313994
S100PBP	38.8927	1.55136	0.411982	3.7656	0.000166152	0.00316573
LYPD3	12.8996	-2.99563	0.796044	-3.76314	0.000167792	0.00319226
PAQR7	12.5479	3.16203	0.840641	3.76145	0.000168933	0.00320616
ZDHHC11B	60.4928	-2.48614	0.660976	-3.76132	0.00016902	0.00320616
BLOC1S3	27.4204	-1.30293	0.346498	-3.76028	0.000169722	0.00321475
CYP2S1	6.28253	5.37438	1.43066	3.75656	0.000172264	0.00325335
RORC	116.711	-2.82159	0.7511	-3.75661	0.000172227	0.00325335
RBMS3	11.0149	-2.20349	0.587067	-3.75339	0.000174456	0.00328992
CANX	227.182	-0.734896	0.195839	-3.75256	0.000175041	0.00329133
NUCB2	49.0039	1.27835	0.340644	3.75274	0.000174914	0.00329133
CACNA1C	7.80758	2.83294	0.755434	3.75008	0.000176777	0.00331309
NCF1	5.80826	2.47885	0.661101	3.74957	0.000177135	0.00331309
PARP12	64.2336	-1.46638	0.391093	-3.74945	0.000177225	0.00331309
SF3B5	59.5937	-1.12037	0.298787	-3.74972	0.000177033	0.00331309
DUSP2	538.801	1.93748	0.516874	3.74846	0.000177927	0.0033184
EIF4EBP1	9.16207	2.19077	0.584467	3.74832	0.000178024	0.0033184
RPL5	2187.32	-0.76696	0.205023	-3.74084	0.000183403	0.00341374
CLSTN3	242.193	1.76222	0.471148	3.74027	0.000183823	0.00341662
BCL6	488.611	1.60172	0.428418	3.73868	0.000184991	0.00342352
FRA10AC1	11.5904	-1.69202	0.45257	-3.7387	0.000184974	0.00342352
NME4	10.2599	-2.03615	0.544572	-3.739	0.000184753	0.00342352
ATP6V0C	56.7315	1.29393	0.346388	3.73549	0.000187352	0.00346225
CAPN2	328.966	-1.0263	0.275042	-3.73142	0.000190405	0.00351363
NCKAP1	18.34	-1.61028	0.431825	-3.72901	0.000192234	0.00354233
DAD1	40.9341	-1.12381	0.301632	-3.72577	0.000194722	0.00358304
NCR3LG1	32.1737	2.52011	0.67657	3.72483	0.000195447	0.0035838
PIK3AP1	83.2999	1.7847	0.479126	3.7249	0.000195396	0.0035838
TFG	104.246	-1.0914	0.293022	-3.72464	0.000195596	0.0035838
UTP14C	6.55216	2.27024	0.609857	3.72257	0.000197205	0.00360816
CCL3	53.251	3.41648	0.918015	3.72159	0.00019797	0.00361701
CREM	696.217	1.29913	0.349389	3.71829	0.000200573	0.00364996
MYH9	680.029	-0.97523	0.262283	-3.71823	0.000200622	0.00364996
PER3	15.9997	-2.3627	0.635352	-3.71872	0.000200232	0.00364996
RYR1	2.23205	-3.55024	0.955238	-3.7166	0.00020192	0.0036684
DSE	21.1105	-2.44724	0.658897	-3.71414	0.000203892	0.00369903
SYAP1	165.326	0.814239	0.219321	3.71255	0.000205184	0.00371722
NBEAL1	101.865	1.46905	0.39618	3.70804	0.000208871	0.00377871
MSRB3	31.9477	-2.23331	0.602369	-3.70755	0.000209275	0.00378072
LRMP	148.614	0.8931	0.240923	3.707	0.000209732	0.00378368
CITED2	160.965	-1.66677	0.449753	-3.70597	0.000210583	0.00379373
SLC35A3	24.4092	1.08618	0.293364	3.7025	0.000213485	0.00384065
RPN1	320.598	-0.645019	0.174288	-3.70088	0.000214849	0.00385981
C3orf17	43.8676	1.44614	0.391075	3.69787	0.000217417	0.0039005
ANKRD36	89.9801	-0.950152	0.257265	-3.69328	0.00022138	0.00396609
CATSPER1	3.81521	3.04082	0.824138	3.68969	0.000224523	0.00401682
SERTAD2	156.715	1.16945	0.317026	3.68881	0.000225305	0.00402522
IL10RA	445.532	-1.00942	0.27405	-3.68336	0.000230181	0.00410664
FOSL1	48.7121	-2.44113	0.663008	-3.6819	0.000231504	0.00412454
PBX4	16.9673	-2.25685	0.613245	-3.68018	0.000233069	0.00414671
OGDH	372.971	-1.20337	0.327756	-3.67155	0.000241086	0.00428343
AHR	508.448	-1.38139	0.376871	-3.66543	0.000246927	0.00438117
SH3TC1	82.0455	-1.88453	0.515176	-3.65804	0.00025415	0.00450287
SLC27A2	11.4848	3.68814	1.00842	3.65735	0.000254833	0.00450287
SRPRB	72.8706	-1.17544	0.32138	-3.65747	0.00025472	0.00450287
TLE4	80.7187	-1.30661	0.357469	-3.65516	0.000257021	0.00453531
SEMA7A	47.3678	3.34606	0.915742	3.65394	0.000258249	0.00455075
INPP4B	276.024	-1.78135	0.487671	-3.65277	0.00025943	0.00456019
NRIP3	48.5665	-1.71855	0.470487	-3.65271	0.000259491	0.00456019
IDS	1055.45	-0.535512	0.146636	-3.65198	0.000260224	0.00456685
EVI2B	197.448	-1.09614	0.300461	-3.64821	0.000264075	0.00462813
IGHA1	2.66259	4.15918	1.14063	3.64638	0.00026596	0.00465484
CDK2	13.2112	1.99692	0.547865	3.64492	0.000267474	0.00466867
CHKA	37.0361	1.73759	0.47668	3.64518	0.0002672	0.00466867
TRIM62	42.5325	-2.13631	0.586457	-3.64274	0.000269749	0.00470202
PHLDB3	24.3741	-1.5956	0.438094	-3.64214	0.000270383	0.0047067
PDE6G	12.8015	1.78684	0.491116	3.63832	0.000274422	0.00477058
MAP3K8	252.845	0.962506	0.26461	3.63745	0.000275354	0.00478034
BANP	64.6853	1.32784	0.365126	3.63667	0.000276189	0.00478197
COL6A1	4.05046	4.2198	1.1603	3.63683	0.000276017	0.00478197
PPIAP22	57.2522	-1.25853	0.346478	-3.63235	0.000280853	0.0048497
STK17A	111.872	1.18247	0.325513	3.63263	0.00028055	0.0048497
ACSL1	72.5487	1.69746	0.467495	3.63098	0.00028235	0.00486902
COL24A1	14.5104	3.82805	1.05454	3.63007	0.000283345	0.00487967
HHEX	8.14904	2.63545	0.727809	3.62107	0.000293385	0.00504078
PTPRB	6.76236	-2.10871	0.582357	-3.62099	0.000293482	0.00504078
ZFPL1	15.9067	-1.77627	0.491077	-3.61709	0.000297936	0.00511047
NLRP1	326.893	-1.0565	0.292344	-3.61388	0.000301646	0.00516723
MNT	31.9765	-1.17136	0.324635	-3.60824	0.000308282	0.00527391
LTA4H	198.171	1.2819	0.355318	3.60776	0.000308854	0.0052767
FAM83G	65.3771	-2.03456	0.564175	-3.60625	0.000310648	0.00530033
TTC7B	32.4457	-1.37512	0.381379	-3.60566	0.000311366	0.00530557
MGAT1	210.32	0.86488	0.240149	3.60143	0.000316473	0.00538548
SNX30	59.4916	-1.58973	0.441561	-3.60026	0.000317901	0.00540264
PPAPDC1B	77.9548	-1.424	0.395571	-3.59986	0.000318384	0.00540373
FXYD5	803.051	-0.635245	0.176679	-3.59548	0.000323793	0.00548831
SCN2A	7.13848	-4.62188	1.28689	-3.59152	0.000328753	0.00556508
PTPN13	5.816	-3.59083	1.00025	-3.58995	0.000330741	0.00559138
C9orf66	7.97089	2.14284	0.597428	3.58678	0.000334781	0.00565228
EZR	1817.88	-0.689959	0.192458	-3.58498	0.000337101	0.00568401
YARS	189.063	0.952625	0.265767	3.58443	0.000337813	0.00568857
PLEKHG2	191.158	-1.5602	0.435361	-3.58369	0.000338772	0.0056973
ARHGAP25	94.4047	1.51109	0.421942	3.58127	0.000341925	0.00574283
SCPEP1	21.0802	1.63664	0.457105	3.58045	0.000342999	0.00575338
CTC1	393.084	-1.08913	0.304249	-3.57973	0.000343944	0.00576173
IFITM2	811.445	0.797717	0.222977	3.57758	0.000346793	0.00580192
P2RY1	12.9602	-3.59406	1.00482	-3.57681	0.000347817	0.00581151
PDE4B	567.538	0.914986	0.255878	3.57587	0.00034906	0.00582474
ADAP1	80.7738	1.54796	0.433299	3.57251	0.000353583	0.00588498
AMPD2	289.676	-1.03266	0.289057	-3.57251	0.000353573	0.00588498
PRMT7	41.6202	1.71183	0.479415	3.57066	0.000356079	0.0059189
VCPIP1	199.874	-1.09606	0.307198	-3.56793	0.000359817	0.00597334
APOL3	82.7329	-1.17132	0.32844	-3.56633	0.00036202	0.00600218
NACC1	6.69431	2.56104	0.718236	3.56574	0.00036283	0.00600789
EEF1G	2190.75	-0.686866	0.192689	-3.56463	0.000364377	0.00602576
KLHDC7B	5.13316	-3.61382	1.01459	-3.56183	0.000368272	0.00608239
PARP14	221.673	1.07933	0.303264	3.55904	0.000372206	0.0061395
SIGLEC7	15.6456	3.37783	0.949243	3.55845	0.000373048	0.00614553
CASC5	10.3759	1.94152	0.546138	3.55499	0.000377987	0.00621895
RBM15B	48.1093	-1.60854	0.452525	-3.55459	0.000378565	0.00622052
AUTS2	72.9758	1.28973	0.363795	3.5452	0.000392312	0.00643821
BANK1	6.9369	3.68072	1.03836	3.54474	0.000392993	0.0064412
VAV3	26.7205	2.09459	0.59138	3.54187	0.000397298	0.00650349
EGR1	295.876	-2.17438	0.614471	-3.53863	0.000402213	0.00656962
MAFG	49.6875	-1.81965	0.514238	-3.53853	0.000402357	0.00656962
DOK1	35.414	1.76215	0.498164	3.53728	0.000404269	0.00659249
FADS1	17.7261	-1.91139	0.541673	-3.52868	0.000417634	0.00678888
NRIP1	76.4398	-1.62154	0.45964	-3.52785	0.000418943	0.00678888
RFNG	5.72061	-3.33137	0.944195	-3.52826	0.000418297	0.00678888
RPS5	1068.87	-0.810092	0.229612	-3.52809	0.000418562	0.00678888
SPSB3	190.289	-0.788699	0.223532	-3.52835	0.000418157	0.00678888
BCL2L13	54.7801	1.24516	0.353074	3.52664	0.000420872	0.00681158
OTUB2	10.0856	-4.11504	1.16721	-3.52552	0.000422647	0.00683173
SLC35E4	33.0806	2.00639	0.569461	3.52332	0.00042617	0.00688006
LRRN1	13.1214	-3.73579	1.06163	-3.51894	0.000433282	0.00698614
GMPPB	66.432	-1.54089	0.43799	-3.51811	0.000434637	0.00699923
ACRC	10.2659	2.03527	0.578667	3.51717	0.000436172	0.00701518
CTSS	112.383	1.11098	0.316148	3.51412	0.000441221	0.00708755
RPL14	616.783	-0.759822	0.216319	-3.51251	0.000443902	0.00712176
FOS	13020.8	-1.88794	0.537889	-3.5099	0.000448272	0.00718293
CNIH3	7.04702	-2.63004	0.75158	-3.49935	0.000466397	0.00746408
DAPP1	11.6196	2.1328	0.609825	3.4974	0.000469819	0.00750953
STX1A	23.0605	-1.90732	0.545462	-3.49671	0.000471025	0.00751949
KCNC4	60.0363	-1.67213	0.478269	-3.49622	0.000471904	0.00752422
CA13	4.31792	2.43384	0.696243	3.49567	0.000472869	0.0075303
MADD	629.7	1.00625	0.287912	3.49497	0.000474108	0.00754071
DUSP1	4639.45	-2.07306	0.593246	-3.49443	0.000475066	0.00754665
SPTLC2	115.299	1.1234	0.321538	3.49383	0.000476149	0.00755454
TNS3	48.894	2.51787	0.720744	3.49344	0.00047684	0.00755621
MTRNR2L8	40.655	-1.16895	0.334943	-3.49	0.000483023	0.00764481
PPP1R15A	1861.65	-1.00558	0.288886	-3.4809	0.000499724	0.00789943
SESTD1	17.3751	2.24807	0.646079	3.47956	0.000502232	0.00792936
FYB	125.352	1.33359	0.383539	3.47707	0.000506933	0.0079938
KLRC4-KLRK1	35.5951	2.10303	0.605114	3.47542	0.000510052	0.00803316
TOR1AIP1	155.173	-0.81189	0.233651	-3.4748	0.000511239	0.00804205
SLC39A10	64.9229	1.40072	0.403179	3.47417	0.000512427	0.00805091
TYMS	8.04927	2.6242	0.755527	3.47334	0.000514029	0.00806625
NOTCH1	516.159	1.55141	0.446997	3.47074	0.000519029	0.00812494
RASAL1	1.52808	2.98651	0.860418	3.471	0.000518517	0.00812494
URI1	11.6286	-1.69403	0.488491	-3.46789	0.000524562	0.0082016
FAAH2	28.9228	-2.49989	0.721071	-3.46691	0.000526485	0.00821449
MKRN3	3.70539	2.31865	0.668812	3.46682	0.00052666	0.00821449
GCH1	36.1677	1.66454	0.480419	3.46477	0.000530684	0.00826727
FOXK1	119.809	-0.90207	0.260412	-3.46401	0.000532196	0.00828081
NBPF12	61.5484	-1.14592	0.330872	-3.46334	0.00053351	0.00829125
RLIMP1	14.3393	1.90992	0.552175	3.4589	0.000542396	0.00841921
NAF1	44.1999	-1.49407	0.432097	-3.45771	0.000544784	0.00844612
LDLRAD3	5.24275	-4.80984	1.39237	-3.45444	0.000551439	0.00851857
LRRC58	158.935	-1.12839	0.326626	-3.4547	0.00055091	0.00851857
OGT	548.786	0.76311	0.220903	3.4545	0.000551316	0.00851857
AGK	54.7044	1.51146	0.43772	3.45304	0.000554306	0.00852204
LRSAM1	16.4047	-2.27445	0.658541	-3.45378	0.00055279	0.00852204
SIRPG	14.5073	2.08629	0.60415	3.45327	0.000553842	0.00852204
SPI1	10.383	4.09294	1.18516	3.4535	0.000553371	0.00852204
USP42	184.704	-1.17746	0.341147	-3.45148	0.000557521	0.00855768
WDFY4	11.2924	3.23869	0.938406	3.45127	0.000557951	0.00855768
BCAS4	47.9272	-0.890376	0.258204	-3.44834	0.000564045	0.00863063
PDE7A	39.8398	1.38244	0.400897	3.44836	0.000563992	0.00863063
C7orf50	28.3041	-1.6515	0.479213	-3.44627	0.000568383	0.0086867
PLXNA1	36.7469	-2.08973	0.606472	-3.44572	0.000569549	0.00869421
IRF2BP2	366.129	-1.12947	0.327838	-3.44522	0.000570591	0.00869983
CCR12P	2.43513	4.44851	1.2919	3.44339	0.000574464	0.00872057
HEATR9	4.81048	2.72976	0.792773	3.4433	0.000574656	0.00872057
LNPEP	246.118	1.02732	0.298317	3.44371	0.000573788	0.00872057
MAPK13	41.0777	-1.31951	0.383178	-3.44359	0.000574046	0.00872057
TRGV7	10.3585	2.09885	0.609833	3.44168	0.000578115	0.00876276
AMICA1	49.5336	-1.97483	0.574055	-3.44015	0.000581402	0.00880223
SMG1P2	79.3813	1.30844	0.380516	3.4386	0.000584726	0.00884218
RAP1GAP2	208.432	-1.4364	0.417868	-3.43744	0.000587245	0.00886988
CD99	168.903	-0.7214	0.210113	-3.4334	0.000596068	0.00898921
TMEM123	255.079	0.969081	0.282269	3.43318	0.00059654	0.00898921
JAG1	54.9991	2.26733	0.660546	3.43251	0.000598014	0.00900091
CD24	2.71429	2.53793	0.73948	3.43205	0.000599043	0.0090059
ZBTB25	55.8304	-0.742237	0.216769	-3.42409	0.000616861	0.00926296
RARA	338.712	-0.976867	0.285338	-3.42355	0.000618095	0.00927071
RPA3	24.4098	-1.21723	0.355627	-3.42279	0.000619829	0.00928592
HM13	341.343	-0.975383	0.285007	-3.42232	0.0006209	0.00929117
BCAP31	152.895	-0.882127	0.257845	-3.42116	0.000623553	0.00930927
JADE3	4.89319	4.02006	1.17498	3.42138	0.00062304	0.00930927
YWHAQ	541.144	1.00628	0.294332	3.41886	0.000628833	0.00937725
RHOC	52.6504	1.46072	0.427307	3.41843	0.000629838	0.00938138
ARPC5L	59.1492	1.11093	0.32507	3.41751	0.000631966	0.00940223
LZTFL1	39.7397	-1.58777	0.465195	-3.41313	0.000642214	0.00951715
NEDD9	93.2722	1.46566	0.429327	3.41387	0.000640473	0.00951715
TRIM45	8.79845	-2.07079	0.606745	-3.41295	0.000642642	0.00951715
ZBP1	49.1749	1.81777	0.532533	3.41344	0.000641488	0.00951715
ANTXR2	94.0298	-1.44144	0.422621	-3.41072	0.000647925	0.00958438
EIF3L	641.65	-0.522281	0.153144	-3.41039	0.000648689	0.00958469
RPS4X	3162.39	-0.811182	0.237893	-3.40986	0.000649962	0.00958497
SLC35D1	114.895	1.1135	0.326562	3.40976	0.000650194	0.00958497
BCL11B	17.5177	-2.20396	0.646541	-3.40885	0.000652373	0.00960612
MN1	6.0414	3.91329	1.14811	3.40847	0.000653275	0.00960843
SSFA2	96.5094	-1.30416	0.382673	-3.40803	0.000654348	0.00961325
CAND1	115.266	-0.852669	0.250446	-3.40461	0.000662595	0.00972334
CLN5	13.9048	-1.83091	0.537893	-3.40387	0.000664395	0.00973868
TNIP1	286.944	0.683278	0.20081	3.4026	0.000667471	0.00977265
F2RL3	10.758	1.62403	0.477454	3.40145	0.0006703	0.00980294
CHRNE	6.62216	2.76317	0.812661	3.40015	0.00067349	0.00983845
ACTN1	21.6132	1.40751	0.414146	3.39858	0.000677362	0.00988382
LPXN	443.202	-0.788379	0.232067	-3.39721	0.000680778	0.00992243
RPL28	828.776	-0.709183	0.20881	-3.3963	0.000683028	0.00994399
TSC22D2	523.422	-1.229	0.362135	-3.39376	0.000689396	0.0100254
ZNF77	9.01714	-3.42616	1.00965	-3.39341	0.000690294	0.0100271
NCAPH	8.32615	-3.30993	0.975906	-3.39165	0.000694728	0.0100802
TRNT1	29.7289	-1.40232	0.413806	-3.38883	0.000701921	0.0101731
APRT	84.9136	-0.901879	0.266316	-3.3865	0.000707912	0.0102484
ADAM12	24.5162	-2.72307	0.80464	-3.38421	0.000713839	0.0102996
BCDIN3D	12.6987	-1.43618	0.424365	-3.3843	0.000713588	0.0102996
GABARAP	266.282	-0.693939	0.205044	-3.38435	0.000713474	0.0102996
ACKR2	9.01917	1.56592	0.46283	3.38335	0.00071608	0.0103186
MESDC1	25.1079	-1.96691	0.581395	-3.38309	0.00071676	0.0103186
DEDD	134.632	-0.973904	0.288115	-3.38026	0.000724182	0.0104138
IRS2	118.816	-1.34889	0.399091	-3.3799	0.000725118	0.0104157
PNMA1	47.9967	-1.31895	0.390332	-3.37906	0.000727352	0.0104246
SLC1A4	191.207	1.28728	0.380948	3.37915	0.000727101	0.0104246
UFC1	145.705	-0.975379	0.288751	-3.37792	0.000730355	0.010456
EEFSEC	64.3738	-2.04677	0.606197	-3.37641	0.000734385	0.010502
SPRED2	26.8845	2.30707	0.683728	3.37425	0.000740162	0.0105729
SPCS2	125.543	-1.22779	0.363944	-3.37357	0.000741991	0.0105873
SLA	473.67	1.16973	0.346821	3.37272	0.00074429	0.0106084
AK5	7.08524	-2.61774	0.776659	-3.37052	0.000750268	0.0106715
FBXW4P1	18.2227	2.89261	0.85822	3.37048	0.000750372	0.0106715
GPR137	13.6032	-1.75229	0.520052	-3.36946	0.000753155	0.0106993
LRRC29	2.87281	-3.75749	1.11565	-3.368	0.000757167	0.0107444
SH3RF1	6.67286	-3.31274	0.983764	-3.36741	0.000758767	0.0107553
RDH13	45.7837	1.16735	0.346747	3.36657	0.000761104	0.0107766
SMARCD3	3.1053	-4.43289	1.31715	-3.36551	0.000764029	0.0108062
JARID2	130.68	0.874806	0.260187	3.36223	0.000773169	0.0109234
JUN	1294.85	-1.8115	0.539066	-3.36045	0.000778155	0.0109819
LRP6	5.30071	-3.13193	0.93231	-3.35932	0.000781336	0.0110147
ALPK1	25.9904	-1.47213	0.43854	-3.35689	0.000788233	0.0110998
AATF	76.0082	1.09211	0.325393	3.35628	0.000789983	0.0111123
SEC11C	62.9006	-1.37807	0.410701	-3.35542	0.000792454	0.0111349
TNFAIP8L1	79.2965	-0.881006	0.262699	-3.35367	0.000797484	0.0111934
HSPH1	643.378	1.48147	0.441827	3.35306	0.000799226	0.0112057
TRMT10C	53.3502	-1.37898	0.411601	-3.35029	0.000807277	0.0113063
ITGB1	355.482	-0.997581	0.297864	-3.34911	0.000810705	0.0113297
TMEM181	79.6669	1.06707	0.318603	3.34923	0.000810374	0.0113297
DPM2	42.8517	-1.15312	0.345246	-3.34	0.00083777	0.0116826
ZDHHC14	9.45931	2.45429	0.734752	3.34029	0.000836905	0.0116826
MKI67	19.704	2.81791	0.844216	3.3379	0.000844135	0.0117586
ABHD15	34.1528	1.73255	0.519114	3.33751	0.000845339	0.0117627
AGPAT4-IT1	78.731	1.84699	0.553747	3.33543	0.000851661	0.0118379
CASP10	118.804	-0.951798	0.285423	-3.33469	0.000853949	0.0118569
BTBD19	11.4991	-1.52491	0.457501	-3.33312	0.000858766	0.011911
TMEM154	28.2271	-1.37088	0.41136	-3.33256	0.000860498	0.0119222
CR1	19.4312	-3.04585	0.914808	-3.32949	0.000870045	0.0120223
DCP1A	277.055	-0.648409	0.194755	-3.32936	0.00087046	0.0120223
TRAF1	328.176	0.977372	0.293563	3.32934	0.000870522	0.0120223
LAP3	127.518	0.998269	0.299872	3.32899	0.000871625	0.0120247
BCL7A	14.7632	-1.69448	0.509477	-3.32592	0.000881256	0.0121446
TPST1	48.6776	1.61444	0.485773	3.32344	0.000889155	0.0122299
WWC3	25.048	-1.83309	0.551574	-3.32338	0.000889342	0.0122299
ACSS1	58.4242	1.65306	0.497556	3.32237	0.000892571	0.0122612
NSMF	25.0331	-2.06994	0.623163	-3.32166	0.000894831	0.0122676
TTC13	22.3213	1.82716	0.550081	3.32163	0.000894939	0.0122676
CHST11	71.8094	-1.24553	0.375179	-3.31981	0.000900772	0.0123214
SIMC1	75.0689	1.5624	0.470615	3.31992	0.000900438	0.0123214
SF1	697.377	-0.760178	0.229048	-3.31886	0.000903848	0.0123503
ARF5	160.595	-0.737743	0.222519	-3.31542	0.000915043	0.0124637
FAM92A1	8.86329	-2.38296	0.71869	-3.3157	0.00091415	0.0124637
GPR146	13.8653	-2.33237	0.70339	-3.3159	0.000913495	0.0124637
RGS16	69.9285	-1.4603	0.440514	-3.31499	0.00091646	0.0124699
BRD9	80.0005	-1.10141	0.332365	-3.31386	0.000920166	0.0125071
ABHD12	41.2412	1.35343	0.408481	3.31334	0.000921901	0.0125175
ZFC3H1	162.179	-0.795326	0.240173	-3.31148	0.000928052	0.0125877
MTHFD2	99.9337	1.10003	0.332414	3.30921	0.000935605	0.0126769
PTPRJ	68.5831	2.03821	0.616481	3.3062	0.000945702	0.0127868
SEPT4	4.85657	3.62205	1.09553	3.30622	0.000945644	0.0127868
IFIH1	89.2756	1.53016	0.463064	3.30442	0.000951726	0.0128548
MOB3A	1037.79	0.919953	0.27848	3.30348	0.000954939	0.0128712
TMEM143	10.6238	-2.54242	0.769567	-3.3037	0.000954163	0.0128712
SPTBN1	305.305	-0.931663	0.282149	-3.30202	0.0009599	0.0129111
TNFSF8	29.8409	-2.33559	0.707296	-3.30214	0.000959511	0.0129111
GPD2	11.1591	2.42317	0.734057	3.30106	0.000963208	0.0129421
TTYH2	21.0612	2.51472	0.762459	3.29818	0.000973148	0.0130621
NAPSB	4.83674	4.19379	1.27171	3.29777	0.000974564	0.0130675
ENC1	72.1553	2.67297	0.810796	3.29673	0.000978184	0.0131024
SLC2A6	16.265	-2.03316	0.61686	-3.29598	0.000980792	0.0131237
SERPINB1	95.8772	1.05967	0.321651	3.29446	0.000986093	0.0131809
RPL19	1826.2	-0.784793	0.238712	-3.28761	0.00101042	0.0134794
STIM2	27.5969	1.56681	0.476585	3.28758	0.00101051	0.0134794
JOSD1	322.268	0.849873	0.258804	3.28385	0.001024	0.0136452
SLC40A1	23.6444	-2.52797	0.771307	-3.27751	0.00104728	0.013941
ITGB7	433.279	-0.966566	0.295147	-3.27487	0.00105712	0.0140575
INF2	168.476	-2.23835	0.684049	-3.27221	0.00106711	0.0141757
GORASP2	211.661	-0.658667	0.201487	-3.26903	0.00107916	0.014321
SLC43A2	48.524	1.18286	0.362406	3.26391	0.00109886	0.0145676
RNF19A	493.188	0.820933	0.251608	3.26274	0.00110339	0.0146126
STK38L	25.9246	1.38492	0.424526	3.26228	0.00110519	0.0146214
GPX4	123.708	-0.910588	0.279173	-3.26174	0.00110731	0.0146344
EID1	115.644	-0.820136	0.251596	-3.25973	0.00111517	0.0147082
IFRD1	297.416	0.625957	0.192012	3.25998	0.00111419	0.0147082
MCOLN3	8.67679	-1.92042	0.589363	-3.25847	0.00112015	0.0147587
UNC93B1	44.21	2.30857	0.709034	3.25593	0.00113021	0.0148761
KIAA1683	209.662	-1.33804	0.41134	-3.25287	0.00114246	0.0149946
STIP1	186.234	1.21806	0.374436	3.25304	0.00114176	0.0149946
UBASH3A	32.7334	-1.94799	0.598864	-3.25281	0.0011427	0.0149946
PPP1R16B	251.416	0.97364	0.299379	3.2522	0.00114516	0.0150115
MAD1L1	49.7851	-1.40408	0.431806	-3.25165	0.00114737	0.0150253
YPEL5	855.151	0.785734	0.241704	3.25082	0.00115074	0.0150542
BRF1	105.435	0.785801	0.242127	3.24541	0.00117281	0.0153139
NOL7	65.3087	-1.0494	0.323354	-3.24537	0.00117297	0.0153139
EEF1D	678.336	-0.640353	0.197921	-3.23539	0.00121478	0.0158437
FUT8	58.9054	1.50523	0.465424	3.23411	0.00122024	0.0158829
GNAI1	10.5849	-1.96158	0.606515	-3.23418	0.00121994	0.0158829
FAM171A1	8.50838	-2.88419	0.892268	-3.23243	0.00122743	0.0159602
PRPF6	183.257	1.11971	0.346551	3.23101	0.00123352	0.0160234
SRPK1	92.3917	-1.0068	0.311646	-3.23058	0.00123541	0.0160317
SLC25A36	73.4373	0.94367	0.292434	3.22695	0.00125119	0.0162202
CHST2	10.6885	2.76021	0.855657	3.22583	0.00125607	0.0162672
FFAR3	9.3152	-3.72621	1.15651	-3.22194	0.00127324	0.0164729
FUT4	7.72041	-2.13595	0.664526	-3.21424	0.00130788	0.0168873
ZNF385A	6.92149	2.22365	0.691802	3.21428	0.00130773	0.0168873
SMG1	654.785	0.561406	0.174701	3.21352	0.00131118	0.0169129
EIF5	469.201	-0.735574	0.228956	-3.21274	0.00131477	0.0169423
FAM118A	86.6446	-0.93607	0.291452	-3.21174	0.00131932	0.016984
EPOR	11.8273	-1.85229	0.577139	-3.20943	0.00132997	0.017087
ZNF683	17.3627	2.93684	0.915014	3.20962	0.00132912	0.017087
ARF6	126.641	0.890241	0.277533	3.20769	0.00133804	0.0171437
CREB3L2	167.448	-1.13816	0.354831	-3.20762	0.00133837	0.0171437
RHOF	644.161	0.575816	0.179511	3.2077	0.00133802	0.0171437
HLA-DOA	15.6684	2.46127	0.767418	3.2072	0.00134033	0.0171516
SLC16A3	223.502	1.03601	0.323284	3.20464	0.00135232	0.017288
PPP4R2	30.9068	-1.2885	0.402157	-3.20398	0.00135542	0.0173104
BZW1	457.584	0.695326	0.217048	3.20356	0.00135741	0.0173188
RPL3	4269.12	-0.570586	0.178213	-3.20171	0.00136617	0.0174132
DSEL	12.3421	-2.12606	0.664126	-3.2013	0.00136811	0.0174207
ST3GAL2	47.3916	0.754837	0.236174	3.19611	0.00139293	0.0177193
HMGB1P8	3.79646	1.4665	0.458966	3.19523	0.0013972	0.0177562
AGRN	14.1733	2.54195	0.795916	3.19374	0.00140441	0.0178301
SUV39H2	3.29526	2.28195	0.714737	3.19272	0.00140941	0.0178761
IFIT1	26.7035	1.93037	0.604705	3.19225	0.00141171	0.0178822
MATN1	23.8605	-2.22916	0.698348	-3.19205	0.00141266	0.0178822
ARID3B	181.953	-0.84396	0.264531	-3.1904	0.00142076	0.0179549
CXCR4	2357.77	-0.559323	0.175319	-3.19031	0.0014212	0.0179549
SH3GLB1	168.283	1.00919	0.316801	3.18556	0.00144475	0.0182347
CCL3L3	12.4861	2.95072	0.926479	3.18487	0.00144818	0.0182422
CDKN1C	2.54778	-2.37503	0.745664	-3.18513	0.00144691	0.0182422
MGAT5	120.523	-1.67331	0.525514	-3.18414	0.00145184	0.0182706
BTD	24.9359	-1.47827	0.464624	-3.18164	0.00146444	0.0184111
CSDE1	319.917	-0.515479	0.162056	-3.18086	0.00146836	0.0184425
PECAM1	103.873	1.71223	0.53846	3.17987	0.00147342	0.018488
PDE3B	134.646	-1.25089	0.393456	-3.17924	0.00147661	0.01851
PRICKLE4	3.73992	-2.66149	0.83796	-3.17615	0.00149243	0.0186902
TMEM62	26.4822	1.89054	0.595621	3.17407	0.00150319	0.0188067
ENPP2	8.53945	3.23276	1.01864	3.17362	0.0015055	0.0188173
E2F2	5.67748	-2.43295	0.766754	-3.17305	0.00150848	0.0188363
FCRL3	260.244	-1.64648	0.519113	-3.17171	0.00151545	0.018905
TGFB1	170.809	0.7694	0.242754	3.16946	0.00152722	0.0190334
OGG1	33.0653	1.18711	0.374605	3.16895	0.0015299	0.019038
QRSL1P3	8.57273	2.31531	0.73065	3.16883	0.00153053	0.019038
RPL7P52	8.79507	-1.82355	0.575582	-3.16819	0.00153393	0.0190618
GJA1	19.3919	-2.45659	0.77548	-3.16783	0.0015358	0.0190667
HYI	8.63073	-1.85266	0.584918	-3.16738	0.00153818	0.0190779
CBLL1	473.887	-0.681194	0.215197	-3.16545	0.00154844	0.0191682
ZNF165	25.1465	-1.75447	0.554257	-3.16545	0.00154843	0.0191682
LRP10	270.222	-0.944346	0.298677	-3.16176	0.00156818	0.019394
YDJC	60.6475	-1.18784	0.375753	-3.16121	0.00157113	0.0194119
ISYNA1	56.2823	-1.36679	0.432413	-3.16085	0.00157308	0.0194174
C18orf15	5.16089	2.71324	0.859546	3.15659	0.00159624	0.0196844
COLQ	29.5439	-2.82863	0.896924	-3.1537	0.00161216	0.0198553
LPAR6	19.0118	-1.68389	0.533973	-3.15351	0.00161317	0.0198553
HNRNPUL1	195.738	0.665542	0.21111	3.15258	0.00161834	0.0198999
CDKN1B	87.1243	-0.932907	0.295968	-3.15206	0.00162123	0.0199165
SKAP1	125.92	-1.09241	0.346738	-3.15053	0.00162975	0.0200021
PCED1B	100.219	1.01696	0.322842	3.15003	0.00163254	0.0200172
ADAM15	99.0124	-1.71267	0.543924	-3.14874	0.00163978	0.0200679
EXOSC8	30.9305	-1.64407	0.522101	-3.14896	0.00163855	0.0200679
SHISA2	2.38054	1.91086	0.606978	3.14814	0.0016431	0.0200895
AHCYL2	12.3982	2.16362	0.687378	3.14764	0.00164596	0.0201053
NUTF2	122.092	-0.831809	0.264295	-3.14727	0.00164802	0.0201114
ALDH2	3.70558	4.42124	1.40491	3.14699	0.00164959	0.0201116
ERC1	82.0124	-1.25781	0.400045	-3.14418	0.00166552	0.0202675
THUMPD3	55.0182	-0.888704	0.282638	-3.14432	0.00166475	0.0202675
TSPAN5	12.5455	1.36524	0.434287	3.14364	0.00166859	0.0202857
MATR3	488.676	-0.52715	0.167785	-3.14183	0.00167898	0.0203928
ZKSCAN1	147.846	-0.868306	0.276395	-3.14154	0.00168061	0.0203934
TRABD	185.534	0.795724	0.253636	3.13727	0.0017053	0.0206736
PHF2	37.665	-1.76839	0.563827	-3.13641	0.0017103	0.0207147
TCP11L1	25.368	1.83316	0.584658	3.13545	0.00171592	0.0207633
PKP4	9.51188	-2.16352	0.690473	-3.13338	0.00172805	0.0208708
UBASH3B	47.0417	2.08133	0.664199	3.13359	0.00172682	0.0208708
WASF2	392.764	-0.628585	0.20068	-3.13227	0.00173461	0.0209305
SNED1	20.826	-2.21258	0.707248	-3.12844	0.00175739	0.0211856
ACTG1	2886.89	0.485016	0.155133	3.12645	0.00176931	0.0213094
CDH3	4.26317	1.75758	0.563249	3.12043	0.00180587	0.0217294
HIST1H2BN	12.0104	-1.60678	0.515014	-3.11987	0.00180931	0.0217505
IKZF4	12.5864	2.70288	0.866787	3.11828	0.00181911	0.0218479
ANKRD13A	30.8098	1.24159	0.398331	3.11698	0.00182711	0.0219236
RHOH	235.445	-0.914107	0.293317	-3.11645	0.00183043	0.0219431
BLVRB	7.2568	2.14975	0.690552	3.11309	0.00185141	0.022174
GSR	31.628	-2.1069	0.676873	-3.1127	0.00185385	0.0221826
BACE2	7.44204	-2.18191	0.701066	-3.11227	0.00185653	0.0221888
IL10RB	37.2057	-1.25596	0.403614	-3.1118	0.00185953	0.0221888
SCML1	18.6166	1.83576	0.589899	3.11199	0.00185828	0.0221888
FARP1	76.5055	-1.08045	0.347249	-3.11144	0.00186175	0.0221947
FOSB	2512.62	-1.42045	0.457019	-3.10809	0.00188303	0.0224277
DGKA	282.322	-1.25733	0.404989	-3.10461	0.0019053	0.0226358
PTGDS	31.2958	3.45716	1.11349	3.1048	0.00190409	0.0226358
ZDHHC21	13.7975	1.64225	0.528983	3.10454	0.00190577	0.0226358
SELL	673.757	0.948981	0.306055	3.10069	0.0019307	0.0228898
SLIT3	5.16965	2.45473	0.791668	3.10071	0.00193057	0.0228898
CYBB	7.46575	3.71568	1.19912	3.09866	0.00194397	0.023026
TAP2	181.504	0.945398	0.305342	3.09619	0.00196024	0.0231974
WHAMMP3	46.3765	0.888954	0.287305	3.09411	0.00197406	0.0233395
IRAK1	55.0824	-1.09613	0.354413	-3.09282	0.00198266	0.0234198
FAM124B	21.5408	-2.3602	0.763427	-3.09159	0.00199088	0.0234952
SMARCC2	273.473	-0.815994	0.263971	-3.09123	0.00199331	0.0235025
TEC	14.5376	2.03878	0.660221	3.08802	0.00201495	0.0237359
ZFYVE28	40.0338	-1.73491	0.562095	-3.0865	0.00202526	0.0238356
DRAM1	15.2669	1.82891	0.59261	3.0862	0.00202731	0.023838
GRHL2	5.52211	2.28357	0.740336	3.0845	0.00203894	0.0239228
SAMHD1	197.988	-1.01484	0.328984	-3.08475	0.00203722	0.0239228
SPTB	8.706	-1.37578	0.446074	-3.08419	0.00204107	0.0239228
SRXN1	6.84187	2.52461	0.81867	3.08379	0.0020438	0.0239228
ZNF100	22.4109	1.32623	0.43003	3.08404	0.00204207	0.0239228
ALG5	54.0458	-1.03857	0.336847	-3.08321	0.0020478	0.023948
DNAH7	9.21361	1.26002	0.408768	3.08249	0.00205279	0.0239845
REST	79.5115	-1.06326	0.345019	-3.08176	0.0020578	0.0240213
NBPF8P	29.9048	-1.66245	0.539933	-3.07899	0.00207706	0.0242242
CDH23	5.72603	2.36624	0.769092	3.07666	0.00209333	0.0243919
TRIM26	179.758	0.866855	0.281777	3.07639	0.00209522	0.0243919
STAG3L5P-PVRIG2P-PILRB	114.829	1.04863	0.340934	3.07575	0.00209973	0.0244224
ZFHX3	75.099	1.78448	0.581125	3.07073	0.00213537	0.0248146
KLF4	54.2958	-2.01609	0.656916	-3.06903	0.00214758	0.0249339
IGHG4	16.0497	-5.28441	1.72323	-3.06657	0.0021653	0.0250945
PLCB2	546.802	-1.23344	0.402206	-3.06669	0.00216445	0.0250945
S100A11	316.242	-1.27696	0.416991	-3.06232	0.00219625	0.0254304
APP	36.1834	-1.87783	0.613317	-3.06176	0.00220042	0.0254452
SEC61B	122.71	-1.06419	0.347592	-3.06161	0.00220148	0.0254452
CHRNA7	3.50363	2.7777	0.907372	3.06126	0.00220411	0.0254529
PRDM1	128.759	-1.59765	0.522006	-3.0606	0.00220891	0.0254854
BLVRA	21.551	-1.32904	0.434573	-3.05826	0.00222625	0.0256625
TM6SF1	6.86016	2.96885	0.971005	3.0575	0.00223193	0.025705
VEGFB	5.28585	-1.71163	0.559865	-3.05721	0.00223406	0.0257066
CYTH4	113.243	-1.00979	0.330402	-3.05625	0.00224121	0.025766
NDRG2	20.9801	-1.60299	0.524868	-3.05409	0.00225746	0.0259297
EEF1A1P12	4.69579	-1.76065	0.576637	-3.05331	0.00226332	0.0259735
MAP1B	8.41968	2.71612	0.889642	3.05305	0.00226531	0.0259735
CCDC57	54.9378	-1.61732	0.52989	-3.05217	0.0022719	0.026026
SELK	128.556	-1.09006	0.357282	-3.05098	0.00228094	0.0261063
TRIM46	4.85772	-2.89	0.947388	-3.05049	0.00228467	0.0261259
ATRAID	52.701	-1.19466	0.39177	-3.04939	0.00229304	0.0261983
AHCTF1	89.8305	-1.32132	0.433558	-3.04763	0.00230656	0.0263295
SH3BP4	9.90737	3.21782	1.05602	3.04711	0.00231053	0.0263514
C22orf29	78.756	-1.39714	0.458566	-3.04676	0.00231324	0.0263591
DAAM1	42.518	1.04924	0.34443	3.04632	0.00231659	0.0263739
POLD2	29.3432	-1.40027	0.460211	-3.04268	0.00234485	0.0266722
TRO	6.05785	-2.88631	0.948821	-3.04199	0.00235019	0.0267093
RNASE6	2.04197	4.13429	1.35931	3.04146	0.00235431	0.0267327
ABCF1	181.571	-0.669382	0.220105	-3.04119	0.00235648	0.0267337
COQ4	82.3644	-0.823133	0.27075	-3.04019	0.00236428	0.0267855
CRTAP	230.837	-1.10057	0.362022	-3.04007	0.0023652	0.0267855
GSTO2	35.8107	1.20439	0.396352	3.03869	0.00237607	0.026885
GLG1	446.08	0.862837	0.284373	3.03417	0.00241197	0.0272673
NBPF11	58.4953	-1.10064	0.362864	-3.03321	0.0024197	0.0273068
SERBP1	177.311	0.707491	0.233228	3.03347	0.0024176	0.0273068
TMEM107	17.2094	-1.10782	0.365367	-3.03208	0.00242871	0.0273846
ANXA2R	27.8273	-1.48596	0.490208	-3.03128	0.00243521	0.0274099
TANC2	72.765	-1.37003	0.451945	-3.03141	0.00243416	0.0274099
CBX1	17.4637	-1.66808	0.550461	-3.03033	0.00244289	0.0274724
BCR	104.634	1.17364	0.387376	3.02973	0.00244776	0.0275032
MAGEF1	9.9996	-2.61976	0.865112	-3.02823	0.00245992	0.0275917
SCNN1D	5.23879	-3.2611	1.07681	-3.02848	0.00245783	0.0275917
BEST1	30.2179	-1.29856	0.428941	-3.02736	0.00246701	0.0276391
GYPC	67.1045	-0.903258	0.298382	-3.02719	0.00246842	0.0276391
SPN	335.386	0.759882	0.251121	3.02596	0.00247845	0.0277272
NUAK2	82.7934	1.62008	0.535618	3.0247	0.00248883	0.0278193
ACAP3	17.5228	-1.8034	0.59654	-3.02309	0.00250206	0.0278946
ACVR1	2.64785	3.18426	1.05326	3.02324	0.0025008	0.0278946
SLC12A2	22.9347	1.50809	0.498801	3.02343	0.00249924	0.0278946
MYL12B	388.594	-0.959113	0.317295	-3.02278	0.00250464	0.0278992
TSPYL2	307.131	-0.639976	0.211794	-3.02169	0.0025137	0.027976
FMN1	37.9784	-1.62693	0.538511	-3.02116	0.00251807	0.0280005
FGFR1OP	54.3519	-0.876834	0.290319	-3.02024	0.00252574	0.0280574
PTPRCAP	322.457	-0.863546	0.28594	-3.02002	0.00252754	0.0280574
HIST1H2BD	4.62009	-1.77048	0.586559	-3.01842	0.00254094	0.0281819
PYROXD2	7.68512	1.99635	0.662062	3.01535	0.00256682	0.0284201
TCEA3	10.52	-2.65171	0.8794	-3.01537	0.00256669	0.0284201
ACAA2	67.9844	-1.17838	0.391387	-3.01078	0.00260574	0.0288015
MFNG	142.093	-0.843	0.279986	-3.01086	0.00260506	0.0288015
BCO2	13.7799	1.4349	0.476642	3.01042	0.00260883	0.028811
SSX2IP	26.5964	1.59062	0.52843	3.01008	0.00261177	0.0288189
DCHS2	3.20377	3.885	1.29085	3.00964	0.00261558	0.0288362
NRROS	27.2609	-1.8655	0.620575	-3.00608	0.0026464	0.0291511
CD200R1	45.3973	-2.01049	0.669096	-3.00479	0.00265763	0.0292455
TCEAL1	4.16546	2.46107	0.819106	3.00458	0.00265951	0.0292455
INPP1	26.9372	1.82835	0.608696	3.00372	0.00266704	0.0293033
LILRB4	4.61726	2.66226	0.886996	3.00144	0.00268709	0.0294986
TNFAIP3	11804.3	-1.0948	0.364832	-3.00083	0.00269247	0.0295325
PDE4D	475.433	-0.714964	0.238396	-2.99906	0.0027081	0.0296787
BHLHE40	655.445	0.579309	0.193209	2.99835	0.00271444	0.0297229
PXDN	16.1723	-2.75987	0.921048	-2.99645	0.00273145	0.0298837
PADI2	5.27655	2.15047	0.718156	2.99444	0.00274952	0.030056
NADK	20.5958	1.5756	0.526371	2.99334	0.00275946	0.0301376
PCBP4	10.8517	-2.47035	0.825352	-2.99309	0.00276165	0.0301376
TNFRSF1A	57.1021	-1.49436	0.499328	-2.99274	0.00276485	0.0301469
RIMKLA	8.4466	2.3993	0.801909	2.99198	0.00277173	0.030171
UBXN7	110.273	-0.946795	0.316442	-2.992	0.00277153	0.030171
STX11	124.859	1.09348	0.365605	2.99087	0.00278183	0.0302553
GPRC5A	12.8684	1.41303	0.472582	2.99002	0.00278956	0.0303138
CHORDC1	131.541	1.15795	0.387315	2.98968	0.00279268	0.0303222
CORO2A	37.0717	-1.22985	0.411465	-2.98896	0.00279927	0.0303681
PRKX	110.167	0.683216	0.22869	2.98751	0.00281258	0.030487
MINK1	109.284	-1.17766	0.394505	-2.98516	0.00283427	0.0306963
SCARF1	8.37026	2.28536	0.765811	2.98423	0.00284289	0.0307638
YIPF5	98.6141	-1.18787	0.398282	-2.9825	0.00285909	0.0309132
MPEG1	18.4984	3.72315	1.24899	2.98092	0.00287384	0.0310466
S1PR3	6.22166	1.29504	0.434636	2.9796	0.00288621	0.0311541
SLC35C2	53.6489	-0.962117	0.322951	-2.97914	0.00289058	0.0311752
TLE3	142.581	0.818609	0.27485	2.97839	0.00289769	0.0312259
AEBP1	6.52278	-2.92309	0.981518	-2.97813	0.00290016	0.0312264
EIF4G1	183.892	-0.748703	0.251504	-2.9769	0.00291178	0.0313253
ETF1P2	5.2389	-1.95147	0.65566	-2.97634	0.00291713	0.0313568
TOMM20	128.109	-0.635282	0.213544	-2.97494	0.00293045	0.0314737
EMR2	69.3094	-1.07249	0.360583	-2.97431	0.00293644	0.0315118
HSPA6	98.9234	2.45957	0.827058	2.97388	0.00294063	0.0315305
TRIM65	8.30981	-1.33274	0.448247	-2.97322	0.00294693	0.0315718
KIF3A	54.928	-1.02859	0.346002	-2.97278	0.00295116	0.0315909
TMEM117	4.67595	-2.73096	0.919176	-2.9711	0.00296736	0.031738
RCL1	30.9941	-1.43364	0.482764	-2.96966	0.00298129	0.0318605
NSMCE1	116.546	-0.968033	0.3261	-2.96851	0.00299245	0.0319288
OCLN	11.8822	0.927412	0.312418	2.96849	0.00299263	0.0319288
MPZL1	15.0583	2.19558	0.740076	2.9667	0.00301012	0.0320624
PICALM	46.7006	0.929377	0.313253	2.96686	0.00300862	0.0320624
CD69	415.277	-0.862397	0.290766	-2.96595	0.00301747	0.0321142
BABAM1	85.5621	-1.07262	0.361797	-2.96471	0.0030297	0.0322177
SNHG1	362.858	-0.730376	0.246383	-2.96439	0.0030328	0.0322241
CCDC117	48.8585	1.96886	0.664279	2.9639	0.00303763	0.0322489
NFAT5	493.199	-0.874768	0.295211	-2.96319	0.00304468	0.032272
TIE1	14.2213	1.45782	0.49198	2.96318	0.00304482	0.032272
ZNF462	56.7415	-2.6708	0.902961	-2.95783	0.00309814	0.0328103
SLC35A4	159.85	-0.977515	0.330594	-2.95685	0.00310803	0.032888
CLIC3	70.8499	1.30247	0.440759	2.95506	0.00312608	0.0330497
SCAMP3	94.1382	-0.8227	0.278426	-2.95483	0.00312843	0.0330497
EGR3	37.6257	-1.93352	0.654668	-2.95343	0.00314262	0.0331609
NPTX1	10.2301	2.48963	0.843004	2.95329	0.0031441	0.0331609
SLC22A17	3.94679	-2.33988	0.7927	-2.95179	0.0031594	0.033295
SLC11A2	40.9692	-1.08197	0.366953	-2.94853	0.00319286	0.0336202
CTSD	473.992	0.990745	0.336125	2.94755	0.00320298	0.0336992
POLR2E	107.825	-0.687853	0.233492	-2.94594	0.00321971	0.0338476
DENND4B	275.788	-1.01666	0.34549	-2.94265	0.00325411	0.0341814
KLF2	18.7912	-1.23877	0.421007	-2.9424	0.00325677	0.0341815
HDAC10	50.5334	-1.71946	0.584469	-2.94193	0.00326179	0.0342064
DHRS1	21.6569	1.28089	0.435561	2.94079	0.00327375	0.0343039
RUNX1	98.5765	-1.00824	0.343165	-2.93806	0.00330275	0.0345621
SLC16A1	58.9893	-0.82761	0.281695	-2.93796	0.00330375	0.0345621
NPEPL1	27.9859	-1.63187	0.555511	-2.93759	0.00330771	0.0345755
CD151	18.8179	-1.21953	0.415298	-2.93651	0.00331923	0.0346397
IFIT2	154.405	2.11463	0.720097	2.93659	0.00331839	0.0346397
DSPP	7.26601	3.58381	1.22103	2.93508	0.00333457	0.0347717
ARID5B	137.136	-1.09937	0.37464	-2.93447	0.00334123	0.0348017
SIGLEC14	6.52479	3.25993	1.11097	2.93432	0.00334284	0.0348017
KDM1A	21.2455	-1.43707	0.489899	-2.9334	0.0033527	0.0348587
RASSF3	26.885	1.58875	0.541636	2.93324	0.00335443	0.0348587
SSSCA1	45.1743	-0.806815	0.275076	-2.93306	0.00335643	0.0348587
WDR73	78.0193	-1.0525	0.358958	-2.9321	0.00336678	0.0349382
REPIN1	21.3492	1.60279	0.547169	2.92925	0.00339783	0.035232
ATP8A1	81.9407	1.1935	0.407535	2.92859	0.003405	0.0352497
TRABD2A	22.2051	-1.23342	0.421141	-2.92875	0.00340327	0.0352497
TTBK2	21.7774	-1.62665	0.555549	-2.92801	0.00341141	0.0352877
UBE2K	80.235	-1.08528	0.370694	-2.92769	0.00341488	0.0352953
POLR3B	38.9164	-1.49184	0.50973	-2.92672	0.00342555	0.0353773
IL11RA	37.1044	-1.46032	0.499172	-2.92549	0.00343914	0.0354891
WSB1	154.209	0.659825	0.225669	2.92386	0.00345717	0.0356468
ANXA7	190.113	0.640501	0.219119	2.92307	0.00346597	0.0357077
FZD10	10.1184	2.13424	0.730194	2.92283	0.00346862	0.0357077
AKTIP	17.863	1.2014	0.411095	2.92243	0.00347312	0.0357255
ARL11	4.03493	1.24546	0.426288	2.92165	0.00348185	0.0357407
HMOX1	15.2761	2.78252	0.952574	2.92106	0.00348845	0.0357407
LRRC37A6P	2.37183	3.24244	1.10999	2.92114	0.00348756	0.0357407
STK38	316.703	1.05432	0.360921	2.92119	0.00348698	0.0357407
ZNF48	7.20938	-2.97929	1.01969	-2.92176	0.00348056	0.0357407
NR1D2	36.2674	-1.22202	0.418654	-2.91893	0.00351231	0.0358996
SPCS2P4	24.3407	-1.54665	0.52986	-2.91897	0.00351187	0.0358996
SUN2	360.661	0.869267	0.297779	2.91917	0.00350964	0.0358996
MUC22	26.9642	-3.81872	1.30852	-2.91835	0.0035189	0.0359101
VIM	6155.27	-0.578155	0.198096	-2.91855	0.00351658	0.0359101
KLHDC4	88.7485	1.00741	0.345319	2.91732	0.00353051	0.0360001
MAP1LC3B	373.629	0.81876	0.280753	2.91629	0.00354217	0.0360619
NHSL2	77.9425	-1.85155	0.63487	-2.91643	0.00354065	0.0360619
TARSL2	34.6764	1.1538	0.395762	2.91539	0.00355247	0.0361383
PRKD3	65.106	-1.25668	0.431248	-2.91406	0.00356767	0.0362642
ETHE1	27.7401	-1.20277	0.412798	-2.9137	0.00357171	0.0362767
ZC3H7A	47.7412	1.01683	0.34925	2.91147	0.00359728	0.0365077
STX2	4.74605	1.65238	0.5681	2.9086	0.00363046	0.0368155
LDB2	4.74176	2.85533	0.981859	2.90808	0.00363652	0.036848
HPCAL4	21.755	-2.6086	0.897138	-2.90769	0.00364105	0.0368649
SPAG5	29.9429	-1.38295	0.475681	-2.90731	0.00364551	0.0368811
KRTCAP2	61.8445	-0.814571	0.280316	-2.9059	0.00366194	0.0370183
KDELC2	11.3308	1.41497	0.487238	2.90406	0.00368353	0.0372074
SSR4	198.534	-0.670739	0.230985	-2.90382	0.00368643	0.0372075
KCNG4	9.65388	1.69772	0.584728	2.90344	0.00369083	0.0372228
DPY19L1	15.2134	-1.78417	0.614589	-2.90303	0.0036957	0.0372428
C6orf132	5.59417	-1.52321	0.524852	-2.90217	0.0037059	0.0372583
CAMK2D	54.1794	1.63926	0.564795	2.90239	0.00370323	0.0372583
IL4I1	168.819	-1.82995	0.630451	-2.9026	0.00370076	0.0372583
ARHGAP4	476.757	-0.969752	0.334227	-2.90148	0.00371403	0.0373109
JAK3	413.86	-1.06446	0.367599	-2.8957	0.00378317	0.0379515
UBE2E2	11.087	-2.60745	0.90047	-2.89566	0.00378368	0.0379515
ARHGEF6	272.712	-1.19625	0.413372	-2.89388	0.00380519	0.0380982
IL2RG	1168.9	-0.503689	0.174063	-2.89371	0.00380716	0.0380982
SLC25A37	30.483	-1.0397	0.35928	-2.89383	0.0038057	0.0380982
FZD4	2.30269	1.9394	0.67053	2.89234	0.00382382	0.0382352
ZXDC	29.5903	-1.47019	0.508485	-2.89131	0.00383641	0.0383315
SOX13	43.8798	-1.37485	0.475687	-2.89025	0.00384941	0.0384316
ZFYVE26	259.233	-1.1609	0.401767	-2.88948	0.00385879	0.0384954
KIF21B	168.801	-1.10712	0.383248	-2.8888	0.0038672	0.0385197
MYO5A	62.4583	-1.31427	0.454924	-2.88898	0.00386494	0.0385197
GABRG3	3.86574	1.69144	0.585787	2.88746	0.00388365	0.0386537
SP4	57.0449	-1.74158	0.603548	-2.88558	0.00390695	0.0388556
SPATA2L	46.6481	1.31133	0.454605	2.88454	0.0039198	0.0389534
ZNF570	36.2584	-1.35721	0.470686	-2.88347	0.00393317	0.0390562
ADRA2B	2.7471	3.71138	1.2884	2.88062	0.00396891	0.0393808
ZNF22	49.8593	-1.20506	0.418414	-2.88008	0.00397579	0.0394187
ADTRP	1.95816	2.83144	0.983473	2.87902	0.00398907	0.03952
ICAM1	801.952	1.02911	0.357576	2.87802	0.00400181	0.0396158
TRIM56	35.1178	1.47934	0.514208	2.87693	0.00401565	0.0397223
ADAM8	406.142	0.69242	0.240798	2.87552	0.00403359	0.0398382
PLAC4	17.3739	-2.80213	0.974557	-2.87528	0.00403663	0.0398382
SLC11A1	26.2282	1.51374	0.526455	2.87536	0.00403573	0.0398382
STARD9	97.2338	1.38424	0.481637	2.87404	0.00405258	0.039965
GPR65	121.354	0.970057	0.337564	2.8737	0.00405699	0.039978
LIX1L	68.6997	-0.732757	0.255079	-2.87266	0.00407028	0.040067
PNP	185.711	-0.894133	0.311272	-2.87251	0.00407225	0.040067
WDR44	45.8333	-1.03521	0.360431	-2.87215	0.00407688	0.0400821
PHC1	106.113	-1.51879	0.529102	-2.8705	0.00409819	0.0402609
EFCAB12	16.2793	-1.30792	0.455703	-2.87013	0.00410308	0.0402782
PRKCB	53.2238	1.2912	0.44992	2.86984	0.00410685	0.0402786
RAD50	31.2544	-1.09469	0.381471	-2.86964	0.00410936	0.0402786
SNRNP25	11.2752	1.77456	0.618641	2.86848	0.00412449	0.0403962
PLAGL1	44.2729	-1.49641	0.521732	-2.86816	0.0041287	0.0404067
TREM1	8.73245	3.24356	1.13184	2.86574	0.00416038	0.0406859
PPDPF	17.5714	-1.0042	0.350522	-2.86487	0.00417179	0.0407666
RGS3	123.805	1.36948	0.478106	2.86439	0.00417813	0.0407795
TRERF1	185.793	-1.53725	0.536696	-2.86429	0.00417943	0.0407795
ATHL1	137.365	1.14079	0.398762	2.86082	0.00422543	0.0411661
EPN2	5.00849	-2.1136	0.738803	-2.86084	0.00422526	0.0411661
PITPNM1	60.7263	-0.95771	0.334899	-2.8597	0.00424039	0.0412495
ZMYND10	6.38766	2.62067	0.916336	2.85994	0.00423721	0.0412495
ATP2A3	209.713	-1.23087	0.430517	-2.85905	0.00424917	0.0413037
RCAN3	129.966	-1.06939	0.374296	-2.85707	0.0042757	0.0415303
PHC3	774.823	-0.705628	0.247016	-2.85661	0.00428195	0.0415598
NONOP2	12.3181	2.11511	0.740615	2.85588	0.00429175	0.0416236
DNMT1	96.0438	-0.788724	0.276253	-2.85508	0.00430265	0.0416979
CBFA2T3	13.6878	2.75293	0.964396	2.85456	0.00430963	0.0417342
TRIM22	350.296	-0.800807	0.280562	-2.85429	0.00431329	0.0417383
CHMP2A	48.5961	-0.986549	0.34576	-2.85328	0.00432702	0.0418398
CHFR	96.8686	0.819409	0.287263	2.85247	0.0043381	0.0419155
ATN1	43.6826	-1.09416	0.383626	-2.85217	0.00434225	0.0419242
ZRANB3	10.2786	-2.04887	0.718549	-2.85139	0.00435282	0.0419948
CS	792.197	-0.478151	0.1678	-2.84952	0.00437852	0.0422111
AMN1	7.28124	-1.84064	0.646155	-2.8486	0.00439117	0.0422699
PEX2	47.3289	1.14382	0.401528	2.84867	0.0043903	0.0422699
CTSB	132.918	1.1622	0.408038	2.84826	0.00439586	0.0422836
MTHFR	32.2265	1.38142	0.485349	2.84624	0.00442394	0.0425219
LTA	51.423	-1.20099	0.422137	-2.84501	0.00444093	0.0426535
DGKQ	25.6223	1.74354	0.612973	2.8444	0.00444947	0.0427036
PSMF1	233.718	-0.524512	0.184575	-2.84173	0.00448692	0.043031
ADARB1	16.8301	-1.58185	0.557024	-2.83983	0.00451376	0.0432242
FAM102B	52.9659	-1.27314	0.448303	-2.83991	0.00451262	0.0432242
PATL2	65.8231	1.46995	0.518048	2.83747	0.0045472	0.0435121
RAP1A	72.597	0.912749	0.321719	2.8371	0.00455249	0.0435304
ATP6V0A1	27.1977	-1.36611	0.481953	-2.83454	0.00458922	0.0438492
KRT18	10.2594	1.78813	0.631499	2.83156	0.00463217	0.0442267
POLK	31.0089	-1.2081	0.426742	-2.83098	0.0046406	0.0442744
BCAS2P2	5.58657	-2.00116	0.7071	-2.8301	0.00465336	0.0442979
ELMO2	298.177	-0.768234	0.271448	-2.83013	0.00465285	0.0442979
PDHA1	84.8204	0.883128	0.312046	2.83012	0.00465304	0.0442979
GPR68	54.9016	1.37812	0.487026	2.82967	0.00465961	0.0443247
LPAR5	20.3482	-2.53552	0.896699	-2.82762	0.0046896	0.0445771
DHRS7	139.996	-0.724902	0.256413	-2.82708	0.00469739	0.0446183
ZNF518A	11.1454	1.64562	0.582223	2.82644	0.00470681	0.0446748
EFHD2	155.157	0.672456	0.23805	2.82486	0.0047302	0.0448638
TNFRSF4	39.3269	1.15809	0.410145	2.82361	0.00474864	0.0450057
SP2	109.302	-0.799812	0.283556	-2.82065	0.00479264	0.0453894
ART4	3.25108	2.37322	0.842016	2.8185	0.0048249	0.0456614
BTG3	31.2349	-1.04651	0.371432	-2.81749	0.00484005	0.0457712
UQCRC1	196.11	-0.866285	0.307709	-2.81527	0.00487359	0.0460545
MR1	86.0287	1.06314	0.377711	2.81469	0.00488243	0.0461043
MTHFD1L	8.00711	-2.27667	0.809127	-2.81374	0.00489685	0.0462036
RFX2	135.019	-1.22097	0.434036	-2.81306	0.00490727	0.0462036
SKAP2	18.128	1.53547	0.545792	2.81328	0.00490393	0.0462036
SPAG7	51.7035	-0.957649	0.340416	-2.81318	0.00490547	0.0462036
WWP2	163.909	-0.91125	0.324005	-2.81246	0.00491642	0.0462559
CARKD	19.3176	1.9401	0.689998	2.81174	0.00492744	0.0463258
MBD3	23.0387	-1.31323	0.467276	-2.81039	0.00494812	0.0464864
B3GNTL1	28.2107	-1.47628	0.525706	-2.80819	0.00498204	0.046771
FBXL4	29.0271	-1.17097	0.41721	-2.80666	0.00500582	0.04696
RABEP2	26.3517	1.29338	0.460946	2.80594	0.00501703	0.0470311
KIF22	152.364	-1.00342	0.358081	-2.80223	0.00507509	0.0475408
ESYT2	151.554	0.651503	0.232584	2.80115	0.00509212	0.0476164
LMLN	15.856	-2.29476	0.819261	-2.80101	0.00509424	0.0476164
TRA2A	84.6791	0.684331	0.244301	2.80118	0.00509168	0.0476164
PGAP2	38.4272	-1.52197	0.543466	-2.80049	0.00510254	0.0476594
CPT1A	57.0001	-1.07184	0.382878	-2.79943	0.00511932	0.0477508
PIK3R1	125.802	0.841132	0.300468	2.7994	0.00511972	0.0477508
ALDH3A2	19.8349	1.33606	0.477471	2.7982	0.00513881	0.0478942
EVL	232.427	-0.623371	0.222916	-2.79644	0.00516698	0.048117
KCNQ5	9.04307	2.31398	0.827533	2.79624	0.00517018	0.048117
EIF3F	531.599	-0.581686	0.208054	-2.79585	0.00517637	0.0481399
HID1	10.8651	-2.08753	0.746979	-2.79463	0.00519594	0.048287
AKT3	41.82	1.21424	0.434675	2.79343	0.0052152	0.0484311
ANXA11	201.325	0.69588	0.249179	2.7927	0.00522709	0.0484718
VARS	24.0924	-1.87106	0.669977	-2.79272	0.00522666	0.0484718
HDAC4	74.3256	-1.30667	0.467957	-2.79229	0.0052337	0.0484982
PRRC2B	328.685	-0.848865	0.304043	-2.79192	0.00523959	0.0485179
TP53INP1	204.068	-1.27325	0.456286	-2.79046	0.00526333	0.0487028
TSSC1	22.5065	1.69465	0.607677	2.78874	0.0052914	0.0489274
BCL9L	186.053	-1.0746	0.385889	-2.78473	0.00535731	0.0495014
WEE1	18.2774	-1.41547	0.508452	-2.78388	0.00537124	0.0495946
CAMK4	64.487	-1.57714	0.566613	-2.78344	0.00537852	0.0496263
GSTM2	137.535	0.859288	0.308769	2.78295	0.00538672	0.0496664
SLC44A2	295.203	-0.773177	0.277869	-2.78252	0.0053938	0.0496962
HSPB1	28.789	1.32398	0.476016	2.78138	0.00541288	0.0498232
PDK3	73.2433	1.44979	0.521318	2.781	0.00541917	0.0498232
SPSB1	14.3696	-1.9352	0.69581	-2.78122	0.00541553	0.0498232
EEF2K	63.7934	-1.08692	0.391015	-2.77973	0.00544034	0.0499466
STK24	68.0134	-0.91975	0.330869	-2.7798	0.00543921	0.0499466
SLC7A1	154.18	-0.879634	0.316612	-2.77827	0.00546495	0.0501368
PFKL	119.49	-1.0787	0.388655	-2.77547	0.00551214	0.0505338
EEF2	2543.97	-0.944078	0.340294	-2.7743	0.00553198	0.0506797
NEK1	106.404	-1.25642	0.452969	-2.77374	0.00554162	0.050732
GFPT2	10.8238	2.65627	0.957912	2.77298	0.00555459	0.0508147
UBXN1	244.031	-0.520981	0.18793	-2.77221	0.00556772	0.0508986
FHAD1	4.62772	1.91749	0.692955	2.76712	0.00565535	0.0516632
RASA2	148.447	0.650483	0.235235	2.76525	0.00568798	0.0519244
ASAH1	54.8263	1.10004	0.397905	2.76457	0.00569978	0.0519587
TTC9	6.07883	-2.74391	0.992484	-2.76469	0.00569766	0.0519587
SESN1	85.8509	-0.939662	0.340121	-2.76273	0.00573208	0.0522162
LIME1	47.9633	-1.08428	0.392694	-2.76112	0.00576034	0.0524365
B4GALT5	48.4738	-1.06039	0.384096	-2.76075	0.0057669	0.0524593
SLC38A1	1496.15	0.614466	0.222665	2.7596	0.00578722	0.05257
ZNF28	14.6618	1.48249	0.5372	2.75967	0.00578606	0.05257
VSIG1	19.8771	-1.22549	0.444747	-2.75548	0.00586053	0.0531984
GMNN	18.8805	-1.34848	0.489465	-2.75501	0.00586904	0.0532382
NME1-NME2	106.611	-0.661631	0.24041	-2.75209	0.0059216	0.0536772
DISP2	2.86324	3.49932	1.27236	2.75026	0.00595489	0.0539411
KIAA1551	319.981	-0.635214	0.231013	-2.74969	0.00596512	0.0539958
SCAND1	80.9058	-1.01935	0.370975	-2.74775	0.0060006	0.0542789
UBXN11	38.8145	-1.05807	0.385143	-2.74722	0.00601025	0.0543281
DENND6A	30.1633	-1.02678	0.37387	-2.74635	0.00602616	0.0544338
GABPB1	190.641	0.539115	0.196342	2.7458	0.00603644	0.0544504
ID2	408.674	0.836645	0.304697	2.74582	0.00603592	0.0544504
TMEM258	47.0647	-1.16369	0.423926	-2.74503	0.00605052	0.0545393
CHD9	78.9302	0.923371	0.336446	2.74448	0.00606065	0.0545924
AP3S2	36.3014	-1.1768	0.429238	-2.7416	0.00611413	0.0550357
TAF13	8.93786	1.20261	0.438796	2.74069	0.00613099	0.055149
BAG3	39.7345	1.81659	0.663154	2.73932	0.00615667	0.0553413
EPG5	124.798	-1.11396	0.406787	-2.73844	0.00617309	0.0554504
FGD6	9.74028	2.03933	0.744852	2.7379	0.00618331	0.0555035
SBDS	96.0526	-0.650983	0.237898	-2.7364	0.00621162	0.0557189
CSF2	66.003	2.11634	0.773651	2.73552	0.00622812	0.055828
CYBA	143.237	0.912604	0.333947	2.73278	0.00628024	0.0562561
CARF	12.4178	1.29327	0.473474	2.73145	0.00630565	0.0563273
DCTN2	77.4772	-1.03056	0.377264	-2.73167	0.00630151	0.0563273
EXOSC1	49.54	-0.899301	0.329218	-2.73163	0.00630227	0.0563273
NFE2L2	299.365	0.553027	0.202435	2.73187	0.00629756	0.0563273
FNBP4	208.266	-0.590798	0.216557	-2.72814	0.00636933	0.0568568
VIPR1	14.4501	-1.83383	0.672549	-2.72669	0.00639727	0.0570666
MYO1G	428.297	-0.826077	0.303066	-2.72573	0.00641597	0.0571939
SELPLG	1535.36	0.630374	0.23148	2.72324	0.0064646	0.0575876
RABAC1	78.7399	-0.709568	0.260643	-2.72237	0.00648153	0.0576986
AP1G1	237.54	-0.792565	0.291241	-2.72134	0.00650175	0.0578386
CEP170	64.0989	-1.29914	0.477772	-2.71915	0.00654493	0.0581827
CCR1	4.46305	4.1669	1.53267	2.71872	0.00655347	0.0582013
TOP2A	5.51585	3.12456	1.14933	2.71859	0.00655606	0.0582013
HCG18	202.05	0.762565	0.281024	2.71352	0.00665725	0.0590591
MPV17L	105.714	0.477142	0.175877	2.71293	0.00666904	0.059123
PABPC4	79.877	-0.864428	0.319225	-2.70789	0.00677118	0.0599622
PLXDC2	86.6039	-1.23072	0.454509	-2.7078	0.006773	0.0599622
KIF5B	186.866	-0.604053	0.223161	-2.70681	0.00679339	0.0601015
GOPC	12.879	1.44444	0.533694	2.70648	0.00679998	0.0601186
BACH1	128.154	-0.900402	0.332769	-2.70579	0.00681422	0.0602032
EVI5	5.22815	-1.38375	0.511535	-2.70509	0.00682858	0.0602888
ADCY4	10.8779	2.12904	0.787263	2.70436	0.00684356	0.0603384
INPP5D	554.281	0.666406	0.246413	2.70443	0.00684221	0.0603384
LRRN3	5.7504	2.95887	1.09508	2.70196	0.00689321	0.0607346
RPS6	2490.35	-0.696719	0.258172	-2.69866	0.00696191	0.061298
KMT2E	1168.65	0.426217	0.157956	2.69833	0.0069688	0.0613169
SNORD3B-1	29.7327	-1.38936	0.51513	-2.6971	0.00699464	0.0615023
CCSAP	21.5459	-1.42506	0.528787	-2.69495	0.00703987	0.0617836
GINS2	8.36513	1.6245	0.602885	2.69455	0.0070484	0.0617836
MDM4	395.215	-0.552842	0.205178	-2.69445	0.00705058	0.0617836
REEP3	15.3915	-1.34869	0.500519	-2.69459	0.00704757	0.0617836
TPH1	7.95678	1.086	0.402954	2.69509	0.00703695	0.0617836
HECW2	3.4611	1.59237	0.591081	2.69399	0.00706028	0.0618266
ITPRIP	298.582	1.23622	0.459026	2.69314	0.0070783	0.0619423
KIF5C	11.3268	-2.27069	0.843337	-2.6925	0.00709184	0.0620187
FLI1	148.309	-1.02603	0.381216	-2.69147	0.00711382	0.0621688
IL7R	1359.54	-1.14411	0.425157	-2.69104	0.00712293	0.0622063
TTC24	5.75633	2.1705	0.80664	2.69079	0.00712831	0.0622111
ADAM9	22.3864	1.61081	0.598904	2.68961	0.00715365	0.062348
RFFL	162.29	-0.94947	0.353015	-2.68961	0.00715364	0.062348
PPP2R2B	30.4175	1.54268	0.573762	2.68871	0.00717286	0.0624731
HNRNPF	316.791	0.611424	0.227534	2.68718	0.00720581	0.0627178
SESN2	72.2085	1.26007	0.469146	2.68587	0.00723415	0.0628796
TSNARE1	29.3937	1.6994	0.632703	2.68593	0.00723288	0.0628796
MOB1A	225.399	0.622213	0.231721	2.68519	0.00724896	0.0629387
POLR2J3	153.916	-0.53193	0.198104	-2.6851	0.00725071	0.0629387
NACA	962.591	-0.528622	0.197024	-2.68303	0.0072958	0.0632875
DDHD1	239.386	-0.654996	0.244188	-2.68235	0.00731078	0.0633516
NACAD	10.5522	-2.81934	1.05111	-2.68224	0.00731301	0.0633516
OBSCN	46.4089	-1.63824	0.610855	-2.68187	0.0073211	0.0633791
CD160	22.1144	1.42166	0.53023	2.68121	0.0073357	0.0633924
KIAA1109	271.793	-0.852605	0.318002	-2.68113	0.00733738	0.0633924
PWP2	31.9046	1.51554	0.565237	2.68125	0.00733481	0.0633924
LAPTM4B	13.4851	-1.66322	0.62044	-2.68071	0.00734657	0.0634293
RGS19	34.4421	-0.883563	0.32967	-2.68014	0.00735906	0.0634947
REEP4	51.0473	-0.955643	0.356702	-2.67911	0.00738191	0.0636493
SLC35E2	16.2913	-1.91459	0.714913	-2.67807	0.00740477	0.0638019
TTN	301.736	0.960065	0.35852	2.67786	0.00740951	0.0638019
EP400NL	16.1181	-1.49225	0.557326	-2.67752	0.00741703	0.0638241
RRN3P2	79.9313	1.24634	0.465541	2.67719	0.00742423	0.0638435
NFIL3	8.83417	2.13559	0.797811	2.67681	0.00743263	0.0638731
IFNAR1	64.3676	-1.03691	0.387494	-2.67594	0.00745208	0.0639976
CBR3	47.2446	-0.669939	0.25057	-2.67366	0.00750274	0.0643492
PACS1	214.826	-1.00143	0.374556	-2.67365	0.007503	0.0643492
GLUL	291.106	-1.04472	0.390783	-2.67341	0.00750853	0.0643538
OPTN	135.314	0.666581	0.249445	2.67226	0.00753432	0.064532
YBX3	21.1135	-1.19756	0.448383	-2.67085	0.0075659	0.0647594
RAB3D	3.47941	-1.80491	0.676273	-2.66891	0.00760972	0.0650913
ILF3	909.541	-0.678697	0.254432	-2.6675	0.00764184	0.0653228
RHEBL1	15.9805	1.8379	0.689075	2.6672	0.00764871	0.0653293
RTKN2	10.1195	-2.27638	0.853528	-2.66702	0.00765273	0.0653293
CHURC1	71.4251	-1.05722	0.396551	-2.66605	0.00767488	0.065475
PIM2	453.473	-0.851889	0.31958	-2.66565	0.00768388	0.0655085
TTC38	81.4255	1.29167	0.484856	2.66402	0.00772123	0.0657835
TMEM9	28.5042	-1.92279	0.722013	-2.6631	0.00774245	0.0659207
RPL26L1	6.04245	-1.59961	0.600739	-2.66273	0.00775086	0.0659488
DOCK10	352.11	0.90365	0.33944	2.66218	0.00776362	0.0660138
MC1R	42.5294	-1.85941	0.69886	-2.66064	0.00779928	0.0662734
CREBBP	367.938	-0.724674	0.272401	-2.66032	0.00780674	0.066293
VLDLR	4.81943	1.81048	0.680902	2.65894	0.00783866	0.0665203
STIL	5.9067	1.85701	0.698523	2.65847	0.00784956	0.066569
SPECC1	59.4366	1.10401	0.415479	2.6572	0.00787934	0.0667776
CDK17	298.446	0.609254	0.229456	2.65521	0.00792583	0.0671276
CELF2	418.373	-0.866932	0.32657	-2.65466	0.00793894	0.0671945
SOX4	27.9752	-1.06924	0.403012	-2.65313	0.00797481	0.0674538
TBL1X	21.2384	-1.43287	0.540316	-2.65192	0.00800366	0.0676535
NDUFAF3	57.167	-0.720523	0.271772	-2.65121	0.00802042	0.0677507
CHST12	122.919	0.91979	0.346992	2.65075	0.00803136	0.0677987
VOPP1	107.879	1.0386	0.392169	2.64835	0.00808854	0.0682368
ATM	157.057	0.744038	0.281006	2.64777	0.00810244	0.0683094
GRAMD1B	43.7035	1.54352	0.58339	2.64578	0.00815025	0.0686676
U73166.2	6.53392	1.06068	0.400981	2.6452	0.0081642	0.0687402
ANKRD36B	93.2541	-0.854695	0.323278	-2.64384	0.00819723	0.0688348
CBX3	55.0201	0.957046	0.362025	2.64359	0.0082032	0.0688348
CDK2AP2	202.376	-0.827609	0.312962	-2.64444	0.0081827	0.0688348
DHPS	69.2361	-0.845261	0.319761	-2.64341	0.00820745	0.0688348
MPC2	63.4211	-0.778055	0.294275	-2.64398	0.00819383	0.0688348
SCYL2	108.337	0.887959	0.335828	2.64409	0.00819111	0.0688348
AFAP1	25.0514	-1.61227	0.610065	-2.64279	0.00822261	0.0689171
IPO8	21.1186	1.31757	0.498643	2.64232	0.00823404	0.0689681
NAT6	19.0577	-1.48396	0.561803	-2.64143	0.00825563	0.069073
TSPAN11	1.72742	4.1546	1.5729	2.64136	0.00825728	0.069073
MKL1	194.395	-0.727971	0.27563	-2.64111	0.00826341	0.0690795
EPS15L1	137.03	0.897668	0.339994	2.64024	0.00828463	0.0692121
DUSP27	2.43706	-3.81107	1.44471	-2.63795	0.00834099	0.0696378
IZUMO4	2.17725	2.27339	0.862352	2.63626	0.00838247	0.0699389
EIF4E3	37.1813	-1.06952	0.405785	-2.63568	0.00839685	0.0699683
PLCXD2	21.2066	1.68059	0.63758	2.63589	0.00839172	0.0699683
DGCR6L	42.1415	-1.32274	0.501955	-2.63517	0.00840957	0.0699839
EPC1	132.815	-0.608854	0.231041	-2.63526	0.00840718	0.0699839
RGPD5	139.608	-0.749281	0.284633	-2.63245	0.00847716	0.0705009
PODXL	11.2256	-2.22116	0.843902	-2.63201	0.00848819	0.0705471
EGLN3	19.3619	-2.24821	0.854349	-2.63149	0.00850123	0.07061
STAU2	23.5033	1.04816	0.398364	2.63116	0.00850945	0.0706329
FOXM1	4.46019	1.65826	0.630505	2.63004	0.00853741	0.0707284
LAYN	16.7446	-2.09515	0.796574	-2.6302	0.00853344	0.0707284
SGK1	75.0564	-1.20378	0.457669	-2.63024	0.00853237	0.0707284
BIRC2	210.081	0.92002	0.35004	2.62833	0.00858051	0.0709446
NFYC	102.079	-0.815512	0.310247	-2.62859	0.00857407	0.0709446
NPC1	132.97	-0.827799	0.314951	-2.62834	0.00858015	0.0709446
SETD1A	30.9766	-1.30397	0.49616	-2.62813	0.00858551	0.0709446
UBE2W	21.4779	1.14871	0.437194	2.62746	0.0086026	0.0710403
CMTM3	55.3783	-0.924098	0.351809	-2.6267	0.00862168	0.0711266
PYHIN1	73.6485	1.27407	0.485102	2.62639	0.00862956	0.0711266
SH3BP5	128.911	-0.981092	0.373552	-2.62639	0.0086296	0.0711266
MBTD1	36.1152	-1.24944	0.476035	-2.62468	0.00867306	0.0714392
TMEM239	4.47078	-1.83085	0.6977	-2.62412	0.00868735	0.0715113
C3	10.9343	0.900744	0.343358	2.62334	0.00870735	0.0716302
INO80D	404.639	-0.759981	0.290018	-2.62046	0.0087812	0.0721917
TIMM23	175.447	-0.597394	0.228052	-2.61955	0.00880446	0.0723367
ARHGEF12	40.6561	0.984914	0.376091	2.61882	0.00882341	0.0723816
CECR1	304.463	-1.02489	0.391321	-2.61906	0.00881723	0.0723816
SPCS3	81.7105	-0.882242	0.336902	-2.61869	0.00882675	0.0723816
GOSR1	115.146	-0.589996	0.22534	-2.61824	0.0088384	0.0724311
VASH1	31.9738	-1.2085	0.4618	-2.61693	0.00887245	0.072664
MBD1	143.04	0.755446	0.288792	2.61588	0.0088997	0.0728409
CLIP2	21.9954	-1.62735	0.622243	-2.6153	0.00891482	0.0729183
C6orf141	4.33156	1.8648	0.713178	2.61477	0.00892878	0.0729862
SIGMAR1	77.1375	-1.39707	0.534478	-2.6139	0.00895161	0.0731265
DAZAP2	1438	-0.523794	0.200426	-2.61341	0.00896448	0.0731516
GALM	26.8548	1.25877	0.481671	2.61335	0.00896602	0.0731516
CAMTA1	38.6472	-0.888199	0.340023	-2.61217	0.00899682	0.0733193
MANBA	34.9435	1.22132	0.467594	2.61192	0.00900362	0.0733193
PRDX1	154.977	-1.00029	0.382951	-2.61206	0.00899995	0.0733193
PSKH1	119.73	-1.37448	0.526355	-2.61132	0.00901934	0.0734009
RUSC2	6.20647	2.93955	1.12613	2.61031	0.00904591	0.0735707
SMAD3	104.498	-0.837724	0.320964	-2.61002	0.00905366	0.0735874
U2AF2	36.4236	-0.924826	0.354396	-2.60959	0.00906517	0.0736346
STON1	2.00069	-2.85048	1.09292	-2.60813	0.00910376	0.0739015
NUP50	105.919	-0.608699	0.233534	-2.60647	0.0091481	0.0742147
PTCH1	44.2114	-1.81402	0.696199	-2.60561	0.00917113	0.0743547
C22orf46	7.41649	-1.95589	0.750873	-2.60482	0.00919226	0.0744431
MTSS1	188.395	-0.904728	0.347335	-2.60477	0.00919357	0.0744431
LEPROTL1	212.334	-0.782538	0.300498	-2.60414	0.00921053	0.0745124
PLP2	173.841	-0.658358	0.252823	-2.60402	0.00921368	0.0745124
C19orf35	7.66916	2.51793	0.967242	2.60321	0.00923565	0.0745499
PLD6	8.84121	2.08442	0.800615	2.60352	0.00922708	0.0745499
ZAK	18.4847	0.971072	0.373015	2.6033	0.00923298	0.0745499
AGAP2	121.799	0.937653	0.360383	2.60182	0.00927296	0.0748042
CCS	41.2899	-1.18355	0.455676	-2.59735	0.00939466	0.0756913
GRAPL	3.67822	-2.78917	1.07377	-2.59754	0.00938932	0.0756913
EMID1	3.79202	3.22846	1.24345	2.59638	0.00942121	0.0758578
GBAP1	11.1438	-2.14395	0.826145	-2.59513	0.00945556	0.0760395
SETD3	35.1752	-1.24573	0.47999	-2.59532	0.00945028	0.0760395
ZNF267	246.075	-0.703673	0.27118	-2.59485	0.00946309	0.0760525
CAMK1	3.81644	1.64845	0.635478	2.59403	0.00948581	0.0761877
LRRC59	54.4045	-1.01166	0.390112	-2.59325	0.00950727	0.0762651
NEU4	4.19393	-2.98741	1.15191	-2.59344	0.00950205	0.0762651
ECE1	288.163	0.793571	0.306113	2.59241	0.00953049	0.0764039
RPS6KA3	101.022	-0.772214	0.298211	-2.58949	0.00961196	0.0770091
FRMPD3	13.4563	1.66033	0.641439	2.58845	0.009641	0.0771938
ABTB2	65.0146	1.72099	0.665444	2.58623	0.00970324	0.0775477
CASC4	180.797	-0.807445	0.312165	-2.5866	0.00969292	0.0775477
ST7L	19.9534	-0.971037	0.375452	-2.58631	0.00970096	0.0775477
EXOSC10	327.39	-0.64783	0.250514	-2.586	0.00970977	0.0775519
TAP1	497.309	0.444747	0.172077	2.58458	0.00974979	0.0778233
NRBP2	7.15233	-2.25616	0.87324	-2.58367	0.00977562	0.0779433
RIC8A	173.585	0.76866	0.297537	2.58341	0.00978294	0.0779433
ZFP36L1	3396.58	-0.979314	0.379048	-2.58361	0.0097771	0.0779433
UBE2L6	116.755	-0.790583	0.306117	-2.58262	0.00980536	0.0779896
UBN1	122.419	-1.09348	0.423408	-2.58256	0.00980689	0.0779896
ZYG11B	91.4869	-1.09819	0.425179	-2.58289	0.00979773	0.0779896
YWHAB	330.818	-0.592031	0.229355	-2.58129	0.00984319	0.07823
GATAD2A	125.907	-0.676835	0.262275	-2.58063	0.00986211	0.0783321
SLC16A13	9.53499	-2.14812	0.833028	-2.57869	0.0099177	0.0787252
TUBB	579.344	-0.487409	0.189376	-2.57377	0.0100598	0.0798038
LIG1	50.8966	-1.30659	0.50784	-2.57284	0.0100869	0.0799207
PIK3IP1	320.212	-0.653914	0.254161	-2.57284	0.0100869	0.0799207
KANSL2	164.109	-0.965798	0.375447	-2.57239	0.0100998	0.0799736
HSPE1	201.128	1.29249	0.502557	2.57182	0.0101164	0.0800563
NUDT16L1	44.9621	1.05957	0.412106	2.57111	0.0101374	0.0801555
PPP1R2	192.14	0.612797	0.238352	2.57097	0.0101414	0.0801555
CARD11	93.7454	1.07143	0.417023	2.56923	0.0101926	0.0804712
THAP9	48.7822	0.71479	0.278216	2.56918	0.0101938	0.0804712
BCL9	31.4157	-2.28081	0.887993	-2.5685	0.010214	0.0805654
CES2	41.7913	-1.2939	0.503785	-2.56836	0.0102182	0.0805654
CNDP2	76.0466	0.90414	0.352285	2.5665	0.0102731	0.0809485
C12orf45	4.66807	1.65429	0.644892	2.56523	0.0103109	0.0811965
HCK	6.57516	2.73397	1.06638	2.56377	0.0103541	0.0814875
PAM	32.5688	1.27057	0.49576	2.56287	0.0103811	0.0816501
AFAP1L1	5.46291	2.99736	1.16975	2.5624	0.0103953	0.0817117
ARID2	304.564	-0.924503	0.360946	-2.56134	0.010427	0.0819111
USP49	40.7876	1.23919	0.483985	2.5604	0.0104553	0.082083
RGAG4	13.2434	-2.04721	0.799922	-2.55926	0.0104894	0.0823012
RPL7	2067.91	-0.68417	0.267479	-2.55785	0.0105323	0.0825871
IL23A	37.0305	-1.19722	0.468136	-2.55743	0.010545	0.0826365
SP1	144.88	-0.978929	0.382996	-2.55597	0.0105891	0.0829318
ARHGEF3	95.0218	-0.96569	0.378209	-2.55332	0.0106701	0.0834572
MARCH9	8.12697	-1.60751	0.629618	-2.55314	0.0106756	0.0834572
ZNF524	14.4271	-1.52024	0.595372	-2.55343	0.0106667	0.0834572
PRRC2A	275.016	-0.611087	0.239447	-2.55208	0.0107083	0.0836624
HINT1	250.193	-0.858514	0.33674	-2.54949	0.0107882	0.0841853
TONSL	17.0339	1.32949	0.521474	2.54948	0.0107883	0.0841853
KIF18A	10.5139	1.50607	0.590826	2.54909	0.0108004	0.0842289
CLSPN	4.38298	1.1878	0.466459	2.54643	0.0108832	0.0848235
SGSH	200.448	-1.03457	0.406441	-2.54542	0.0109145	0.0850157
SAMD4A	7.24011	-1.83566	0.721446	-2.54442	0.0109459	0.0852087
DYNC2H1	10.4728	-1.86684	0.733949	-2.54356	0.010973	0.0853681
RPL32	699.22	-0.719239	0.283172	-2.53994	0.0110872	0.0862047
LARS	39.5844	-0.798731	0.314546	-2.53932	0.0111069	0.0863063
MST4	155.89	0.821239	0.323571	2.53805	0.0111472	0.0865669
UTP18	59.0727	-0.952837	0.375481	-2.53764	0.0111602	0.0866161
IGHM	12.3756	2.72428	1.07376	2.53714	0.0111762	0.0866882
ATF3	96.0085	-1.23113	0.485843	-2.534	0.0112768	0.0874155
RWDD2A	3.28185	-2.23968	0.884104	-2.53328	0.0113001	0.0875438
ADCY6	7.57149	-1.84242	0.727698	-2.53185	0.0113462	0.087848
GPANK1	16.2248	-1.00518	0.397047	-2.53163	0.0113533	0.0878499
PIGM	56.4332	-1.24209	0.490971	-2.52985	0.011411	0.0882108
SLC9A3P3	4.00906	3.71382	1.46804	2.52977	0.0114136	0.0882108
ERCC4	19.552	-1.07682	0.425789	-2.52901	0.0114385	0.0883501
RPN2	342.492	-0.637185	0.252056	-2.52795	0.011473	0.0885334
SMIM12	152.494	-0.668235	0.264348	-2.52786	0.0114759	0.0885334
TGIF1	74.9206	-0.813772	0.322094	-2.52651	0.0115204	0.0888232
SIL1	23.6667	-1.52484	0.603696	-2.52585	0.011542	0.0889365
NAPA	172.57	0.562377	0.222709	2.52516	0.0115646	0.0890576
P2RY14	11.2854	2.3211	0.919384	2.52462	0.0115823	0.0891044
RGMA	30.4634	-1.16896	0.463037	-2.52456	0.0115845	0.0891044
GPA33	4.30054	3.31757	1.31503	2.52281	0.0116422	0.0894482
TRAF7	81.2099	-1.06538	0.422302	-2.52278	0.011643	0.0894482
ATG9B	13.1972	-2.30578	0.914106	-2.52244	0.0116544	0.0894821
ASMTL	88.7737	0.94175	0.373624	2.52058	0.0117161	0.0897019
DNAJA4	43.5711	1.26526	0.502013	2.52037	0.0117232	0.0897019
INCENP	13.3455	-2.64241	1.04853	-2.52011	0.0117317	0.0897019
RBMX	309.463	-0.495284	0.196481	-2.52077	0.0117099	0.0897019
RPS16	666.786	-0.63904	0.253511	-2.52076	0.0117103	0.0897019
SLC7A5P1	21.3313	1.01999	0.404592	2.52103	0.0117011	0.0897019
SURF4	297.16	-0.482705	0.191529	-2.52027	0.0117264	0.0897019
JMJD1C	566.749	-0.394034	0.156417	-2.51913	0.0117646	0.0899001
CTU2	19.6964	1.19908	0.476373	2.51711	0.0118322	0.090363
AP3M2	32.358	-1.08818	0.4324	-2.5166	0.0118493	0.0904406
SUSD4	4.10237	-3.72271	1.47967	-2.51591	0.0118726	0.0905647
CAMTA2	65.949	-0.958501	0.381215	-2.51433	0.0119257	0.0909054
CD5	24.0539	2.26337	0.900322	2.51396	0.0119384	0.0909054
SSBP4	11.5164	-1.19075	0.47364	-2.51404	0.0119356	0.0909054
MOB4	68.4101	0.935446	0.372259	2.51289	0.0119748	0.0911287
PTP4A2	75.0716	-0.639621	0.254648	-2.51179	0.0120121	0.0913587
APH1B	16.6142	-1.61339	0.642527	-2.511	0.0120389	0.0914547
TRMT5	6.12736	-1.5733	0.626543	-2.51108	0.0120362	0.0914547
DPY19L3	14.1616	1.03434	0.412215	2.50922	0.0121	0.0918267
IKZF1	215.547	-0.740121	0.294968	-2.50915	0.0121021	0.0918267
B3GNT6	2.00698	2.10549	0.839371	2.50842	0.0121273	0.0919636
HDAC11	5.81954	2.76837	1.10386	2.5079	0.0121451	0.0920429
OBFC1	30.9109	-1.35713	0.541186	-2.5077	0.012152	0.0920429
CHTOP	141.372	-0.492911	0.19667	-2.50629	0.0122005	0.0923557
SUSD3	11.8006	-2.2424	0.894817	-2.50599	0.012211	0.0923814
FAM91A1	26.3676	1.17079	0.467405	2.50488	0.0122493	0.0924817
NEDD4L	10.15	-1.66831	0.665915	-2.50529	0.0122352	0.0924817
SMPD1	9.44003	-1.55339	0.620173	-2.50477	0.012253	0.0924817
ZNF433	6.24254	1.93819	0.773691	2.50512	0.0122409	0.0924817
PRPF4	44.5598	0.977165	0.390377	2.50314	0.0123099	0.0928566
G0S2	11.8315	2.73262	1.09187	2.50271	0.0123247	0.0929144
OSTF1	58.2877	0.842458	0.336724	2.50192	0.0123521	0.093045
PEBP1	79.666	-0.686379	0.274354	-2.5018	0.0123565	0.093045
CHD4	393.631	-0.837652	0.334868	-2.50144	0.0123688	0.0930835
CRYZ	22.0065	1.40024	0.559822	2.50123	0.0123763	0.0930855
BRAP	71.4829	-0.754154	0.30159	-2.5006	0.0123984	0.0931973
TNRC6B	267.008	-0.4055	0.162329	-2.49802	0.012489	0.0938241
MZB1	3.20297	1.85463	0.742808	2.49679	0.0125325	0.0940956
TMEM184B	150.224	0.629757	0.252386	2.49522	0.012588	0.0944579
CCDC71L	4.53306	-1.89929	0.761344	-2.49466	0.0126078	0.094528
CYB5R1	22.7771	1.26332	0.506433	2.49454	0.012612	0.094528
MS4A6A	4.0469	1.88434	0.755632	2.49373	0.0126408	0.0946885
MCF2L	17.1311	-1.52421	0.612268	-2.48944	0.0127943	0.0957828
SACS	97.7915	-1.10765	0.445029	-2.48894	0.0128126	0.0958642
NASP	212.155	-0.513741	0.206435	-2.48863	0.0128235	0.0958901
PLCD1	50.5261	-1.38548	0.556866	-2.488	0.0128463	0.0960052
NCF2	6.22963	2.21044	0.888848	2.48686	0.0128876	0.0961463
NDUFAF6	17.836	-1.20093	0.482836	-2.48725	0.0128735	0.0961463
TPM4	464.326	0.440774	0.17724	2.48688	0.0128868	0.0961463
GABBR1	40.7683	-1.84991	0.744322	-2.48536	0.0129422	0.0964977
UPF3A	26.6332	0.836805	0.336949	2.48348	0.0130107	0.0969525
TRAF3	250.36	-0.530447	0.213651	-2.48277	0.0130364	0.0970878
CREBRF	98.419	-0.780384	0.314389	-2.48222	0.0130566	0.097182
UBTF	66.7838	0.81936	0.33016	2.48171	0.0130755	0.0972669
PIK3CG	135.187	1.2132	0.489055	2.48069	0.0131127	0.0974871
TECR	205.745	0.571449	0.230397	2.48027	0.0131282	0.0975465
WDR34	11.1049	-1.97744	0.79738	-2.47992	0.0131413	0.0975811
XRN2	156.664	-0.656553	0.264767	-2.47974	0.013148	0.0975811
BVES	4.43877	1.24027	0.500259	2.47926	0.0131655	0.0976549
TRBV25-1	7.36188	-1.26514	0.510596	-2.47777	0.0132205	0.0980066
PIGR	3.89547	1.07028	0.432005	2.47746	0.0132321	0.0980361
DNAJB1	1310.01	0.883221	0.356543	2.47718	0.0132426	0.0980575
SMAD5	118.199	-0.657399	0.265518	-2.47591	0.0132897	0.0983501
RAD23B	17.7405	1.29858	0.524902	2.47395	0.0133628	0.0988341
SH3GLB2	14.7797	-1.45708	0.589125	-2.4733	0.0133872	0.0989581
ECHDC2	42.7127	-0.865273	0.349957	-2.47251	0.0134166	0.0991185
ESPL1	12.72	1.81042	0.732517	2.47151	0.0134543	0.09934
CLPB	57.0278	-1.75448	0.710676	-2.46875	0.0135585	0.0999473
TM2D3	73.3569	-0.663383	0.268715	-2.46872	0.0135598	0.0999473
UBAP1	175.332	-0.672734	0.272469	-2.46903	0.0135479	0.0999473
COBLL1	5.77383	1.53424	0.621585	2.46828	0.0135765	0.100014
AIP	85.9569	-0.769342	0.311782	-2.46757	0.0136035	0.100104
EIF4ENIF1	29.9811	-1.49379	0.605425	-2.46734	0.013612	0.100104
NLE1	58.6087	-1.33912	0.54274	-2.46734	0.0136121	0.100104
MAP4K4	46.7653	-0.968592	0.392969	-2.46481	0.0137088	0.100758
TXNIP	881.484	-1.11324	0.451787	-2.46408	0.0137365	0.100904
CENPM	2.32937	1.82785	0.742127	2.46299	0.0137785	0.101155
ARID1A	338.084	-0.525617	0.213432	-2.4627	0.0137897	0.101179
C2orf71	4.51384	3.63679	1.4774	2.46162	0.0138312	0.101426
CDC20	1.52433	3.39275	1.37842	2.46133	0.0138422	0.101449
TIGIT	30.71	1.52393	0.619237	2.46097	0.013856	0.101493
ZNF714	23.9197	0.890224	0.361811	2.46046	0.0138757	0.101579
SYTL3	378.095	0.636083	0.258643	2.4593	0.0139207	0.101851
CENPF	19.3455	1.62962	0.662896	2.45833	0.0139585	0.101896
DAZAP1	43.7315	-0.944042	0.38398	-2.45857	0.0139491	0.101896
RAB40B	9.69228	-1.41712	0.576439	-2.4584	0.0139558	0.101896
ZNF771	2.91488	-2.023	0.822729	-2.45888	0.013937	0.101896
DNAH9	6.58959	-1.71729	0.698804	-2.45746	0.0139922	0.102085
CNNM2	35.3792	1.52573	0.621188	2.45615	0.0140434	0.102227
NAV1	39.1869	-1.09808	0.447056	-2.45625	0.0140394	0.102227
TMF1	128.718	0.532799	0.216919	2.45621	0.0140411	0.102227
TMUB1	48.6997	-0.771463	0.314024	-2.4567	0.0140221	0.102227
CCNL1	368.645	-0.530466	0.216028	-2.45554	0.0140671	0.102342
R3HDM4	245.821	-0.660914	0.269175	-2.45534	0.0140753	0.102343
CDH7	3.87069	1.24819	0.508569	2.45432	0.0141151	0.102575
ASB8	82.3684	-0.784858	0.319961	-2.45298	0.0141678	0.1029
SCLT1	46.2902	0.778071	0.31723	2.4527	0.0141788	0.102922
TACC1	142.036	0.633285	0.258225	2.45245	0.0141886	0.102935
PPM1B	64.8093	0.972222	0.396471	2.45219	0.014199	0.102953
DOPEY2	90.7468	-1.19062	0.485824	-2.45071	0.0142573	0.103317
GTPBP8	27.1676	0.996458	0.406694	2.45014	0.01428	0.103424
ACADVL	244.25	-0.614287	0.250859	-2.44874	0.0143359	0.10377
ZNF347	7.68095	-1.53642	0.627604	-2.44807	0.0143624	0.103904
MXRA7	51.4535	0.730292	0.298432	2.44709	0.0144014	0.104011
NLRP6	24.1216	3.05051	1.24651	2.44723	0.0143958	0.104011
NOL12	29.949	-1.17209	0.478916	-2.44738	0.0143898	0.104011
FAM63A	17.5633	1.43624	0.587194	2.44594	0.0144475	0.104286
HINT3	14.7838	0.932632	0.381422	2.44515	0.0144793	0.104457
TMEM198B	36.6534	-1.16029	0.474737	-2.44407	0.0145225	0.10471
TLR3	7.94214	-1.65977	0.679253	-2.44352	0.0145448	0.104812
POLR2J	38.4682	-0.889603	0.364206	-2.44258	0.0145825	0.105025
ELMO1	248.226	-0.79836	0.327026	-2.44128	0.0146354	0.105347
AKR1C3	18.3306	-1.7342	0.710859	-2.43959	0.014704	0.105392
APEX1	143.258	-0.656443	0.269072	-2.43965	0.0147013	0.105392
FOXD2	9.68241	-2.13088	0.873486	-2.43951	0.014707	0.105392
KIAA1586	21.5796	-1.04654	0.428795	-2.44065	0.014661	0.105392
LRRC37A7P	3.07157	1.46932	0.602136	2.44018	0.0146798	0.105392
MIEN1	36.11	-0.870511	0.356819	-2.43964	0.0147018	0.105392
MOB1B	34.3121	1.31484	0.538821	2.44021	0.0146786	0.105392
VANGL1	47.8735	1.51828	0.62228	2.43986	0.0146929	0.105392
RNASEH2B	44.8703	-0.820154	0.336236	-2.43922	0.0147188	0.105418
CYLD	240.662	0.573217	0.235167	2.43749	0.0147896	0.105813
ZC3H18	56.286	0.739988	0.303588	2.43747	0.0147904	0.105813
CD19	7.03099	3.21459	1.31931	2.43657	0.0148274	0.10596
PLB1	6.93729	-2.40848	0.988423	-2.43669	0.0148223	0.10596
LDLRAP1	43.8858	1.36587	0.560731	2.43588	0.0148556	0.106054
VKORC1	38.7345	-1.00038	0.41069	-2.43585	0.014857	0.106054
FAM122C	40.0088	-0.813864	0.334232	-2.43503	0.0148907	0.106237
KCNMA1	19.6023	-1.54363	0.634015	-2.43469	0.0149046	0.106277
ZNF230	24.7976	-0.995865	0.409068	-2.43448	0.0149134	0.106281
KIF1B	53.1647	0.898877	0.36946	2.43295	0.0149765	0.106554
NFXL1	60.2352	-1.48047	0.608486	-2.43304	0.0149728	0.106554
ZCCHC2	70.0338	0.996478	0.40955	2.4331	0.01497	0.106554
FDFT1	182.864	-0.73296	0.301542	-2.43071	0.0150694	0.107155
XYLT2	12.1196	-1.37506	0.565796	-2.43031	0.015086	0.107155
ZFP1	18.9463	-1.5308	0.62985	-2.43042	0.0150813	0.107155
LMNA	2766.43	-0.583264	0.240113	-2.42913	0.0151353	0.107446
BTN3A2	155.987	0.732048	0.301586	2.42733	0.0152104	0.107897
RPL10A	1024.73	-0.583083	0.240228	-2.42721	0.0152155	0.107897
LRRC75A	217.609	-0.613212	0.252685	-2.42678	0.0152335	0.107906
PON2	10.0601	1.4078	0.580085	2.42688	0.0152294	0.107906
KCNJ11	3.20722	1.43231	0.590361	2.42617	0.0152593	0.108029
EDEM2	33.1488	-0.976636	0.402668	-2.42541	0.0152909	0.108194
ABHD14B	184.331	-0.924226	0.381177	-2.42466	0.0153226	0.108359
CD276	3.16508	1.47589	0.608786	2.42432	0.0153371	0.108402
ALKBH7	28.2913	-0.79274	0.327112	-2.42345	0.0153738	0.108602
NUP62	99.8337	-0.599957	0.247617	-2.42292	0.0153961	0.1087
CRADD	10.7846	-1.52747	0.630551	-2.42244	0.0154166	0.108726
IER2	620.876	0.502893	0.207583	2.42262	0.0154092	0.108726
POLD4	38.8259	-0.669034	0.276327	-2.42117	0.0154707	0.109048
FAM126A	78.7386	0.905463	0.374195	2.41977	0.0155305	0.109383
GNAQ	35.882	-1.20289	0.497175	-2.41946	0.0155437	0.109383
KLHL26	40.7811	-1.63792	0.676949	-2.41957	0.015539	0.109383
NEAT1	1974.08	0.44466	0.183807	2.41917	0.0155558	0.109408
RAB30	67.1025	-1.11217	0.459789	-2.41888	0.0155685	0.109438
EHD4	122.523	0.734358	0.30374	2.41772	0.015618	0.109666
PDE12	154.958	-0.819525	0.338959	-2.41777	0.015616	0.109666
ANXA2	331.106	-0.866369	0.358373	-2.4175	0.0156274	0.109669
EXOG	24.9739	1.31282	0.543088	2.41732	0.0156355	0.109669
CAPNS1	56.768	-1.01847	0.42156	-2.41595	0.0156943	0.110022
NCOA6	106.273	-0.932694	0.386093	-2.41572	0.015704	0.11003
SEMA4A	162.306	-1.30788	0.541566	-2.41499	0.0157354	0.110191
CTIF	5.00872	-2.49982	1.0357	-2.41366	0.0157931	0.110534
POLQ	2.51292	1.55197	0.643174	2.41299	0.0158221	0.110677
CNNM3	30.6132	-1.24587	0.516446	-2.4124	0.0158478	0.110797
PHF3	294.009	-0.553137	0.229369	-2.41156	0.0158846	0.110994
CREG1	34.4478	1.30665	0.541907	2.41121	0.0158995	0.111038
CCDC171	5.09318	1.53568	0.637189	2.41009	0.0159485	0.111321
TRAPPC10	245.281	0.896718	0.372247	2.40893	0.0159992	0.111614
IRF2BPL	22.6109	-0.992701	0.412135	-2.40868	0.0160104	0.111632
ATP6V1A	62.4075	1.13882	0.472887	2.40823	0.0160299	0.111707
GSAP	40.3409	1.18427	0.491834	2.40787	0.0160459	0.111758
ICOSLG	43.2937	-1.0744	0.446346	-2.40711	0.0160793	0.111877
IL1R2	1.10925	3.94412	1.63855	2.40707	0.0160809	0.111877
UBAC2	65.1365	0.618291	0.256884	2.40689	0.016089	0.111877
FZR1	67.5356	0.946128	0.393271	2.40579	0.0161376	0.112122
KALRN	4.78391	1.91096	0.794347	2.4057	0.0161417	0.112122
PDZD8	51.9143	0.943195	0.39211	2.40544	0.0161532	0.112142
CAPZB	152.507	-0.586137	0.243763	-2.40454	0.0161927	0.112248
KLHL11	177.832	-1.52523	0.634324	-2.4045	0.0161945	0.112248
MCTP1	5.40801	2.01419	0.837621	2.40466	0.0161876	0.112248
SNX25	8.42154	-1.46058	0.607543	-2.40408	0.0162132	0.112317
SLCO5A1	4.02844	1.93361	0.804414	2.40375	0.016228	0.112359
CUTA	100.259	-0.578335	0.240617	-2.40355	0.0162367	0.112359
CNPPD1	128.726	0.660986	0.275159	2.4022	0.0162969	0.112715
FAM115C	161.197	-0.73531	0.30653	-2.39882	0.0164481	0.1137
LASP1	285.088	0.556784	0.232152	2.39836	0.0164687	0.11372
UQCRFS1P1	37.7432	-0.739833	0.308466	-2.39843	0.0164655	0.11372
GRIK4	8.35875	2.56193	1.0685	2.39768	0.0164993	0.113866
RAB11FIP3	20.651	-1.3907	0.580063	-2.3975	0.0165074	0.113866
PPP1R7	33.2615	-0.993293	0.414397	-2.39696	0.0165317	0.113972
RPS15	600.433	-0.664767	0.277403	-2.39639	0.0165573	0.114088
TMEM194A	43.1463	1.62326	0.677518	2.39589	0.0165802	0.114184
TMEM64	17.1534	1.43607	0.599486	2.39551	0.0165974	0.114242
DHCR7	87.9826	-1.20478	0.502989	-2.39525	0.0166092	0.114263
SGSM1	17.9431	1.24264	0.518986	2.39437	0.0166491	0.114476
PCDH9	36.6433	1.36075	0.568393	2.39403	0.0166644	0.114504
RBM5	384.354	-0.495073	0.206807	-2.39389	0.0166709	0.114504
DNAJC21	16.4076	1.15274	0.481723	2.39296	0.016713	0.114671
LARP1	86.8875	-0.885855	0.37019	-2.39297	0.0167124	0.114671
HELLS	19.9464	1.01158	0.423014	2.39136	0.0167859	0.114995
LRRC25	7.4195	1.65455	0.691811	2.39162	0.0167743	0.114995
LRRC28	12.473	1.08199	0.452466	2.39132	0.0167879	0.114995
NFE2L3	22.5524	1.35625	0.567198	2.39114	0.016796	0.114995
ADA	79.8535	1.04233	0.435953	2.39092	0.0168064	0.115005
ADSL	77.1864	-0.936971	0.392096	-2.38965	0.0168646	0.115244
CDS2	295.472	-0.572614	0.23963	-2.38957	0.0168681	0.115244
ZNF704	19.1156	-1.57626	0.659632	-2.3896	0.0168666	0.115244
MEA1	37.2967	-0.998331	0.417934	-2.38873	0.0169068	0.115448
AMT	12.0031	1.49809	0.627211	2.38849	0.0169177	0.115461
C20orf96	3.80376	3.09148	1.29483	2.38755	0.016961	0.115695
ADPRH	17.8612	2.10835	0.883145	2.38732	0.0169719	0.115708
EPB41L4A	84.3874	-0.705536	0.295604	-2.38676	0.0169977	0.115727
PDE6B	5.91082	-1.4765	0.618641	-2.38668	0.0170015	0.115727
TAF6L	4.89155	2.56743	1.0756	2.38698	0.0169875	0.115727
HSP90AB1	1968.94	0.578858	0.242559	2.38647	0.0170112	0.115731
SFMBT2	87.7498	1.31569	0.551706	2.38476	0.0170903	0.116208
CREB1	71.7516	0.895771	0.375714	2.38418	0.0171171	0.11633
ESR2	17.4143	-1.61132	0.676347	-2.38238	0.017201	0.116838
CARD6	7.6104	-1.95014	0.818783	-2.38175	0.0172306	0.116916
CNTNAP1	4.15798	-1.74821	0.734004	-2.38175	0.0172305	0.116916
PARP8	320.518	0.519258	0.218087	2.38097	0.0172671	0.117102
RXFP4	8.67627	2.29824	0.965837	2.37953	0.0173348	0.1175
LRRC75B	5.56251	2.43896	1.02549	2.37833	0.0173913	0.117805
POFUT2	40.1436	1.01858	0.428301	2.37818	0.0173982	0.117805
CSK	131.069	-0.999901	0.420545	-2.37763	0.0174242	0.11792
CYP20A1	122.973	-0.465185	0.195682	-2.37725	0.0174423	0.11798
AOAH	244.125	1.62519	0.684093	2.37569	0.0175164	0.118357
FECH	16.8847	1.3896	0.584915	2.37573	0.0175141	0.118357
RTEL1-TNFRSF6B	9.32784	-1.82144	0.767018	-2.37471	0.0175629	0.118609
STK35	91.8743	-0.997207	0.420031	-2.37413	0.0175905	0.118733
WARS2	42.3225	0.689755	0.290584	2.37369	0.0176116	0.118813
C20orf27	10.7231	-1.29516	0.545823	-2.37287	0.0176506	0.11889
MSN	1685.33	0.523411	0.220572	2.37297	0.0176456	0.11889
PHF20L1	114.133	0.867557	0.365577	2.37312	0.0176387	0.11889
BTBD9	184.142	-0.74799	0.315381	-2.3717	0.0177064	0.119204
BRCA2	6.32521	1.65098	0.69623	2.37131	0.0177251	0.119259
ERCC6L2	19.2014	-1.0457	0.441081	-2.37076	0.0177515	0.119259
SLC25A39	145.89	0.724037	0.305398	2.3708	0.0177496	0.119259
TMEM214	115.234	-0.927216	0.391058	-2.37105	0.0177377	0.119259
OSTC	76.7381	-0.958322	0.404304	-2.3703	0.0177738	0.119346
BTG1	502.101	0.627199	0.264654	2.36988	0.0177938	0.1194
CPEB4	40.7339	0.949452	0.400655	2.36975	0.0178003	0.1194
INPP5B	111.486	0.814356	0.343742	2.36909	0.017832	0.119488
RSBN1	45.5257	-0.646776	0.273002	-2.36913	0.01783	0.119488
CAV1	1.84481	2.56804	1.08442	2.36812	0.0178786	0.119723
FOXN3	82.3987	0.588616	0.248573	2.36798	0.0178856	0.119723
USP11	238.448	0.650332	0.274848	2.36615	0.017974	0.120252
ABCD2	3.1891	2.64483	1.11822	2.3652	0.0180201	0.120498
PLGRKT	7.30321	-1.27339	0.538575	-2.36438	0.0180605	0.120608
RAB15	14.7219	-1.65613	0.700474	-2.36429	0.0180645	0.120608
SIRT7	47.0419	0.970104	0.410287	2.36445	0.0180567	0.120608
ITFG3	63.0305	-1.14536	0.48461	-2.36346	0.018105	0.120816
GIT2	218.172	-0.691089	0.292926	-2.35926	0.0183113	0.122129
SLC41A2	18.1217	1.54804	0.656232	2.35898	0.0183253	0.122159
SAP130	196.923	-1.04809	0.444577	-2.3575	0.0183987	0.122585
CROT	13.9054	1.57682	0.669089	2.35666	0.01844	0.122789
DTX1	11.1097	2.4991	1.06052	2.35649	0.0184484	0.122789
FRMD4B	5.56629	1.43988	0.61149	2.35471	0.0185374	0.123318
DNASE2	29.7175	1.15313	0.490066	2.35302	0.0186219	0.123492
DPYSL2	49.133	1.33011	0.565219	2.35326	0.0186096	0.123492
DXO	54.6932	0.995676	0.423253	2.35244	0.0186507	0.123492
FCHO1	43.6082	1.22869	0.522059	2.35354	0.0185956	0.123492
NECAP2	120.882	-0.529689	0.225154	-2.35256	0.0186447	0.123492
RCBTB2	35.0226	-1.2975	0.55156	-2.35241	0.0186522	0.123492
SLC16A4	2.97652	1.46474	0.622543	2.35284	0.0186305	0.123492
SWAP70	21.4129	1.17489	0.499472	2.35227	0.0186593	0.123492
TWF1	56.4344	-0.736996	0.313238	-2.35283	0.0186311	0.123492
ULK4	109.908	-0.989277	0.420438	-2.35297	0.0186242	0.123492
RPS3AP34	2.75608	-2.18212	0.927969	-2.3515	0.0186981	0.123685
MACROD2	6.82941	-1.04346	0.44378	-2.3513	0.0187081	0.123688
HAX1	58.6294	-0.783383	0.333232	-2.35086	0.0187301	0.123707
PFN1	1333.99	-0.45973	0.195545	-2.35101	0.0187223	0.123707
BAIAP2	68.1492	0.99763	0.424706	2.34899	0.0188243	0.124203
EVA1C	14.8993	-1.12436	0.478657	-2.34899	0.0188245	0.124203
AGBL5	34.6416	-1.33536	0.569432	-2.34507	0.0190237	0.125453
PPP1CC	120.551	0.707545	0.30186	2.34395	0.0190809	0.125706
RTN4	73.0576	-0.796704	0.3399	-2.34394	0.0190814	0.125706
ZFYVE20	35.1365	-0.949507	0.405149	-2.3436	0.0190988	0.125755
PTPN23	160.51	-0.868356	0.370653	-2.34277	0.019141	0.125969
LMAN1	43.0047	-0.992726	0.4241	-2.34079	0.0192432	0.126577
PCGF5	92.585	0.61706	0.263748	2.33958	0.0193055	0.12692
RAB8A	127.278	0.488848	0.208964	2.3394	0.019315	0.12692
PPP2R5A	32.2195	1.04021	0.444845	2.33838	0.0193678	0.127202
FAM49B	139.38	0.781897	0.33442	2.33807	0.0193836	0.127241
TLR6	6.97254	1.73007	0.740041	2.33781	0.0193971	0.127265
ANKRD36C	92.9075	-0.590089	0.252491	-2.33707	0.0194355	0.127452
CSMD2	3.93694	1.57556	0.674251	2.33676	0.0194516	0.127493
RFPL1S	8.28807	1.36489	0.584353	2.33572	0.0195059	0.127784
RAB6A	336.908	-0.597278	0.255737	-2.33552	0.0195163	0.127787
CDPF1	15.0953	-2.29136	0.981255	-2.33513	0.0195364	0.127854
SNORD3C	32.5942	-1.19502	0.511907	-2.33446	0.0195718	0.12802
ZHX2	229.802	1.01798	0.436142	2.33405	0.019593	0.128094
STOX2	4.56693	-2.67779	1.14767	-2.33324	0.0196354	0.128307
CHMP7	77.0146	-1.1301	0.484404	-2.33297	0.0196496	0.128334
ADAT3	7.91664	1.75826	0.75375	2.33269	0.0196645	0.128367
COPS7A	40.7299	-1.22176	0.523843	-2.33231	0.0196845	0.128432
EXOC2	124.127	-0.888854	0.381225	-2.33157	0.0197233	0.128555
NXPH3	2.46748	3.25925	1.39785	2.33162	0.0197207	0.128555
JMJD6	173.423	0.548219	0.235255	2.33032	0.0197891	0.128919
GANAB	1039.93	-0.847492	0.363758	-2.32982	0.0198156	0.129026
UBQLN4	16.8935	-1.24822	0.535838	-2.32948	0.0198338	0.129079
CDC25B	101.082	-0.927094	0.398191	-2.32827	0.019898	0.129302
CHMP1A	123.502	0.581558	0.249746	2.3286	0.0198805	0.129302
RRP7B	27.3072	-1.00302	0.43079	-2.32832	0.0198951	0.129302
USP7	51.3654	-0.750364	0.322444	-2.32712	0.019959	0.129633
SPEF2	9.97608	-1.15359	0.495773	-2.32684	0.0199735	0.129662
SEC24D	59.9294	-1.00389	0.431835	-2.32471	0.0200876	0.130337
ARID4B	378.352	-0.521135	0.224261	-2.32379	0.020137	0.130592
HS6ST1	29.8931	-1.15681	0.497958	-2.32312	0.0201729	0.130693
NAA50	65.128	0.91494	0.393827	2.3232	0.0201683	0.130693
ZNFX1	506.164	-0.521326	0.224494	-2.32222	0.020221	0.130939
KCNA3	159.884	-1.0806	0.46552	-2.32127	0.0202721	0.131204
GLTP	57.9681	0.666831	0.287396	2.32025	0.0203272	0.131297
HIST1H1C	13.1309	-1.074	0.46286	-2.32034	0.0203222	0.131297
MLST8	49.6013	-1.12348	0.484136	-2.32058	0.0203096	0.131297
ZNF668	12.6832	-2.18742	0.942662	-2.32047	0.0203155	0.131297
[truncated: 10,902 more rows]
