# Supplementary material for: Innate Lymphoid Cell Activation and Sustained Depletion in Blood and Tissue of Children Infected with HIV from Birth Despite Antiretroviral Therapy
Source: Cell Rep. 2020 Sep 15;32(11):108153. doi: 10.1016/j.celrep.2020.108153 (PMC7495043; doi:10.1016/j.celrep.2020.108153)
Supplement: Table S3. DESeq2 Results from ILC2, ILCP, NK CD56high and NK CD16high Subsets Comparing HIV Uninfected and HIV Infected Pediatric Blood (HIV+ART– (PSPs), HIV+ART+ (PPs), and total HIV+), Related to Figure 4 [file mmc4.xlsx]

## Sheet: CD4 HIV+vHIV–
Table S3. DESeq2 results from ILC2, ILCP, NK CD56high and NK CD16high subsets comparing HIV uninfected and HIV infected paediatric blood (1. HIV+ vs HIV–; 2. PP v PSP; 3. PP v HIV–; 4. PSP v HIV–). Related to Figure 4.
HIV+ vs HIV–, CD4 T Cells
gene	baseMean	log2FoldChange	lfcSE	stat	pvalue	padj
SIRPG	100.125	-2.50252	0.409362	-6.11322	9.76403e-10	1.01976e-05
ZSWIM6	38.2381	2.42129	0.41112	5.88949	3.87379e-09	2.02289e-05
C3orf17	48.1196	2.23173	0.407385	5.47819	4.29706e-08	0.000149595
C17orf61-PLSCR3	15.4308	-4.83643	0.930881	-5.19555	2.04118e-07	0.000426362
CUL2	45.8511	2.13204	0.409379	5.20799	1.90893e-07	0.000426362
DUSP5	22.8654	-2.56059	0.498938	-5.13208	2.86553e-07	0.000475108
FBXW5	116.451	-1.66224	0.325151	-5.11219	3.18437e-07	0.000475108
FKBP8	102.932	-2.83269	0.565721	-5.00722	5.52214e-07	0.000720915
LRRC14	119.86	-2.18913	0.44671	-4.90056	9.55631e-07	0.000998061
PRKCSH	164.044	-1.33753	0.271934	-4.91861	8.71627e-07	0.000998061
KIAA1033	68.2942	1.92924	0.398591	4.84016	1.29737e-06	0.00123179
GRINA	48.082	-3.35788	0.70223	-4.78174	1.73782e-06	0.00151249
SLC30A7	120.1	1.65705	0.348054	4.7609	1.92727e-06	0.00154834
NUDT16	22.2927	-2.64122	0.562691	-4.69391	2.68034e-06	0.00199954
CD37	584.348	-1.13044	0.243968	-4.63355	3.5944e-06	0.00240228
KLF6	1265.59	-1.58441	0.342304	-4.62867	3.68024e-06	0.00240228
ZNF563	21.6882	3.0414	0.666246	4.56499	4.99527e-06	0.00306886
GNAO1	7.96949	-3.64735	0.80254	-4.54476	5.49976e-06	0.00319108
C5orf22	43.0068	2.13183	0.470321	4.53271	5.82319e-06	0.00320092
ARPC4-TTLL3	50.8239	-1.72899	0.38712	-4.4663	7.95851e-06	0.00379455
C17orf105	29.0959	3.63483	0.815922	4.45488	8.39408e-06	0.00379455
EEFSEC	58.4509	-2.16363	0.487532	-4.43792	9.08309e-06	0.00379455
NUMBL	14.646	-2.76505	0.62137	-4.44993	8.58997e-06	0.00379455
PTPRJ	100.517	-2.14678	0.479579	-4.47639	7.59147e-06	0.00379455
STXBP3	58.2665	1.86696	0.420457	4.44031	8.98296e-06	0.00379455
TBC1D2B	61.5454	-1.62566	0.367554	-4.42291	9.73801e-06	0.00391168
LAG3	11.4016	-4.49119	1.02107	-4.39849	1.09005e-05	0.00406588
TEX264	48.8436	-1.941	0.440985	-4.40151	1.07498e-05	0.00406588
ZNF121	101.356	1.27559	0.291488	4.37614	1.208e-05	0.00420545
ZNF777	7.88553	-4.62014	1.05517	-4.37857	1.19459e-05	0.00420545
PNRC2	186.862	1.80639	0.414725	4.35564	1.32677e-05	0.00446992
CMTM7	78.6413	-1.34644	0.314278	-4.28424	1.83363e-05	0.00591877
MAPK8	93.7222	1.42713	0.333453	4.27985	1.87016e-05	0.00591877
ABHD17A	107.211	-2.20446	0.516747	-4.26603	1.98985e-05	0.00611236
SCOC	18.2346	2.98037	0.699951	4.25796	2.06297e-05	0.0061559
CASP3	37.336	1.8737	0.442784	4.23164	2.31998e-05	0.00654862
NAA38	26.1721	-1.91034	0.451067	-4.23516	2.2839e-05	0.00654862
GDI1	343.396	-0.91482	0.216848	-4.21872	2.4569e-05	0.00675258
C7orf50	29.5005	-1.52507	0.364122	-4.18834	2.81007e-05	0.0069877
ERCC2	18.4621	-2.98151	0.71034	-4.1973	2.70114e-05	0.0069877
GPAA1	65.1741	-1.48802	0.354581	-4.19655	2.7101e-05	0.0069877
TMEM164	35.4397	-1.7987	0.429383	-4.18904	2.80143e-05	0.0069877
SNHG16	212.537	1.54282	0.370285	4.16659	3.09192e-05	0.00750976
FBXW8	17.7385	-3.60215	0.866221	-4.15847	3.2039e-05	0.00760488
ARMC5	61.6282	-1.71397	0.41288	-4.15125	3.30663e-05	0.00767432
GLS	45.9266	1.77562	0.428304	4.1457	3.3878e-05	0.00769178
ATP1A3	31.485	-2.25463	0.54542	-4.13375	3.56897e-05	0.00789921
CAPN15	19.7527	-2.02994	0.491782	-4.12771	3.66387e-05	0.00789921
HDAC10	51.0364	-2.70326	0.656063	-4.12043	3.7817e-05	0.00789921
SLC38A10	103.575	-1.80941	0.438684	-4.12464	3.71314e-05	0.00789921
DENR	42.5068	1.71167	0.416103	4.11358	3.89568e-05	0.00797773
PHC1P1	15.85	-3.30616	0.805684	-4.10354	4.06877e-05	0.00817197
SUV420H2	26.9367	-2.18184	0.533933	-4.08635	4.38204e-05	0.00863511
SLA	302.823	-1.27291	0.311958	-4.08039	4.4961e-05	0.0086958
NRIP3	25.9989	2.37702	0.587292	4.04742	5.17843e-05	0.00965777
TNF	215.621	-2.35979	0.582439	-4.05157	5.08756e-05	0.00965777
API5	66.9025	1.66947	0.412982	4.04248	5.28898e-05	0.0096909
CROCC	23.7217	-1.88313	0.466463	-4.03704	5.41295e-05	0.00974703
TK1	9.41258	-3.6645	0.911264	-4.02133	5.78693e-05	0.0102438
UTP6	39.8816	1.71116	0.426549	4.01164	6.02996e-05	0.0104961
ZNF76	116.331	-1.48334	0.371525	-3.99257	6.53618e-05	0.0111908
NATD1	54.7136	-1.5434	0.38782	-3.9797	6.90036e-05	0.0116238
ACSL4	25.2163	2.98695	0.753891	3.96204	7.4311e-05	0.0123191
SLC5A3	105.309	1.26983	0.321542	3.94919	7.84165e-05	0.0127966
CD55	1486.32	0.909305	0.23055	3.94406	8.01133e-05	0.0128724
FUK	33.0228	-2.19751	0.558102	-3.93747	8.23465e-05	0.0129219
SNX21	10.6701	-3.35587	0.852638	-3.93587	8.2896e-05	0.0129219
MATN1	33.174	-2.62744	0.668879	-3.92812	8.56109e-05	0.0131488
LIMS2	16.2396	-2.71116	0.690986	-3.9236	8.72349e-05	0.0132041
ARHGAP35	62.7627	-1.9669	0.501786	-3.91981	8.86201e-05	0.0132221
GTF3C1	215.219	-1.36691	0.351206	-3.89203	9.94075e-05	0.0146227
MIIP	39.0174	-2.03696	0.524986	-3.88002	0.000104449	0.0151509
ATHL1	192.845	-1.59147	0.410587	-3.87609	0.00010615	0.0151867
MYCBP	20.8232	2.21084	0.571393	3.86921	0.000109189	0.0154103
C19orf60	121.454	-1.71455	0.450342	-3.80721	0.000140541	0.0167392
CDC42SE2	584.503	1.22024	0.319262	3.82207	0.000132335	0.0167392
DAP3	62.4626	1.30777	0.343578	3.80633	0.000141043	0.0167392
EFNA1	5.83735	5.62301	1.46396	3.84096	0.000122553	0.0167392
GSR	22.7873	-2.41324	0.628384	-3.84039	0.000122838	0.0167392
GTPBP8	24.578	2.07249	0.542279	3.82182	0.000132471	0.0167392
LGALS4	11.0271	3.72544	0.972052	3.83255	0.000126824	0.0167392
MIF4GD	39.8414	-1.92994	0.506374	-3.81129	0.000138243	0.0167392
NT5C2	47.7215	1.57404	0.41021	3.83717	0.000124461	0.0167392
PPP1R9B	8.8889	-2.74603	0.718694	-3.82086	0.000132988	0.0167392
PUSL1	23.8021	-1.85658	0.486335	-3.81749	0.000134817	0.0167392
SLC9A3R1	130.452	-1.37354	0.360031	-3.81505	0.000136154	0.0167392
TMEM50B	67.453	1.86563	0.489637	3.81024	0.000138831	0.0167392
USP6NL	25.5757	2.57776	0.673212	3.82904	0.000128642	0.0167392
COPB1	403.592	1.34213	0.353354	3.79825	0.000145719	0.0170998
DNM1P47	93.2212	-4.05292	1.0693	-3.79024	0.000150499	0.0174646
RGPD1	54.4007	-2.29086	0.604911	-3.78709	0.00015242	0.0174931
RHPN1	18.9248	-2.00234	0.530464	-3.7747	0.000160198	0.018186
FASTK	53.7053	-1.86917	0.495703	-3.77075	0.000162757	0.0182778
CD46	104.884	1.10513	0.293336	3.76747	0.000164913	0.0183229
DENND1A	57.4677	-1.61135	0.428337	-3.76187	0.000168649	0.0185262
PITPNB	69.6959	1.55647	0.414015	3.75945	0.00017029	0.0185262
ARFGAP3	44.8346	1.55053	0.41384	3.74668	0.00017919	0.0185395
FLG2	10.3803	5.12865	1.37056	3.74201	0.000182553	0.0185395
KLHL11	185.334	-2.26296	0.603035	-3.75261	0.000175001	0.0185395
NCF4	28.6326	-2.16466	0.579622	-3.73461	0.000188008	0.0185395
NEO1	20.7693	-3.18574	0.853079	-3.7344	0.000188164	0.0185395
NFATC1	346.037	-1.29238	0.345963	-3.73562	0.000187256	0.0185395
NLRP6	34.2434	-3.4179	0.911968	-3.74783	0.000178372	0.0185395
PFKL	108.705	-1.3459	0.359842	-3.74026	0.000183829	0.0185395
RBM28	90.2853	1.3957	0.371603	3.75589	0.000172728	0.0185395
RIMKLB	21.4535	1.90513	0.510085	3.73492	0.000187774	0.0185395
BTF3L4	71.0775	1.43945	0.385937	3.72976	0.000191662	0.0187076
GPI	370.811	-1.28063	0.344248	-3.72009	0.00019915	0.0192585
LAIR2	12.3109	-5.17598	1.39445	-3.71183	0.000205769	0.019716
RPS6KA1	37.8677	-1.76468	0.47621	-3.70567	0.000210832	0.0200176
SELO	25.5834	-2.05405	0.555341	-3.69872	0.00021669	0.0203884
CLK4	122.449	1.16339	0.315298	3.68981	0.000224424	0.0206671
MED25	61.451	-1.56394	0.424006	-3.68849	0.000225589	0.0206671
ZMYND8	30.8402	-2.23743	0.606439	-3.68945	0.000224741	0.0206671
ARHGAP31	64.0845	1.59952	0.434369	3.6824	0.000231051	0.0209834
JUNB	1276.76	-1.16192	0.31652	-3.67091	0.00024169	0.0217605
CENPK	15.6848	2.22166	0.607348	3.65796	0.000254226	0.0225328
GDI2	199.794	1.13711	0.31226	3.64155	0.000270997	0.0225328
HSPD1	287.015	1.86943	0.512086	3.65062	0.000261609	0.0225328
NABP1	77.0388	1.3843	0.379618	3.64657	0.000265761	0.0225328
NUPL1	49.0609	1.92987	0.530509	3.63777	0.000275007	0.0225328
PRKAR1A	107.119	1.17417	0.32297	3.63555	0.000277387	0.0225328
PRNP	207.891	1.51729	0.41583	3.64882	0.00026345	0.0225328
RNF11	29.495	1.88478	0.51853	3.63486	0.000278134	0.0225328
STRN4	103.032	-1.58534	0.43617	-3.63469	0.000278316	0.0225328
UFD1L	153.587	-0.980036	0.268915	-3.6444	0.000268015	0.0225328
WAS	24.9836	-1.86436	0.512708	-3.63629	0.000276593	0.0225328
ZBTB45	16.0021	-2.0935	0.574305	-3.64528	0.0002671	0.0225328
ZHX2	197.128	1.76823	0.484808	3.64727	0.000265041	0.0225328
AP3M1	100.422	1.25634	0.345937	3.63169	0.000281568	0.0226207
AGTRAP	23.6621	-2.19773	0.606038	-3.62639	0.000287411	0.0227403
POM121C	178.733	-1.29261	0.356377	-3.6271	0.000286628	0.0227403
ADCY9	9.62116	-2.36278	0.652393	-3.62171	0.000292662	0.0229817
LMF1	57.6564	-2.86877	0.792861	-3.61825	0.000296598	0.023117
TNIK	85.1107	-1.19877	0.331553	-3.61562	0.00029963	0.0231802
ELOVL5	310.728	0.947014	0.26264	3.60575	0.000311252	0.0233864
SGSM1	15.0046	4.54826	1.26043	3.60849	0.000307985	0.0233864
STK25	52.0227	-1.4998	0.41554	-3.60927	0.000307063	0.0233864
WDR34	11.6412	-2.84079	0.787451	-3.60758	0.000309072	0.0233864
ZBTB1	93.042	1.3247	0.368702	3.59289	0.000327033	0.0243967
LRCH4	151.112	-1.58197	0.440624	-3.59029	0.000330317	0.0244669
LMNA	1252.09	-1.21897	0.339844	-3.58684	0.00033471	0.0245166
MAP3K2	88.4885	1.47406	0.41105	3.58608	0.000335683	0.0245166
ARFGAP1	91.6293	-1.47176	0.410959	-3.58129	0.000341902	0.0247974
RASGRP2	186.237	-1.35091	0.378421	-3.56986	0.000357168	0.0255687
ZNF714	26.687	1.97219	0.552484	3.56967	0.000357433	0.0255687
ZNF436	10.5659	4.35845	1.22248	3.56527	0.000363489	0.025825
BNIP2	180.845	1.06112	0.297958	3.56131	0.000369013	0.0260403
IL17RA	83.6003	-1.51328	0.425212	-3.55888	0.000372441	0.0261059
BCDIN3D	9.09579	2.54194	0.716274	3.54884	0.000386932	0.0265983
GOLGA2P1	9.98406	-5.82836	1.64101	-3.55169	0.000382773	0.0265983
PIK3R4	123.846	1.31863	0.371579	3.54872	0.000387106	0.0265983
TNIP1	250.09	-1.23951	0.349866	-3.54282	0.000395874	0.0270229
PER2	53.3639	-1.34947	0.383417	-3.51959	0.000432216	0.0293121
NRAS	103.038	1.16512	0.331364	3.51615	0.000437854	0.0293138
RABGAP1L-IT1	13.7503	2.62715	0.746912	3.51735	0.000435879	0.0293138
DPP7	128.367	-1.43267	0.407676	-3.51424	0.000441013	0.0293372
VAMP7	41.7355	1.37946	0.392943	3.51058	0.000447125	0.0295555
CORO7-PAM16	67.034	-2.67455	0.76325	-3.50416	0.000458052	0.0298994
ICA1	10.9954	-3.38457	0.965564	-3.50528	0.000456126	0.0298994
CEPT1	23.1088	1.99811	0.571241	3.49785	0.000469026	0.0301253
CYHR1	47.5267	-1.23389	0.352986	-3.49557	0.000473051	0.0301253
DHRS12	14.5393	-2.2206	0.634416	-3.50023	0.000464858	0.0301253
UFM1	76.3523	1.64507	0.470411	3.49709	0.000470368	0.0301253
GIT1	57.9554	-1.78416	0.511749	-3.4864	0.000489575	0.0309886
ALG1	34.1688	-1.71167	0.492193	-3.47764	0.000505846	0.0316351
WDR48	110.276	1.19359	0.343194	3.47787	0.000505409	0.0316351
FERMT3	71.6583	-1.29849	0.374152	-3.47048	0.000519532	0.0317309
MTMR3	135.564	-1.87557	0.540194	-3.47203	0.000516546	0.0317309
PLK3	413.463	-1.14442	0.329544	-3.47275	0.000515152	0.0317309
TM9SF2	150.402	0.920555	0.264915	3.47491	0.00051103	0.0317309
CDH23	31.8569	-2.13986	0.617608	-3.46475	0.000530724	0.0320398
CYBA	96.3189	-1.75373	0.505975	-3.46604	0.000528191	0.0320398
CHPF	35.3228	-1.74447	0.50691	-3.44138	0.000578761	0.0345405
TBCD	81.5721	-1.10998	0.322483	-3.44199	0.00057745	0.0345405
IGFLR1	45.1833	-1.45364	0.423074	-3.43591	0.000590569	0.0348773
JADE2	87.5466	-1.33032	0.387207	-3.43567	0.000591085	0.0348773
ABHD3	46.2573	1.29438	0.377015	3.43324	0.000596411	0.0349939
DDX27	358.605	-1.0337	0.301555	-3.42791	0.000608241	0.0352915
PDCD4	440.424	1.84945	0.539414	3.42863	0.000606635	0.0352915
NEDD4	150.59	1.68768	0.493127	3.42241	0.000620696	0.0356184
XIST	1221.94	-7.92215	2.31435	-3.42306	0.000619212	0.0356184
WDR89	55.7746	1.6177	0.473278	3.41807	0.000630664	0.0359927
CD164	137.437	1.95245	0.572536	3.41017	0.000649219	0.036527
KPNA4	46.6021	1.21459	0.356225	3.40963	0.00065052	0.036527
PGAP1	111.189	1.93464	0.566951	3.41236	0.000644041	0.036527
RERE	157.302	-1.58624	0.465456	-3.40794	0.000654565	0.0365576
MYL5	42.4067	-1.62342	0.477729	-3.3982	0.000678306	0.0376708
ZMYM3	26.6194	-2.14743	0.632186	-3.39683	0.000681711	0.0376708
ENPP2	26.85	2.08596	0.616221	3.38508	0.000711578	0.0389095
TNK1	18.6782	-1.75264	0.517621	-3.38595	0.000709327	0.0389095
CTSL	16.5812	2.72139	0.804482	3.38278	0.00071756	0.0390323
SBF2	62.9191	1.04001	0.307796	3.37889	0.000727779	0.039383
KHSRP	25.2404	-1.55866	0.461761	-3.37548	0.00073688	0.0394304
MED15	362.703	-1.13739	0.337211	-3.37292	0.000743757	0.0394304
SLC35A5	15.5217	2.37501	0.703886	3.37414	0.000740461	0.0394304
ZMPSTE24	15.85	2.56091	0.758965	3.37421	0.000740276	0.0394304
FAM98B	25.9978	1.9877	0.590026	3.36884	0.000754841	0.039816
PTDSS2	9.09367	-3.04964	0.905624	-3.36744	0.000758682	0.0398175
ZNF704	8.09904	3.40341	1.01125	3.36553	0.000763957	0.0398938
ACBD7	10.4319	2.41992	0.720477	3.35878	0.000782865	0.0404764
TSC22D3	2782.84	-1.17491	0.349678	-3.35998	0.000779491	0.0404764
IFNAR1	52.2166	1.68692	0.502937	3.35415	0.000796106	0.0407575
MGAT4B	13.0464	-1.97688	0.589216	-3.35511	0.000793335	0.0407575
ATP8B2	74.7354	-1.88556	0.56248	-3.35223	0.000801621	0.0408397
APOLD1	9.03006	-3.1273	0.933336	-3.35066	0.000806178	0.0408725
TTLL1	7.4413	-2.50666	0.749209	-3.34574	0.000820622	0.0414038
AMIGO3	14.1065	-4.6564	1.3958	-3.33602	0.000849885	0.0418689
CAMK2G	63.044	-1.15143	0.345132	-3.33622	0.000849271	0.0418689
PHLDA1	121.798	-1.32098	0.395428	-3.34062	0.000835921	0.0418689
SLC35B2	28.4658	-1.69747	0.508799	-3.33624	0.000849201	0.0418689
TMEM182	26.3209	1.75146	0.52462	3.33852	0.000842247	0.0418689
MLST8	40.6925	-1.9329	0.579646	-3.33462	0.000854156	0.0418817
ZDHHC8	18.7518	-2.25069	0.676037	-3.32925	0.000870804	0.0424985
SYNGR2	461.042	-1.13743	0.342659	-3.31943	0.000902021	0.0436144
TNFRSF1B	814.742	-1.13863	0.342959	-3.32	0.000900161	0.0436144
KLRG1	26.5127	-2.41059	0.726539	-3.31791	0.000906924	0.0436494
DGCR6L	39.9687	-1.69919	0.513109	-3.31157	0.000927755	0.0438438
GUF1	18.7295	2.29512	0.692538	3.31406	0.000919507	0.0438438
LRRC56	6.63326	-3.63761	1.09732	-3.315	0.000916443	0.0438438
RAB3A	9.88087	-3.50864	1.05922	-3.31246	0.000924779	0.0438438
RECQL5	24.7026	-2.19386	0.664022	-3.30389	0.000953535	0.0448591
THRA	19.2776	-1.84974	0.560267	-3.30154	0.000961559	0.0450337
CASZ1	55.1415	-1.10595	0.335473	-3.2967	0.000978278	0.0456122
CNTNAP1	10.711	-2.88706	0.876881	-3.29242	0.000993281	0.0456246
ICOSLG	47.6127	-1.53826	0.466906	-3.29458	0.000985696	0.0456246
SEPT9	160.187	-1.59246	0.483788	-3.29165	0.000996019	0.0456246
XKR9	19.7918	1.76298	0.535419	3.2927	0.00099229	0.0456246
TSEN15	20.1599	2.02492	0.615658	3.28904	0.00100531	0.0458493
TP53INP1	165.891	-2.04267	0.621964	-3.28422	0.00102264	0.046437
WDR24	17.2034	3.7083	1.12987	3.28206	0.00103051	0.0465916
ARRB1	26.5332	-2.32171	0.708772	-3.27569	0.00105406	0.0470452
CAMTA2	91.8975	-1.30079	0.396963	-3.27684	0.00104974	0.0470452
NPDC1	30.7252	-1.67414	0.510983	-3.2763	0.00105176	0.0470452
ATF7	125.159	-1.11748	0.341417	-3.27307	0.00106384	0.0471016
ERO1L	24.0163	1.54677	0.472939	3.27056	0.00107336	0.0471016
HEBP2	32.8553	-1.72482	0.527345	-3.27076	0.00107259	0.0471016
SPAG5	32.297	-2.13027	0.651287	-3.27086	0.0010722	0.0471016
CCDC124	25.0763	-1.49147	0.457061	-3.26317	0.00110172	0.0473345
FAM109B	6.33568	-3.28351	1.0052	-3.26651	0.0010888	0.0473345
HID1	25.8663	-1.49333	0.457631	-3.26318	0.00110168	0.0473345
MANEA	18.9979	1.726	0.529104	3.26211	0.00110586	0.0473345
SH3BP1	21.1333	-2.59779	0.795637	-3.26505	0.00109447	0.0473345
YARS	131.017	1.16009	0.355151	3.26646	0.001089	0.0473345
ARID1A	314.575	-0.886725	0.271985	-3.2602	0.00111335	0.0474606
PDLIM2	44.9411	-1.31644	0.404029	-3.25828	0.0011209	0.0475226
YIPF4	95.6568	1.01129	0.310449	3.25752	0.00112391	0.0475226
ADORA2A	23.2493	-2.12917	0.654598	-3.25264	0.00114339	0.0481517
SH3YL1	32.1635	1.32817	0.408512	3.25124	0.00114904	0.0481951
OTUD7B	19.7722	-1.64165	0.505585	-3.24702	0.00116619	0.0485246
RUSC2	8.47683	4.728	1.45601	3.24723	0.00116533	0.0485246
CTLA4	58.1947	-2.44865	0.754509	-3.24536	0.00117304	0.0486158
CCNG1	106.947	1.15586	0.3565	3.24225	0.00118592	0.0486326
EVC	13.8188	-3.7672	1.1617	-3.24284	0.00118345	0.0486326
NT5DC3	33.3531	1.7818	0.549619	3.24189	0.00118741	0.0486326
FAM46C	551.414	-1.92235	0.593519	-3.23891	0.00119989	0.0488128
VAPB	61.8397	1.12515	0.34742	3.23861	0.00120116	0.0488128
DEF8	28.2057	-1.57729	0.487431	-3.23593	0.00121248	0.0489643
TBC1D10A	55.9104	-1.32205	0.408709	-3.23469	0.00121775	0.0489643
UBE3B	129.171	-1.32923	0.410964	-3.23441	0.00121895	0.0489643
HIST1H1C	10.9846	-2.10216	0.650876	-3.22974	0.00123903	0.0492033
TADA1	54.5371	1.64089	0.508057	3.22974	0.00123903	0.0492033
TTL	27.9185	1.2949	0.400697	3.23163	0.00123087	0.0492033
BSN	17.4935	-2.87237	0.890108	-3.22699	0.00125101	0.0494907
HPS1	207.601	-1.67921	0.520762	-3.22452	0.00126184	0.0497281
TMEM229B	16.9945	-2.0932	0.649364	-3.22346	0.00126653	0.0497281
PARP3	13.21	-2.562	0.795461	-3.22078	0.00127842	0.050007
OSBPL7	62.4965	-1.66474	0.517059	-3.21964	0.00128352	0.0500189
VPS35	113.481	0.945955	0.293992	3.21762	0.00129257	0.0501844
GPX1	51.307	-1.40819	0.438258	-3.21317	0.00131281	0.0507813
PSAT1	7.7307	3.281	1.02192	3.21061	0.00132456	0.050859
RBFADN	10.9934	1.97025	0.613567	3.21114	0.0013221	0.050859
ZMYM1	8.33894	2.93492	0.914493	3.20934	0.00133039	0.050896
CLTC	87.6322	1.05543	0.329327	3.20482	0.00135146	0.0513857
GSK3A	12.6881	-2.05715	0.64196	-3.20449	0.00135303	0.0513857
UBE4B	70.7981	-1.18354	0.369711	-3.20126	0.00136826	0.0517757
PSMG1	8.87968	2.52616	0.790061	3.19742	0.00138665	0.0522821
ARHGDIA	156.543	-1.67626	0.524487	-3.19601	0.00139343	0.0523488
DNAJB14	42.646	1.42068	0.444727	3.1945	0.00140071	0.0524339
GINS2	11.7486	-2.69743	0.84476	-3.19313	0.00140742	0.0524966
GMFB	68.2532	1.9547	0.612821	3.18968	0.00142429	0.052897
ZNF100	12.1296	2.04584	0.641555	3.18887	0.00142828	0.052897
CCSER2	185.458	1.27132	0.39894	3.18674	0.00143887	0.0530654
MAPK8IP3	294.993	-1.72537	0.541563	-3.18591	0.00144299	0.0530654
TPM2	6.3626	-2.35787	0.740524	-3.18405	0.00145229	0.0532202
DMPK	12.5512	-3.73903	1.17522	-3.18155	0.00146487	0.0534933
TAPBPL	47.3015	-1.2876	0.404944	-3.1797	0.00147427	0.053649
ATP6V0E2	39.1173	-1.55447	0.489414	-3.17618	0.0014923	0.0541165
CCNC	30.4961	2.08297	0.656642	3.17216	0.00151312	0.0546816
AGPAT5	41.0748	2.1977	0.693859	3.16737	0.00153827	0.0551463
IPO8	22.903	2.3327	0.736637	3.1667	0.00154182	0.0551463
KIF23	12.0424	3.13791	0.990373	3.16842	0.00153272	0.0551463
AVPI1	19.3405	-1.74745	0.552335	-3.16374	0.00155755	0.0555188
LRP2BP	8.87961	2.68429	0.848848	3.16227	0.00156543	0.05561
FAT2	10.1077	-4.90364	1.55196	-3.15965	0.00157958	0.0559224
UCP2	1677.7	-1.43718	0.455372	-3.15606	0.00159916	0.0564244
ZNF839	17.6996	-1.64186	0.520805	-3.15254	0.00161857	0.0569169
GTF2IRD2B	30.0544	-2.31149	0.734376	-3.14755	0.00164644	0.0575099
SLC44A1	16.1412	2.02107	0.641961	3.14828	0.00164233	0.0575099
NMRAL1	24.2649	-1.44789	0.460352	-3.14519	0.00165981	0.0577835
RPL15P3	5.90172	-3.85362	1.22709	-3.14045	0.00168689	0.0585312
ACADVL	176.211	-1.1449	0.364944	-3.13719	0.00170574	0.0585545
CLK3	259.898	-0.923239	0.294345	-3.13659	0.00170923	0.0585545
GRHPR	32.8013	-1.70892	0.544766	-3.13697	0.00170701	0.0585545
NOC3L	13.0631	2.09504	0.667961	3.13646	0.00170999	0.0585545
ERI3	12.2122	-2.06703	0.659666	-3.13345	0.00172766	0.0587743
STK11IP	31.1788	-1.39657	0.445565	-3.13437	0.00172222	0.0587743
BTBD6	13.0487	-1.94882	0.622704	-3.12961	0.00175039	0.05902
C9orf72	52.9979	1.889	0.603635	3.12937	0.00175184	0.05902
MKI67	17.4202	-3.1597	1.0096	-3.12966	0.00175009	0.05902
ZNF461	10.6839	3.10446	0.992396	3.12824	0.00175854	0.0590553
F2R	18.3777	-2.11937	0.677822	-3.12674	0.00176755	0.0591675
EEPD1	27.9512	-1.65763	0.530429	-3.12508	0.00177759	0.0593135
LCK	328.474	-1.34928	0.432336	-3.12091	0.00180291	0.0599668
MAT2B	107.672	1.37468	0.4412	3.11577	0.00183467	0.0606796
UNC13D	87.1028	-1.54008	0.494318	-3.11556	0.00183596	0.0606796
ITIH4	15.5148	-1.92692	0.618998	-3.11297	0.00185212	0.0610207
COLGALT1	50.582	-1.35361	0.435367	-3.10911	0.00187649	0.0616156
SKIL	119.043	1.22123	0.392901	3.10825	0.00188198	0.0616156
PRMT7	49.1331	-1.28737	0.414485	-3.10594	0.00189675	0.0619052
SNAPC3	20.219	1.74945	0.563693	3.10356	0.00191207	0.0622108
CDKN2C	5.61301	-3.34979	1.08148	-3.0974	0.00195227	0.0625447
GNB2	55.8552	-1.5985	0.516018	-3.09776	0.00194991	0.0625447
NSFP1	31.1972	-1.60302	0.517255	-3.0991	0.0019411	0.0625447
RBL1	44.6325	1.4965	0.483068	3.09791	0.00194888	0.0625447
TMEM25	25.8583	-1.71669	0.553974	-3.09887	0.00194264	0.0625447
CERKL	15.7446	2.21521	0.715897	3.09431	0.00197272	0.0626232
EIF4E3	22.3245	1.8889	0.6103	3.09503	0.00196792	0.0626232
GNAI2	59.0431	-1.23944	0.400406	-3.09547	0.00196504	0.0626232
ABCD1	18.9289	-2.6417	0.854413	-3.09184	0.00198923	0.0627862
FAM175A	23.8602	1.44153	0.466386	3.09084	0.00199589	0.0627862
TMEM129	13.9995	-1.9034	0.61581	-3.09089	0.00199556	0.0627862
ZNF394	138.893	-1.01565	0.328704	-3.08985	0.00200256	0.062807
N6AMT1	17.6419	-2.2642	0.733234	-3.08797	0.00201529	0.0630169
MEGF9	11.7346	2.73459	0.887293	3.08195	0.00205651	0.0640409
PHF2	43.5065	-1.46722	0.476291	-3.08052	0.00206643	0.0640409
RLTPR	58.2522	-2.07944	0.674856	-3.08131	0.00206092	0.0640409
ERLIN2	15.619	-2.27147	0.738354	-3.0764	0.00209519	0.06474
INTS1	111.805	-1.33183	0.43336	-3.07326	0.00211735	0.0650399
WDR86	11.047	-2.02478	0.658678	-3.074	0.00211208	0.0650399
G2E3	34.3029	1.44061	0.469237	3.07011	0.00213982	0.0655376
COPS7A	46.9746	-1.3337	0.434832	-3.06716	0.00216102	0.0656341
ECHS1	22.7868	-1.84092	0.600361	-3.06636	0.00216685	0.0656341
TMEM167B	31.9098	1.4869	0.484854	3.0667	0.00216436	0.0656341
ZNF862	64.486	-2.73636	0.892432	-3.06618	0.00216811	0.0656341
SAMD10	7.40728	-2.54934	0.832206	-3.06336	0.00218869	0.0660654
CALU	53.3686	1.29487	0.423138	3.06015	0.00221223	0.0662022
NAPRT	38.6385	-2.53872	0.829579	-3.06025	0.00221152	0.0662022
SBF1	121.418	-1.31561	0.429891	-3.06034	0.00221083	0.0662022
FSCN1	45.9183	-2.78098	0.909653	-3.05719	0.00223424	0.0666698
LSM12P1	33.9335	1.74494	0.570967	3.05611	0.00224229	0.0667192
C20orf194	14.2485	-3.28572	1.07623	-3.053	0.00226566	0.0672232
L3MBTL3	12.5408	-3.07852	1.00883	-3.05159	0.00227632	0.0673482
PUF60	164.997	-1.09042	0.357714	-3.0483	0.0023014	0.0678979
ABCA2	242.866	-2.29211	0.752811	-3.04473	0.00232889	0.0683456
GZMH	103.222	-3.15025	1.03542	-3.04249	0.0023463	0.0683456
NEK8	22.3694	-1.70968	0.561621	-3.0442	0.00233301	0.0683456
RASAL3	216.629	-2.22816	0.732642	-3.04127	0.00235584	0.0683456
RUNX1	146.14	-1.18635	0.390055	-3.04149	0.00235413	0.0683456
SLC1A5	65.2281	-1.79605	0.590202	-3.04311	0.00234148	0.0683456
ZCCHC11	107.088	1.09655	0.361028	3.0373	0.00238707	0.0690598
C6orf62	134.311	1.11179	0.366291	3.03526	0.0024033	0.0691461
STYX	47.394	1.90766	0.628338	3.03604	0.0023971	0.0691461
IKZF2	24.075	-2.06065	0.679663	-3.03186	0.00243049	0.0697364
RNF167	57.1373	-1.2176	0.402031	-3.02862	0.00245671	0.0702955
FAR2	9.24509	-2.08724	0.689378	-3.02771	0.00246413	0.0703152
LYRM7	24.4659	1.44178	0.476459	3.02603	0.00247786	0.0703228
UBE3A	71.639	1.19763	0.395689	3.02669	0.00247246	0.0703228
BICD1	16.7767	-2.57874	0.852931	-3.02339	0.0024996	0.0706405
INTS6	87.6068	1.03998	0.344018	3.02303	0.00250258	0.0706405
PIK3R5	360.356	-1.24353	0.411857	-3.01933	0.00253333	0.0713157
ZNF250	45.1401	-1.53224	0.507959	-3.01645	0.00255751	0.0718028
ABHD17B	13.7415	2.14117	0.710369	3.01416	0.00257688	0.0721028
MTMR8	16.5578	-1.68664	0.559683	-3.01356	0.002582	0.0721028
ZNF717	10.7732	-2.36812	0.787198	-3.00829	0.00262718	0.0731687
DPP4	30.9136	2.01037	0.669179	3.00424	0.00266249	0.0739548
DCK	19.9153	1.7559	0.584738	3.00288	0.00267435	0.0739908
PISD	129.425	-1.00539	0.334854	-3.00247	0.00267795	0.0739908
EIF2A	94.0633	1.18293	0.394668	2.99727	0.00272406	0.0742821
LRRN3	33.6538	2.53424	0.845371	2.99779	0.00271948	0.0742821
MAPK3	12.5712	-1.9037	0.6346	-2.99985	0.00270113	0.0742821
PTBP2	43.3849	1.19574	0.398855	2.99793	0.00271823	0.0742821
WDR70	30.7281	-1.1706	0.390345	-2.99887	0.00270979	0.0742821
HTT	145.413	-1.55132	0.517916	-2.9953	0.00274173	0.0745694
ZNF577	13.9442	3.27626	1.09421	2.99419	0.00275175	0.0746474
NEU1	492.645	-1.27098	0.424829	-2.99174	0.00277394	0.0748605
TRAPPC10	240.026	-1.4743	0.492707	-2.99224	0.00276935	0.0748605
CORO1A	911.391	-1.12601	0.376762	-2.98865	0.00280209	0.0750022
CSNK1D	333.633	-1.18337	0.396177	-2.98698	0.00281752	0.0750022
FBXW4P1	8.51187	-2.19085	0.73342	-2.98716	0.00281579	0.0750022
LIG1	69.3804	-1.87379	0.627117	-2.98794	0.00280865	0.0750022
LSP1	462.746	-1.27422	0.426274	-2.9892	0.00279708	0.0750022
PRR29	19.5474	-1.81826	0.608834	-2.98646	0.00282228	0.0750022
DENND1C	241.263	-1.65365	0.555023	-2.97942	0.0028879	0.0760531
GTF2E1	21.7216	1.6648	0.558466	2.98103	0.00287284	0.0760531
MRS2	19.5829	1.87913	0.630678	2.97955	0.00288676	0.0760531
U2AF2	47.9911	-1.63717	0.549553	-2.9791	0.00289095	0.0760531
ARF5	190	-1.39888	0.470072	-2.97588	0.0029215	0.0764716
ZBTB41	9.35477	3.45766	1.16175	2.97624	0.00291802	0.0764716
ETNK1	102.939	1.30736	0.440015	2.97117	0.00296672	0.0773085
RBCK1	136.886	-1.28286	0.431795	-2.971	0.00296828	0.0773085
CHD4	315.821	-1.58963	0.53562	-2.96782	0.00299917	0.0775889
KBTBD6	36.283	-1.78434	0.601274	-2.9676	0.00300133	0.0775889
ZNF506	71.8135	1.01874	0.343239	2.96803	0.00299718	0.0775889
ZFP36L1	2658.55	-1.16996	0.394396	-2.96647	0.00301236	0.0776818
WASH1	8.42042	-2.84836	0.960551	-2.96534	0.00302349	0.0777766
ABHD14A	19.1811	-2.23297	0.753368	-2.96398	0.00303688	0.0778398
DNAJB4	12.0557	3.33211	1.1246	2.96293	0.00304728	0.0778398
SPIN2A	7.22249	-5.1602	1.74165	-2.96282	0.0030483	0.0778398
DNMT3A	42.476	-1.43904	0.486358	-2.95882	0.00308824	0.0779568
EGR2	91.0663	-2.02605	0.684857	-2.95836	0.00309285	0.0779568
PBXIP1	310.868	-0.672208	0.227101	-2.95995	0.00307688	0.0779568
RAB11FIP4	108.25	-1.23715	0.417774	-2.96128	0.00306364	0.0779568
TMED1	21.8107	-1.9142	0.646546	-2.96065	0.00306992	0.0779568
TRAPPC13	13.7273	2.35505	0.796196	2.95788	0.00309767	0.0779568
COL6A3	17.7005	-2.65755	0.899408	-2.95478	0.00312894	0.0785546
CHRM3	56.2748	1.18691	0.4018	2.95399	0.00313699	0.0785676
ADD2	19.7986	-2.64702	0.896974	-2.95106	0.00316687	0.0788149
MAP3K9	38.3231	-1.8207	0.617116	-2.95034	0.00317421	0.0788149
MZT1	9.06654	3.83675	1.30056	2.95007	0.00317705	0.0788149
RGPD2	33.1151	-3.08126	1.04408	-2.95118	0.00316562	0.0788149
ADAMTSL4	43.5727	-1.08984	0.36967	-2.94815	0.00319682	0.0791176
CDK5RAP3	99.8639	-0.867385	0.294296	-2.94732	0.00320544	0.0791432
ARRB2	46.3464	-1.70124	0.577449	-2.94613	0.00321782	0.0792615
EXT1	13.8202	-2.92123	0.992002	-2.94478	0.00323182	0.0794191
FADD	40.6608	-2.5649	0.872206	-2.9407	0.00327472	0.0802844
LETM1	46.1205	-1.3082	0.44516	-2.93873	0.00329563	0.0806079
BEX4	33.8932	1.89868	0.647473	2.93245	0.00336296	0.0812691
COLQ	9.48807	-2.31819	0.790228	-2.93357	0.00335087	0.0812691
NDUFV1	141.664	-0.860324	0.293366	-2.9326	0.00336142	0.0812691
RBM38	104.856	-1.13321	0.386516	-2.93186	0.00336935	0.0812691
STAG3L2	65.0072	-1.03375	0.352275	-2.93449	0.00334093	0.0812691
ZNF675	17.6905	1.60024	0.545462	2.93374	0.00334905	0.0812691
MAU2	198.611	-0.995355	0.339618	-2.93081	0.00338079	0.0813572
CIC	131.222	-1.67313	0.572589	-2.92204	0.00347746	0.0819832
GLI4	7.63518	-2.4215	0.828271	-2.92356	0.00346055	0.0819832
KIAA0226	266.528	-1.15519	0.395098	-2.92382	0.0034577	0.0819832
NUDCD1	8.88991	2.80645	0.960199	2.92277	0.00346927	0.0819832
REV3L	87.2227	1.21532	0.415192	2.92712	0.00342116	0.0819832
SIRT7	52.0438	-1.64806	0.56367	-2.9238	0.00345785	0.0819832
SLX1A	40.4075	-1.44342	0.493946	-2.92223	0.00347538	0.0819832
TOR1AIP2	96.3472	0.913229	0.312485	2.92247	0.00347266	0.0819832
ZNF282	50.8022	-1.52784	0.522701	-2.92298	0.00346701	0.0819832
PFN1	1171.18	-1.42969	0.489543	-2.92046	0.00349518	0.0822155
BRD9	108.469	-1.0223	0.35041	-2.91745	0.00352908	0.0826407
SMYD3	40.2464	-1.26366	0.433113	-2.91762	0.00352717	0.0826407
ALDOA	444.891	-1.00745	0.345673	-2.91445	0.00356313	0.0832512
DYNLT3	28.2363	1.87365	0.643666	2.91091	0.00360383	0.0837699
FAM178A	22.1073	1.62191	0.557059	2.91155	0.00359639	0.0837699
TRAPPC6A	20.9245	-1.85482	0.637302	-2.91042	0.00360939	0.0837699
FAM122A	23.598	1.5691	0.539308	2.90946	0.00362053	0.0838421
ASNSD1	31.1512	1.83913	0.633552	2.90289	0.00369733	0.0839456
ASXL1	170.625	-1.25376	0.431124	-2.90811	0.00363625	0.0839456
C10orf12	44.4573	-2.09212	0.719846	-2.90634	0.00365686	0.0839456
CPNE1	125.179	-0.963554	0.331843	-2.90364	0.0036885	0.0839456
HTRA4	22.0986	1.38582	0.476951	2.90559	0.00366566	0.0839456
NEK1	62.8538	0.912531	0.314341	2.903	0.00369604	0.0839456
PFKP	70.4919	-1.35488	0.466645	-2.90346	0.00369066	0.0839456
PRKD2	51.767	-1.43464	0.493995	-2.90415	0.00368248	0.0839456
TIPARP	173.975	-1.21743	0.419057	-2.90516	0.00367062	0.0839456
TCIRG1	156.155	-1.36006	0.469278	-2.8982	0.00375307	0.0850261
CDK16	457.922	-1.39384	0.481896	-2.89241	0.00382297	0.0864222
GLMN	9.44744	2.47229	0.856386	2.88689	0.00389076	0.0877647
NME2	7.73572	-2.53222	0.877761	-2.88486	0.00391583	0.0879493
TMCO3	16.5593	1.43573	0.497775	2.8843	0.00392286	0.0879493
TMEM259	115.295	-1.56618	0.543021	-2.88419	0.0039242	0.0879493
MAP4K2	94.5787	-1.0882	0.377515	-2.88252	0.00394509	0.0880395
PPP1CA	167.605	-1.63349	0.566572	-2.8831	0.00393777	0.0880395
ANKS6	14.9554	-2.43161	0.843882	-2.88145	0.00395846	0.0881496
C2orf16	9.1304	-4.47638	1.55587	-2.8771	0.00401354	0.0888531
CTSA	89.4947	-1.10944	0.385556	-2.87751	0.00400826	0.0888531
IDI1	117.116	1.27492	0.443154	2.87694	0.00401558	0.0888531
THAP5	15.4976	2.05028	0.713045	2.87539	0.00403526	0.088912
TXNDC16	21.504	2.52571	0.878223	2.87593	0.00402833	0.088912
HMGXB3	127.966	-1.08442	0.377503	-2.87261	0.00407091	0.0895087
ECH1	105.844	-1.71465	0.597603	-2.86922	0.0041149	0.0897096
GPR25	7.14975	-3.29413	1.14834	-2.86859	0.004123	0.0897096
PPP6R1	49.2896	-1.24095	0.432588	-2.86867	0.00412205	0.0897096
RAB2B	37.3085	1.22731	0.427648	2.86991	0.00410593	0.0897096
TRBC2	976.059	-1.29333	0.450526	-2.87071	0.00409552	0.0897096
NAMPT	106.065	1.38483	0.483249	2.86566	0.00416135	0.0901221
P4HTM	67.8479	-1.41878	0.49518	-2.86517	0.00416785	0.0901221
PCNP	55.7847	2.00869	0.700907	2.86585	0.00415894	0.0901221
PLCH2	33.6911	-2.95531	1.03205	-2.86352	0.00418961	0.0904056
ZBTB33	82.2527	1.89617	0.662382	2.86265	0.00420111	0.0904668
HMG20B	39.7595	-1.67835	0.586511	-2.86157	0.00421544	0.0905886
ARPC1B	246.184	-1.18898	0.416017	-2.85799	0.00426329	0.0914288
NPLOC4	104.622	-0.956168	0.334716	-2.85666	0.00428127	0.0914389
TRBV30	6.0528	-2.48657	0.870271	-2.85724	0.00427349	0.0914389
SNAI3	22.7198	-1.54798	0.542883	-2.85141	0.00435256	0.0927717
AP4E1	16.7109	1.96275	0.688914	2.84905	0.004385	0.0930833
FOXJ2	202.758	-0.878227	0.308228	-2.84928	0.00438185	0.0930833
WRNIP1	18.5205	-1.45358	0.510402	-2.84792	0.00440059	0.0932247
GRPEL2	45.5607	1.26434	0.444237	2.84609	0.00442598	0.0933837
LTBP3	120.344	-1.78571	0.627351	-2.84642	0.00442132	0.0933837
MAN2C1	182.198	-1.44268	0.50753	-2.84255	0.00447538	0.0940461
TMEM41B	27.4214	1.67103	0.5878	2.84285	0.00447115	0.0940461
DUSP8	24.7855	-1.45898	0.513408	-2.84176	0.00448659	0.0940922
ELL	79.8125	-1.12377	0.395607	-2.84061	0.00450268	0.0940991
MFSD5	113.83	-1.38933	0.489123	-2.84045	0.00450493	0.0940991
PTPN11	134.281	-0.795604	0.280297	-2.83844	0.00453352	0.0943285
WASH2P	35.284	-1.90421	0.670874	-2.8384	0.00453398	0.0943285
CFL2	28.25	1.65951	0.584799	2.83775	0.00454331	0.0943347
BZRAP1	43.2679	-1.60173	0.564636	-2.83674	0.00455765	0.0944447
ACSL1	38.4584	1.61972	0.571544	2.83393	0.00459789	0.0944847
C21orf2	61.3417	-1.84249	0.649706	-2.83589	0.00456988	0.0944847
FCRL6	12.5619	-4.52352	1.59682	-2.83282	0.00461387	0.0944847
GATAD2B	159.761	0.838711	0.296028	2.83322	0.0046082	0.0944847
NUDT16L1	59.5084	-1.4059	0.495945	-2.8348	0.00458547	0.0944847
SCFD1	56.875	1.10775	0.390942	2.83353	0.00460364	0.0944847
MSANTD4	38.0306	1.25522	0.443207	2.83213	0.00462396	0.0945062
ARMC1	22.5032	1.53484	0.542611	2.82862	0.0046749	0.0946677
ASPSCR1	30.6181	-1.52824	0.540415	-2.82789	0.00468556	0.0946677
DEF6	216.03	-1.11256	0.393383	-2.8282	0.00468109	0.0946677
G3BP1	226.425	0.771789	0.272904	2.82806	0.00468314	0.0946677
KIAA1324	89.3441	-1.82937	0.646467	-2.8298	0.00465767	0.0946677
TENC1	10.7735	-3.40591	1.20442	-2.82784	0.00468625	0.0946677
RIF1	109.753	1.23366	0.436402	2.82689	0.00470028	0.0947679
ORC6	117.671	1.16269	0.41156	2.82508	0.00472692	0.0951212
MKRN2	66.2496	1.03641	0.366958	2.82432	0.00473805	0.095162
HGH1	8.9511	-2.46577	0.873652	-2.82237	0.00476695	0.0955585
ARSA	122.732	-1.43497	0.508986	-2.81927	0.0048133	0.0958315
SH3TC1	72.012	-1.85036	0.656065	-2.8204	0.00479639	0.0958315
ZNF681	6.35878	2.64277	0.937163	2.81997	0.00480281	0.0958315
ZNF85	6.87083	2.95144	1.04698	2.81901	0.00481727	0.0958315
SIT1	41.9284	-1.52245	0.540433	-2.8171	0.00484601	0.09622
RHOT2	157.778	-0.801731	0.284834	-2.81473	0.00488182	0.0967471
LY9	78.5667	-1.26601	0.449931	-2.8138	0.00489602	0.0968448
OXLD1	28.0155	-1.38436	0.492207	-2.81256	0.00491484	0.0970332
MIER1	112.165	0.961753	0.342712	2.8063	0.0050114	0.098753
KRT8P33	19.2653	-1.78036	0.634909	-2.80411	0.00504556	0.0990872
ZMYND19	7.56458	-2.63721	0.940517	-2.804	0.00504734	0.0990872
ATP6V1A	54.4037	1.29867	0.46366	2.80091	0.0050959	0.0994328
ATRX	86.1584	0.888458	0.317605	2.79737	0.00515205	0.0994328
DDX39A	345.6	-1.08676	0.387834	-2.80212	0.00507682	0.0994328
EHMT2	53.2092	-1.01504	0.362498	-2.80012	0.00510835	0.0994328
FBXO11	50.4291	1.00811	0.360337	2.79769	0.00514697	0.0994328
GPR155	33.8188	1.48493	0.530622	2.79846	0.00513462	0.0994328
LAYN	7.2857	2.96884	1.06099	2.79819	0.00513895	0.0994328
TCL6	6.95242	2.31621	0.82793	2.79759	0.00514862	0.0994328
TMEM75	14.6459	-2.60818	0.932538	-2.79686	0.00516015	0.0994328
ZNF668	12.4515	-2.02599	0.723652	-2.79968	0.00511537	0.0994328
CPSF6	85.717	1.06475	0.380875	2.79553	0.00518152	0.0995689
SART1	25.3195	-1.37105	0.490495	-2.79523	0.00518628	0.0995689
OTUB1	325.238	-0.967299	0.346604	-2.79079	0.00525795	0.10076
NLRC3	99.1586	-1.27614	0.457571	-2.78895	0.0052879	0.100892
RSPH3	15.7001	1.60492	0.575531	2.78859	0.00529386	0.100892
SMN2	93.9735	0.954612	0.342204	2.7896	0.00527734	0.100892
HHAT	7.55071	-2.18767	0.78479	-2.78759	0.00531022	0.10102
HECTD3	120.158	-1.221	0.438129	-2.78686	0.00532221	0.101064
RRAS2	14.5505	1.69637	0.609066	2.7852	0.00534952	0.101398
GET4	98.795	-1.3558	0.486976	-2.78412	0.00536733	0.101552
ATP2A3	166.669	-1.51759	0.545217	-2.78347	0.00537814	0.101572
PCIF1	274.798	-0.958496	0.344438	-2.78278	0.00538952	0.101603
DEGS1	63.0539	1.22956	0.442776	2.77693	0.00548744	0.102095
FBXO22	27.0149	1.62309	0.584568	2.77656	0.00549381	0.102095
LYPD3	49.4997	1.33112	0.478972	2.77911	0.00545085	0.102095
OGFRL1	7.39137	2.46555	0.887611	2.77773	0.00547395	0.102095
TATDN2P2	36.3777	-1.94284	0.699266	-2.7784	0.00546268	0.102095
TBCC	155.7	-1.23383	0.443973	-2.77906	0.00545173	0.102095
TRIB1	25.9949	-3.08688	1.11024	-2.78037	0.00542967	0.102095
TRMT61A	23.1113	-1.58042	0.569135	-2.77687	0.00548843	0.102095
GOLGA6L4	11.2963	-1.73102	0.624001	-2.77406	0.00553611	0.102516
KANSL2	173.601	-1.0837	0.390597	-2.77446	0.00552931	0.102516
PSTPIP1	102.39	-1.58569	0.571907	-2.77263	0.00556052	0.102604
SEMA4D	327.998	-1.1602	0.418431	-2.77274	0.00555864	0.102604
ADCY2	15.8926	2.0437	0.738657	2.76678	0.00566136	0.103009
CD6	1075.79	-1.07895	0.389876	-2.76742	0.00565011	0.103009
FAM49B	82.408	1.24779	0.450733	2.76835	0.00563405	0.103009
G0S2	7.32975	-3.75155	1.35471	-2.76927	0.00561824	0.103009
KLHL28	110.246	-1.21476	0.438469	-2.77047	0.0055976	0.103009
PGGT1B	26.4043	1.15108	0.415523	2.77018	0.00560248	0.103009
SNN	66.7434	-1.029	0.371682	-2.7685	0.00563153	0.103009
TRMU	51.3154	-0.921034	0.332878	-2.76688	0.00565955	0.103009
IL12RB1	41.3175	-0.934571	0.337998	-2.76502	0.00569201	0.103028
SLC25A39	79.3524	-1.22966	0.44464	-2.76553	0.00568311	0.103028
UGGT2	26.8415	1.28994	0.466402	2.76572	0.00567971	0.103028
YDJC	68.1447	-0.995738	0.360612	-2.76125	0.00575814	0.104045
SPCS3	66.6484	1.18524	0.42935	2.76055	0.00577041	0.104087
SNRNP70	55.1552	-1.36032	0.493166	-2.75833	0.0058097	0.104615
PRRC2B	362.278	-1.07118	0.388444	-2.75762	0.0058224	0.104663
RHOBTB2	8.66584	-2.16749	0.786165	-2.75704	0.00583276	0.104669
RPRD1A	29.6854	1.57219	0.570561	2.75551	0.00586009	0.104896
XXYLT1	11.8699	-2.32769	0.844832	-2.75521	0.00586551	0.104896
LLGL2	22.8876	-1.65316	0.60037	-2.75356	0.00589504	0.105065
NCLN	96.3505	-1.4164	0.51431	-2.75398	0.00588746	0.105065
AP5Z1	116.111	-0.951183	0.346011	-2.749	0.00597782	0.106307
PLAUR	87.4654	-2.31842	0.843493	-2.7486	0.00598509	0.106307
GFM1	43.5912	1.22842	0.447109	2.74746	0.00600585	0.106494
SAMD12	18.0031	-2.73839	0.997792	-2.74445	0.00606131	0.107295
BEND5	5.611	3.59588	1.31092	2.74301	0.00608786	0.107515
RC3H2	133.919	0.802483	0.292592	2.74267	0.00609428	0.107515
CBX4	7.99091	-2.06498	0.7532	-2.74161	0.0061138	0.107668
MAP4K1	115.91	-1.20438	0.439393	-2.74101	0.00612505	0.107668
ZNF738	6.91968	2.20332	0.803974	2.74054	0.00613391	0.107668
BRE	77.4725	-0.992871	0.362478	-2.73912	0.00616042	0.107771
YLPM1	369.912	-0.787093	0.287333	-2.73931	0.00615683	0.107771
ARL8B	160.136	1.0182	0.372054	2.7367	0.00620593	0.107945
ATP6V0C	68.803	-1.46849	0.536615	-2.73658	0.00620815	0.107945
MFN1	28.1709	1.70751	0.624001	2.73639	0.00621169	0.107945
RAB11FIP1P1	33.258	-1.12305	0.410353	-2.73679	0.00620418	0.107945
IDH2	88.3289	-0.832038	0.304134	-2.73576	0.00622359	0.107972
NSUN5P1	91.3823	-0.712597	0.260752	-2.73286	0.00627874	0.108748
ABCC6	7.83594	2.04517	0.748522	2.73228	0.00628981	0.10876
NDRG2	20.3918	-1.50241	0.550378	-2.72978	0.00633759	0.109405
FAM215B	70.135	-1.10319	0.404625	-2.72645	0.00640192	0.10943
IL18BP	63.4426	-1.08878	0.399265	-2.72696	0.00639211	0.10943
IMPA1	10.3035	2.16885	0.79511	2.72774	0.00637702	0.10943
MAPK1	58.5687	1.12749	0.413487	2.72678	0.00639553	0.10943
MTRF1L	24.7475	1.52363	0.558419	2.72847	0.00636286	0.10943
USP18	7.05041	2.77195	1.01626	2.7276	0.00637969	0.10943
ACVR2B	8.22752	2.31588	0.849642	2.72572	0.00641615	0.109494
TRAPPC3L	24.5662	1.29351	0.474989	2.72324	0.00646445	0.110138
ADSS	76.6389	0.865191	0.31814	2.71953	0.00653753	0.110367
CRYL1	13.0125	-1.90281	0.700693	-2.71562	0.00661523	0.110367
ID1	7.81148	-3.42439	1.25957	-2.7187	0.00655392	0.110367
MAD2L2	48.5518	-1.924	0.708017	-2.71744	0.00657887	0.110367
PEMT	14.7217	-1.43577	0.528664	-2.71584	0.00661084	0.110367
PTPRCAP	388.768	-1.29457	0.475985	-2.71978	0.00653262	0.110367
RABL6	44.2343	-1.23049	0.452642	-2.71845	0.00655886	0.110367
SIGIRR	146.245	-1.14955	0.422739	-2.7193	0.00654202	0.110367
SIPA1	84.1374	-1.13819	0.418142	-2.72202	0.00648847	0.110367
SLC19A2	30.5074	-1.12953	0.415935	-2.71564	0.00661477	0.110367
THAP4	82.9434	-1.07255	0.39458	-2.7182	0.00656374	0.110367
UQCRC1	187.519	-1.04373	0.384265	-2.71618	0.00660408	0.110367
ZFP36L2	556.775	-1.35829	0.500063	-2.71623	0.00660302	0.110367
ANP32A	25.4024	-2.26433	0.834176	-2.71446	0.00663847	0.110578
MFHAS1	58.0617	-2.04476	0.753764	-2.71273	0.00667315	0.110978
CAMSAP1	27.2765	-2.17383	0.801578	-2.71194	0.006689	0.111065
ARL5B	54.6564	1.24697	0.460083	2.71032	0.00672182	0.111433
SHKBP1	87.5486	-0.911594	0.336496	-2.70908	0.00674694	0.111672
DHRS2	9.25763	-2.46928	0.912379	-2.70642	0.0068013	0.111775
LSM12	106.329	0.95646	0.353395	2.70649	0.00679994	0.111775
MORN1	12.3663	-1.76007	0.649924	-2.70811	0.00676674	0.111775
NFXL1	78.9549	-1.71237	0.632403	-2.70771	0.00677488	0.111775
PPP1R15A	1417.6	-1.47916	0.546694	-2.70564	0.00681735	0.111775
TNK2	67.8365	-0.989316	0.365631	-2.70577	0.00681457	0.111775
RALGAPA2	67.0839	-1.0199	0.377246	-2.70354	0.00686053	0.112306
ERF	57.9401	-1.16631	0.431776	-2.7012	0.00690907	0.112571
MYC	133.567	1.53234	0.567224	2.70147	0.00690338	0.112571
POLR2A	1893.67	-1.07031	0.39616	-2.7017	0.00689855	0.112571
TTC16	8.72472	-2.04379	0.756962	-2.69998	0.00693432	0.112807
KLHL36	135.839	-0.829008	0.307184	-2.69873	0.00696042	0.113055
USB1	138.608	-1.21274	0.449464	-2.6982	0.00697154	0.11306
CROCCP3	15.3345	1.6372	0.606915	2.69757	0.0069847	0.113098
ARHGAP22	10.2073	2.03303	0.754099	2.69597	0.00701839	0.113435
DCN	7.28972	2.66826	0.989877	2.69555	0.00702724	0.113435
C5orf15	16.7173	2.08826	0.775239	2.6937	0.00706634	0.113509
IL6R	66.9102	-1.59317	0.591445	-2.6937	0.00706635	0.113509
PTGDR2	7.07672	-4.62408	1.71647	-2.69394	0.00706126	0.113509
UBAP1L	25.5143	-2.08994	0.775982	-2.69328	0.00707528	0.113509
VPS26A	50.4563	1.20526	0.447853	2.69118	0.0071199	0.114049
MGAT4A	199.026	1.13633	0.422322	2.69067	0.00713093	0.114051
CBLL1	528.486	-1.21189	0.450971	-2.68728	0.00720363	0.114862
CCNYL1	7.57255	2.57923	0.959749	2.6874	0.00720099	0.114862
ACO2	92.3214	-0.859084	0.319877	-2.68567	0.00723848	0.115242
KLHL24	120.158	0.878752	0.327657	2.68193	0.00731996	0.116362
ALOX5AP	68.1967	-1.47888	0.551941	-2.67941	0.00737527	0.117063
CCSAP	16.8486	1.81738	0.678712	2.67768	0.00741331	0.117296
STRN	17.3067	1.61392	0.602798	2.67739	0.00741986	0.117296
TMC8	436.748	-1.10927	0.414336	-2.67722	0.00742363	0.117296
ZNF431	43.2085	1.01138	0.377857	2.67663	0.00743671	0.117325
STK10	412.46	-1.41877	0.53024	-2.6757	0.00745723	0.117471
NAGA	38.6037	-1.66035	0.620816	-2.67447	0.00748471	0.117726
ARHGAP33	85.3484	-1.59005	0.594641	-2.67396	0.0074961	0.117728
CNOT7	129.289	1.06195	0.397293	2.67297	0.00751832	0.11773
PGRMC1	17.2391	1.75456	0.656537	2.67245	0.00753002	0.11773
STXBP2	96.782	-1.1278	0.421995	-2.67253	0.0075281	0.11773
NOL11	61.7597	1.04045	0.389804	2.66917	0.007604	0.118462
SEPT1	166.961	-1.3123	0.491709	-2.66886	0.00761088	0.118462
TP53I13	33.5876	-1.542	0.577668	-2.66936	0.00759958	0.118462
CCZ1B	12.9664	1.77556	0.66566	2.66737	0.00764484	0.118527
G6PD	38.0587	-1.20876	0.453173	-2.66732	0.00764584	0.118527
USP5	52.8192	-1.95883	0.73442	-2.66718	0.00764913	0.118527
RNH1	172.256	-0.936159	0.351326	-2.66464	0.00770705	0.119248
BCAP31	124.057	-1.61637	0.607096	-2.66247	0.00775698	0.119381
NDUFS1	58.0451	1.01606	0.381863	2.66079	0.00779568	0.119381
OLFML3	13.6467	-3.14882	1.18235	-2.66318	0.00774071	0.119381
TRAK1	26.965	-1.60064	0.601093	-2.66289	0.00774728	0.119381
TTC19	83.5754	0.944935	0.355123	2.66087	0.00779393	0.119381
ZBTB7B	10.0963	-3.23309	1.21479	-2.66144	0.00778073	0.119381
ZC3H12A	430.825	-1.33568	0.501802	-2.66176	0.00777327	0.119381
PLCH1	6.34367	-4.61894	1.73711	-2.65898	0.00783778	0.11985
TBC1D10C	189.375	-1.29917	0.48904	-2.65658	0.00789378	0.12053
ATXN1	116.88	-0.708599	0.26733	-2.65066	0.00803355	0.122265
DISC1-IT1	6.1565	2.58317	0.974862	2.64978	0.00805446	0.122265
DNAJB2	29.5939	-1.34978	0.509527	-2.64909	0.00807086	0.122265
IRF3	64.0165	-1.57612	0.595249	-2.64783	0.00810107	0.122265
RBM14-RBM4	56.6776	-1.29203	0.487908	-2.6481	0.00809461	0.122265
TOM1	126.822	-0.8829	0.333258	-2.6493	0.00806596	0.122265
TUBGCP6	339.479	-1.43935	0.542977	-2.65084	0.00802907	0.122265
WNT7A	24.4923	-1.75077	0.66107	-2.64838	0.00808778	0.122265
POFUT2	36.9633	-1.26544	0.478098	-2.64682	0.00812531	0.122454
STAT1	226.633	1.26949	0.479905	2.6453	0.00816182	0.12265
TMEM86B	5.92219	-2.41551	0.913024	-2.64562	0.00815421	0.12265
SLC41A1	172.862	-0.799409	0.302508	-2.6426	0.00822715	0.123455
CD79B	7.1269	-2.08066	0.788093	-2.64012	0.00828765	0.123829
LYSMD3	26.0868	1.44206	0.546201	2.64016	0.00828675	0.123829
TMEM8A	22.8622	-1.2261	0.464322	-2.64062	0.00827551	0.123829
CYSLTR2	29.2194	-2.91779	1.10646	-2.63704	0.0083632	0.124423
TMEM168	22.2635	1.64982	0.625403	2.638	0.00833957	0.124423
UPK3BL	25.3505	1.31635	0.499086	2.63752	0.0083515	0.124423
CCP110	47.5723	0.974571	0.370105	2.63323	0.00845767	0.125116
COL6A2	8.72052	-2.24577	0.852768	-2.6335	0.00845087	0.125116
LRSAM1	17.6693	-1.99262	0.75664	-2.63352	0.00845058	0.125116
SYDE2	8.29057	1.98265	0.752782	2.63377	0.00844429	0.125116
C7orf73	34.3501	1.51191	0.574398	2.63216	0.00848431	0.125237
NAP1L1	513.683	0.897976	0.341184	2.63194	0.00848986	0.125237
LMCD1	5.68175	3.30564	1.25675	2.6303	0.00853086	0.125665
RGS14	36.8078	-1.46425	0.556831	-2.62962	0.008548	0.12574
CRYZ	13.9575	1.95771	0.74547	2.62614	0.0086358	0.126148
IFFO2	18.3292	-1.52046	0.57898	-2.62611	0.00863679	0.126148
OGG1	35.7522	-1.11718	0.425138	-2.62781	0.00859353	0.126148
PKD1	162.263	-1.63606	0.622911	-2.62648	0.00862729	0.126148
REXO1L6P	6.14576	-3.60084	1.3711	-2.62624	0.00863333	0.126148
TMEM2	292.562	-1.11351	0.42409	-2.62566	0.00864823	0.126148
UBOX5	67.365	-1.25949	0.479828	-2.62488	0.00866796	0.12626
IL32	422.78	-1.93664	0.738425	-2.62267	0.00872445	0.126729
ZNF783	28.5147	-1.47998	0.564238	-2.62298	0.00871655	0.126729
ZBED5	31.6666	1.2774	0.48722	2.62181	0.00874638	0.126871
TNFAIP3	11099.5	-1.51818	0.579426	-2.62015	0.008789	0.127313
NUDT15	17.3148	1.7366	0.663487	2.61738	0.00886084	0.127998
TEP1	62.7333	-1.45097	0.554295	-2.61769	0.00885263	0.127998
BIRC2	255.178	1.28502	0.491102	2.6166	0.00888097	0.128112
FIBP	35.0905	-1.36649	0.522446	-2.61555	0.00890835	0.128153
HELZ2	72.5833	-1.77303	0.677869	-2.61559	0.00890745	0.128153
GAREML	16.4888	-1.89508	0.725351	-2.61263	0.00898474	0.128552
PPP1CB	250.9	1.25929	0.481763	2.61392	0.00895101	0.128552
RALA	42.6284	1.65899	0.634991	2.61261	0.00898533	0.128552
SOCS5	78.1932	-0.765838	0.293129	-2.61263	0.00898481	0.128552
FEM1B	170.266	-1.15631	0.443615	-2.60657	0.0091455	0.130612
GPSM2	12.6033	1.69753	0.651334	2.60624	0.00915435	0.130612
NSMCE2	12.9299	1.52271	0.584391	2.60563	0.00917048	0.130664
FAXDC2	13.1601	1.93048	0.741489	2.60351	0.00922736	0.131295
CHIC1	21.8502	1.35643	0.521481	2.6011	0.00929249	0.131409
CRNKL1	51.3289	1.06172	0.408121	2.60149	0.00928204	0.131409
FANCI	10.5565	-1.86446	0.716958	-2.60051	0.00930861	0.131409
LIME1	134.087	-1.37728	0.529185	-2.60264	0.0092509	0.131409
RNF6	39.4785	1.33833	0.514658	2.60042	0.00931087	0.131409
WASH4P	55.3641	-1.51036	0.580528	-2.60169	0.00927645	0.131409
EVC2	7.65165	-3.86854	1.48859	-2.59879	0.00935524	0.131857
C6orf211	12.4166	2.35542	0.90659	2.59811	0.00937391	0.131888
MTHFR	23.8909	-1.77206	0.682142	-2.59779	0.0093827	0.131888
N4BP2L2	223.5	0.988757	0.380796	2.59655	0.00941646	0.132168
UGCG	19.8956	1.52997	0.589324	2.59613	0.00942791	0.132168
OGFR	17.9335	-1.59239	0.613982	-2.59355	0.00949902	0.132986
GMPPB	72.328	-1.18151	0.455815	-2.59208	0.00953976	0.133247
UBXN11	58.0143	-1.26281	0.487203	-2.59196	0.00954316	0.133247
TUBB6	9.48627	-3.19482	1.23373	-2.58957	0.00960969	0.133997
RRP7A	96.9015	-1.05146	0.406203	-2.5885	0.00963945	0.134233
DKFZP586I1420	14.5268	-2.01781	0.780566	-2.58506	0.0097363	0.135401
ZNF140	25.4739	2.16137	0.836324	2.58437	0.00975567	0.13549
ADAM15	65.8412	-1.727	0.669608	-2.57911	0.0099054	0.13563
CD40LG	204.825	-0.918642	0.355992	-2.58051	0.00986542	0.13563
DNPEP	70.6237	-1.4255	0.55249	-2.58013	0.00987634	0.13563
FDFT1	153.021	-0.85944	0.333231	-2.57911	0.00990546	0.13563
GIPC1	8.44477	-3.01203	1.16745	-2.58001	0.00987973	0.13563
MIAT	175.568	-1.20487	0.467185	-2.579	0.00990866	0.13563
PPM1B	55.854	1.30642	0.506379	2.57993	0.00988193	0.13563
PTP4A3	20.9705	-1.82734	0.708349	-2.57972	0.0098881	0.13563
SCAF11	267.457	0.915122	0.354779	2.57941	0.00989686	0.13563
SRR	8.16643	-2.09885	0.812727	-2.58248	0.00980932	0.13563
TMEM185A	21.1974	1.09199	0.422818	2.58266	0.00980433	0.13563
CDK2AP2	155.995	-1.15977	0.449837	-2.5782	0.00993168	0.135768
MTHFD2	72.5473	1.53057	0.594108	2.57625	0.00998782	0.136104
RGS13	5.59371	2.6859	1.04241	2.57664	0.00997669	0.136104
TSHZ2	95.2517	-1.56898	0.609079	-2.57599	0.00999539	0.136104
CHEK1	6.53361	2.34701	0.911665	2.57442	0.0100408	0.136513
KLF2	39.1896	-1.23569	0.480056	-2.57405	0.0100516	0.136513
FHL3	17.2285	-2.46045	0.956671	-2.57189	0.0101145	0.13719
DNAH3	6.1708	-3.08941	1.20158	-2.57111	0.0101372	0.13732
VMP1	258.34	0.892937	0.347413	2.57025	0.0101626	0.137485
MINK1	168.444	-1.28221	0.498984	-2.56965	0.0101802	0.137545
ARMC2	6.64429	-2.05204	0.799088	-2.56798	0.0102293	0.137851
HDAC4	98.9516	-1.56018	0.607489	-2.56825	0.0102215	0.137851
TRAPPC11	80.1568	1.31177	0.511165	2.56624	0.0102808	0.138366
C14orf64	32.6307	-1.20743	0.47068	-2.56529	0.010309	0.138517
FLI1	127.29	-1.04153	0.40606	-2.56497	0.0103185	0.138517
ENPP1	5.91682	2.38341	0.930699	2.56088	0.0104407	0.139977
HOOK1	10.1899	2.16115	0.844465	2.5592	0.0104915	0.140279
LRRC8A	35.1625	-1.3481	0.52672	-2.55943	0.0104845	0.140279
SIGMAR1	95.1887	-1.03205	0.403333	-2.5588	0.0105035	0.140279
NHLRC2	31.2779	1.36355	0.533088	2.55784	0.0105326	0.140309
ZNF277	28.7228	1.48293	0.57976	2.55784	0.0105326	0.140309
TAGAP	631.4	-1.26036	0.492885	-2.55711	0.0105546	0.140423
CCDC22	25.409	-1.34513	0.526154	-2.55653	0.0105723	0.140434
RIMS2	6.77321	3.06571	1.19932	2.5562	0.0105823	0.140434
PHRF1	138.418	-1.19462	0.467623	-2.55467	0.0106288	0.14077
SNRNP48	22.0699	1.09064	0.426951	2.55448	0.0106346	0.14077
LRIG1	45.6732	-1.36908	0.536147	-2.55356	0.0106629	0.140966
DCUN1D4	14.6699	1.78924	0.701023	2.55232	0.0107007	0.141108
FAM71A	5.46397	-5.2591	2.06019	-2.55272	0.0106885	0.141108
CH25H	13.256	-7.81593	3.06347	-2.55134	0.0107311	0.141331
ZNF354B	16.776	1.44138	0.565073	2.55078	0.0107482	0.141378
AP3S2	37.2811	-1.518	0.595851	-2.54761	0.0108463	0.141491
C2orf44	15.5733	2.48905	0.976592	2.54871	0.0108123	0.141491
EFR3B	5.91794	-2.69683	1.05815	-2.54864	0.0108144	0.141491
EXOC6B	40.1611	-1.53082	0.600317	-2.55002	0.0107715	0.141491
NEURL4	12.2609	-1.99667	0.783931	-2.547	0.0108653	0.141491
PRPS1	59.5291	-1.32854	0.521488	-2.54759	0.010847	0.141491
SHISA5	196.232	-1.37033	0.537926	-2.54744	0.0108517	0.141491
ZNF566	11.2841	1.68468	0.661551	2.54657	0.0108787	0.141491
ZYX	148.901	-1.32408	0.519889	-2.54686	0.0108698	0.141491
ICE2	34.5185	1.19088	0.467731	2.54608	0.0108941	0.141515
APC	52.6809	0.837019	0.32883	2.54545	0.0109138	0.141595
BRAT1	60.9189	-1.28025	0.503146	-2.54449	0.0109436	0.141806
SP2	113.506	-0.729692	0.287066	-2.5419	0.0110252	0.142686
BRPF1	36.9498	-1.1582	0.455839	-2.54082	0.0110593	0.142871
ENTPD6	69.0413	-0.919743	0.362073	-2.54022	0.0110784	0.142871
KDM5D	128.538	-6.67804	2.629	-2.54015	0.0110806	0.142871
SC5D	203.776	0.987168	0.388742	2.53939	0.0111046	0.143002
UBC	5396.55	-0.819116	0.322618	-2.53896	0.0111181	0.143002
POLDIP2	60.667	-0.91499	0.360516	-2.538	0.0111487	0.143219
CSTF2T	113.424	0.785383	0.309508	2.53752	0.011164	0.14324
ACSL3	36.0722	1.20182	0.474311	2.53383	0.0112825	0.144228
GAS6	47.9574	-2.07483	0.818734	-2.5342	0.0112705	0.144228
GOLGA5	24.4742	1.57664	0.622194	2.534	0.0112768	0.144228
FBXL15	29.687	-2.07155	0.817991	-2.53248	0.0113258	0.144361
IQGAP2	65.9621	-1.18088	0.466452	-2.53162	0.0113536	0.144361
MKRN3	6.82553	-2.45783	0.970812	-2.53172	0.0113504	0.144361
PGS1	64.4934	-1.09119	0.43107	-2.53136	0.011362	0.144361
PTGES3	220.983	1.3691	0.540512	2.53297	0.0113101	0.144361
CEP76	17.3534	1.40234	0.554126	2.53072	0.0113828	0.144449
DHX58	17.6323	2.46391	0.9744	2.52865	0.0114503	0.145101
PHYKPL	102.276	-0.85808	0.339391	-2.52829	0.0114619	0.145101
TLDC2	9.22673	-2.52895	1.00051	-2.52767	0.0114824	0.145184
ACSM2B	6.98935	1.87153	0.741639	2.5235	0.0116192	0.146383
MID1IP1	10.1119	-1.81775	0.72029	-2.52364	0.0116146	0.146383
PLXND1	83.9774	-2.0579	0.815318	-2.52404	0.0116014	0.146383
PROSER3	40.7066	-1.20941	0.479602	-2.52169	0.0116792	0.146961
TNFRSF14	313.941	-0.904787	0.358887	-2.52109	0.0116992	0.147036
LRRC32	23.3122	-2.96346	1.17655	-2.51878	0.0117764	0.147827
CNOT3	50.6434	-0.972636	0.386437	-2.51693	0.0118382	0.148425
GCA	8.31347	2.35228	0.934796	2.51636	0.0118574	0.148487
PIK3AP1	7.80699	3.37746	1.34267	2.51549	0.0118868	0.148678
FAM76B	18.7822	1.28125	0.509695	2.51376	0.0119451	0.149228
BAZ2A	365.189	-1.11664	0.444347	-2.513	0.0119709	0.149371
MLLT3	157.771	1.06432	0.42393	2.5106	0.0120527	0.150213
ARL4D	5.55341	-2.08663	0.832362	-2.50687	0.0121804	0.151624
IFT122	44.6404	-1.49146	0.595649	-2.50393	0.0122824	0.152568
SYVN1	201.046	-0.698216	0.278859	-2.50384	0.0122855	0.152568
SLC7A6OS	47.9994	-1.01914	0.407204	-2.50277	0.0123225	0.152846
BTLA	31.2398	1.23598	0.494098	2.50149	0.012367	0.152983
RAB5B	107.003	-1.06739	0.426788	-2.50098	0.0123849	0.152983
TMUB1	60.9085	-1.15062	0.459927	-2.50174	0.0123585	0.152983
ZNF654	11.3316	2.33743	0.93468	2.50078	0.0123921	0.152983
CCDC88B	38.618	-1.13851	0.455789	-2.4979	0.0124931	0.153731
DUS1L	64.7066	-1.24289	0.497812	-2.4967	0.0125356	0.153731
GBE1	8.03521	2.85896	1.14517	2.49654	0.0125411	0.153731
MPV17L	95.6233	0.715086	0.286204	2.49852	0.0124714	0.153731
PRKRIP1	31.9292	-1.15012	0.460478	-2.49768	0.012501	0.153731
SLC4A8	11.3396	1.98671	0.795554	2.49727	0.0125154	0.153731
SERF1A	5.89765	2.66802	1.06969	2.49421	0.0126238	0.154338
SERPINE2	27.0154	1.57507	0.631657	2.49354	0.0126475	0.154338
SMG6	108.913	-1.29905	0.521025	-2.49326	0.0126576	0.154338
UTP20	42.7158	1.33544	0.53566	2.49307	0.0126644	0.154338
ZBTB8A	23.4526	1.23406	0.494907	2.49352	0.0126484	0.154338
FLAD1	76.2729	-1.57202	0.631119	-2.49084	0.0127442	0.155129
AKAP5	10.9556	1.5613	0.627406	2.48849	0.0128286	0.155974
BIN3	76.4258	-1.02559	0.41253	-2.4861	0.0129152	0.156289
FAM213B	29.8818	1.46657	0.590386	2.48409	0.0129883	0.156289
MTMR6	58.0916	1.32415	0.533058	2.48407	0.0129892	0.156289
PTGES2	57.2262	-1.04833	0.421669	-2.48615	0.0129133	0.156289
RNF121	29.6811	1.26626	0.509704	2.4843	0.0129807	0.156289
SLC35C2	82.7909	-0.851816	0.342493	-2.48711	0.0128786	0.156289
SMEK1	53.448	0.846179	0.34055	2.48474	0.0129645	0.156289
TMEM19	23.2144	1.33518	0.537002	2.48636	0.0129059	0.156289
ZNF93	7.67744	2.3932	0.962927	2.48534	0.0129426	0.156289
ARHGAP10	31.398	-1.10066	0.443425	-2.48219	0.0130578	0.156934
ARHGAP19	7.72917	-2.53771	1.02275	-2.48126	0.013092	0.156969
MAP1B	9.96801	3.40289	1.37165	2.48088	0.0131058	0.156969
PNPO	30.0115	1.14459	0.46124	2.48155	0.0130811	0.156969
ZNF398	34.3982	-1.64235	0.662208	-2.48012	0.0131338	0.157125
BCL7A	12.9965	2.04658	0.826111	2.47736	0.0132358	0.158102
TOP1MT	27.3812	-1.1585	0.467684	-2.47709	0.0132458	0.158102
SERPINB6	6.61295	-2.37091	0.957734	-2.47554	0.0133036	0.15861
MKKS	8.72365	2.13893	0.864599	2.4739	0.0133646	0.158975
PCBP3	23.7626	2.52113	1.01897	2.4742	0.0133535	0.158975
ZAK	14.0104	1.34651	0.544406	2.47336	0.0133851	0.159037
SMARCA4	80.5644	-1.12556	0.455458	-2.47126	0.0134637	0.159789
KIAA0319L	87.7542	-1.37982	0.558462	-2.47076	0.0134828	0.159834
MEGF6	19.875	-2.3213	0.939925	-2.46967	0.0135238	0.160139
FSD2	15.9099	1.85662	0.752025	2.46883	0.0135556	0.160333
PDZD4	10.4841	-2.13747	0.866287	-2.46739	0.0136102	0.160435
SACM1L	61.3186	0.973226	0.394376	2.46776	0.0135962	0.160435
ZNF79	31.339	-2.00911	0.814197	-2.46759	0.0136025	0.160435
CENPL	22.446	1.49426	0.605702	2.46698	0.0136257	0.160437
ASB7	35.4758	1.13406	0.459786	2.46649	0.0136443	0.160474
CDC42P6	11.8676	-2.1627	0.877374	-2.46496	0.0137027	0.16098
BRAF	111.921	0.960721	0.390137	2.46252	0.0137963	0.161898
TRMT5	6.25149	2.14294	0.870509	2.46171	0.0138277	0.161902
USP15	211.858	0.657066	0.266903	2.46182	0.0138235	0.161902
DGCR11	6.35222	-2.12962	0.865888	-2.45946	0.0139146	0.162554
DNAH17	9.73935	1.54232	0.627008	2.45981	0.013901	0.162554
CCDC94	51.9535	-1.21975	0.496428	-2.45705	0.0140084	0.163467
HERC2P9	28.0641	-1.70689	0.694862	-2.45644	0.0140321	0.163562
GLO1	26.2897	2.19846	0.896826	2.45138	0.0142309	0.164958
PWAR5	49.5085	1.36818	0.55802	2.45184	0.0142127	0.164958
RASGRP3	74.8334	0.859268	0.350405	2.45221	0.014198	0.164958
SDF2L1	59.385	-1.95697	0.798091	-2.45206	0.014204	0.164958
SURF1	38.308	-2.22455	0.90737	-2.45164	0.0142206	0.164958
HNRNPA0	138.649	-1.04825	0.427764	-2.45053	0.0142644	0.164981
IFFO1	64.1689	-1.65418	0.675016	-2.45058	0.0142625	0.164981
GAB2	50.3475	-1.36106	0.555843	-2.44864	0.0143395	0.165666
SNX6	136.771	0.672237	0.274606	2.44801	0.0143649	0.165776
GLTSCR1L	97.3328	-1.45064	0.593063	-2.44601	0.0144446	0.166218
GLUD1P3	8.06861	1.93084	0.789564	2.44546	0.0144669	0.166218
HAS3	8.63594	-2.82507	1.15482	-2.44632	0.0144322	0.166218
RAB5A	49.1388	1.28843	0.526815	2.44569	0.0144573	0.166218
USP47	119.978	1.07989	0.44178	2.4444	0.0145092	0.166521
BRD8	43.6324	1.02652	0.42022	2.44282	0.014573	0.166723
FAM185A	14.7964	-1.7243	0.705785	-2.4431	0.0145619	0.166723
GAA	29.1117	-1.72372	0.705639	-2.44278	0.0145747	0.166723
TPCN1	89.0434	-1.46321	0.599204	-2.44191	0.0146096	0.16694
DOPEY2	58.5818	-1.25636	0.515168	-2.43874	0.0147385	0.168228
MTUS1	12.4619	2.02023	0.82876	2.43765	0.0147831	0.168276
TCHH	5.544	-3.59826	1.47624	-2.43746	0.014791	0.168276
XYLT2	16.9617	-1.63686	0.671514	-2.43757	0.0147863	0.168276
SH3PXD2A	43.092	-1.73497	0.712103	-2.4364	0.0148342	0.168583
PMVK	14.4164	-1.68602	0.692537	-2.43455	0.0149103	0.16908
ZNF92	19.0188	1.70661	0.700994	2.43456	0.0149099	0.16908
HERC2	73.0381	-1.29134	0.531097	-2.43146	0.0150383	0.170162
PVT1	41.354	-1.25973	0.518037	-2.43175	0.0150263	0.170162
SETD1A	40.1911	-0.874825	0.360402	-2.42736	0.0152092	0.171232
STARD5	21.268	-1.13078	0.465628	-2.4285	0.0151615	0.171232
STX10	21.2134	-1.32698	0.546694	-2.42729	0.0152121	0.171232
TMX1	31.775	1.37428	0.566134	2.42749	0.0152038	0.171232
ZRANB2	49.6595	1.48763	0.612893	2.42723	0.0152148	0.171232
SPN	141.584	-0.687078	0.28337	-2.42467	0.0153223	0.172256
FZR1	67.8475	-1.15076	0.474916	-2.42308	0.0153894	0.172743
LY6E	130.923	-1.65429	0.683113	-2.42169	0.0154483	0.172743
ME3	9.20905	-2.27614	0.93967	-2.42228	0.0154235	0.172743
SLC39A6	22.3763	1.25735	0.519094	2.4222	0.0154269	0.172743
ZNF619	23.1111	2.021	0.834446	2.42197	0.0154367	0.172743
TRIM58	6.32803	1.88079	0.777476	2.4191	0.0155589	0.173794
CERS6	14.6296	1.47987	0.611877	2.41857	0.0155818	0.173863
CFAP20	99.6436	-1.34431	0.556222	-2.41686	0.0156549	0.174493
CROT	12.1982	2.08998	0.865004	2.41615	0.0156854	0.174592
LHPP	25.1863	-1.58049	0.654208	-2.41588	0.0156972	0.174592
CLPP	41.322	-1.16263	0.481469	-2.41476	0.0157457	0.174833
CPT1B	13.2833	-1.72404	0.714123	-2.41421	0.0157693	0.174833
GNA12	22.361	-1.44051	0.596774	-2.41383	0.0157859	0.174833
PI4KA	202.25	-1.38383	0.573262	-2.41397	0.0157799	0.174833
H6PD	64.812	-1.38611	0.575346	-2.40917	0.0159887	0.175516
MARK2	23.5112	-1.7902	0.742786	-2.41012	0.0159472	0.175516
MED13L	200.573	-1.35822	0.5633	-2.41119	0.0159007	0.175516
MRE11A	32.2758	0.978898	0.40636	2.40894	0.0159988	0.175516
PRODH	10.6472	-2.56484	1.06439	-2.40968	0.0159665	0.175516
STRADB	15.7343	1.77851	0.737931	2.41013	0.0159469	0.175516
TMEM106B	82.2798	0.847327	0.351577	2.41008	0.0159491	0.175516
VWA9	17.9821	1.47332	0.611237	2.41038	0.0159357	0.175516
ZC3H12D	205.613	-1.1551	0.479039	-2.41128	0.0158966	0.175516
ZNF845	11.2082	-1.38015	0.57305	-2.40844	0.0160211	0.175576
PNPLA6	71.0602	-1.14884	0.477163	-2.40764	0.0160559	0.175647
SPATA6L	13.1124	1.31658	0.54686	2.40752	0.0160612	0.175647
TBC1D14	53.7854	-1.17819	0.489486	-2.407	0.0160842	0.175715
WRN	16.6997	1.45628	0.605359	2.40565	0.0161435	0.176179
KDM2A	899.545	-1.18192	0.491566	-2.40439	0.0161994	0.176603
TSEN54	52.4116	-1.34165	0.558713	-2.40132	0.016336	0.177907
LYST	175.583	0.816338	0.340291	2.39894	0.0164424	0.177953
PARD6A	17.3067	-1.59001	0.662735	-2.39916	0.0164327	0.177953
PLEKHH2	6.84103	2.83745	1.18237	2.39979	0.0164045	0.177953
PRKAR1B	13.6495	-1.83602	0.765262	-2.3992	0.0164307	0.177953
SLC30A4	13.7013	1.76262	0.73439	2.40011	0.0163901	0.177953
TRIM16L	9.28201	1.53994	0.641444	2.40075	0.0163616	0.177953
TMEM179B	78.965	-1.52653	0.636562	-2.39808	0.0164811	0.178187
PILRA	6.57283	-3.22017	1.34316	-2.39745	0.0165097	0.178311
ACAD10	22.0771	-1.32264	0.552217	-2.39514	0.0166141	0.178884
ATAT1	24.2317	1.06991	0.446696	2.39516	0.0166132	0.178884
SLC12A2	28.7332	1.27243	0.531175	2.3955	0.0165977	0.178884
MAML2	331.295	-1.22173	0.510494	-2.39322	0.0167011	0.179636
PIBF1	22.1298	1.09986	0.459814	2.39196	0.0167585	0.180068
CALCRL	7.65806	2.7194	1.13725	2.39121	0.016793	0.180253
GAPDH	1534.17	-0.750432	0.313925	-2.39049	0.016826	0.180422
SLC41A2	6.79199	2.35157	0.984207	2.3893	0.0168804	0.180634
TSC22D2	557.346	-1.46466	0.612969	-2.38946	0.0168732	0.180634
CAPZA2	102.374	1.27901	0.536494	2.38402	0.0171246	0.182076
CD52	345.306	-2.01893	0.847485	-2.38226	0.0172069	0.182076
CEBPZOS	21.2676	1.17268	0.492035	2.38333	0.0171566	0.182076
KLF4	11.2651	-3.27676	1.37366	-2.38542	0.0170596	0.182076
MAP3K12	91.2745	-1.41979	0.595917	-2.38254	0.0171938	0.182076
PICALM	21.9117	1.07986	0.45327	2.38238	0.0172011	0.182076
RPN2	249.342	-0.934897	0.392349	-2.38282	0.0171807	0.182076
SH2D2A	235.72	-0.829244	0.347738	-2.38468	0.0170939	0.182076
STRA13	22.8408	-1.70904	0.717201	-2.38293	0.0171753	0.182076
TFE3	67.7093	-0.812586	0.34089	-2.38372	0.0171388	0.182076
UROS	29.7507	-0.914418	0.383704	-2.38313	0.017166	0.182076
ERLEC1	57.3525	1.40471	0.590231	2.37993	0.0173159	0.182906
ZNF324	64.1762	-1.14935	0.482954	-2.37983	0.0173204	0.182906
STUB1	26.6151	-2.12476	0.89309	-2.37912	0.0173542	0.183078
JOSD1	276.218	0.803816	0.338041	2.37787	0.0174131	0.183514
ACTR3	162.073	0.975622	0.410444	2.37699	0.0174544	0.183764
MOB2	16.8513	-1.78462	0.751005	-2.37631	0.0174865	0.183917
ZNF827	43.7684	-1.10974	0.46713	-2.37566	0.0175174	0.184056
TCEA2	13.6519	-2.22444	0.936573	-2.37509	0.0175448	0.184158
NBAS	78.3006	-0.969827	0.40847	-2.37429	0.0175825	0.184369
CDC34	14.4405	-1.37988	0.581308	-2.37376	0.0176081	0.184384
PIK3CB	42.8803	1.03406	0.435665	2.37352	0.0176193	0.184384
EDARADD	7.55349	-1.83211	0.772195	-2.37261	0.0176631	0.184658
BFAR	59.0216	0.755205	0.31865	2.37001	0.0177874	0.184674
FXN	15.991	-1.27095	0.535894	-2.37164	0.0177092	0.184674
HSD17B12	11.6493	1.59728	0.67387	2.37031	0.0177734	0.184674
IL2RA	48.6646	-1.20239	0.507186	-2.3707	0.0177543	0.184674
PKP4	9.7788	-1.85962	0.784652	-2.36999	0.0177884	0.184674
STEAP4	5.65745	2.61657	1.10389	2.37032	0.0177726	0.184674
TMEM256-PLSCR3	235.94	-1.3028	0.549377	-2.3714	0.0177206	0.184674
CTBP1	136.716	-1.21024	0.511176	-2.36756	0.0179059	0.18539
PSIP1	35.5855	1.17929	0.497981	2.36813	0.017878	0.18539
SLC39A11	12.638	-1.50898	0.637384	-2.36746	0.0179106	0.18539
RPL37	310.736	1.70173	0.718961	2.36693	0.0179364	0.185473
NDUFB8	268.161	-1.49564	0.632608	-2.36425	0.0180668	0.186637
ZNF200	25.5024	1.63214	0.690771	2.36278	0.0181385	0.187192
SARDH	70.8173	-2.69832	1.14225	-2.36227	0.0181633	0.187263
ARSG	26.6309	-1.72069	0.728961	-2.36047	0.018252	0.187761
DEPDC7	7.83453	2.35143	0.996287	2.36019	0.0182655	0.187761
HAUS7	24.1743	-1.76571	0.748059	-2.36039	0.0182557	0.187761
ACSS1	53.3369	-1.25764	0.533237	-2.35851	0.0183485	0.18821
C1orf95	10.2172	-3.05002	1.29311	-2.35867	0.0183406	0.18821
IFT88	14.4959	1.49686	0.634744	2.35821	0.0183633	0.18821
PRKCD	14.0986	1.50569	0.638802	2.35705	0.0184207	0.188614
SLC30A5	26.1301	1.48564	0.630419	2.35659	0.0184434	0.188661
UPRT	21.3487	-1.28958	0.547341	-2.35609	0.0184684	0.188732
TSPO	105.753	-1.52474	0.647472	-2.35491	0.0185271	0.189147
USP19	152.755	-1.14422	0.485971	-2.35451	0.0185472	0.189167
PLEKHG1	12.5432	2.09102	0.888462	2.35352	0.0185964	0.189299
USP53	18.1085	1.38085	0.586625	2.35388	0.0185787	0.189299
AZIN1	99.7311	1.3841	0.588445	2.35214	0.018666	0.189337
OVCA2	27.9915	-1.68443	0.716279	-2.35164	0.0186908	0.189337
PAK1	37.0105	1.61846	0.688214	2.35168	0.018689	0.189337
PPP1R12C	22.207	-1.40839	0.598707	-2.35238	0.0186538	0.189337
SIAH2	17.416	-0.995417	0.423075	-2.35282	0.0186318	0.189337
ACAA1	82.4303	-0.94505	0.402396	-2.34856	0.0188461	0.189623
CST7	113.379	-1.6401	0.698265	-2.34882	0.0188329	0.189623
DNAJA3	45.7775	0.974082	0.414735	2.34869	0.0188398	0.189623
REXO1	37.9554	-1.42894	0.608251	-2.34926	0.0188109	0.189623
SASH3	282.435	-1.39181	0.592187	-2.35029	0.0187586	0.189623
SNRPA	61.0793	-0.868169	0.369335	-2.35063	0.0187417	0.189623
VMAC	11.9923	-1.40011	0.596085	-2.34885	0.0188316	0.189623
SRP9	80.4673	1.8273	0.778229	2.34802	0.0188736	0.189717
UVSSA	58.6191	-1.86702	0.795383	-2.34732	0.018909	0.18989
STAP2	7.5551	1.94369	0.82819	2.34691	0.0189298	0.189917
VDR	29.8154	-2.08417	0.888192	-2.34653	0.0189493	0.189929
TMEM245	51.8653	0.929173	0.396332	2.34443	0.0190563	0.190636
TRMT44	10.4543	-1.94056	0.827656	-2.34464	0.0190454	0.190636
CPSF1	125.67	-1.38561	0.59134	-2.34317	0.0191207	0.190749
GOLGA8R	26.2242	-1.94297	0.829216	-2.34314	0.0191224	0.190749
SECTM1	7.17398	-2.57146	1.09737	-2.3433	0.0191138	0.190749
KCTD6	9.20877	1.95698	0.835437	2.34246	0.0191569	0.190911
ALG10B	5.47908	2.55811	1.09254	2.34144	0.0192095	0.191071
ARHGAP26	32.0766	-1.40726	0.60102	-2.34145	0.0192092	0.191071
SLC41A3	68.8509	-1.01954	0.435544	-2.34084	0.0192402	0.191194
TUBG2	11.253	-1.54704	0.661089	-2.34013	0.0192768	0.191376
ST3GAL1	160.248	-1.09262	0.467348	-2.33791	0.0193919	0.192335
MYO9B	164.078	-1.53657	0.657444	-2.33719	0.0194293	0.192341
TOR1AIP1	111.665	1.11264	0.476045	2.33725	0.0194262	0.192341
AIP	129.574	-1.20396	0.515553	-2.33528	0.0195286	0.192412
CYB5A	25.3926	1.73613	0.743398	2.3354	0.0195225	0.192412
HPCAL1	53.2672	-0.847076	0.362659	-2.33574	0.0195049	0.192412
KRIT1	41.4106	1.06581	0.456208	2.33624	0.019479	0.192412
RXFP4	9.21785	4.02057	1.72125	2.33585	0.0194989	0.192412
PPIAP22	54.1549	-1.09116	0.467348	-2.33479	0.0195545	0.192485
TRIO	10.7689	-3.15382	1.35129	-2.33392	0.0195998	0.192692
UROD	46.2995	-1.21614	0.521126	-2.33368	0.0196124	0.192692
BIN1	75.1021	-1.00959	0.432701	-2.33322	0.0196366	0.192749
IGHG3	11.2888	-2.72684	1.16975	-2.33113	0.0197462	0.193643
DYNLL2	61.8356	-1.15001	0.493917	-2.32835	0.0198935	0.194722
SIN3B	63.7183	-0.85918	0.368985	-2.3285	0.0198857	0.194722
CLPB	30.776	-2.01419	0.865225	-2.32794	0.0199152	0.194751
EXOSC4	27.3647	-1.98852	0.855018	-2.3257	0.0200344	0.194823
HIST1H1E	34.1428	-1.5376	0.660984	-2.32624	0.0200059	0.194823
POLR1D	123.523	0.761503	0.327409	2.32585	0.0200267	0.194823
PTPN13	33.5954	-1.92876	0.829178	-2.32611	0.0200125	0.194823
RDX	6.866	1.76745	0.759897	2.32591	0.0200232	0.194823
SOCS3	153.53	1.4151	0.608319	2.32624	0.0200056	0.194823
KLHL18	81.4069	-0.848468	0.364988	-2.32465	0.0200909	0.19519
INPP5D	316.125	-1.03804	0.446727	-2.32366	0.0201437	0.19534
POLRMT	99.8794	-1.28892	0.554661	-2.3238	0.020136	0.19534
AGER	6.97326	-1.64197	0.707073	-2.32221	0.0202218	0.195801
EIF4EBP1	11.9405	-2.48814	1.07152	-2.32208	0.0202288	0.195801
SIK1	74.2362	-1.6976	0.731757	-2.3199	0.0203465	0.196759
TBC1D15	81.5826	1.1061	0.476996	2.31888	0.0204018	0.19711
ZER1	77.1677	-0.968426	0.417761	-2.31814	0.0204419	0.197316
ZNF556	28.4615	0.904742	0.39057	2.31647	0.0205327	0.198008
BRAP	64.8446	-0.774166	0.33437	-2.3153	0.0205967	0.198443
IL2RG	923.26	-0.822788	0.355592	-2.31386	0.0206756	0.198836
SLC25A1	36.2836	-1.20786	0.521969	-2.31404	0.0206654	0.198836
NAF1	45.8649	-0.909984	0.393446	-2.31286	0.0207305	0.199181
CCND1	6.84866	2.61576	1.13139	2.31199	0.0207785	0.199275
TBXA2R	7.2733	1.63163	0.705623	2.31232	0.0207601	0.199275
POLR2E	84.7368	-0.955592	0.413434	-2.31136	0.0208132	0.199425
DNAJA2	100.028	0.816158	0.353171	2.31094	0.020836	0.19946
FER1L4	6.46305	2.40481	1.04097	2.31016	0.0208794	0.199693
ACTN1	141.984	-1.19371	0.516839	-2.30963	0.0209088	0.199791
SIL1	22.5024	-1.25278	0.542714	-2.30836	0.0209792	0.200108
YIF1B	52.8359	-1.59833	0.692415	-2.30834	0.0209803	0.200108
AMFR	25.4378	-1.74576	0.756686	-2.30712	0.0210483	0.20023
ARID5B	448.067	-0.998972	0.433579	-2.30402	0.0212217	0.20023
CDKN2AIPNL	8.0463	1.70001	0.737855	2.30399	0.0212232	0.20023
E2F3P2	9.36533	1.8192	0.788833	2.30619	0.0211001	0.20023
ECSIT	37.9438	-0.98178	0.425916	-2.3051	0.0211608	0.20023
JAK3	615.088	-1.26645	0.549519	-2.30465	0.0211864	0.20023
LDLRAD4	139.299	-1.13977	0.494392	-2.30541	0.0211438	0.20023
MYO5A	61.4698	-1.30113	0.564269	-2.30587	0.021118	0.20023
PRR34	6.38793	-2.27206	0.986134	-2.30401	0.0212221	0.20023
SARAF	2600.72	1.17127	0.508101	2.3052	0.0211556	0.20023
TCEA1	58.3797	1.09689	0.475431	2.30714	0.0210472	0.20023
THAP3	27.1812	-1.13236	0.491147	-2.30555	0.0211358	0.20023
CBX3	37.3056	1.73102	0.751482	2.30347	0.0212522	0.200323
DDX47	90.8081	0.732672	0.318214	2.30245	0.0213099	0.200505
ZNF646	66.4135	-0.979155	0.42521	-2.30276	0.0212926	0.200505
THAP7	51.833	-1.14746	0.498573	-2.30149	0.0213638	0.200831
THEM6	32.0914	-1.99096	0.865613	-2.30005	0.0214452	0.201415
ARHGEF1	706.228	-1.17331	0.510692	-2.29749	0.0215906	0.201438
DNAJC14	21.7049	1.49785	0.651602	2.29873	0.0215205	0.201438
GDPGP1	18.4981	1.19136	0.518452	2.29793	0.0215659	0.201438
GMPS	51.8895	0.772789	0.336355	2.29754	0.0215882	0.201438
SMG1P4	84.5294	-1.70364	0.741586	-2.29729	0.021602	0.201438
TOX	54.5816	-1.47673	0.642451	-2.29859	0.0215281	0.201438
WBSCR16	10.251	-1.63863	0.713122	-2.29783	0.0215713	0.201438
ZNF528	23.1773	-1.31152	0.570377	-2.29939	0.021483	0.201438
EXO5	39.9276	-0.920482	0.400844	-2.29636	0.0216554	0.201756
WHAMMP2	12.9377	1.40086	0.610124	2.29602	0.0216747	0.201756
FAM91A3P	6.03328	-3.03003	1.32058	-2.29446	0.021764	0.201945
HDAC7	127.097	-1.36797	0.596184	-2.29455	0.0217591	0.201945
SLX4IP	7.97844	-2.15355	0.938324	-2.2951	0.0217272	0.201945
TMEM206	11.1182	1.53499	0.669042	2.29432	0.0217723	0.201945
KCTD2	20.7507	-1.58136	0.689533	-2.29338	0.0218263	0.202266
CAPN1	71.8262	-1.09816	0.479378	-2.2908	0.0219752	0.203286
TBC1D10B	29.7577	-1.00138	0.437108	-2.29091	0.0219685	0.203286
ACLY	141.308	-1.14785	0.501199	-2.29022	0.0220088	0.203416
CACNA2D2	8.57242	-1.85655	0.81109	-2.28896	0.0220816	0.203734
EPRS	69.2779	1.07139	0.4682	2.28833	0.0221186	0.203734
GOLGA8B	117.397	-0.699165	0.30557	-2.28806	0.0221338	0.203734
NPIPA7	51.1291	-1.03906	0.454146	-2.28794	0.0221408	0.203734
ZNF561	38.7477	-0.927303	0.405156	-2.28876	0.0220936	0.203734
TTLL3	229.875	-1.29557	0.566502	-2.28695	0.0221985	0.204085
RBM15B	40.8409	-1.51809	0.663912	-2.28659	0.02222	0.204103
ACTB	4804.99	-1.01189	0.442733	-2.28556	0.0222803	0.204477
SH3KBP1	111.476	-0.814761	0.356598	-2.28481	0.0223238	0.204542
TRIOBP	29.9774	-1.89195	0.828071	-2.28477	0.0223265	0.204542
NCDN	46.6055	-1.24225	0.54385	-2.28419	0.0223606	0.204675
TMEM219	68.8342	-1.15804	0.507135	-2.2835	0.022401	0.204865
PDK1	64.2388	0.919023	0.402615	2.28264	0.0224518	0.20515
LENG8	794.56	-1.21834	0.533851	-2.28217	0.0224795	0.205224
TRIM24	42.5953	1.37515	0.60284	2.28112	0.0225414	0.205486
VPS51	306.556	-0.830066	0.363902	-2.28101	0.0225476	0.205486
KIR3DX1	13.9404	1.54208	0.676321	2.2801	0.0226019	0.205622
SCD5	24.4253	1.1256	0.493658	2.28011	0.0226011	0.205622
B4GALT7	30.5053	-1.21875	0.534912	-2.2784	0.0227027	0.20618
KIF21B	194.17	-1.26492	0.555179	-2.27841	0.0227023	0.20618
ZNF302	16.3301	1.33542	0.586427	2.27722	0.0227734	0.206642
PEPD	50.0065	-1.24355	0.546489	-2.27552	0.0228745	0.20738
AVIL	5.4867	2.61536	1.15054	2.27316	0.0230166	0.207407
GTF2H1	52.8927	0.829998	0.365088	2.27341	0.0230012	0.207407
PCBP1	427.383	-0.647386	0.284774	-2.27333	0.0230062	0.207407
PNPLA4	9.39823	-1.46551	0.644564	-2.27364	0.0229877	0.207407
POMGNT2	36.1151	-0.988164	0.434601	-2.27373	0.0229823	0.207407
SNORD3C	12.1893	-1.60127	0.704268	-2.27366	0.0229864	0.207407
TM7SF2	10.1749	-1.39881	0.614825	-2.27514	0.0228976	0.207407
CHID1	33.013	-1.45826	0.641739	-2.27236	0.023065	0.207445
KHDC1	6.15553	2.38977	1.05177	2.27214	0.0230782	0.207445
PTOV1	48.4855	-0.885701	0.389868	-2.2718	0.0230988	0.207445
SEL1L3	20.1421	-1.40341	0.617758	-2.27177	0.0231002	0.207445
SCML1	21.8545	1.29857	0.571991	2.27026	0.0231918	0.208088
ZCCHC9	8.12464	1.71882	0.757377	2.26944	0.0232415	0.208356
NR4A2	853.933	-1.09529	0.483046	-2.26746	0.0233618	0.209255
TM9SF4	89.9063	-0.989607	0.436585	-2.2667	0.0234085	0.209493
GNE	67.8016	0.970511	0.428241	2.26627	0.0234347	0.209548
INO80E	12.3413	-1.53329	0.677031	-2.26473	0.0235294	0.210215
AKAP17A	52.1599	-1.17556	0.519715	-2.26194	0.0237011	0.210645
C1orf35	22.2916	-1.61609	0.714469	-2.26194	0.0237012	0.210645
FBXL3	27.2415	1.30117	0.575319	2.26165	0.0237188	0.210645
GALK1	17.0935	-2.2849	1.00998	-2.26233	0.0236773	0.210645
TMEM189	88.3159	-1.0255	0.453141	-2.2631	0.0236298	0.210645
ZBP1	20.1997	-1.40639	0.621654	-2.26233	0.0236767	0.210645
ZNF546	13.8803	1.9891	0.878949	2.26305	0.0236328	0.210645
CTNNA1	12.9652	-1.32663	0.586686	-2.26122	0.0237454	0.210703
HSPA13	35.4626	1.23843	0.54797	2.26003	0.0238191	0.211177
POU5F1	7.41442	1.66918	0.738987	2.25873	0.0238999	0.211534
PTPRC	895.838	0.588592	0.260576	2.25881	0.0238949	0.211534
OSM	20.7401	-1.5848	0.7023	-2.25659	0.0240339	0.21254
NAE1	51.5301	1.21522	0.538764	2.25556	0.0240982	0.212749
NOSIP	229.537	-1.22114	0.541334	-2.2558	0.0240831	0.212749
RPRD1B	74.1054	-0.863667	0.383156	-2.25409	0.0241905	0.213383
ACO1	28.9531	1.3916	0.617887	2.2522	0.0243099	0.214255
NUPR1	18.4675	1.03533	0.459939	2.25101	0.0243846	0.214552
SMEK2	82.2043	0.953888	0.423704	2.2513	0.0243663	0.214552
ATP6V1B2	120.435	0.597385	0.265483	2.25018	0.0244373	0.214658
CCL3	7.1433	-3.55525	1.57999	-2.25018	0.0244377	0.214658
ALG9	36.6122	1.0005	0.44515	2.24756	0.0246042	0.215576
MPV17	46.7316	-0.988918	0.439974	-2.24767	0.024597	0.215576
SLC15A3	10.102	-3.02961	1.34795	-2.24757	0.0246037	0.215576
DDHD2	44.2093	0.993926	0.442545	2.24593	0.0247083	0.216042
LIMD1	83.887	-1.48024	0.659037	-2.24606	0.0247002	0.216042
ZNF430	57.8389	1.05371	0.469202	2.24576	0.0247195	0.216042
IFT46	7.1723	2.02227	0.900891	2.24475	0.0247842	0.216427
FAM200A	6.95158	2.64812	1.18041	2.2434	0.0248712	0.217005
RNMT	98.6873	0.965625	0.430837	2.24127	0.0250083	0.218019
ASUN	13.3329	1.24596	0.556406	2.2393	0.0251362	0.218161
BAX	9.18226	-1.82808	0.816672	-2.23845	0.0251917	0.218161
FAM120C	58.4777	-1.29204	0.576699	-2.2404	0.0250648	0.218161
IFI44	48.1895	1.00513	0.448827	2.23946	0.0251261	0.218161
ST6GALNAC6	105.059	-0.815541	0.364312	-2.23858	0.0251833	0.218161
SYPL1	81.4918	0.930108	0.415276	2.23974	0.0251081	0.218161
TNXB	7.03434	-3.66568	1.63692	-2.23938	0.0251315	0.218161
TSC22D4	9.21923	-1.72211	0.769155	-2.23897	0.0251582	0.218161
HS2ST1	10.9278	2.39958	1.07298	2.23638	0.025327	0.218843
IGSF10	6.41741	-2.11177	0.944207	-2.23656	0.0253152	0.218843
IGSF9B	31.719	-1.54957	0.692922	-2.23628	0.0253333	0.218843
MOSPD3	5.85817	-1.92537	0.861358	-2.23528	0.025399	0.219048
SLC25A42	12.0838	-1.65983	0.742464	-2.23556	0.0253804	0.219048
RGL1	7.88993	-3.27795	1.46725	-2.23408	0.0254777	0.219365
ZNF124	36.9595	1.09787	0.491409	2.23412	0.025475	0.219365
YBX1	82.4124	-1.77275	0.793798	-2.23326	0.0255321	0.219652
ZNF524	14.2895	-1.48024	0.662956	-2.23279	0.0255627	0.219734
BEX2	19.94	1.86827	0.836882	2.23242	0.025587	0.219762
SIK3-IT1	59.393	1.46969	0.658497	2.23188	0.025623	0.21989
C16orf87	12.9967	1.3883	0.622941	2.22863	0.0258387	0.220523
HMBS	17.4733	-1.64386	0.738148	-2.227	0.0259474	0.220523
IFI27L2	9.75095	-2.67492	1.201	-2.22725	0.0259306	0.220523
NAA10	32.1658	-1.35518	0.608288	-2.22786	0.0258898	0.220523
RAB11FIP1	329.425	-1.42228	0.637894	-2.22965	0.0257705	0.220523
SKAP1	136.833	-0.774382	0.34719	-2.23042	0.0257193	0.220523
SNHG6	54.3302	1.90329	0.853992	2.2287	0.0258339	0.220523
TFG	62.9639	0.853243	0.382764	2.22916	0.0258032	0.220523
UBE2Q2	25.4679	1.54523	0.693791	2.22723	0.0259319	0.220523
UPF1	130.208	-1.28906	0.578293	-2.22908	0.0258088	0.220523
ZFP36	2535.61	-0.811849	0.364347	-2.22823	0.0258652	0.220523
ZPR1	106.713	-0.718698	0.322726	-2.22696	0.02595	0.220523
NEK5	9.11735	1.84505	0.829023	2.22557	0.0260432	0.22097
USP22	172.882	-1.07628	0.483602	-2.22554	0.026045	0.22097
ASB1	20.5733	-1.28721	0.578803	-2.22392	0.0261537	0.221267
DIS3L2	165.123	-1.51272	0.680343	-2.22347	0.0261841	0.221267
HIST2H2AA4	39.3666	-1.11307	0.500531	-2.22378	0.0261633	0.221267
NAIP	20.8517	1.13312	0.509623	2.22344	0.0261859	0.221267
VRK3	81.3516	-0.834563	0.375331	-2.22354	0.0261795	0.221267
SGMS1	123.28	-1.47356	0.663071	-2.22233	0.026261	0.221722
FAHD2A	30.9455	-0.918319	0.41354	-2.22063	0.0263761	0.221976
KLRD1	78.243	1.25133	0.563387	2.22108	0.0263455	0.221976
POU6F1	22.716	-1.234	0.555671	-2.22075	0.0263681	0.221976
TOMM34	58.8728	-1.5291	0.688412	-2.22121	0.0263371	0.221976
C14orf169	33.6492	-1.54606	0.696781	-2.21886	0.0264963	0.222243
CDIP1	32.3957	-1.07728	0.485354	-2.21956	0.0264483	0.222243
CHKB	42.7474	-1.42117	0.640746	-2.218	0.026555	0.222243
CLSTN3	66.2022	-1.26539	0.570599	-2.21766	0.0265781	0.222243
NDUFS7	66.0636	-1.05645	0.47637	-2.21772	0.0265742	0.222243
PRKCZ	10.3259	-1.99535	0.899354	-2.21865	0.0265103	0.222243
SMARCAD1	20.4559	1.09696	0.494514	2.21826	0.0265372	0.222243
STARD4	49.4311	0.822771	0.370841	2.21866	0.0265098	0.222243
ELK3	137.464	0.751932	0.339153	2.21709	0.0266172	0.222347
PABPC1	1632.6	0.610633	0.27545	2.21685	0.0266331	0.222347
DNAH6	8.55469	-2.03183	0.917181	-2.2153	0.0267398	0.22306
HIPK2	138.14	-1.03715	0.468427	-2.2141	0.0268216	0.223423
HLA-B	4088.55	-0.737612	0.333199	-2.21373	0.0268475	0.223423
TSSC2	45.4079	0.792776	0.358108	2.21379	0.0268433	0.223423
LPAR2	122.591	-1.12834	0.509836	-2.21314	0.026888	0.223582
SF3A1	540.231	-0.650353	0.293989	-2.21217	0.0269552	0.223962
FAM193B	31.167	-1.07159	0.484893	-2.20996	0.027108	0.224611
TAF9B	56.8284	1.51293	0.684648	2.2098	0.0271193	0.224611
TIMM21	14.1339	1.58367	0.716627	2.20989	0.0271125	0.224611
TYSND1	25.1964	-1.30008	0.588119	-2.21057	0.0270653	0.224611
CSPG4P11	7.57821	-3.09149	1.39955	-2.20891	0.0271806	0.22494
CD99L2	18.0166	1.42331	0.644661	2.20784	0.0272557	0.225219
TBCB	85.5802	-1.32228	0.59891	-2.20781	0.0272574	0.225219
ADTRP	26.9438	1.6694	0.756609	2.20643	0.0273541	0.225755
MECP2	132.947	-0.713417	0.32336	-2.20626	0.0273655	0.225755
FMR1	19.2778	1.12206	0.508887	2.20493	0.0274591	0.225813
SPG7	97.9838	-0.758872	0.344048	-2.20571	0.027404	0.225813
TMEM165	29.7833	1.27145	0.576631	2.20496	0.0274569	0.225813
TMEM181	61.0699	0.700613	0.317669	2.20548	0.0274201	0.225813
GALM	56.9779	-1.10255	0.500293	-2.20381	0.0275374	0.226279
ZNF823	8.41756	2.53642	1.15162	2.20248	0.0276317	0.226875
KCNA3	385.047	-1.35212	0.614005	-2.20213	0.0276558	0.226895
NR1D2	38.4326	-0.988008	0.448933	-2.20079	0.0277509	0.227328
VPS28	141.674	-1.09413	0.497156	-2.20077	0.0277521	0.227328
CSNK1G2	31.6014	-1.24987	0.56805	-2.20029	0.0277866	0.227432
NDUFB7	18.8848	-1.87538	0.852536	-2.19977	0.0278234	0.227555
PIGX	18.6923	1.55207	0.706129	2.19799	0.0279498	0.22841
CSDE1	365.283	0.601274	0.27368	2.19699	0.0280209	0.228656
NFKBIL1	18.5678	-1.25362	0.570696	-2.19665	0.0280457	0.228656
TMEM109	220.557	-1.11311	0.506721	-2.19668	0.028043	0.228656
MAP7D3	15.6969	1.5879	0.723001	2.19627	0.0280729	0.2287
FAM135A	7.82482	2.09629	0.954647	2.19588	0.0281008	0.228749
LRRC37A15P	7.63645	-3.38494	1.54186	-2.19536	0.028138	0.228873
PRKCH	392.68	-0.850553	0.3875	-2.19498	0.0281652	0.228917
RPL22L1	19.2313	1.51668	0.691259	2.19408	0.0282296	0.229261
COX18	18.3025	1.11038	0.506325	2.19302	0.0283057	0.229344
FKBP4	59.19	1.01215	0.461444	2.19345	0.0282753	0.229344
KRAS	76.8044	1.78189	0.812429	2.19329	0.0282867	0.229344
COMT	17.5833	-1.39905	0.638365	-2.19162	0.0284068	0.229878
TTC3	247.925	0.771387	0.35199	2.1915	0.0284156	0.229878
HIP1	12.5173	-1.57334	0.718161	-2.19079	0.0284667	0.229935
KANSL1	201.021	-0.748057	0.34144	-2.19089	0.02846	0.229935
MYOM2	5.93628	3.0375	1.387	2.18998	0.0285257	0.230233
OAS1	13.3085	-1.34224	0.613014	-2.18958	0.0285546	0.230289
SLC19A1	60.1474	-1.15737	0.528889	-2.18831	0.0286468	0.230676
SLC35E3	80.0156	0.583567	0.266657	2.18845	0.0286365	0.230676
BET1	13.5251	1.51579	0.693003	2.18728	0.0287222	0.230964
PRPF39	48.757	1.00978	0.461673	2.18722	0.0287267	0.230964
CSE1L	72.8752	0.949614	0.434253	2.18678	0.0287589	0.231045
PNMA2	5.49604	2.43023	1.11151	2.18642	0.0287851	0.231077
MORF4L2	104.372	0.938697	0.429572	2.18519	0.028875	0.231621
RHOH	352.169	-0.595937	0.272805	-2.18448	0.0289269	0.231859
KLF5	11.5138	-2.36354	1.08272	-2.18296	0.0290389	0.232297
SUMF1	73.8123	-1.36382	0.624796	-2.18283	0.0290482	0.232297
ZNF525	5.64713	1.9954	0.914039	2.18306	0.0290315	0.232297
TARBP2	33.3397	-0.973426	0.446072	-2.18222	0.0290936	0.232482
ALG6	24.3048	1.44359	0.662531	2.1789	0.0293389	0.233168
C11orf80	8.59377	-2.45362	1.12761	-2.17595	0.0295591	0.233168
CDC23	21.2119	1.65701	0.760676	2.17834	0.0293809	0.233168
CORO1B	23.9286	-1.17999	0.541861	-2.17766	0.0294312	0.233168
KIF19	6.00785	-2.55146	1.17146	-2.17801	0.0294049	0.233168
PANK3	69.0498	0.672693	0.30847	2.18074	0.0292025	0.233168
RASGEF1B	314.958	-1.35842	0.624012	-2.17691	0.0294875	0.233168
RBM22P2	12.3028	1.38011	0.633094	2.17995	0.0292614	0.233168
RCN2	42.6393	0.984813	0.451761	2.17994	0.0292616	0.233168
SEC24B	363.568	-0.68173	0.312782	-2.17957	0.0292896	0.233168
SF3A2	39.4408	-0.818885	0.376035	-2.17768	0.0294297	0.233168
TMED7	28.2392	1.14589	0.526549	2.17622	0.0295387	0.233168
TP53INP2	111.239	-1.41872	0.651937	-2.17616	0.0295435	0.233168
TRAPPC1	44.9089	-1.88286	0.864164	-2.17882	0.0293453	0.233168
WDR81	20.8463	-1.45602	0.669092	-2.17612	0.0295466	0.233168
ZHX1	40.2955	1.33252	0.61225	2.17644	0.0295227	0.233168
ZNF416	21.9699	1.97358	0.906063	2.17819	0.0293918	0.233168
UFL1	40.4287	1.1103	0.510539	2.17476	0.029648	0.233694
HADH	20.7087	-1.13521	0.522215	-2.17384	0.0297175	0.233712
SFXN4	8.88672	-1.73407	0.797646	-2.17398	0.0297066	0.233712
ZNF718	19.3207	-1.32746	0.610649	-2.17385	0.0297164	0.233712
GALNS	30.1628	-1.20088	0.55276	-2.17252	0.0298167	0.233976
IMMT	82.0968	0.778483	0.358336	2.1725	0.0298183	0.233976
ZNF593	17.3113	-1.99547	0.91835	-2.17289	0.0297885	0.233976
CD82	96.4211	-1.06353	0.490145	-2.16983	0.0300199	0.235296
RNF31	17.3558	-1.54162	0.710532	-2.16967	0.0300316	0.235296
LGR6	5.95752	-3.37712	1.5572	-2.16872	0.030104	0.235686
CASP2	126.917	0.627195	0.289409	2.16716	0.0302229	0.236029
SNX13	42.0656	1.06079	0.48953	2.16696	0.0302381	0.236029
TMEM218	9.04733	-1.98295	0.914999	-2.16716	0.0302223	0.236029
ZNF574	247.92	-1.09538	0.505344	-2.1676	0.0301891	0.236029
ITPRIPL1	27.843	-1.29819	0.599603	-2.16509	0.0303812	0.23687
POLD2	27.6388	-0.995473	0.459813	-2.16495	0.0303912	0.23687
BEND3	11.0729	-1.91672	0.885647	-2.16421	0.0304484	0.237138
LMO4	11.9973	-1.94213	0.897568	-2.16377	0.030482	0.237223
ARID1B	88.9268	-1.21401	0.561267	-2.16298	0.030543	0.237286
IQSEC1	328.147	-1.09262	0.505323	-2.16222	0.0306012	0.237286
PRDX2	94.7589	-1.33837	0.618987	-2.16219	0.0306036	0.237286
RSU1	82.6088	-0.765111	0.353669	-2.16335	0.030514	0.237286
TRABD2A	57.0179	-0.813279	0.376069	-2.16258	0.0305736	0.237286
ADAMTS10	64.8905	-1.65935	0.76812	-2.16027	0.0307514	0.237572
EIF4E	142.153	0.823927	0.381712	2.15851	0.0308885	0.237572
ELMO1	469.245	-1.13915	0.527708	-2.15868	0.0308747	0.237572
ELP3	20.1769	1.90761	0.883676	2.15872	0.030872	0.237572
GNPDA2	21.2032	1.20943	0.560191	2.15896	0.0308529	0.237572
MUC22	16.0349	-3.3075	1.53224	-2.15861	0.0308801	0.237572
MYLIP	75.8857	-1.02394	0.474313	-2.15878	0.0308672	0.237572
NDC1	29.4447	1.79419	0.831111	2.15878	0.030867	0.237572
OAT	135.342	1.33011	0.616083	2.15898	0.0308518	0.237572
SMARCA2	130.434	-0.726509	0.336584	-2.15848	0.0308908	0.237572
ZNF831	81.0783	-1.46968	0.68088	-2.1585	0.0308887	0.237572
AKR1A1	45.271	-1.13712	0.527276	-2.15659	0.0310376	0.237652
CDV3	39.684	0.872547	0.404351	2.15789	0.0309361	0.237652
COMTD1	20.721	-1.68859	0.782595	-2.15768	0.0309529	0.237652
NTHL1	5.51183	-1.95397	0.905788	-2.1572	0.0309898	0.237652
SFXN3	82.9314	-0.732045	0.339391	-2.15694	0.0310104	0.237652
TFCP2	22.7886	-1.27607	0.591695	-2.15663	0.0310347	0.237652
FBXO10	10.2358	-2.90606	1.34774	-2.15625	0.031064	0.23768
UBN1	98.3959	-1.08507	0.503555	-2.15482	0.0311757	0.238359
BMPR1A	16.7926	1.30323	0.605124	2.15367	0.0312664	0.238878
SYNE2	310.371	-0.69104	0.321054	-2.15241	0.031365	0.239107
TSSC1	28.7062	-1.29084	0.599639	-2.15269	0.0313427	0.239107
ZDHHC4	12.929	1.25707	0.583923	2.1528	0.0313345	0.239107
HN1L	23.6624	2.09722	0.974916	2.15118	0.0314622	0.239185
RBBP9	22.9824	1.2668	0.588671	2.15197	0.0313995	0.239185
SFSWAP	112.044	-0.689286	0.320355	-2.15164	0.031426	0.239185
SUCLA2	37.6075	0.996473	0.463235	2.15112	0.0314669	0.239185
PAPOLG	70.7569	0.763847	0.355187	2.15055	0.0315117	0.239352
CHCHD4	11.5468	-2.13119	0.991616	-2.14921	0.0316179	0.23981
GTF3C3	23.6151	1.06656	0.496216	2.14939	0.0316032	0.23981
AFTPH	67.8993	0.692391	0.322251	2.14861	0.0316652	0.239994
TSPAN2	37.8672	1.19456	0.556156	2.14788	0.0317231	0.240258
ZNF14	77.2042	-1.21567	0.566188	-2.14711	0.0317844	0.240548
EGFL8	8.01498	1.44713	0.674253	2.14626	0.0318519	0.240884
CSK	118.459	-1.31446	0.612787	-2.14506	0.0319484	0.241052
MPRIP	104.945	-1.06815	0.49801	-2.14483	0.0319664	0.241052
MYEF2	6.77526	1.56498	0.729494	2.1453	0.0319288	0.241052
NUDCD3	111.575	-1.3841	0.645201	-2.14523	0.0319345	0.241052
C5orf66	42.4502	-1.31897	0.615316	-2.14357	0.0320674	0.241564
TFRC	182.935	-1.08416	0.50581	-2.14341	0.0320806	0.241564
SELM	19.7758	-1.73209	0.808417	-2.14258	0.0321472	0.241891
ADCK2	6.04017	-1.56771	0.732075	-2.14146	0.0322373	0.241947
BTN2A3P	7.61574	-2.31079	1.07944	-2.14072	0.0322964	0.241947
C12orf65	124.806	-0.547442	0.255792	-2.14018	0.0323398	0.241947
CEP128	16.3853	-1.85395	0.866257	-2.14019	0.0323396	0.241947
DTNBP1	32.0468	-1.58554	0.740613	-2.14085	0.0322864	0.241947
NPIPB9	14.2284	1.53844	0.718178	2.14214	0.0321821	0.241947
PPP2R2A	27.8306	1.27779	0.596971	2.14046	0.0323178	0.241947
RAB4B	57.6304	-1.50418	0.702782	-2.14032	0.032329	0.241947
BDH1	20.6566	-1.23852	0.578878	-2.13952	0.0323938	0.242003
OR2A1	13.9891	1.47686	0.690209	2.13973	0.0323763	0.242003
GPRIN3	490.432	-1.24737	0.583254	-2.13864	0.0324651	0.242363
DHCR24	13.5087	-1.85065	0.866038	-2.13692	0.0326049	0.242472
EHBP1	17.6959	-1.85344	0.867412	-2.13674	0.032619	0.242472
OGDH	399.894	-1.09388	0.511838	-2.13717	0.0325845	0.242472
PHPT1	25.5813	-1.79423	0.839578	-2.13706	0.0325932	0.242472
SDCBP	382.313	1.01506	0.474937	2.13725	0.0325777	0.242472
ZNF316	7.58089	-1.49747	0.700432	-2.13792	0.0325233	0.242472
KCNV1	17.1537	1.1372	0.532674	2.1349	0.0327693	0.242953
PTCD3	115.439	0.794925	0.372219	2.13564	0.032709	0.242953
TMEM128	9.10137	1.66171	0.778386	2.13482	0.0327759	0.242953
UBQLN1	198.893	-0.504588	0.236362	-2.13481	0.0327768	0.242953
MKL1	229.543	-0.86591	0.405911	-2.13325	0.0329039	0.243579
SCAND1	91.9976	-1.32594	0.621573	-2.1332	0.0329079	0.243579
FOPNL	18.3216	1.3878	0.650832	2.13235	0.0329783	0.243784
TMEM30A	75.7798	0.732601	0.343573	2.1323	0.0329822	0.243784
MTOR	180.947	-1.28919	0.604828	-2.13149	0.0330484	0.2441
BORA	10.427	2.30018	1.07954	2.1307	0.033114	0.244128
FBXO32	31.5076	-1.11541	0.52352	-2.1306	0.0331223	0.244128
PHF21A	139.167	-1.1464	0.537983	-2.13093	0.0330949	0.244128
CARKD	38.3144	-1.01283	0.475611	-2.12953	0.0332107	0.244262
PCGF6	11.2042	1.47427	0.692212	2.1298	0.0331882	0.244262
TMX4	111.727	-0.804632	0.377746	-2.13009	0.0331643	0.244262
KRTAP16-1	6.74	-2.08252	0.978274	-2.12877	0.0332732	0.244378
NAA30	14.9354	1.58528	0.74467	2.12884	0.0332678	0.244378
NDOR1	19.6943	-1.38759	0.652183	-2.12761	0.0333691	0.24491
CAPZB	212.848	-1.10808	0.521136	-2.12628	0.0334803	0.245193
THAP6	24.917	1.21422	0.57094	2.1267	0.0334447	0.245193
TRIM11	49.3277	-0.786712	0.37004	-2.12602	0.0335016	0.245193
TRIM25	93.3945	-0.983265	0.462417	-2.12636	0.0334733	0.245193
CNR2	13.0026	1.30867	0.616429	2.12299	0.0337547	0.246873
TP53RK	49.7065	1.0279	0.484416	2.12194	0.0338426	0.247342
DAK	39.5274	-1.36172	0.641856	-2.12154	0.0338767	0.247419
FBXL14	54.0243	-1.33335	0.628921	-2.12005	0.0340016	0.247984
GOLPH3L	16.6415	1.28546	0.606298	2.12018	0.0339906	0.247984
C1orf85	29.725	-1.13771	0.536744	-2.11966	0.0340351	0.248055
CIZ1	39.2387	-1.05192	0.496642	-2.11807	0.0341692	0.248512
GGT7	19.0859	-1.36684	0.645252	-2.11831	0.0341487	0.248512
ZAP70	537.738	-0.943237	0.445307	-2.11817	0.0341606	0.248512
CLCN5	12.8725	-2.02782	0.957533	-2.11775	0.0341961	0.248534
FKBP14	10.6816	1.35254	0.639011	2.11662	0.0342922	0.248886
R3HDM1	78.2742	-0.666935	0.315075	-2.11675	0.034281	0.248886
KIAA2013	26.3457	-1.04839	0.495463	-2.11598	0.0343469	0.248938
RFXANK	17.9436	-1.44832	0.684391	-2.11622	0.0343263	0.248938
RNF214	21.3807	-1.15312	0.54516	-2.1152	0.0344128	0.249242
AHNAK	8137.8	-1.53681	0.726676	-2.11485	0.0344424	0.24925
MVP	175.872	-0.821025	0.38826	-2.11463	0.0344616	0.24925
NACC2	8.2256	-2.34363	1.10864	-2.11397	0.0345175	0.249367
NMD3	34.9775	1.085	0.513299	2.11378	0.0345342	0.249367
PPP1R8	27.3739	-1.09983	0.520358	-2.1136	0.0345494	0.249367
CXCR6	54.3032	-1.39109	0.658812	-2.11151	0.0347285	0.249521
FANCC	21.8534	-2.00327	0.948218	-2.11267	0.0346288	0.249521
HSP90AA1	1392.11	1.02881	0.487186	2.11173	0.0347094	0.249521
PRDX5	60.7354	-1.28644	0.60913	-2.11193	0.0346927	0.249521
RAE1	112.21	-0.886018	0.419383	-2.11267	0.0346291	0.249521
SEPN1	28.8892	-1.55701	0.737188	-2.11209	0.0346786	0.249521
SLC38A1	1221.59	0.657846	0.311569	2.1114	0.034738	0.249521
DBR1	22.0439	1.26485	0.599468	2.10996	0.0348619	0.249895
KCTD20	203.024	0.734435	0.347991	2.1105	0.0348151	0.249895
PRDM2	475.758	-0.798788	0.378545	-2.11015	0.0348451	0.249895
PLEKHB2	262.784	0.990517	0.469536	2.10957	0.0348958	0.249967
DDX59	33.4248	1.21077	0.574095	2.109	0.0349444	0.250143
CRTAP	184.999	-1.11549	0.529533	-2.10656	0.0351554	0.250665
GPR171	39.6368	1.46782	0.696805	2.1065	0.0351613	0.250665
PTRH1	19.4374	-1.4925	0.708315	-2.10712	0.0351074	0.250665
RAB3GAP1	134.127	0.938264	0.445244	2.1073	0.0350912	0.250665
SRRM2	3658.43	-1.16086	0.550932	-2.10709	0.0351096	0.250665
TPT1	4421.64	1.20795	0.573396	2.10665	0.0351475	0.250665
EIF3J	51.0047	1.20912	0.57412	2.10605	0.0352003	0.250766
RPL37A	671.972	1.72458	0.818973	2.10578	0.0352234	0.250766
CDAN1	10.3161	-1.42332	0.67632	-2.10451	0.0353338	0.25122
SUN2	301.994	-1.10103	0.523181	-2.10449	0.0353353	0.25122
BAK1	74.4793	-0.93425	0.444158	-2.10342	0.0354291	0.251453
DUSP4	179.021	-0.750115	0.356639	-2.10329	0.0354403	0.251453
ZNF580	6.486	-1.54311	0.733543	-2.10364	0.0354096	0.251453
TPGS1	15.0216	-1.37691	0.654845	-2.10265	0.0354963	0.251679
HNRNPL	94.6768	-0.994399	0.473457	-2.10029	0.0357032	0.252821
SCAPER	42.8913	-0.947681	0.45122	-2.10026	0.0357057	0.252821
CELF2	600.092	-0.892869	0.425241	-2.09968	0.0357573	0.253015
CXorf40A	71.8946	-1.00674	0.479595	-2.09915	0.0358034	0.253169
ABCB6	9.40231	-1.78001	0.84812	-2.09877	0.0358369	0.253235
FAM126B	82.9577	0.693455	0.330535	2.09798	0.0359073	0.253305
PARP11	28.4333	1.00994	0.481335	2.0982	0.0358875	0.253305
SP110	81.0951	0.732583	0.349209	2.09784	0.0359197	0.253305
CELSR3	43.3754	-1.69603	0.809242	-2.09583	0.0360973	0.25336
FGF5	6.53571	1.78139	0.849922	2.09595	0.0360865	0.25336
NR3C2	49.379	-1.22613	0.584873	-2.09641	0.0360457	0.25336
TAF12	20.7405	1.20362	0.574259	2.09595	0.036087	0.25336
TMEM38B	8.55028	1.87769	0.895542	2.09671	0.036019	0.25336
TRAF3IP2	42.1589	0.920852	0.439179	2.09676	0.036015	0.25336
ZNF235	11.5331	2.07356	0.988939	2.09675	0.0360156	0.25336
HSP90AB1	1253.8	0.946128	0.451733	2.09444	0.0362205	0.254054
SCML4	250.213	-0.908774	0.433999	-2.09396	0.0362639	0.254188
SLC25A11	42.6869	-1.11628	0.533318	-2.09308	0.0363419	0.254564
SIRPB1	8.98757	-2.4297	1.1613	-2.09223	0.0364181	0.254927
MTND2P28	491.858	0.640469	0.306265	2.09122	0.0365079	0.255384
GOLT1B	35.1238	1.66281	0.795417	2.09049	0.0365738	0.255671
TEX261	91.3633	0.565439	0.270516	2.09022	0.0365978	0.255671
LPIN3	16.6242	1.38383	0.662339	2.08931	0.0366799	0.256073
CCRN4L	24.8925	-2.25976	1.08267	-2.0872	0.0368699	0.256371
FAM86B1	6.90808	-2.23905	1.07247	-2.08775	0.0368202	0.256371
SVOP	5.68043	1.86399	0.892538	2.08842	0.0367603	0.256371
TRMT12	20.5936	-1.29447	0.620032	-2.08774	0.0368212	0.256371
WASH6P	60.9417	-0.944423	0.452429	-2.08745	0.0368474	0.256371
ZNF576	22.0108	-1.5292	0.732554	-2.08749	0.0368442	0.256371
PTPN14	32.2294	-1.58844	0.761436	-2.08611	0.0369686	0.256886
LTK	8.98968	-2.754	1.32061	-2.0854	0.0370334	0.257166
ABCD4	61.3795	-0.736002	0.353052	-2.08469	0.0370977	0.257251
C5orf24	31.374	1.41654	0.679701	2.08406	0.0371544	0.257251
C9orf142	69.6031	-0.981844	0.471156	-2.0839	0.0371688	0.257251
METTL13	25.3734	1.59482	0.765087	2.0845	0.0371151	0.257251
SPON2	48.6145	-1.95559	0.938236	-2.08433	0.0371301	0.257251
FIGNL1	5.47755	2.72293	1.30727	2.08291	0.0372597	0.257368
GSDMD	44.6202	-0.848272	0.407228	-2.08304	0.0372477	0.257368
SLC25A22	22.8484	-1.85314	0.889642	-2.08301	0.03725	0.257368
MBOAT2	8.80649	1.9462	0.934611	2.08236	0.0373092	0.25754
GRN	90.6607	-1.13875	0.547205	-2.08102	0.037432	0.257876
RASSF7	56.8498	-1.14632	0.550782	-2.08126	0.0374097	0.257876
SALL2	11.0746	-1.63149	0.783785	-2.08155	0.0373832	0.257876
SLC30A9	56.4279	0.861598	0.414097	2.08067	0.0374645	0.25793
AASDHPPT	34.5446	0.953468	0.458316	2.08037	0.0374916	0.257946
SYNC	11.0005	2.88082	1.38523	2.07967	0.0375559	0.258219
TUBE1	16.7208	1.15414	0.555159	2.07893	0.0376236	0.258514
CABLES2	13.5934	-1.4642	0.704716	-2.07772	0.0377355	0.259069
UBR4	809.189	-0.915077	0.440467	-2.07751	0.0377541	0.259069
COPS6	110.276	-1.36647	0.658389	-2.07547	0.0379426	0.259825
PSMC5	248.075	-0.72557	0.34962	-2.07531	0.0379577	0.259825
SLC37A2	45.2826	-1.1807	0.568946	-2.07525	0.0379637	0.259825
SPPL2B	99.1982	-0.90017	0.433734	-2.0754	0.0379496	0.259825
NISCH	173.103	-0.890211	0.429265	-2.0738	0.0380976	0.260571
KLC1	169.71	-0.666468	0.321434	-2.07342	0.0381332	0.260578
POP5	24.183	-1.43978	0.694559	-2.07294	0.0381777	0.260578
TMEM191C	7.72334	1.60145	0.772632	2.07272	0.0381984	0.260578
TSPYL4	439.735	-1.05311	0.508072	-2.07276	0.0381945	0.260578
HGS	336.877	-0.563923	0.272184	-2.07184	0.0382799	0.260963
YWHAH	12.479	-1.62943	0.787141	-2.07006	0.0384468	0.26193
C1orf174	38.0283	1.06034	0.51237	2.06947	0.0385017	0.261962
IRS1	16.9413	-1.38902	0.671175	-2.06953	0.0384963	0.261962
C7orf26	21.1672	-1.1964	0.578298	-2.06883	0.0385618	0.2622
ITGA9	11.1676	1.43709	0.69478	2.06842	0.0386009	0.262208
NEIL2	6.98507	-1.46749	0.709518	-2.06829	0.0386132	0.262208
COQ4	85.8608	-0.840874	0.407049	-2.06578	0.0388491	0.262697
CTSD	151.201	-0.9172	0.444195	-2.06486	0.0389365	0.262697
MLXIP	137.754	-0.744475	0.360285	-2.06635	0.0387955	0.262697
SBDSP1	44.3261	-0.718436	0.347767	-2.06586	0.038842	0.262697
SCAF4	175.516	-0.760171	0.368089	-2.06518	0.0389056	0.262697
SEC24D	44.2262	-0.931076	0.450916	-2.06486	0.0389367	0.262697
SHC1	208.653	-0.580617	0.280876	-2.06716	0.0387187	0.262697
TGDS	11.5689	1.54067	0.745933	2.06543	0.0388826	0.262697
TPRA1	23.951	-1.45104	0.70214	-2.0666	0.0387719	0.262697
UBXN2A	26.6135	0.838955	0.40612	2.06578	0.0388491	0.262697
SPATA20	21.8888	-1.7169	0.832012	-2.06355	0.0390606	0.263363
ZBTB8B	25.3368	0.940634	0.455923	2.06314	0.0390994	0.263454
SEPT8	12.0094	-2.09674	1.01659	-2.06251	0.0391588	0.263682
TBC1D17	69.0928	-0.781257	0.378837	-2.06225	0.0391836	0.263682
ACER3	18.4617	1.1303	0.54854	2.06057	0.0393441	0.263742
CPSF3L	117.501	-0.723177	0.350888	-2.06099	0.0393038	0.263742
HMOX1	5.78231	3.68737	1.78947	2.0606	0.0393415	0.263742
KIF22	167.178	-0.828698	0.401915	-2.06187	0.0392199	0.263742
MTSS1	54.5357	-1.1622	0.56392	-2.06093	0.0393102	0.263742
RASD1	11.2308	-1.92113	0.932224	-2.06081	0.0393214	0.263742
CSGALNACT2	57.3439	0.945924	0.459236	2.05978	0.0394198	0.263989
PGAM5	13.6455	1.19519	0.580285	2.05965	0.0394315	0.263989
CSF1	29.7037	-2.00418	0.973862	-2.05797	0.0395929	0.264684
DDX3Y	108.375	-4.59967	2.23492	-2.05809	0.039581	0.264684
NCAPD2	52.8022	-1.58944	0.772407	-2.05778	0.0396114	0.264684
DPH5	25.6137	1.11762	0.543291	2.05713	0.0396739	0.264694
MCRS1	49.1775	-1.22996	0.597874	-2.05722	0.0396654	0.264694
PEX16	44.9479	-0.72664	0.353257	-2.05697	0.0396889	0.264694
ZNF335	381.576	-1.0367	0.504063	-2.05669	0.0397161	0.264707
DNAJC17	10.4352	-1.23299	0.600172	-2.05439	0.0399376	0.265421
EGR3	31.1858	-1.82572	0.889315	-2.05295	0.0400775	0.265421
ELMSAN1	226.521	-1.02278	0.497634	-2.05529	0.0398507	0.265421
FRMD8	63.5858	0.859992	0.41854	2.05474	0.0399037	0.265421
KCNAB2	236.694	-0.849713	0.413881	-2.05303	0.0400692	0.265421
KCNH4	6.61033	-2.826	1.37638	-2.05322	0.0400513	0.265421
LRRC37A11P	6.51395	-3.16837	1.54302	-2.05336	0.0400374	0.265421
MYH9	840.601	-1.14585	0.5581	-2.05312	0.0400607	0.265421
PMM2	44.7237	0.820884	0.399827	2.0531	0.0400632	0.265421
ZNF609	100.525	-1.40206	0.682446	-2.05447	0.0399306	0.265421
DOHH	20.8773	-1.39257	0.678464	-2.05253	0.0401182	0.265523
MAP2K7	14.9238	-1.37948	0.672584	-2.05102	0.0402654	0.266328
RBM45	5.63829	1.74255	0.849756	2.05065	0.0403014	0.266349
WNK1	704.811	-1.08394	0.528633	-2.05046	0.0403196	0.266349
LACTB	7.87743	1.82645	0.891029	2.04982	0.0403816	0.266422
SLC25A40	6.28724	1.98016	0.965964	2.04993	0.0403715	0.266422
LINS	83.5507	0.997809	0.486858	2.04949	0.0404146	0.266471
ATP2B4	385.476	-1.07188	0.523506	-2.0475	0.0406089	0.266591
CPTP	9.50114	-1.55513	0.759627	-2.04723	0.0406352	0.266591
GAK	259.532	-0.950961	0.464444	-2.04753	0.0406065	0.266591
KIAA1715	9.72702	1.93575	0.946698	2.04474	0.0408804	0.266591
KPNA1	89.2735	0.719931	0.351671	2.04717	0.0406411	0.266591
LY75	66.4694	-1.00652	0.491849	-2.0464	0.0407166	0.266591
NIPAL3	73.5378	-0.618661	0.302468	-2.04538	0.0408175	0.266591
NME7	25.418	0.919134	0.449538	2.04462	0.0408923	0.266591
PLEKHG3	39.5014	-1.07431	0.524773	-2.04718	0.04064	0.266591
RELT	76.6321	-1.34	0.655251	-2.04501	0.0408534	0.266591
RTP4	7.85705	-2.08355	1.01807	-2.04657	0.0407007	0.266591
SAMHD1	259.286	-0.704431	0.344508	-2.04475	0.0408799	0.266591
TMED2	122.768	1.03543	0.505519	2.04824	0.0405361	0.266591
TRMT11	13.8293	1.16133	0.567978	2.04468	0.0408868	0.266591
VMA21	43.9482	1.31174	0.641405	2.0451	0.0408448	0.266591
VPS25	36.951	-1.41752	0.692147	-2.04801	0.0405594	0.266591
ZBTB44	54.365	0.913702	0.446788	2.04505	0.0408502	0.266591
ZFP30	8.09916	1.55433	0.759999	2.04517	0.0408384	0.266591
LARP1B	7.68349	1.84475	0.90249	2.04407	0.0409467	0.266613
MORC3	101.862	1.15626	0.565642	2.04416	0.0409376	0.266613
ATG2A	396.118	-1.04347	0.51078	-2.04288	0.0410638	0.267043
C19orf44	6.01777	-2.29389	1.12285	-2.04291	0.0410615	0.267043
DTX2P1-UPK3BP1-PMS2P11	20.5314	-1.30546	0.639243	-2.04219	0.0411323	0.267322
CHORDC1	77.6608	1.07269	0.52579	2.04015	0.0413353	0.268033
GCN1L1	350.145	-1.1539	0.565674	-2.03986	0.0413639	0.268033
GNG10	8.72662	1.66767	0.817281	2.04051	0.0412994	0.268033
GTPBP10	17.896	1.12286	0.550288	2.0405	0.041301	0.268033
PIK3CD	278.757	-0.961849	0.47154	-2.0398	0.04137	0.268033
ABCA3	8.31389	-2.70473	1.328	-2.03669	0.0416811	0.268082
ARHGEF5	10.1442	-2.44033	1.19766	-2.03759	0.041591	0.268082
CDK5RAP2	56.4189	-1.06056	0.520705	-2.03677	0.0416733	0.268082
ERCC4	18.0455	1.1769	0.577411	2.03823	0.0415269	0.268082
HDDC3	7.09777	-1.59826	0.784848	-2.03639	0.0417114	0.268082
HINT3	9.06961	1.61979	0.795003	2.03746	0.041604	0.268082
IKBKG	23.5513	-0.978958	0.480093	-2.0391	0.04144	0.268082
PPARD	169.41	-1.22108	0.59908	-2.03826	0.0415241	0.268082
RRM2B	6.17928	1.72575	0.847448	2.03641	0.041709	0.268082
SLC25A29	8.60232	-1.59435	0.782042	-2.0387	0.0414795	0.268082
SMAD4	32.7235	1.07996	0.529668	2.03893	0.0414571	0.268082
ZFAS1	94.7661	1.61836	0.794701	2.03644	0.0417057	0.268082
ZNF518A	9.97432	1.56951	0.770358	2.03738	0.0416117	0.268082
DPP3	17.7765	-1.18342	0.581528	-2.03503	0.0418482	0.268262
DPPA4	14.6695	1.08642	0.533911	2.03483	0.0418678	0.268262
FAM111A	35.9873	-0.843419	0.414379	-2.03538	0.0418126	0.268262
TMED3	80.2029	-0.881008	0.432929	-2.035	0.0418513	0.268262
ZUFSP	17.0469	1.2833	0.630402	2.03569	0.0417816	0.268262
ZBTB40	97.3643	-1.08644	0.534003	-2.03452	0.0418991	0.268298
TRBV28	337.344	-1.05381	0.518326	-2.03309	0.042043	0.269054
B3GALT2	6.11417	2.08787	1.02723	2.03252	0.042101	0.26926
RAB3B	7.72312	1.36442	0.671762	2.0311	0.0422446	0.269585
RPL27	390.036	1.65995	0.81739	2.0308	0.0422756	0.269585
SLC16A5	16.3213	3.15566	1.55353	2.03129	0.042226	0.269585
TPD52	10.6335	1.64368	0.809138	2.0314	0.0422144	0.269585
ZMIZ2	108.683	-1.08278	0.533192	-2.03075	0.0422807	0.269585
LAX1	49.975	-1.23632	0.609194	-2.02944	0.0424138	0.270268
GNRHR2	71.6431	1.01932	0.502408	2.02887	0.0424717	0.270473
TNFAIP8	106.154	1.27338	0.627857	2.02814	0.0425457	0.270627
TOB2	70.9109	-1.16004	0.571979	-2.02812	0.0425478	0.270627
CCDC137	25.6644	-1.19645	0.590339	-2.02672	0.0426912	0.270808
METTL1	21.5042	-1.51271	0.746172	-2.0273	0.0426319	0.270808
MLXIPL	5.74199	1.81929	0.89779	2.02641	0.0427228	0.270808
NDUFA10	143.603	-0.576227	0.284309	-2.02676	0.0426865	0.270808
PHF10	17.575	1.6138	0.796104	2.02713	0.0426494	0.270808
TDRKH	11.8564	-1.69007	0.834057	-2.02632	0.0427319	0.270808
ATP6V0B	125.919	-1.007	0.497302	-2.02492	0.0428756	0.271554
PRPF31	85.1075	-0.818866	0.404567	-2.02406	0.0429643	0.271951
ITPK1	37.1457	-0.956358	0.472817	-2.02268	0.0431061	0.272683
PIP5K1C	31.5938	-1.07735	0.532823	-2.02197	0.0431797	0.272984
PI4KB	182.484	-1.07014	0.52949	-2.02108	0.0432718	0.273235
RSAD1	54.4793	-0.808626	0.400052	-2.0213	0.0432483	0.273235
SUPT5H	786.096	-0.877598	0.434678	-2.01896	0.0434912	0.274289
USP21	36.7507	-0.965064	0.478	-2.01896	0.0434911	0.274289
PPIL6	9.79296	1.44325	0.715066	2.01835	0.0435552	0.274527
CD74	1852.37	-1.05824	0.524405	-2.01798	0.0435939	0.274604
GTF3C4	35.3915	1.44136	0.71453	2.01722	0.0436727	0.274662
SLAMF6	32.3132	-1.45226	0.720054	-2.01688	0.0437082	0.274662
SRRT	92.0029	-0.849932	0.4213	-2.01741	0.0436532	0.274662
ZNF852	17.951	-1.35435	0.671451	-2.01705	0.0436898	0.274662
AP1S3	9.28462	1.5358	0.761578	2.0166	0.0437373	0.27468
TAB3	65.7254	-1.25072	0.620764	-2.0148	0.0439252	0.275694
SF3B1	475.818	0.540795	0.268511	2.01405	0.0440041	0.276024
CACNA1E	5.93913	-3.23323	1.60597	-2.01326	0.0440877	0.276382
CDK5RAP1	73.0988	-0.685573	0.340679	-2.01237	0.0441809	0.276468
HDGFRP3	24.3573	1.57169	0.781001	2.01241	0.044177	0.276468
SEMA4A	99.2935	-1.67802	0.833804	-2.01249	0.0441685	0.276468
LGALS1	63.9259	-2.10349	1.0455	-2.01195	0.0442248	0.276577
LAIR1	30.3596	-1.34299	0.667843	-2.01093	0.0443329	0.276668
MARCKSL1	67.4056	-1.63262	0.812096	-2.01038	0.0443909	0.276668
NT5C	23.8932	-1.34244	0.667611	-2.01082	0.0443447	0.276668
SPAG9	66.7108	0.795784	0.395851	2.01031	0.0443983	0.276668
TOE1	36.8509	-0.759445	0.377658	-2.01093	0.0443326	0.276668
VPS36	27.4607	1.25564	0.624518	2.01058	0.0443702	0.276668
SLC12A6	130.877	-0.923653	0.459707	-2.00922	0.044514	0.277223
METTL15	27.1677	0.842607	0.419491	2.00864	0.0445752	0.277439
EPB41L3	5.79327	2.54384	1.26811	2.00601	0.044855	0.277724
FAM120A	68.0289	-0.775529	0.386656	-2.00573	0.0448848	0.277724
HLA-DPB1	110.716	-1.82667	0.910553	-2.00611	0.044845	0.277724
KIAA0100	238.31	-1.06892	0.532939	-2.00571	0.0448868	0.277724
NAA25	63.2904	0.965351	0.481208	2.0061	0.0448458	0.277724
PRDM15	56.6043	-1.53096	0.762981	-2.00655	0.0447972	0.277724
RAD23B	15.9975	1.30463	0.650319	2.00613	0.0448422	0.277724
RASEF	267.155	-1.39484	0.694694	-2.00785	0.044659	0.277724
SREBF2	173.15	-0.848196	0.422743	-2.00641	0.0448125	0.277724
ZCCHC8	47.8535	0.844355	0.420793	2.00658	0.0447943	0.277724
HUWE1	929.466	-0.997677	0.497568	-2.00511	0.0449514	0.277959
C21orf91	58.5073	0.768522	0.383452	2.00422	0.0450466	0.278282
FSD1	7.09698	-2.772	1.38331	-2.00388	0.0450825	0.278282
HMGN2	429.735	-0.973032	0.485575	-2.00387	0.0450836	0.278282
MIS12	25.3109	1.24319	0.620477	2.0036	0.0451129	0.278298
C17orf62	327.329	-0.855009	0.427142	-2.0017	0.0453173	0.278904
NLRP3	10.9412	-2.13015	1.06418	-2.00169	0.0453179	0.278904
RAP2C	39.8904	1.19588	0.597368	2.00192	0.045293	0.278904
TRAPPC9	112.671	-1.07536	0.537216	-2.00173	0.0453141	0.278904
DGKZ	130.181	-1.26684	0.633086	-2.00105	0.0453873	0.279035
NFYC	114.023	-0.671804	0.335735	-2.001	0.0453927	0.279035
CRELD2	40.7965	-1.25835	0.629315	-1.99955	0.0455489	0.279222
DHRS11	9.72131	-2.12331	1.0619	-1.99953	0.0455511	0.279222
INPP4B	315.353	-1.1426	0.571191	-2.00039	0.0454584	0.279222
NPIPB4	337.002	-1.06834	0.534309	-1.99948	0.0455567	0.279222
TRADD	37.711	-0.997678	0.498906	-1.99973	0.0455295	0.279222
GZMA	80.8206	-2.07017	1.03567	-1.99887	0.0456226	0.279462
GALNT10	29.5838	-1.1907	0.595908	-1.99813	0.0457028	0.279617
ITGA5	245.245	0.863227	0.432053	1.99796	0.0457206	0.279617
NUP107	35.824	0.96621	0.483615	1.99789	0.0457283	0.279617
C14orf80	49.2118	-1.27428	0.637982	-1.99735	0.0457869	0.279699
COL8A1	11.8651	1.48634	0.744354	1.99682	0.0458445	0.279699
DNHD1	206.64	-1.34738	0.674778	-1.99678	0.0458489	0.279699
ODF2	43.5675	-0.989977	0.495781	-1.9968	0.0458467	0.279699
GYPC	108.813	-1.09659	0.549329	-1.99623	0.0459092	0.279741
LRRC45	5.57588	-2.73025	1.36765	-1.99631	0.0459003	0.279741
CCDC6	109.804	-1.65828	0.830951	-1.99564	0.0459731	0.279952
CRAMP1L	16.1158	-1.91087	0.957629	-1.99542	0.0459975	0.279952
ERCC6	28.7141	1.18326	0.593214	1.99465	0.0460807	0.280295
HOMER2	5.70623	1.63658	0.820729	1.99405	0.0461464	0.280397
MAPK1IP1L	484.647	0.440032	0.220677	1.99401	0.0461512	0.280397
MYLK3	8.54843	1.23112	0.617588	1.99343	0.0462144	0.280618
PI4K2B	54.2022	1.09007	0.546925	1.99309	0.0462511	0.280678
OSBPL5	15.8106	-2.31697	1.16298	-1.99227	0.046341	0.280875
PKD1P6	26.9429	-1.09482	0.549646	-1.99187	0.0463853	0.280875
TMEM55B	53.2973	-1.55376	0.779898	-1.99226	0.0463426	0.280875
WFS1	14.0773	-2.30818	1.15883	-1.99182	0.0463911	0.280875
PEF1	109.003	-0.767007	0.385163	-1.99138	0.0464389	0.281001
CSNK2A1	72.5164	0.929867	0.467199	1.9903	0.0465579	0.281558
RAB1B	273.245	-0.631277	0.31727	-1.98971	0.0466223	0.281768
ST7L	19.8418	-0.954683	0.479862	-1.98949	0.0466466	0.281768
FLVCR1	15.2593	1.04814	0.52701	1.98884	0.0467191	0.282043
CCND3	202.489	-0.774006	0.389458	-1.98739	0.0468788	0.28277
CEP44	5.67289	1.55883	0.784606	1.98677	0.0469478	0.28277
CHSY1	7.90294	1.83495	0.9235	1.98695	0.0469281	0.28277
SIDT2	69.9367	-1.04833	0.527535	-1.98722	0.0468978	0.28277
CLPTM1	219.073	-0.87919	0.442603	-1.98641	0.0469879	0.282837
CTC1	662.021	-0.906508	0.456463	-1.98594	0.0470402	0.282837
DDX58	36.1413	1.03012	0.518672	1.98606	0.0470263	0.282837
NDUFA6	157.69	-1.21141	0.61011	-1.98555	0.047083	0.282932
CCDC107	31.9323	-1.27618	0.64289	-1.98506	0.0471376	0.283079
PHF13	14.7167	1.50118	0.756415	1.9846	0.0471889	0.283079
TIMM23	178.208	-0.890193	0.448543	-1.98463	0.0471854	0.283079
MAT2A	703.787	0.780602	0.393625	1.98311	0.0473551	0.28375
NBEAL1	97.7941	0.735433	0.370824	1.98324	0.0473409	0.28375
KDELC2	7.05811	1.9912	1.00429	1.9827	0.0474012	0.283863
SNX18P3	15.0743	-1.48084	0.747036	-1.98229	0.047447	0.283975
ANXA6	158.711	-0.990319	0.499655	-1.98201	0.0474786	0.284002
HMHA1	588.901	-0.673105	0.339651	-1.98176	0.0475065	0.284006
PGM2L1	38.7793	1.07538	0.542737	1.98141	0.0475457	0.284077
RBM19	151.793	-1.15988	0.585523	-1.98093	0.0475986	0.284231
ZDHHC24	21.1894	-1.07122	0.540976	-1.98016	0.0476853	0.284586
DAZAP2	1475.65	-0.800214	0.404322	-1.97915	0.0477988	0.2851
RNF220	84.8991	-0.95761	0.483961	-1.97869	0.0478506	0.285247
NUP35	12.177	1.69719	0.857946	1.9782	0.0479058	0.285412
COQ10A	27.6533	1.01669	0.514431	1.97634	0.0481166	0.286346
MAGEE1	9.79517	-2.49456	1.26222	-1.97633	0.0481173	0.286346
DDRGK1	42.8791	-1.28523	0.650943	-1.97442	0.0483344	0.287315
UBE2D1	32.4036	1.83728	0.930544	1.97441	0.0483351	0.287315
NPAP1	8.02726	1.46974	0.744513	1.9741	0.0483707	0.287363
ACADM	7.55325	1.80613	0.915823	1.97214	0.0485935	0.288031
DLAT	22.4021	1.2263	0.621643	1.97268	0.0485319	0.288031
MCF2L	13.5661	1.79729	0.91128	1.97227	0.048579	0.288031
OSBPL3	59.0977	-0.805889	0.408605	-1.97229	0.0485761	0.288031
CBWD7	7.46354	1.30474	0.66203	1.97082	0.0487448	0.288236
HIST2H2BF	21.4857	-1.9345	0.981647	-1.97067	0.0487615	0.288236
HNRNPA1P68	5.63414	2.05032	1.04023	1.97102	0.0487211	0.288236
PRDM1	162.126	-1.02982	0.522461	-1.9711	0.0487125	0.288236
ZNF91	45.4632	1.0663	0.541093	1.97063	0.0487661	0.288236
BZW1	229.056	0.684846	0.347819	1.96897	0.0489563	0.289197
APOO	5.99907	1.81531	0.924255	1.96408	0.0495208	0.289259
ATP9A	8.02512	-3.6788	1.8708	-1.96643	0.0492489	0.289259
C1RL	35.5074	-1.48353	0.754241	-1.96692	0.0491926	0.289259
CRAT	24.0943	-1.11056	0.564597	-1.967	0.0491837	0.289259
CXCR5	144.64	-1.5609	0.793956	-1.96598	0.0493014	0.289259
DDX10	50.0747	0.764313	0.389058	1.96452	0.0494698	0.289259
ERI1	25.4948	1.14959	0.584448	1.96697	0.0491864	0.289259
KIT	7.47636	3.08321	1.5688	1.96533	0.0493765	0.289259
LEMD2	18.1395	-1.02071	0.519571	-1.96452	0.0494695	0.289259
LONP1	24.9124	-1.026	0.522271	-1.96451	0.0494714	0.289259
LTBP4	141.507	-1.20457	0.612855	-1.9655	0.0493558	0.289259
MLK4	6.8461	-2.79971	1.4233	-1.96706	0.0491768	0.289259
MPP1	12.9435	-1.29893	0.660655	-1.96612	0.0492851	0.289259
PDXDC2P	361.312	-0.697828	0.354976	-1.96585	0.0493165	0.289259
RIOK2	41.5564	1.12386	0.571222	1.96746	0.0491298	0.289259
SLC25A39P1	9.81823	-1.54956	0.787846	-1.96683	0.0492026	0.289259
TARS	96.5686	1.00386	0.511067	1.96424	0.0495028	0.289259
TBCCD1	28.1615	0.874554	0.444371	1.96807	0.0490599	0.289259
TMEM234	50.2476	-0.927848	0.472132	-1.96523	0.0493874	0.289259
TRIM8	61.7973	-1.51926	0.772783	-1.96596	0.0493028	0.289259
KLC2	22.905	-1.12148	0.571147	-1.96355	0.0495818	0.289454
SEC23B	108.36	0.913425	0.465366	1.96281	0.0496681	0.289655
STK19	33.8424	-1.2032	0.613008	-1.96278	0.0496719	0.289655
BABAM1	88.013	-0.878216	0.447622	-1.96196	0.0497671	0.289735
EXOC5	27.0661	1.20984	0.616711	1.96176	0.0497902	0.289735
PRKY	30.2752	-2.64126	1.34636	-1.96178	0.0497879	0.289735
USP36	1714.02	-0.736177	0.375273	-1.96171	0.0497964	0.289735
TYW1	67.0116	-0.583432	0.297466	-1.96134	0.0498395	0.289824
B3GALT1	6.81551	2.0083	1.02417	1.96091	0.0498896	0.289901
PSMC6	100.549	0.930447	0.474536	1.96075	0.0499082	0.289901
SAP130	169.941	-1.15818	0.591006	-1.95967	0.0500341	0.290309
ULK1	52.1793	-1.17899	0.601613	-1.95971	0.0500297	0.290309
DTX2P1	64.6865	-1.17311	0.59872	-1.95937	0.05007	0.290356
TRIP11	27.2104	0.873505	0.445945	1.95877	0.0501394	0.290597
EXOSC10	314.459	-0.693442	0.354104	-1.9583	0.050195	0.290758
ARRDC1	79.046	-0.673796	0.344239	-1.95735	0.0503065	0.291081
VKORC1L1	15.6699	1.3976	0.71398	1.95748	0.0502912	0.291081
AFMID	6.96153	1.57623	0.805683	1.95639	0.0504192	0.291486
NELFE	92.489	-0.916539	0.468608	-1.95588	0.0504794	0.291486
TSC2	149.9	-1.10371	0.564212	-1.95619	0.0504429	0.291486
ZNF816-ZNF321P	5.86604	1.48562	0.759597	1.95581	0.0504881	0.291486
CCR8	8.35782	-2.33488	1.1946	-1.95453	0.050639	0.291685
CEBPZ	83.5774	0.814491	0.416766	1.95431	0.0506644	0.291685
CXorf56	20.2492	0.890311	0.455613	1.95409	0.0506901	0.291685
ICAM3	138.451	-0.65245	0.33369	-1.95526	0.0505523	0.291685
LPAR5	8.62389	-2.30615	1.17987	-1.95458	0.0506321	0.291685
TMEM86A	7.92687	-2.06454	1.05606	-1.95493	0.0505909	0.291685
ZNF234	22.3248	1.67368	0.856666	1.95371	0.0507351	0.291783
DEDD2	177.896	-1.05838	0.541912	-1.95305	0.0508136	0.291913
KLHL42	14.2329	-1.71415	0.877594	-1.95323	0.0507922	0.291913
CORO1C	30.05	1.41339	0.724142	1.95181	0.0509604	0.292202
EIF3E	377.167	1.37016	0.702041	1.95168	0.0509758	0.292202
TACO1	23.4817	-1.28181	0.656716	-1.95184	0.0509568	0.292202
THAP2	19.9997	1.31132	0.671737	1.95213	0.0509225	0.292202
CCBL2	36.6699	0.87144	0.446642	1.95109	0.051046	0.292285
TOMM40L	10.9881	-1.41121	0.723292	-1.95109	0.0510464	0.292285
DOCK2	357.178	-1.2993	0.666402	-1.94972	0.0512098	0.292475
GPBAR1	10.1801	1.79581	0.920797	1.95028	0.0511424	0.292475
GZMM	75.5398	-1.39676	0.716421	-1.94964	0.0512195	0.292475
IP6K1	63.4302	-0.812838	0.416836	-1.95002	0.0511738	0.292475
MEF2BNB-MEF2B	7.86643	-1.95373	1.00201	-1.94982	0.0511979	0.292475
RCHY1	51.4111	1.12378	0.576477	1.94939	0.0512486	0.292481
DFFB	25.4678	-1.30554	0.669957	-1.94869	0.0513321	0.292732
FAM133B	35.4962	1.18888	0.610158	1.94848	0.051358	0.292732
ST3GAL3	24.8257	-0.907438	0.465754	-1.94832	0.0513767	0.292732
EFHD2	77.148	-1.18319	0.607718	-1.94694	0.0515417	0.29308
FOXO4	7.67744	-1.67221	0.858805	-1.94714	0.0515182	0.29308
HSPE1	126.142	1.62747	0.835941	1.94688	0.0515494	0.29308
PKM	281.66	-0.612668	0.314694	-1.94687	0.05155	0.29308
ALDH6A1	36.0031	0.851513	0.43751	1.94627	0.0516221	0.293221
DDX11	48.6539	-1.39398	0.716445	-1.9457	0.0516913	0.293221
PCGF1	12.0535	1.17522	0.604069	1.9455	0.0517151	0.293221
PIAS4	42.5141	-1.02601	0.527288	-1.94582	0.0516762	0.293221
PPP3CC	96.8857	-0.866695	0.445352	-1.94609	0.051644	0.293221
CHRAC1	39.027	1.08056	0.555518	1.94515	0.0517574	0.293224
EVA1C	8.71795	-1.38456	0.711971	-1.94468	0.0518135	0.293224
STK38L	26.152	0.993944	0.511141	1.94456	0.0518281	0.293224
TMEM134	55.2208	-0.970586	0.49902	-1.94498	0.0517769	0.293224
SLCO4A1	64.8456	-1.4201	0.730381	-1.94432	0.0518569	0.293229
SUDS3	28.4656	1.09833	0.56505	1.94377	0.051923	0.293443
LLGL1	60.2677	-1.51951	0.781989	-1.94313	0.0520005	0.293564
TRAV8-6	7.58193	-1.43682	0.739354	-1.94335	0.0519741	0.293564
ALKBH6	29.7436	-1.21283	0.624425	-1.94232	0.0520989	0.293857
ATXN7	406.803	-0.807182	0.415659	-1.94193	0.0521453	0.293857
AXL	28.6852	1.7457	0.899133	1.94154	0.052193	0.293857
CCDC97	209.448	-0.712359	0.366829	-1.94194	0.0521446	0.293857
CYTH3	10.3811	1.72661	0.88929	1.94156	0.0521905	0.293857
AKIRIN1	165.433	0.770063	0.396821	1.94058	0.0523091	0.294035
TBX21	13.3537	-1.88011	0.968666	-1.94093	0.0522665	0.294035
TERF2IP	150.863	-0.734913	0.378694	-1.94065	0.0523008	0.294035
MFSD2A	11.3067	-1.47166	0.758634	-1.93988	0.0523939	0.294353
HLCS	24.9625	1.84286	0.950319	1.93921	0.0524762	0.294498
ZNF789	27.1189	1.05133	0.542087	1.93942	0.0524507	0.294498
BRF2	33.2643	-0.971236	0.501058	-1.93837	0.0525779	0.294781
RNF19B	16.2	-1.29173	0.666415	-1.93833	0.052583	0.294781
FBLIM1	17.2043	0.939886	0.48517	1.93723	0.0527172	0.295216
GNPNAT1	30.7506	1.02498	0.529064	1.93734	0.0527033	0.295216
FRAT2	9.00442	-1.83482	0.948215	-1.93503	0.0529871	0.295629
GABRG3	6.77289	2.01765	1.04219	1.93596	0.0528721	0.295629
GPS2	165.432	-0.970913	0.50168	-1.93532	0.0529508	0.295629
HECTD4	176.99	-1.44508	0.746898	-1.93478	0.0530173	0.295629
KATNBL1	19.353	1.40036	0.723288	1.9361	0.052855	0.295629
SPTLC1	33.2969	1.03282	0.533591	1.9356	0.0529165	0.295629
TCTN3	39.0055	1.13699	0.587652	1.93479	0.0530156	0.295629
TMEM123	229.482	0.830226	0.42903	1.93512	0.0529752	0.295629
FAM73A	38.8006	0.798774	0.413154	1.93336	0.0531919	0.296286
KLHL25	57.8678	-1.61596	0.835805	-1.93342	0.0531845	0.296286
VEGFA	7.96243	-2.52146	1.3044	-1.93305	0.05323	0.29634
VAMP1	215.06	-0.933846	0.483245	-1.93245	0.0533042	0.296469
YPEL3	41.5734	-1.47197	0.761731	-1.9324	0.0533099	0.296469
ZFY	29.7629	-4.59305	2.37735	-1.93201	0.0533585	0.296581
CAMK1D	55.9632	-0.806297	0.417446	-1.9315	0.0534211	0.296613
NUDT1	10.0155	-2.13057	1.10306	-1.93151	0.0534204	0.296613
MASP1	9.63079	-2.00839	1.04062	-1.92999	0.0536077	0.297491
SSR4	195.314	-0.937146	0.485699	-1.92948	0.0536714	0.297687
C19orf48	57.479	-1.12891	0.585206	-1.92908	0.0537212	0.297797
PRAF2	63.526	-1.07632	0.558044	-1.92874	0.0537629	0.297797
TP53BP2	273.23	-1.24007	0.642978	-1.92863	0.0537768	0.297797
AES	146.264	-1.05635	0.547788	-1.92839	0.0538071	0.297807
C10orf76	57.6247	-0.857718	0.445094	-1.92705	0.0539734	0.298429
MDFIC	5.9979	1.46048	0.757985	1.92679	0.0540052	0.298429
ZBED4	44.3157	-1.24605	0.646685	-1.92683	0.0540011	0.298429
CNOT6	15.9724	1.57973	0.820068	1.92633	0.0540627	0.298588
PLD3	62.6743	-0.810266	0.420681	-1.92608	0.0540941	0.298604
TMEM213	7.85658	1.24176	0.644855	1.92564	0.0541489	0.298748
ATXN1L	261.007	-0.939089	0.487914	-1.9247	0.0542669	0.299241
CCT6P1	5.51018	1.58221	0.823793	1.92063	0.0547779	0.301106
DHPS	73.0395	-0.602812	0.31385	-1.9207	0.0547699	0.301106
FLT1	20.2824	2.19181	1.14118	1.92065	0.0547761	0.301106
HSPA9	269.688	0.584152	0.304109	1.92086	0.0547491	0.301106
MTMR14	145.336	-0.701728	0.365161	-1.92169	0.0546443	0.301106
ORC2	27.9016	0.998034	0.519557	1.92093	0.0547402	0.301106
ARMC10	14.4809	1.38378	0.720651	1.92018	0.0548353	0.301262
GNA13	148.861	0.650652	0.338946	1.91963	0.0549041	0.301322
PNKP	53.9172	-1.25077	0.651641	-1.91941	0.0549327	0.301322
SP140L	66.093	-0.67564	0.352001	-1.91943	0.0549303	0.301322
APOBEC3D	21.3598	-1.23884	0.645648	-1.91876	0.0550149	0.301325
CLPX	44.9424	0.695701	0.362586	1.91872	0.0550197	0.301325
TYW5	41.8778	0.75745	0.394725	1.91893	0.0549933	0.301325
ARF4	117.721	0.92238	0.480939	1.91787	0.0551273	0.301755
GPR180	18.6269	1.73553	0.905152	1.91739	0.0551889	0.301854
MSC	6.10055	-1.76395	0.92003	-1.91727	0.0552031	0.301854
TESC	13.4423	-1.4971	0.781239	-1.91632	0.0553246	0.30236
DCHS2	5.71649	-3.42673	1.78912	-1.91532	0.0554522	0.302424
JMJD7	37.251	-1.14148	0.595969	-1.91534	0.0554495	0.302424
MIB2	12.8359	-1.46633	0.765352	-1.91588	0.0553798	0.302424
MX1	125.777	0.658813	0.343905	1.91568	0.0554056	0.302424
AQR	140.688	0.828914	0.432911	1.91475	0.0555248	0.302662
SYNPO	7.97958	-2.55592	1.3352	-1.91426	0.055587	0.302843
SETD7	25.0492	-1.33512	0.697775	-1.9134	0.0556971	0.303285
XKR8	19.7152	-1.04471	0.546086	-1.91308	0.055738	0.30335
C10orf54	306.317	-1.22289	0.639655	-1.9118	0.0559014	0.303425
EIF4H	316.926	0.621619	0.325048	1.91239	0.055826	0.303425
MOV10	131.196	-0.983941	0.514718	-1.91161	0.0559262	0.303425
SDCBP2	42.582	-0.858052	0.448822	-1.91179	0.0559036	0.303425
SNAI1	6.27759	-2.26626	1.1854	-1.91182	0.0558998	0.303425
TRGV5	16.9942	-1.73593	0.907673	-1.91251	0.0558113	0.303425
SPOCK2	656.229	-0.766384	0.400963	-1.91136	0.0559583	0.303441
CHERP	71.669	-0.746846	0.390962	-1.91028	0.0560976	0.303972
NONOP2	7.80965	-1.79742	0.941095	-1.90992	0.0561435	0.303972
UHRF1BP1	62.0995	-0.866764	0.453819	-1.90993	0.0561421	0.303972
RPS2P5	105.634	-1.53608	0.804575	-1.90918	0.0562395	0.304293
TNFRSF11A	26.9067	1.62461	0.851126	1.90878	0.0562901	0.304293
ZNF169	14.6015	-1.18898	0.622882	-1.90884	0.0562834	0.304293
SLX4	14.0711	-1.6959	0.888917	-1.90782	0.0564142	0.304806
KCNK6	28.6988	-1.23263	0.646394	-1.90694	0.056529	0.305158
LMBRD1	66.2003	0.558638	0.292961	1.90687	0.0565377	0.305158
CHD3	280.121	-0.97957	0.514117	-1.90534	0.0567353	0.306066
KLC4	21.3521	-1.39423	0.731883	-1.90499	0.0567814	0.306156
HINT2	6.47294	-1.85631	0.974879	-1.90414	0.0568914	0.306421
NBPF8	33.8604	-1.32604	0.696441	-1.90402	0.0569077	0.306421
TRBV12-3	7.70306	-1.89518	0.995399	-1.90394	0.0569184	0.306421
THOC3	50.9962	-0.937878	0.492961	-1.90254	0.0571005	0.307243
ARSB	23.3466	-1.51966	0.799292	-1.90126	0.0572675	0.307413
CCDC82	31.1573	1.34962	0.709741	1.90157	0.0572269	0.307413
ERN1	226.381	-0.980764	0.515753	-1.90162	0.0572213	0.307413
FRMD6	12.3955	-1.94756	1.02442	-1.90113	0.0572848	0.307413
NDNL2	19.7418	-1.60552	0.844279	-1.90164	0.0572182	0.307413
RXRA	19.6827	1.33165	0.70052	1.90095	0.0573089	0.307413
OBFC1	21.9972	-1.02055	0.537133	-1.89999	0.0574343	0.307928
PES1	24.0651	1.19238	0.627729	1.89952	0.0574963	0.308102
DDX17	814.642	-0.399294	0.210319	-1.89852	0.0576278	0.308268
JADE1	143.104	-1.03774	0.546643	-1.89839	0.0576453	0.308268
ROCK2	8.46049	-1.65859	0.873454	-1.89889	0.0575789	0.308268
RPL39	555.997	1.76433	0.929237	1.89868	0.0576061	0.308268
POLR2B	66.1148	0.943512	0.497075	1.89813	0.0576792	0.308291
NUBP2	99.5402	-0.590652	0.311247	-1.89769	0.0577364	0.308439
MPHOSPH10	34.9352	1.08276	0.570696	1.89726	0.057793	0.308584
SERTAD1	143.807	-0.846212	0.446152	-1.89669	0.0578686	0.30883
ASPH	20.1903	1.31906	0.695691	1.89604	0.0579546	0.309131
GCC2	87.3305	1.20482	0.635922	1.89461	0.0581445	0.309985
ALDH4A1	7.20636	-2.16228	1.1421	-1.89326	0.0583237	0.310557
FKBP5	199.051	-1.23021	0.649907	-1.8929	0.0583706	0.310557
L2HGDH	33.1469	0.944695	0.49903	1.89306	0.0583496	0.310557
PHF23	19.9703	-1.59956	0.844763	-1.8935	0.0582911	0.310557
CCL4	37.4126	-2.00422	1.06048	-1.88992	0.0587682	0.31093
CLN8	89.9539	-0.918666	0.485578	-1.8919	0.0585041	0.31093
ERP44	71.7032	1.02418	0.541819	1.89026	0.0587238	0.31093
FAM21C	72.2711	-0.78308	0.414077	-1.89115	0.0586045	0.31093
FDXACB1	7.5573	-1.35959	0.718919	-1.89116	0.0586026	0.31093
GTF2F1	110.979	-0.698885	0.369505	-1.89141	0.0585697	0.31093
IFI35	20.9392	-1.1216	0.593386	-1.89017	0.058735	0.31093
LDOC1L	132.521	-1.12784	0.596329	-1.8913	0.058584	0.31093
NOS3	8.37749	-1.81922	0.962572	-1.88995	0.0587642	0.31093
PEG10	12.0157	-3.03379	1.60473	-1.89052	0.0586878	0.31093
TMEM120B	41.4784	1.00772	0.532927	1.89092	0.0586352	0.31093
ZNF135	5.59776	-2.28508	1.20928	-1.88962	0.0588089	0.310988
PTGR2	6.90828	1.37973	0.730548	1.88862	0.058943	0.311381
VAC14	42.7319	0.843871	0.446819	1.88862	0.058943	0.311381
PPID	32.6985	1.32932	0.704009	1.88821	0.0589975	0.311512
ZBTB48	34.2595	-0.979351	0.518901	-1.88736	0.0591123	0.31196
CCT4	155.117	1.03637	0.549827	1.8849	0.0594434	0.312799
CLTB	45.0305	-1.50325	0.797547	-1.88484	0.059451	0.312799
PBX4	44.8761	-1.13206	0.60031	-1.88579	0.0593238	0.312799
RPL38	413.485	1.55476	0.8248	1.88502	0.0594273	0.312799
SNX29	130.565	-0.797912	0.42325	-1.8852	0.0594023	0.312799
TRBV20-1	45.1136	-1.46793	0.77874	-1.885	0.0594297	0.312799
NIP7	27.7114	1.23267	0.654162	1.88435	0.0595183	0.312996
CBX1	14.5054	1.73013	0.918514	1.88361	0.0596172	0.313358
IDH3G	47.7247	-0.948536	0.503633	-1.88339	0.0596482	0.313363
CYTH2	68.5206	-0.882404	0.468717	-1.88259	0.0597554	0.313768
ATF6B	252.406	-0.865485	0.460257	-1.88044	0.0600486	0.314202
JAK2	23.7993	1.71246	0.910495	1.8808	0.0599995	0.314202
MLLT4	7.99493	2.04347	1.08664	1.88055	0.0600333	0.314202
MOB1A	176.05	0.679773	0.361405	1.88092	0.0599828	0.314202
NLGN3	11.6164	-2.5227	1.34098	-1.88124	0.0599394	0.314202
PACSIN2	35.6231	-1.257	0.668151	-1.88131	0.0599295	0.314202
SLC43A1	11.9644	-1.97677	1.0505	-1.88174	0.0598718	0.314202
DTX3L	93.6858	0.794941	0.422796	1.8802	0.0600808	0.314214
[truncated: 10,970 more rows]

## Sheet: CD4 PPvPSP
CD4 T Cells, PP vs PSP
gene	baseMean	log2FoldChange	lfcSE	stat	pvalue	padj
TSPAN11	3.80559	17.6091	2.78158	6.3306	2.44217e-10	3.1653e-06
CH25H	13.256	22.5475	4.12078	5.47166	4.45828e-08	0.000288919
RPL3P4	73.2297	-21.7709	4.04105	-5.38744	7.1468e-08	0.000308765
AGAP1	1.80123	16.564	3.12495	5.30058	1.15434e-07	0.000374035
GPRIN1	2.37677	16.6919	3.28449	5.08204	3.73398e-07	0.000918855
HEYL	10.2648	-18.1749	3.59384	-5.05724	4.25363e-07	0.000918855
IGHG1	117.132	5.81591	1.3479	4.31479	1.59752e-05	0.0258819
ZBTB7C	1.35505	-17.7776	4.0988	-4.33727	1.44265e-05	0.0258819
CNR1	2.02476	17.1696	4.09225	4.19565	2.72093e-05	0.0391844
NT5DC2	0.695921	16.9843	4.11807	4.12434	3.71803e-05	0.0481893
CCL4	37.4126	-4.90272	1.30369	-3.76065	0.000169471	0.199683
KIAA0753	9.10025	-5.55906	1.57243	-3.53533	0.000407269	0.439885
CD300A	24.199	-5.26491	1.57409	-3.34474	0.000823602	0.821131
A1BG	12.9668	-0.216117	0.833336	-0.259339	0.795373	0.999963
A2M	10.966	0.0617755	0.963551	0.0641123	0.948881	0.999963
AAAS	25.8617	0.0131256	0.944977	0.0138898	0.988918	0.999963
AACS	47.2397	0.136007	0.579837	0.234561	0.814549	0.999963
AAED1	23.0986	-0.391199	0.661287	-0.591572	0.554137	0.999963
AAGAB	39.0486	0.587243	0.603361	0.973287	0.330411	0.999963
AAK1	491.233	0.30863	0.616185	0.500872	0.616461	0.999963
AAMDC	2.98122	0.280299	1.8225	0.153799	0.877768	0.999963
AAMP	107.23	0.0257868	0.518609	0.0497231	0.960343	0.999963
AAR2	145.191	0.319649	0.479179	0.667077	0.504723	0.999963
AARS	32.2778	-0.723689	0.961774	-0.752453	0.451779	0.999963
AARS2	26.354	0.153343	0.792933	0.193387	0.846656	0.999963
AARSD1	20.566	0.524499	0.761033	0.689194	0.490701	0.999963
AASDH	16.094	-0.0716008	0.884485	-0.080952	0.93548	0.999963
AASDHPPT	34.5446	-0.0478372	0.643961	-0.0742859	0.940783	0.999963
AASS	8.71472	-2.788	1.24305	-2.24287	0.024905	0.999963
AATF	70.0534	-0.204376	0.517085	-0.395246	0.692661	0.999963
AATK	5.15379	-4.38034	2.64286	-1.65743	0.0974335	0.999963
ABAT	16.9188	0.312525	1.07639	0.290344	0.771553	0.999963
ABCA1	30.9841	0.269568	1.2147	0.221922	0.824374	0.999963
ABCA2	242.866	0.56838	1.0088	0.563421	0.573148	0.999963
ABCA3	8.31389	3.18803	1.89428	1.68298	0.0923793	0.999963
ABCA5	20.5759	-0.969427	1.01449	-0.95558	0.339284	0.999963
ABCA6	5.96334	-0.190812	1.13898	-0.167529	0.866954	0.999963
ABCA7	153.355	0.609578	0.613803	0.993117	0.320653	0.999963
ABCA8	0.853261	2.84004	3.3823	0.839675	0.40109	0.999963
ABCA9	11.4163	-0.00692021	0.817146	-0.00846875	0.993243	0.999963
ABCB1	7.08264	-2.9303	1.6006	-1.83075	0.0671386	0.999963
ABCB10	4.8873	-1.21635	1.50803	-0.806582	0.419907	0.999963
ABCB5	1.59084	-0.115256	1.91195	-0.0602817	0.951931	0.999963
ABCB6	9.40231	0.850626	1.24052	0.685701	0.492902	0.999963
ABCB7	25.0704	-0.683703	0.686883	-0.99537	0.319557	0.999963
ABCB8	58.7475	1.49425	0.866634	1.7242	0.0846714	0.999963
ABCB9	33.4184	0.631119	0.767297	0.822523	0.410779	0.999963
ABCC1	170.072	0.266205	1.00426	0.265075	0.790951	0.999963
ABCC10	119.056	-0.088732	0.589652	-0.150482	0.880384	0.999963
ABCC3	5.16667	-0.891175	1.1798	-0.755361	0.450032	0.999963
ABCC4	6.11308	-1.76167	1.63755	-1.0758	0.282018	0.999963
ABCC5	24.1729	1.36718	1.21523	1.12503	0.260575	0.999963
ABCC6	7.83594	-0.412394	0.935254	-0.440943	0.659254	0.999963
ABCC9	108.036	-0.0248609	0.547204	-0.0454326	0.963763	0.999963
ABCD1	18.9289	0.79897	1.21691	0.656558	0.511465	0.999963
ABCD2	16.0367	-0.537797	0.958613	-0.561015	0.574787	0.999963
ABCD3	18.2631	-0.06028	0.968713	-0.0622269	0.950382	0.999963
ABCD4	61.3795	-0.213883	0.517936	-0.412952	0.679641	0.999963
ABCE1	71.9344	-0.576499	0.87128	-0.661668	0.508184	0.999963
ABCF1	172.761	0.489467	0.468949	1.04375	0.296599	0.999963
ABCF2	53.1549	-0.393996	0.770472	-0.51137	0.609092	0.999963
ABCF3	60.584	0.0144427	0.486597	0.0296809	0.976322	0.999963
ABCG1	124.142	-0.294865	0.844204	-0.349282	0.726878	0.999963
ABHD1	4.10502	0.250624	1.36917	0.183048	0.85476	0.999963
ABHD10	13.6291	-0.856539	1.05295	-0.813463	0.415953	0.999963
ABHD11	7.94664	-0.468081	1.0391	-0.450468	0.652373	0.999963
ABHD12	41.6504	0.76584	0.768709	0.996267	0.31912	0.999963
ABHD13	69.5686	0.404969	0.620231	0.652933	0.513799	0.999963
ABHD14A	19.1811	0.464558	1.07215	0.433298	0.664799	0.999963
ABHD14B	328.088	1.64286	0.669963	2.45216	0.0142	0.999963
ABHD15	7.10449	-0.773141	1.11982	-0.690418	0.489931	0.999963
ABHD16A	58.0296	0.100849	0.624963	0.161368	0.871803	0.999963
ABHD17A	107.211	0.881717	0.688182	1.28123	0.200114	0.999963
ABHD17B	13.7415	-0.322238	0.914893	-0.352214	0.724678	0.999963
ABHD2	184.286	-0.589786	1.01708	-0.579881	0.561995	0.999963
ABHD3	46.2573	-0.232176	0.525949	-0.441442	0.658893	0.999963
ABHD4	86.427	1.39093	0.928848	1.49748	0.134269	0.999963
ABHD5	11.6793	-0.655128	0.814079	-0.804747	0.420966	0.999963
ABHD6	5.20079	-0.290703	1.72252	-0.168766	0.865981	0.999963
ABI1	321.139	0.759244	0.664763	1.14213	0.253401	0.999963
ABI2	44.3385	0.0559562	0.886442	0.0631245	0.949667	0.999963
ABI3	33.3647	0.561339	0.982757	0.571189	0.567872	0.999963
ABL1	33.6298	1.09515	1.12444	0.973954	0.330079	0.999963
ABL2	25.5629	0.0142075	0.851723	0.0166809	0.986691	0.999963
ABLIM1	1636.53	0.140655	0.436337	0.322354	0.747185	0.999963
ABLIM2	4.44367	0.612087	1.68612	0.363015	0.716594	0.999963
ABR	99.8572	1.21157	0.8334	1.45376	0.146012	0.999963
ABRACL	31.7961	-0.085725	1.39911	-0.0612709	0.951143	0.999963
ABT1	102.41	-0.292911	0.736264	-0.397834	0.690753	0.999963
ABTB1	116.321	1.17256	0.594261	1.97313	0.0484803	0.999963
ABTB2	32.6858	-0.801737	1.53	-0.524012	0.60027	0.999963
ACAA1	82.4303	0.0180929	0.581015	0.0311402	0.975158	0.999963
ACAA2	31.4655	-0.655085	1.1346	-0.577371	0.563689	0.999963
ACACA	53.1607	-0.185952	0.869387	-0.213889	0.830634	0.999963
ACACB	39.5383	0.260329	1.05133	0.247619	0.804429	0.999963
ACAD10	22.0771	0.21318	0.811198	0.262797	0.792707	0.999963
ACAD11	56.2707	1.08582	0.835179	1.3001	0.193566	0.999963
ACAD8	52.8372	0.365622	0.66861	0.546839	0.584489	0.999963
ACAD9	50.0708	1.50778	0.687189	2.19412	0.0282266	0.999963
ACADM	7.55325	-0.375711	1.19849	-0.313488	0.75391	0.999963
ACADS	13.5594	-0.0993009	0.983868	-0.100929	0.919607	0.999963
ACADSB	44.2881	0.107616	0.636207	0.169152	0.865677	0.999963
ACADVL	176.211	-0.256255	0.519357	-0.493409	0.621724	0.999963
ACAN	4.04756	-0.132002	1.34833	-0.0979006	0.922011	0.999963
ACAP1	182.821	0.0413283	0.49433	0.0836048	0.933371	0.999963
ACAP2	73.1718	-0.403382	0.59613	-0.676668	0.498616	0.999963
ACAP3	17.803	0.119402	0.964633	0.123779	0.90149	0.999963
ACAT1	37.3613	-0.585276	0.896945	-0.652522	0.514064	0.999963
ACAT2	42.0614	0.348516	0.822763	0.423592	0.671863	0.999963
ACBD3	12.2702	-0.293224	0.961076	-0.305099	0.76029	0.999963
ACBD4	7.524	-0.205096	1.07533	-0.190729	0.848738	0.999963
ACBD5	22.8545	-0.480296	0.79453	-0.604503	0.545509	0.999963
ACBD7	10.4319	-0.42525	0.881276	-0.482539	0.629423	0.999963
ACCS	5.61623	-2.39747	1.75336	-1.36736	0.171513	0.999963
ACD	90.8522	-0.0322956	0.560488	-0.0576205	0.954051	0.999963
ACE	23.6543	3.33921	1.27712	2.61464	0.00893214	0.999963
ACER2	2.36523	-1.09562	2.46827	-0.443881	0.657129	0.999963
ACER3	18.4617	-0.0483931	0.754569	-0.0641335	0.948864	0.999963
ACHE	4.68289	0.582938	1.78746	0.326127	0.744328	0.999963
ACIN1	372.02	0.176249	0.701396	0.251282	0.801596	0.999963
ACKR2	3.10898	0.256362	1.5831	0.161937	0.871355	0.999963
ACLY	141.308	0.0959648	0.696909	0.137701	0.890477	0.999963
ACN9	4.58749	-0.681127	1.54192	-0.441738	0.658679	0.999963
ACO1	28.9531	0.776837	0.805707	0.964169	0.334961	0.999963
ACO2	92.3214	-0.103475	0.47621	-0.217289	0.827983	0.999963
ACOT1	4.82253	1.37257	1.54362	0.889187	0.373903	0.999963
ACOT11	37.1322	0.109547	0.71702	0.152781	0.878571	0.999963
ACOT13	11.5201	-0.00117611	1.06991	-0.00109926	0.999123	0.999963
ACOT2	43.5407	0.957427	0.858485	1.11525	0.264743	0.999963
ACOT4	6.40231	-2.07434	2.03807	-1.0178	0.308773	0.999963
ACOT7	22.0903	-2.38485	1.30032	-1.83405	0.066646	0.999963
ACOT8	20.5588	0.231389	0.97647	0.236964	0.812684	0.999963
ACOT9	38.7698	-0.523396	0.740446	-0.706865	0.47965	0.999963
ACOX1	32.4506	-0.395043	0.911124	-0.433578	0.664595	0.999963
ACOX3	22.5251	-0.036352	1.58071	-0.0229973	0.981652	0.999963
ACOXL	1.28754	0.484392	2.08359	0.232479	0.816166	0.999963
ACP1	122.478	0.0254978	0.789123	0.0323116	0.974224	0.999963
ACP2	27.9446	0.598207	0.819701	0.729787	0.465521	0.999963
ACP5	51.7436	1.46309	0.970321	1.50784	0.131594	0.999963
ACP6	16.2548	-0.0356227	0.919574	-0.0387383	0.969099	0.999963
ACRC	6.42404	-0.912001	1.1331	-0.804875	0.420892	0.999963
ACSF2	4.2764	-0.559724	1.78323	-0.313882	0.753611	0.999963
ACSF3	114.637	0.749745	0.657594	1.14013	0.254231	0.999963
ACSL1	38.4584	-0.446982	0.760544	-0.587713	0.556725	0.999963
ACSL3	36.0722	-0.331145	0.654885	-0.505654	0.6131	0.999963
ACSL4	25.2163	-1.15308	0.887301	-1.29953	0.193761	0.999963
ACSL5	65.7142	-0.307002	0.822946	-0.373053	0.709109	0.999963
ACSL6	22.6071	0.0762517	0.967126	0.0788437	0.937157	0.999963
ACSM2A	4.67192	1.18952	1.24249	0.957362	0.338384	0.999963
ACSM2B	6.98935	-0.244733	0.927538	-0.263852	0.791894	0.999963
ACSM3	10.4279	-0.710458	0.864807	-0.821523	0.411349	0.999963
ACSS1	53.3369	-0.067027	0.752867	-0.089029	0.929059	0.999963
ACSS2	33.525	1.69218	0.937578	1.80484	0.071099	0.999963
ACTA2	5.46464	0.11028	1.14732	0.0961196	0.923426	0.999963
ACTB	4804.99	0.254636	0.611721	0.416262	0.677219	0.999963
ACTG1	1669.04	-0.241937	0.441072	-0.54852	0.583335	0.999963
ACTL6A	25.7343	0.398052	0.879685	0.452494	0.650913	0.999963
ACTL7A	3.45304	-1.29324	2.95081	-0.438267	0.661193	0.999963
ACTN1	141.984	0.0438908	0.716601	0.0612486	0.951161	0.999963
ACTN4	209.298	0.220016	0.742744	0.29622	0.767062	0.999963
ACTR10	51.1614	-0.297894	0.965884	-0.308416	0.757765	0.999963
ACTR1A	115.911	-0.30456	0.381929	-0.797425	0.425204	0.999963
ACTR1B	54.2477	0.252283	0.645407	0.390889	0.695879	0.999963
ACTR2	134.914	0.122823	0.529689	0.231877	0.816634	0.999963
ACTR3	162.073	-0.687999	0.527067	-1.30534	0.191779	0.999963
ACTR3B	14.4797	0.142946	0.909952	0.157092	0.875173	0.999963
ACTR3C	18.6811	0.861657	1.18636	0.726301	0.467654	0.999963
ACTR5	23.9502	-0.403246	0.934174	-0.43166	0.665988	0.999963
ACTR6	19.4043	-0.47808	1.10606	-0.432238	0.665568	0.999963
ACTR8	25.2887	-0.907054	1.04096	-0.871361	0.383557	0.999963
ACVR1	28.3388	0.761346	1.36074	0.55951	0.575814	0.999963
ACVR1B	9.44997	0.0241921	1.03705	0.0233279	0.981389	0.999963
ACVR2A	14.1073	0.151889	0.826589	0.183754	0.854207	0.999963
ACVR2B	8.22752	-0.795704	1.01784	-0.781757	0.434358	0.999963
ACY1	8.33972	0.203945	1.00005	0.203935	0.838404	0.999963
ACYP1	6.6481	-0.201845	1.33492	-0.151204	0.879815	0.999963
ACYP2	5.57373	-0.0459869	1.31239	-0.0350404	0.972047	0.999963
ADA	70.6777	-0.641142	0.992023	-0.646298	0.518086	0.999963
ADAL	2.11474	-3.3286	2.21052	-1.5058	0.132119	0.999963
ADAM10	67.1666	0.0401778	0.731319	0.0549387	0.956187	0.999963
ADAM12	18.8788	0.310038	1.31209	0.236293	0.813205	0.999963
ADAM15	65.8412	0.890263	0.903652	0.985184	0.324534	0.999963
ADAM17	39.1091	-0.0133995	0.784998	-0.0170694	0.986381	0.999963
ADAM19	227.363	1.13499	0.744848	1.52379	0.127561	0.999963
ADAM1A	5.88923	-0.185874	1.242	-0.149657	0.881035	0.999963
ADAM22	7.65329	1.42633	1.7817	0.800543	0.423396	0.999963
ADAM28	4.04278	-2.71599	2.21536	-1.22598	0.220206	0.999963
ADAM32	111.47	-0.214246	0.711347	-0.301184	0.763274	0.999963
ADAM6	2.00287	-2.17304	2.51497	-0.86404	0.387566	0.999963
ADAM8	180.08	0.0430088	0.752856	0.0571275	0.954444	0.999963
ADAM9	4.88943	-1.05149	1.78007	-0.590704	0.554719	0.999963
ADAMTS1	0.988444	-0.691016	2.52905	-0.273232	0.784675	0.999963
ADAMTS10	64.8905	1.01171	1.0261	0.985974	0.324146	0.999963
ADAMTS15	0.985557	0.0234629	3.19556	0.00734233	0.994142	0.999963
ADAMTS17	10.1667	0.0716721	1.30432	0.0549497	0.956179	0.999963
ADAMTS4	15.2563	0.0833075	0.710079	0.117322	0.906605	0.999963
ADAMTS7	3.72494	2.45497	1.78011	1.37911	0.16786	0.999963
ADAMTS9	1.65029	-1.04614	1.97591	-0.529446	0.596496	0.999963
ADAMTSL1	0.557795	1.14598	4.08982	0.280203	0.779322	0.999963
ADAMTSL3	270.703	0.361012	0.666314	0.541804	0.587953	0.999963
ADAMTSL4	43.5727	-0.0716056	0.55375	-0.12931	0.897112	0.999963
ADAMTSL5	8.97493	2.71738	1.35535	2.00493	0.0449706	0.999963
ADAP1	24.9571	-0.636502	0.986129	-0.645455	0.518632	0.999963
ADAR	673.531	0.0271832	0.480224	0.0566053	0.95486	0.999963
ADARB1	20.6134	-0.577525	0.7505	-0.769519	0.441585	0.999963
ADARB2	7.82619	7.42117	4.04426	1.83499	0.066507	0.999963
ADAT1	29.1842	-0.413811	1.0078	-0.410606	0.681361	0.999963
ADAT2	6.64755	0.260941	0.983212	0.265396	0.790704	0.999963
ADAT3	5.25447	-0.293148	1.3396	-0.218833	0.82678	0.999963
ADCK1	3.89477	2.69903	1.60962	1.67681	0.0935797	0.999963
ADCK2	6.04017	0.680528	1.11242	0.611754	0.540701	0.999963
ADCK3	66.3427	-0.149469	0.683445	-0.218699	0.826884	0.999963
ADCK4	18.897	-0.448507	0.857104	-0.523282	0.600778	0.999963
ADCK5	9.05775	0.962964	1.16101	0.829419	0.406867	0.999963
ADCY1	1.44694	-1.10698	2.10702	-0.525374	0.599323	0.999963
ADCY10P1	4.12619	-0.0232031	1.56507	-0.0148256	0.988171	0.999963
ADCY2	15.8926	1.5645	0.829005	1.8872	0.0591336	0.999963
ADCY3	10.9558	-2.05237	1.64924	-1.24444	0.213339	0.999963
ADCY4	4.53924	-2.77768	1.54892	-1.79331	0.0729237	0.999963
ADCY6	2.41386	1.4121	1.996	0.707465	0.479278	0.999963
ADCY7	125.263	0.610541	0.592505	1.03044	0.302804	0.999963
ADCY9	9.62116	-0.316436	1.00936	-0.313501	0.7539	0.999963
ADCYAP1R1	0.386731	0.894899	4.15348	0.215458	0.829411	0.999963
ADD1	90.7635	0.0381972	0.426058	0.0896525	0.928563	0.999963
ADD2	19.7986	0.928771	1.25412	0.740574	0.458952	0.999963
ADD3	373.381	0.13568	0.500056	0.27133	0.786137	0.999963
ADH5	44.7616	-0.181634	0.682603	-0.26609	0.79017	0.999963
ADHFE1	30.961	0.753039	0.703105	1.07102	0.28416	0.999963
ADI1	77.917	-0.00939144	0.468544	-0.0200439	0.984008	0.999963
ADIPOQ	4.7756	1.51042	1.61697	0.934101	0.350252	0.999963
ADIPOR1	285.309	-0.119114	0.591448	-0.201395	0.84039	0.999963
ADIPOR2	22.4545	0.832385	0.892234	0.932923	0.35086	0.999963
ADIRF	3.26064	-1.46817	1.64584	-0.89205	0.372366	0.999963
ADK	39.8973	-0.0239565	0.550033	-0.0435546	0.965259	0.999963
ADNP	141.848	0.356605	0.556615	0.640668	0.521738	0.999963
ADNP2	52.1397	-0.316633	0.899124	-0.352158	0.72472	0.999963
ADO	3.56117	-0.983705	1.59514	-0.616687	0.537441	0.999963
ADORA2A	23.2493	-1.01097	0.913924	-1.10619	0.268644	0.999963
ADPGK	239.744	0.240732	0.65185	0.369306	0.711899	0.999963
ADPRH	5.20864	-0.11213	1.91474	-0.0585615	0.953301	0.999963
ADPRHL2	82.642	0.354871	0.782806	0.453333	0.650309	0.999963
ADPRM	34.7098	-0.288284	1.01056	-0.285271	0.775436	0.999963
ADRA1A	3.91562	-0.374407	1.28944	-0.290365	0.771537	0.999963
ADRA2B	2.39714	1.16123	2.92393	0.397149	0.691257	0.999963
ADRB2	45.2754	0.37177	0.853941	0.435358	0.663303	0.999963
ADRBK1	169.507	0.368252	0.578512	0.636551	0.524417	0.999963
ADRBK2	6.91577	-1.07518	1.32938	-0.808778	0.418643	0.999963
ADRM1	119.325	-0.186146	0.898063	-0.207275	0.835795	0.999963
ADSL	91.7365	0.409257	0.577663	0.70847	0.478653	0.999963
ADSS	76.6389	0.204728	0.456939	0.448041	0.654124	0.999963
ADTRP	26.9438	0.303691	1.00633	0.301781	0.762819	0.999963
AEBP1	9.32923	0.336991	1.19797	0.281302	0.778479	0.999963
AEBP2	7.71535	-0.106007	1.19237	-0.0889048	0.929158	0.999963
AEN	75.3763	0.25631	0.603188	0.424925	0.670891	0.999963
AES	146.264	0.306501	0.749191	0.409109	0.68246	0.999963
AFAP1	26.6029	-0.488604	1.01782	-0.480052	0.631191	0.999963
AFAP1L1	1.02728	-0.0344287	3.55177	-0.0096934	0.992266	0.999963
AFAP1L2	0.414727	1.80455	4.11449	0.438584	0.660963	0.999963
AFF1	205.787	0.524989	0.764701	0.686529	0.492379	0.999963
AFF2	2.88796	-0.13976	2.82879	-0.0494065	0.960595	0.999963
AFF3	47.4464	-0.391286	1.05811	-0.369798	0.711533	0.999963
AFF4	401.74	0.257194	0.588979	0.436677	0.662345	0.999963
AFG3L1P	35.2681	0.953296	0.711318	1.34018	0.180186	0.999963
AFG3L2	48.0293	-0.85194	0.630723	-1.35074	0.17678	0.999963
AFMID	6.96153	0.392988	1.07562	0.365359	0.714843	0.999963
AFTPH	67.8993	0.253538	0.462447	0.548253	0.583518	0.999963
AGA	29.8565	0.330154	1.02466	0.322209	0.747294	0.999963
AGAP10	3.39325	-0.0937658	1.5694	-0.0597463	0.952358	0.999963
AGAP11	5.88745	-0.579291	1.30866	-0.442661	0.658011	0.999963
AGAP2	95.9493	0.333443	0.881546	0.378248	0.705246	0.999963
AGAP3	7.72773	-0.386195	0.900907	-0.428673	0.668161	0.999963
AGAP4	10.8219	1.50197	1.13781	1.32005	0.186817	0.999963
AGAP6	30.1434	0.0829585	0.594546	0.139533	0.889029	0.999963
AGBL2	9.44687	-0.405565	1.05801	-0.383329	0.701475	0.999963
AGBL4	1.42546	-0.604302	3.40378	-0.177538	0.859086	0.999963
AGBL5	25.9191	0.9809	0.994276	0.986547	0.323865	0.999963
AGER	6.97326	1.09192	1.07427	1.01643	0.309425	0.999963
AGFG1	20.8082	-0.92649	0.958048	-0.967061	0.333514	0.999963
AGFG2	25.2342	1.95454	1.07953	1.81054	0.0702116	0.999963
AGGF1	38.1494	-0.416006	0.63267	-0.65754	0.510834	0.999963
AGK	33.8114	-0.647392	0.780705	-0.82924	0.406969	0.999963
AGL	36.2429	0.0368135	0.808911	0.0455099	0.963701	0.999963
AGMAT	6.43455	-0.229882	1.06793	-0.215259	0.829565	0.999963
AGO1	192.165	0.915443	0.80015	1.14409	0.252587	0.999963
AGO2	179.667	0.514922	0.553361	0.930535	0.352094	0.999963
AGO3	167.675	-0.247523	0.457136	-0.541466	0.588186	0.999963
AGO4	11.4084	0.15775	1.24946	0.126254	0.899531	0.999963
AGPAT1	63.3684	1.18877	0.860089	1.38215	0.166926	0.999963
AGPAT2	12.5094	-1.42105	1.46058	-0.972932	0.330587	0.999963
AGPAT3	27.147	0.22082	0.75062	0.294183	0.768618	0.999963
AGPAT4	159.293	0.265232	0.734139	0.361283	0.717888	0.999963
AGPAT4-IT1	45.1368	-0.829833	0.653032	-1.27074	0.203822	0.999963
AGPAT5	41.0748	-0.234346	0.917272	-0.255482	0.798351	0.999963
AGPAT6	80.597	-0.228928	0.814353	-0.281116	0.778621	0.999963
AGPAT9	8.66569	-2.67281	1.30912	-2.04168	0.0411832	0.999963
AGPS	20.6271	-0.672798	0.743126	-0.905362	0.365274	0.999963
AGRN	16.2222	-0.0281156	1.48387	-0.0189475	0.984883	0.999963
AGTPBP1	62.4174	0.0608103	0.570478	0.106595	0.91511	0.999963
AGTRAP	23.6621	0.436648	0.88311	0.494443	0.620993	0.999963
AGXT	2.63439	0.428394	1.72024	0.249031	0.803337	0.999963
AHCTF1	66.2363	-0.699519	0.613289	-1.1406	0.254035	0.999963
AHCTF1P1	5.12279	-0.667168	1.6153	-0.41303	0.679585	0.999963
AHCY	53.4247	0.902618	0.575297	1.56896	0.116657	0.999963
AHCYL1	13.9879	-0.105802	0.815667	-0.129712	0.896794	0.999963
AHCYL2	11.9057	-0.722309	1.48479	-0.486472	0.626632	0.999963
AHDC1	23.722	-0.513469	0.872484	-0.588514	0.556187	0.999963
AHI1	41.3037	-1.63221	1.01856	-1.60247	0.109052	0.999963
AHNAK	8137.8	0.504823	0.969086	0.520927	0.602418	0.999963
AHNAK2	16.8419	-0.344558	3.74838	-0.0919218	0.92676	0.999963
AHR	206.823	-0.424711	0.903169	-0.470245	0.63818	0.999963
AHSA1	80.4266	-0.606124	0.851617	-0.711734	0.47663	0.999963
AHSA2	34.0649	0.830564	0.806557	1.02977	0.30312	0.999963
AICDA	1.60664	-0.879259	1.85473	-0.474063	0.635455	0.999963
AIDA	25.2949	0.363001	0.556835	0.651901	0.514465	0.999963
AIF1	11.8546	-1.69637	1.53142	-1.10771	0.267987	0.999963
AIFM1	16.1122	-1.17994	0.793597	-1.48683	0.137061	0.999963
AIFM2	5.78661	1.10147	1.25074	0.880659	0.378502	0.999963
AIG1	10.0401	-1.30933	0.895499	-1.46213	0.143706	0.999963
AIM1	235.405	-0.154592	0.671239	-0.230308	0.817853	0.999963
AIM1L	0.995946	1.18689	3.97933	0.298263	0.765503	0.999963
AIM2	5.28894	-0.78477	1.61367	-0.486328	0.626735	0.999963
AIMP1	42.5583	-0.310769	1.15108	-0.269982	0.787174	0.999963
AIMP2	14.668	0.149921	1.42808	0.104981	0.916391	0.999963
AIP	129.574	0.553899	0.698165	0.793365	0.427565	0.999963
AIPL1	1.51205	0.470939	1.87441	0.251247	0.801623	0.999963
AJAP1	4.3968	1.24435	1.54368	0.806094	0.420189	0.999963
AK1	5.9214	0.476883	1.26878	0.375858	0.707022	0.999963
AK2	56.7332	-0.311763	0.427251	-0.729695	0.465576	0.999963
AK3	29.9468	-0.00955064	0.584454	-0.0163411	0.986962	0.999963
AK3P5	4.13933	-1.1751	1.40022	-0.839227	0.401342	0.999963
AK4	3.18696	-0.896192	2.16101	-0.414709	0.678355	0.999963
AK6	113.05	-0.234601	0.994436	-0.235914	0.8135	0.999963
AK7	2.85238	-0.35172	1.57993	-0.222618	0.823833	0.999963
AK9	14.386	-0.145869	0.843714	-0.172889	0.862739	0.999963
AKAP1	30.7014	1.02873	0.840154	1.22445	0.220781	0.999963
AKAP10	20.7767	-0.13004	1.1098	-0.117175	0.906721	0.999963
AKAP11	82.1892	0.273343	0.644755	0.423948	0.671603	0.999963
AKAP12	7.61735	-2.01156	1.60805	-1.25093	0.21096	0.999963
AKAP13	815.683	0.80677	0.693735	1.16294	0.244855	0.999963
AKAP17A	52.1599	0.782784	0.703198	1.11318	0.265632	0.999963
AKAP2	42.831	1.78294	1.2111	1.47217	0.140976	0.999963
AKAP5	10.9556	-0.0325252	0.829854	-0.0391938	0.968736	0.999963
AKAP6	17.1476	2.53031	1.16999	2.16269	0.0305653	0.999963
AKAP7	7.50283	-0.595909	1.04224	-0.571757	0.567487	0.999963
AKAP8	51.8097	-0.287859	0.626747	-0.459291	0.646025	0.999963
AKAP8L	66.8774	1.24927	0.77567	1.61056	0.107275	0.999963
AKAP9	204.512	0.0927531	0.797246	0.116342	0.907382	0.999963
AKIP1	13.2207	0.504545	0.964139	0.523311	0.600758	0.999963
AKIRIN1	165.433	-0.495396	0.534219	-0.927327	0.353757	0.999963
AKIRIN2	31.429	-0.530247	0.691143	-0.767203	0.442961	0.999963
AKNA	885.082	0.0483707	0.633105	0.0764023	0.939099	0.999963
AKR1A1	45.271	-0.0337676	0.74674	-0.04522	0.963932	0.999963
AKR1B1	82.8974	0.375701	0.643609	0.58374	0.559395	0.999963
AKR1B15	30.9667	0.237001	0.832683	0.284623	0.775933	0.999963
AKR1C1	1.54172	1.85072	1.90945	0.969243	0.332424	0.999963
AKR1C3	8.63157	1.2014	1.46091	0.822364	0.41087	0.999963
AKR7A2	38.7099	1.06733	0.762166	1.4004	0.161395	0.999963
AKT1	33.4182	1.33949	0.84433	1.58646	0.112635	0.999963
AKT1S1	10.5414	1.19961	1.10071	1.08985	0.275781	0.999963
AKT2	291.313	0.538874	0.496311	1.08576	0.277586	0.999963
AKT3	34.8423	-0.611366	0.712512	-0.858044	0.390868	0.999963
AKTIP	30.506	0.461843	0.632453	0.730241	0.465243	0.999963
ALAD	25.2577	1.10899	0.879157	1.26142	0.207157	0.999963
ALAS1	34.5372	-0.247461	0.663131	-0.37317	0.709022	0.999963
ALCAM	5.95895	-0.812894	1.53738	-0.528754	0.596976	0.999963
ALDH16A1	28.665	-0.815498	0.660641	-1.2344	0.217053	0.999963
ALDH18A1	40.5081	0.991887	0.869594	1.14063	0.254023	0.999963
ALDH1B1	3.14714	0.5077	1.5009	0.338263	0.735165	0.999963
ALDH1L1	4.76979	0.511954	1.13985	0.449141	0.65333	0.999963
ALDH1L2	2.71269	0.165596	1.46859	0.112759	0.910222	0.999963
ALDH2	6.11117	-2.03734	2.20409	-0.924345	0.355307	0.999963
ALDH3A2	18.4254	-0.0888061	0.831107	-0.106853	0.914906	0.999963
ALDH3B1	4.57606	-1.11516	1.57656	-0.707335	0.479358	0.999963
ALDH4A1	7.20636	1.74813	1.61057	1.08541	0.277741	0.999963
ALDH5A1	32.6403	1.49756	1.28263	1.16756	0.242983	0.999963
ALDH6A1	36.0031	0.464352	0.593818	0.781977	0.434228	0.999963
ALDH9A1	71.0699	-0.298813	0.671896	-0.44473	0.656515	0.999963
ALDOA	444.891	0.378339	0.480029	0.788158	0.430605	0.999963
ALDOC	32.147	0.520384	0.899698	0.578398	0.562995	0.999963
ALG1	34.1688	0.114249	0.723529	0.157905	0.874531	0.999963
ALG10	4.68764	-0.440285	1.53388	-0.287041	0.774081	0.999963
ALG10B	5.47908	-0.771637	1.33691	-0.577178	0.563819	0.999963
ALG11	135.284	0.268529	0.724446	0.370668	0.710885	0.999963
ALG12	120.981	0.063936	0.82562	0.07744	0.938274	0.999963
ALG13	79.3962	-0.0778915	0.685548	-0.113619	0.90954	0.999963
ALG14	18.3277	-0.115763	0.830283	-0.139425	0.889114	0.999963
ALG1L9P	2.98857	0.0634679	1.5656	0.0405391	0.967663	0.999963
ALG2	60.9129	-0.504729	0.659867	-0.764895	0.444334	0.999963
ALG3	49.3817	0.128433	0.726969	0.176669	0.859768	0.999963
ALG5	35.6434	-0.431787	0.852685	-0.506385	0.612586	0.999963
ALG6	24.3048	0.151439	0.883197	0.171466	0.863857	0.999963
ALG8	16.6469	-0.476606	0.807674	-0.590097	0.555125	0.999963
ALG9	36.6122	-0.440765	0.603315	-0.730571	0.465041	0.999963
ALKBH1	16.696	-0.0916221	1.22715	-0.0746627	0.940483	0.999963
ALKBH2	7.49027	0.507954	1.03197	0.492218	0.622565	0.999963
ALKBH3	17.8643	-0.196914	0.807468	-0.243865	0.807335	0.999963
ALKBH4	9.05698	-0.0907591	1.48719	-0.0610272	0.951338	0.999963
ALKBH5	86.1203	-0.343881	0.615532	-0.558673	0.576385	0.999963
ALKBH6	29.7436	-0.158225	0.880037	-0.179794	0.857314	0.999963
ALKBH7	38.0456	0.282749	0.8481	0.333391	0.738839	0.999963
ALKBH8	10.3529	-0.854496	1.13297	-0.75421	0.450723	0.999963
ALMS1	238.102	0.946824	1.01877	0.929384	0.35269	0.999963
ALOX12P2	10.8517	3.38693	1.56838	2.15951	0.0308109	0.999963
ALOX5	14.0549	1.49391	1.46152	1.02216	0.306703	0.999963
ALOX5AP	68.1967	-0.104275	0.773219	-0.134858	0.892724	0.999963
ALPK1	18.1589	0.755665	0.960423	0.786804	0.431397	0.999963
ALPK2	1.98913	-0.700621	2.50032	-0.280212	0.779315	0.999963
ALPK3	4.31523	-1.87006	2.23832	-0.835477	0.403449	0.999963
ALS2	24.4336	0.732733	1.07632	0.680779	0.496012	0.999963
ALS2CL	106.654	1.29395	0.848002	1.52588	0.127041	0.999963
ALYREF	4.49348	1.19056	1.9365	0.614802	0.538685	0.999963
AMACR	2.59352	-0.455161	1.74304	-0.261131	0.793992	0.999963
AMBRA1	171.057	0.799448	0.774163	1.03266	0.301763	0.999963
AMD1	206.69	0.124516	0.448984	0.277329	0.781527	0.999963
AMDHD2	40.2799	1.01811	0.659896	1.54283	0.122871	0.999963
AMER1	20.5393	-0.967458	1.18084	-0.819297	0.412617	0.999963
AMER2	1.72439	-0.266438	1.91429	-0.139184	0.889305	0.999963
AMFR	25.4378	-1.81065	0.932731	-1.94123	0.0522302	0.999963
AMICA1	119.959	0.705486	0.612649	1.15153	0.249513	0.999963
AMIGO1	12.7303	0.59465	0.899618	0.661003	0.508611	0.999963
AMIGO2	18.0158	-0.504562	1.95502	-0.258085	0.796341	0.999963
AMIGO3	14.1065	2.11297	2.06571	1.02288	0.306366	0.999963
AMMECR1	13.9695	0.328567	0.980662	0.335046	0.73759	0.999963
AMMECR1L	25.7871	-1.0649	0.671829	-1.58508	0.112947	0.999963
AMN1	7.95629	-1.05112	1.29689	-0.810496	0.417655	0.999963
AMOT	2.49442	-5.44584	2.09468	-2.59984	0.00932664	0.999963
AMOTL1	2.65793	1.21961	2.03184	0.600249	0.54834	0.999963
AMPD2	218.418	1.10135	0.677893	1.62466	0.104235	0.999963
AMPD3	26.0759	2.54773	1.17751	2.16365	0.030491	0.999963
AMT	11.0892	-0.565199	1.32941	-0.425149	0.670728	0.999963
AMY2B	12.6768	-0.0602188	0.968414	-0.0621829	0.950417	0.999963
AMZ1	5.49928	-1.02598	1.96791	-0.521354	0.60212	0.999963
AMZ2	63.6422	-0.10208	0.664246	-0.153679	0.877863	0.999963
AMZ2P1	19.0197	-0.101797	0.822388	-0.123783	0.901487	0.999963
AMZ2P2	18.1054	1.00323	1.2012	0.835186	0.403613	0.999963
ANAPC1	86.9909	0.103511	0.649908	0.15927	0.873456	0.999963
ANAPC10	17.2425	-0.0226401	0.783504	-0.0288959	0.976948	0.999963
ANAPC11	52.6561	-0.0599378	1.42269	-0.04213	0.966395	0.999963
ANAPC13	22.9132	-0.167394	1.118	-0.149725	0.880981	0.999963
ANAPC15	30.1609	0.100056	0.793979	0.126019	0.899717	0.999963
ANAPC16	66.3024	0.195279	0.861472	0.226681	0.820672	0.999963
ANAPC1P1	6.32966	2.53487	2.10647	1.20338	0.228831	0.999963
ANAPC2	183.405	1.07472	1.02507	1.04844	0.294437	0.999963
ANAPC4	31.3673	-0.283712	0.618513	-0.4587	0.64645	0.999963
ANAPC5	181.391	0.226218	0.431419	0.524358	0.600029	0.999963
ANAPC7	39.4616	0.129028	0.703018	0.183535	0.854378	0.999963
ANGEL1	99.1117	1.29501	0.702448	1.84357	0.0652455	0.999963
ANGEL2	46.763	-0.261969	0.75347	-0.347683	0.728078	0.999963
ANGPT2	8.27561	-0.148161	1.22244	-0.121202	0.903531	0.999963
ANGPT4	1.28915	-0.973327	1.94251	-0.501067	0.616324	0.999963
ANK1	12.6719	-0.342566	1.38354	-0.247601	0.804443	0.999963
ANK2	4.4595	0.184291	2.33403	0.0789583	0.937066	0.999963
ANK3	176.052	0.718453	0.78609	0.913958	0.360739	0.999963
ANKAR	2.69079	-0.122179	1.73724	-0.0703291	0.943932	0.999963
ANKDD1A	7.94477	-0.867503	1.30114	-0.666723	0.504949	0.999963
ANKFY1	101.206	0.37601	0.566686	0.663524	0.506995	0.999963
ANKH	78.9992	0.204776	0.661627	0.309503	0.756939	0.999963
ANKHD1	302.32	0.170575	0.503512	0.338771	0.734782	0.999963
ANKHD1-EIF4EBP3	55.6725	0.35141	0.659248	0.533046	0.594002	0.999963
ANKIB1	26.1175	-1.3099	0.907246	-1.44382	0.148789	0.999963
ANKLE1	5.65188	-0.604359	1.19853	-0.50425	0.614086	0.999963
ANKLE2	150.862	1.022	0.681968	1.4986	0.133977	0.999963
ANKMY1	82.7218	0.956417	0.798937	1.19711	0.231263	0.999963
ANKMY2	8.3852	-1.33561	1.22855	-1.08714	0.276974	0.999963
ANKRA2	23.5219	-0.415198	0.834784	-0.497372	0.618926	0.999963
ANKRD10	110.653	0.161153	0.493872	0.326306	0.744193	0.999963
ANKRD11	188.204	0.495037	0.450721	1.09832	0.272064	0.999963
ANKRD12	375.468	-0.215808	0.604907	-0.356762	0.72127	0.999963
ANKRD13A	27.8903	0.794072	0.701882	1.13135	0.257909	0.999963
ANKRD13C	74.0308	0.134811	0.454314	0.296736	0.766668	0.999963
ANKRD13D	31.0075	-0.478824	0.712954	-0.671606	0.501835	0.999963
ANKRD17	199.093	-0.102846	0.535229	-0.192154	0.847622	0.999963
ANKRD18A	6.01716	-0.290109	1.09998	-0.26374	0.791981	0.999963
ANKRD18EP	5.44922	0.383979	1.61147	0.238279	0.811664	0.999963
ANKRD20A19P	7.96523	0.0864943	1.04292	0.0829349	0.933903	0.999963
ANKRD20A3	6.54128	-0.112508	1.24948	-0.0900436	0.928253	0.999963
ANKRD20A5P	4.78279	-0.466797	1.21813	-0.383209	0.701565	0.999963
ANKRD20A8P	5.04121	0.110398	1.24352	0.0887786	0.929258	0.999963
ANKRD23	8.46942	1.08662	1.38905	0.782273	0.434054	0.999963
ANKRD26	10.313	-0.730846	1.20031	-0.608883	0.542602	0.999963
ANKRD27	46.5409	-0.479853	0.766411	-0.626104	0.531247	0.999963
ANKRD28	34.6424	-0.405262	0.822282	-0.49285	0.622118	0.999963
ANKRD30BL	9.04512	-0.79627	0.911079	-0.873986	0.382126	0.999963
ANKRD32	16.3863	-0.437308	1.03618	-0.42204	0.672996	0.999963
ANKRD34A	3.18029	0.188666	2.01623	0.0935737	0.925448	0.999963
ANKRD35	7.84986	5.40382	2.26885	2.38174	0.017231	0.999963
ANKRD36	95.1694	-0.166503	0.414477	-0.401719	0.687891	0.999963
ANKRD36B	139.353	0.0597983	0.710038	0.0842183	0.932883	0.999963
ANKRD36BP1	4.59644	-4.92932	2.25363	-2.18728	0.0287224	0.999963
ANKRD36BP2	34.6995	-0.374899	0.82321	-0.45541	0.648814	0.999963
ANKRD36C	89.2901	-0.467028	0.460827	-1.01346	0.310843	0.999963
ANKRD37	13.7981	-0.085536	0.930801	-0.091895	0.926781	0.999963
ANKRD39	38.2634	0.46666	1.10058	0.424015	0.671555	0.999963
ANKRD40	62.1455	-0.348085	0.640082	-0.543813	0.58657	0.999963
ANKRD42	14.8205	-0.116371	0.87876	-0.132427	0.894647	0.999963
ANKRD44	444.023	0.829341	0.705552	1.17545	0.239815	0.999963
ANKRD46	12.8427	-0.0797022	0.861396	-0.0925268	0.926279	0.999963
ANKRD49	36.0841	0.168495	0.910635	0.18503	0.853205	0.999963
ANKRD50	3.97492	-0.932834	2.26285	-0.412239	0.680164	0.999963
ANKRD52	455.581	0.678044	0.674967	1.00456	0.315109	0.999963
ANKRD54	99.6714	0.66204	0.679991	0.9736	0.330255	0.999963
ANKRD55	8.3861	0.195643	1.07741	0.181587	0.855907	0.999963
ANKRD6	1.462	2.04639	2.52956	0.808991	0.418521	0.999963
ANKRD9	6.53828	0.352899	1.18597	0.297562	0.766037	0.999963
ANKS1A	18.6931	0.540311	0.8639	0.625432	0.531688	0.999963
ANKS3	21.7963	-1.1657	0.913707	-1.27579	0.202031	0.999963
ANKS4B	6.17398	0.435393	0.997822	0.436343	0.662588	0.999963
ANKS6	14.9554	0.623825	1.2204	0.511162	0.609237	0.999963
ANKZF1	278.08	0.26798	0.559239	0.479186	0.631806	0.999963
ANO10	16.2393	-1.852	1.17742	-1.57294	0.115734	0.999963
ANO6	51.5008	0.443529	0.866066	0.512119	0.608568	0.999963
ANO7	1.284	-0.321071	2.46595	-0.130202	0.896407	0.999963
ANO9	124.022	0.691614	0.748207	0.924362	0.355298	0.999963
ANP32A	25.4024	-0.269349	1.17623	-0.228994	0.818874	0.999963
ANP32B	194.793	0.0896916	0.565609	0.158575	0.874003	0.999963
ANP32E	38.331	-0.0697191	0.72364	-0.0963451	0.923247	0.999963
ANTXR2	53.5294	-0.430224	0.557124	-0.772223	0.439983	0.999963
ANXA1	2007.41	-0.442004	0.969151	-0.456073	0.648338	0.999963
ANXA11	177.857	0.0511089	0.407194	0.125515	0.900116	0.999963
ANXA13	6.63273	0.484315	1.22373	0.395769	0.692275	0.999963
ANXA2	368.505	-0.138254	0.844337	-0.163742	0.869934	0.999963
ANXA2R	41.6659	1.01458	0.697284	1.45505	0.145655	0.999963
ANXA4	8.25298	-0.840707	0.820839	-1.0242	0.305739	0.999963
ANXA5	72.2964	-0.452455	0.807668	-0.560199	0.575343	0.999963
ANXA6	158.711	0.20176	0.693211	0.291052	0.771011	0.999963
ANXA7	145.002	-0.379629	0.499902	-0.759409	0.447608	0.999963
ANXA8L1	7.84783	0.835918	1.57759	0.529871	0.596201	0.999963
AOAH	87.3982	0.756805	0.672392	1.12554	0.260359	0.999963
AP1AR	5.02969	0.591875	1.09451	0.540768	0.588668	0.999963
AP1B1	132.919	0.784675	0.644062	1.21832	0.223101	0.999963
AP1G1	210.813	0.769962	0.867871	0.887185	0.374979	0.999963
AP1G2	650.808	0.820941	0.618478	1.32736	0.184391	0.999963
AP1M1	217.74	0.590764	0.4096	1.44229	0.149219	0.999963
AP1S2	29.1967	-0.390575	0.838547	-0.465776	0.641376	0.999963
AP1S3	9.28462	-0.222671	1.00915	-0.220652	0.825363	0.999963
AP2A1	94.4487	0.272886	0.836008	0.326415	0.74411	0.999963
AP2A2	75.8358	0.580237	0.908181	0.638901	0.522887	0.999963
AP2B1	302.075	-0.365774	0.474825	-0.770333	0.441102	0.999963
AP2M1	130.019	0.563907	0.50699	1.11226	0.266025	0.999963
AP2S1	25.8722	-0.649957	1.27732	-0.508844	0.610862	0.999963
AP3B1	84.3413	-0.0900859	0.586243	-0.153666	0.877873	0.999963
AP3D1	65.1016	0.557034	0.704652	0.79051	0.42923	0.999963
AP3M1	100.422	-0.0744559	0.493194	-0.150967	0.880002	0.999963
AP3M2	105.799	-0.0676983	0.539003	-0.125599	0.900049	0.999963
AP3S1	41.9963	-0.572337	1.25542	-0.455893	0.648467	0.999963
AP3S2	37.2811	-0.304433	0.838582	-0.363033	0.71658	0.999963
AP4B1	49.4356	-0.58229	0.505747	-1.15135	0.24959	0.999963
AP4E1	16.7109	-0.217797	0.913848	-0.23833	0.811625	0.999963
AP4M1	7.83839	0.759078	0.995221	0.762723	0.445628	0.999963
AP4S1	20.7026	0.102909	0.696026	0.147853	0.882459	0.999963
AP5B1	42.2005	0.573183	0.932869	0.61443	0.538931	0.999963
AP5M1	57.1592	0.272204	0.812633	0.334965	0.737651	0.999963
AP5S1	33.186	0.137828	0.750018	0.183766	0.854197	0.999963
AP5Z1	116.111	0.0911703	0.504793	0.180609	0.856674	0.999963
APAF1	20.4033	0.210556	0.74426	0.282907	0.777248	0.999963
APBA1	2.65701	3.63241	2.54444	1.42758	0.153411	0.999963
APBA2	124.938	0.755412	0.722488	1.04557	0.295759	0.999963
APBA3	61.4036	0.0862277	0.69303	0.124421	0.900982	0.999963
APBB1	175.546	0.404748	0.659486	0.613733	0.539392	0.999963
APBB1IP	112.834	0.315879	0.684202	0.461675	0.644314	0.999963
APBB2	2.59806	-1.43962	2.07549	-0.693628	0.487916	0.999963
APBB3	107.355	0.331092	0.567997	0.582912	0.559952	0.999963
APC	52.6809	0.0393093	0.479432	0.0819913	0.934654	0.999963
APCDD1	1.17778	-1.82204	2.65872	-0.685306	0.493151	0.999963
APCDD1L	2.89579	-1.02819	2.40234	-0.427997	0.668653	0.999963
APEH	116.559	0.733186	0.713949	1.02694	0.304447	0.999963
APEX1	185.47	0.63487	0.442279	1.43545	0.151158	0.999963
APEX2	26.5671	-0.284044	0.914958	-0.310444	0.756223	0.999963
APH1A	117.406	0.088657	0.492488	0.180018	0.857138	0.999963
APH1B	17.4159	-0.55589	1.13534	-0.489622	0.624401	0.999963
API5	66.9025	0.0924797	0.570843	0.162005	0.871302	0.999963
APIP	15.3907	-0.0336607	1.0412	-0.0323288	0.97421	0.999963
APITD1	4.7999	-0.669251	1.36616	-0.489878	0.62422	0.999963
APLF	5.17664	-0.592385	1.26896	-0.466826	0.640624	0.999963
APLP2	86.1869	-0.528196	0.861114	-0.613387	0.53962	0.999963
APMAP	149.335	-0.404938	0.744793	-0.543692	0.586653	0.999963
APOA1BP	55.0889	-0.0516136	0.924945	-0.0558018	0.9555	0.999963
APOB	1.04916	3.60658	3.33819	1.0804	0.279964	0.999963
APOBEC3A	3.6218	-1.05214	2.15278	-0.488735	0.625029	0.999963
APOBEC3B	0.526318	-0.545553	4.11495	-0.132578	0.894527	0.999963
APOBEC3C	62.8699	-0.814431	0.909647	-0.895326	0.370613	0.999963
APOBEC3D	21.3598	-0.855316	0.880739	-0.971134	0.331481	0.999963
APOBEC3F	22.8692	-2.56106	1.1683	-2.19213	0.0283701	0.999963
APOBEC3G	83.368	-2.03484	1.11975	-1.81723	0.0691821	0.999963
APOBR	10.4238	-0.321984	1.44636	-0.222616	0.823834	0.999963
APOE	1.83156	-0.929505	1.83466	-0.506635	0.612411	0.999963
APOL1	15.9105	-0.406905	0.959916	-0.423897	0.671641	0.999963
APOL2	31.5437	1.12481	0.822953	1.36679	0.171691	0.999963
APOL3	58.1186	0.121119	0.81826	0.148021	0.882327	0.999963
APOL4	56.1184	0.0855791	0.858364	0.0997002	0.920582	0.999963
APOL6	87.4573	-0.401664	0.498786	-0.805283	0.420657	0.999963
APOLD1	9.03006	2.33499	1.43893	1.62273	0.104647	0.999963
APOO	5.99907	-0.57632	1.19535	-0.482134	0.62971	0.999963
APOOL	28.8566	-0.393974	1.26071	-0.312501	0.75466	0.999963
APOPT1	16.4293	0.699445	0.955416	0.732085	0.464117	0.999963
APP	47.4879	0.0987933	1.08552	0.0910102	0.927485	0.999963
APPBP2	31.6246	-0.3823	0.633681	-0.603301	0.546309	0.999963
APPL1	25.4829	-0.606994	0.904584	-0.671021	0.502207	0.999963
APPL2	17.013	0.249036	0.940856	0.264691	0.791247	0.999963
APRT	104.772	0.467574	0.733672	0.637307	0.523925	0.999963
APTX	16.6683	0.248555	0.960318	0.258826	0.79577	0.999963
AQP3	141.32	-0.0622002	0.59841	-0.103943	0.917215	0.999963
AQP6	2.21111	0.841463	1.89417	0.444239	0.65687	0.999963
AQP7	3.71426	0.139095	1.69197	0.0822087	0.934481	0.999963
AQR	140.688	-0.13373	0.604028	-0.221396	0.824784	0.999963
ARAF	106.167	0.539618	0.620804	0.869224	0.384725	0.999963
ARAP1	93.6938	-0.328974	0.684734	-0.48044	0.630915	0.999963
ARAP2	102.577	-0.589922	0.599833	-0.983478	0.325372	0.999963
ARCN1	236.374	-0.557444	0.59568	-0.93581	0.349371	0.999963
AREG	38.7946	-0.182806	0.828846	-0.220555	0.825439	0.999963
AREL1	162.193	0.259459	0.63958	0.405671	0.684984	0.999963
ARF1	426.964	0.0114382	0.589468	0.0194042	0.984519	0.999963
ARF3	107.391	0.0587361	0.608265	0.0965633	0.923073	0.999963
ARF4	117.721	-0.674449	0.629939	-1.07066	0.284324	0.999963
ARF5	190	0.11505	0.656492	0.175249	0.860884	0.999963
ARF6	87.3059	-0.0710339	0.657281	-0.108072	0.913938	0.999963
ARFGAP1	91.6293	0.481307	0.572556	0.840629	0.400556	0.999963
ARFGAP2	127.531	-0.280246	0.605308	-0.462981	0.643378	0.999963
ARFGAP3	44.8346	-0.186732	0.566648	-0.329537	0.741749	0.999963
ARFGEF1	55.1728	0.264818	0.650308	0.407219	0.683847	0.999963
ARFGEF2	96.1039	0.078077	0.675036	0.115664	0.907919	0.999963
ARFIP1	5.85225	0.0239817	1.23035	0.0194918	0.984449	0.999963
ARFIP2	48.0583	0.352309	0.717381	0.491105	0.623352	0.999963
ARFRP1	55.9009	-0.409823	0.672562	-0.609346	0.542295	0.999963
ARG2	69.4712	-0.705663	0.810276	-0.870892	0.383813	0.999963
ARGLU1	69.5995	0.00144039	0.522225	0.00275819	0.997799	0.999963
ARHGAP1	113.768	0.906459	0.661032	1.37128	0.170288	0.999963
ARHGAP10	31.398	0.0645634	0.650329	0.0992781	0.920918	0.999963
ARHGAP11A	3.19373	0.345036	1.59078	0.216897	0.828288	0.999963
ARHGAP11B	15.9169	-1.41535	0.883257	-1.60242	0.109063	0.999963
ARHGAP12	30.9508	-0.0608077	0.757366	-0.0802883	0.936008	0.999963
ARHGAP15	368.733	0.192257	0.496774	0.387011	0.698748	0.999963
ARHGAP17	215.75	0.0946935	0.492717	0.192186	0.847596	0.999963
ARHGAP18	6.42303	2.8543	1.81014	1.57684	0.114831	0.999963
ARHGAP19	7.72917	0.118384	1.49091	0.079404	0.936711	0.999963
ARHGAP19-SLIT1	5.96123	-0.62242	1.36026	-0.457573	0.64726	0.999963
ARHGAP21	25.2452	0.656447	0.943084	0.696065	0.486388	0.999963
ARHGAP22	10.2073	-0.888578	0.932667	-0.952728	0.340728	0.999963
ARHGAP24	0.460198	0.163698	4.09149	0.0400093	0.968086	0.999963
ARHGAP25	46.1818	-0.438189	0.798361	-0.54886	0.583101	0.999963
ARHGAP26	32.0766	-0.808641	0.815849	-0.991165	0.321605	0.999963
ARHGAP27	184.245	1.33009	0.828666	1.6051	0.108472	0.999963
ARHGAP28	7.65183	0.454974	1.02626	0.443332	0.657526	0.999963
ARHGAP29	8.54963	-0.149557	0.982062	-0.152289	0.878959	0.999963
ARHGAP30	165.075	0.189017	0.64777	0.291797	0.770442	0.999963
ARHGAP31	64.0845	-0.0904654	0.602255	-0.150211	0.880598	0.999963
ARHGAP32	33.8115	1.51135	1.02545	1.47384	0.140524	0.999963
ARHGAP33	85.3484	1.00055	0.784827	1.27487	0.202355	0.999963
ARHGAP35	62.7627	0.484546	0.701784	0.69045	0.489912	0.999963
ARHGAP4	639.559	1.0495	0.830154	1.26422	0.206152	0.999963
ARHGAP44	2.57426	0.312174	1.79239	0.174166	0.861735	0.999963
ARHGAP5	31.2544	-0.0192717	0.671828	-0.0286855	0.977115	0.999963
ARHGAP8	3.33835	0.496587	1.67824	0.295898	0.767308	0.999963
ARHGAP9	434.367	0.278946	0.552432	0.504941	0.6136	0.999963
ARHGDIA	156.543	0.875427	0.68558	1.27691	0.201633	0.999963
ARHGDIB	1628.99	0.251348	0.637095	0.394522	0.693195	0.999963
ARHGEF1	706.228	0.942831	0.646624	1.45808	0.144818	0.999963
ARHGEF10	3.10311	0.653137	2.46411	0.26506	0.790963	0.999963
ARHGEF11	18.6756	0.710737	1.54003	0.461509	0.644433	0.999963
ARHGEF12	19.2222	-0.0835766	0.752297	-0.111095	0.911541	0.999963
ARHGEF17	1.09585	-0.454375	2.8191	-0.161178	0.871954	0.999963
ARHGEF18	97.8653	-0.168466	0.935035	-0.180171	0.857018	0.999963
ARHGEF19	5.92422	-0.742585	1.49648	-0.496221	0.619738	0.999963
ARHGEF2	143.786	-0.196407	0.503986	-0.389708	0.696753	0.999963
ARHGEF26	62.3357	-0.111602	0.671599	-0.166174	0.86802	0.999963
ARHGEF28	1.85338	3.32476	2.54564	1.30606	0.191532	0.999963
ARHGEF3	98.9786	0.757484	0.715794	1.05824	0.289945	0.999963
ARHGEF34P	8.71068	-0.12808	1.38137	-0.0927197	0.926126	0.999963
ARHGEF35	2.8007	0.813246	2.23158	0.364427	0.715539	0.999963
ARHGEF39	13.496	0.204197	0.993682	0.205495	0.837185	0.999963
ARHGEF4	9.29745	0.398817	1.35286	0.294796	0.768149	0.999963
ARHGEF40	14.9215	2.34981	1.14138	2.05875	0.0395181	0.999963
ARHGEF5	10.1442	-2.22737	1.65101	-1.34909	0.177307	0.999963
ARHGEF6	261.373	-0.308321	0.683781	-0.450906	0.652057	0.999963
ARHGEF7	125.498	0.494478	0.438226	1.12836	0.259166	0.999963
ARHGEF9	19.6991	0.813374	1.40714	0.578034	0.563241	0.999963
ARID1A	314.575	0.0751178	0.409462	0.183455	0.854441	0.999963
ARID1B	88.9268	0.133869	0.776745	0.172346	0.863166	0.999963
ARID2	236.227	-0.143861	0.659934	-0.217993	0.827435	0.999963
ARID3A	4.13477	-0.431039	1.55684	-0.276868	0.781881	0.999963
ARID3B	124.111	-0.139503	0.494773	-0.281954	0.777979	0.999963
ARID4A	77.5166	-0.391333	0.59974	-0.652504	0.514076	0.999963
ARID4B	353.213	-0.334531	0.614169	-0.544688	0.585968	0.999963
ARID5A	648.333	0.623598	0.529051	1.17871	0.238514	0.999963
ARID5B	448.067	0.659151	0.567911	1.16066	0.245781	0.999963
ARIH1	236.24	-0.0428921	0.537213	-0.0798418	0.936363	0.999963
ARIH2	165.338	-0.164189	0.476046	-0.344902	0.730168	0.999963
ARIH2OS	7.33316	0.231713	0.868706	0.266733	0.789675	0.999963
ARL1	22.3876	-0.320563	1.14519	-0.279921	0.779538	0.999963
ARL10	25.3213	0.314379	0.628452	0.500244	0.616903	0.999963
ARL11	3.21918	-0.0810552	1.53257	-0.0528885	0.957821	0.999963
ARL13B	11.4684	0.0189844	1.12261	0.0169109	0.986508	0.999963
ARL14EP	19.3035	0.0103148	0.908365	0.0113554	0.99094	0.999963
ARL15	15.3169	-0.337805	0.905765	-0.37295	0.709186	0.999963
ARL16	27.0641	-0.688259	0.679947	-1.01223	0.31143	0.999963
ARL17A	167.638	0.283804	0.650428	0.436334	0.662594	0.999963
ARL17B	22.5269	-0.791998	0.657014	-1.20545	0.228029	0.999963
ARL2	22.45	0.520716	0.858624	0.606453	0.544214	0.999963
ARL2BP	95.949	-0.545187	0.917037	-0.594509	0.552172	0.999963
ARL3	10.7354	-1.12951	1.25741	-0.898282	0.369035	0.999963
ARL4A	85.235	-0.931963	0.842867	-1.10571	0.268854	0.999963
ARL4C	171.699	-0.177658	0.758167	-0.234325	0.814732	0.999963
ARL4D	5.55341	0.345308	1.27306	0.271243	0.786204	0.999963
ARL5A	39.9437	-0.0262934	0.98813	-0.0266092	0.978771	0.999963
ARL5B	54.6564	-0.42164	0.62403	-0.675672	0.499249	0.999963
ARL6IP1	273.253	-0.277435	0.434051	-0.639175	0.522709	0.999963
ARL6IP4	92.3871	0.543326	0.706293	0.769265	0.441736	0.999963
ARL6IP5	136.843	-0.506373	0.67786	-0.747017	0.455053	0.999963
ARL6IP6	19.0941	0.188287	0.751979	0.250388	0.802287	0.999963
ARL8A	7.73601	2.49846	1.57891	1.5824	0.113559	0.999963
ARL8B	160.136	-0.61829	0.480435	-1.28694	0.198116	0.999963
ARMC1	22.5032	-0.399235	0.718857	-0.555375	0.578639	0.999963
ARMC10	14.4809	-0.198831	0.966322	-0.205761	0.836978	0.999963
ARMC2	6.64429	-0.18753	1.2096	-0.155034	0.876794	0.999963
ARMC5	61.6282	0.0255563	0.605007	0.0422413	0.966306	0.999963
ARMC6	31.5263	0.58998	0.795559	0.741591	0.458335	0.999963
ARMC7	19.8311	1.0333	1.25603	0.822674	0.410693	0.999963
ARMC8	156.495	0.0943382	0.502813	0.187621	0.851174	0.999963
ARMC9	3.71924	-0.647932	1.3467	-0.481125	0.630428	0.999963
ARMCX2	2.43797	-0.831663	2.03599	-0.408482	0.68292	0.999963
ARMCX3	47.8781	-0.0994438	0.569936	-0.174482	0.861486	0.999963
ARMCX4	17.2589	0.261441	1.3745	0.190208	0.849146	0.999963
ARMCX5	9.60834	-1.08361	0.924278	-1.17238	0.241043	0.999963
ARMCX6	16.2709	-0.163982	0.853139	-0.19221	0.847578	0.999963
ARNT	149.132	0.032578	0.726857	0.0448203	0.964251	0.999963
ARNT2	3.56756	-1.48451	1.57162	-0.944573	0.344877	0.999963
ARNTL	106.591	0.481375	0.65453	0.735453	0.462064	0.999963
ARNTL2	2.07353	0.0118562	1.59587	0.00742934	0.994072	0.999963
ARPC1A	60.6974	-0.54652	0.807739	-0.676605	0.498657	0.999963
ARPC1B	246.184	0.149104	0.585654	0.254595	0.799036	0.999963
ARPC2	640.413	-0.237975	0.739839	-0.321657	0.747712	0.999963
ARPC3	178.297	-0.221376	0.959673	-0.230678	0.817565	0.999963
ARPC4	86.771	-0.00673833	0.431758	-0.0156067	0.987548	0.999963
ARPC4-TTLL3	50.8239	-0.223114	0.571786	-0.390206	0.696384	0.999963
ARPC5	91.0356	-0.34647	0.958916	-0.361315	0.717864	0.999963
ARPC5L	45.4766	-0.675833	0.997885	-0.677265	0.498238	0.999963
ARPIN	5.06406	0.153956	1.14206	0.134806	0.892765	0.999963
ARPP19	228.31	-0.209243	0.625121	-0.334723	0.737834	0.999963
ARRB1	26.5332	-0.552972	0.991536	-0.557692	0.577055	0.999963
ARRB2	46.3464	0.523007	0.802018	0.652113	0.514328	0.999963
ARRDC1	79.046	0.164935	0.505145	0.326511	0.744038	0.999963
ARRDC2	266.327	0.389017	0.400668	0.970921	0.331588	0.999963
ARRDC3	151.081	-0.376322	0.784447	-0.479728	0.631421	0.999963
ARRDC5	2.04759	-0.645428	1.83791	-0.351176	0.725456	0.999963
ARSA	122.732	0.48381	0.697053	0.694078	0.487633	0.999963
ARSB	23.3466	-0.856871	1.0898	-0.786262	0.431714	0.999963
ARSD	5.99602	0.343977	1.28316	0.26807	0.788645	0.999963
ARSG	26.6309	-0.518388	1.02586	-0.505322	0.613333	0.999963
ARSK	17.2229	0.980566	1.35189	0.725327	0.468251	0.999963
ART4	5.98434	1.51031	1.59742	0.94547	0.344419	0.999963
ARV1	4.55674	-0.226297	1.39677	-0.162015	0.871294	0.999963
AS3MT	3.25835	-0.186542	1.56614	-0.11911	0.905188	0.999963
ASAH1	30.6941	-0.403546	0.833692	-0.484047	0.628352	0.999963
ASAP1	78.1546	0.857106	0.9039	0.948231	0.343012	0.999963
ASB1	20.5733	-0.0574151	0.83704	-0.068593	0.945314	0.999963
ASB13	2.66553	0.428022	2.38288	0.179624	0.857448	0.999963
ASB16	15.4095	-0.472721	0.981688	-0.481539	0.630133	0.999963
ASB2	3.3222	-0.0852334	1.97955	-0.0430569	0.965656	0.999963
ASB4	3.95029	0.967767	1.35972	0.711739	0.476627	0.999963
ASB6	87.0538	0.411037	0.513945	0.799768	0.423845	0.999963
ASB7	35.4758	-0.0325086	0.636865	-0.0510447	0.95929	0.999963
ASB8	65.2168	0.527142	0.71016	0.742287	0.457913	0.999963
ASCC1	40.7032	0.660891	0.770833	0.857372	0.391239	0.999963
ASCC2	83.1354	0.404816	0.487543	0.830319	0.406358	0.999963
ASCC3	134.84	0.105194	0.554162	0.189826	0.849446	0.999963
ASF1A	24.2529	-0.541212	1.29171	-0.418989	0.675224	0.999963
ASF1B	7.47468	0.478383	1.28856	0.371254	0.710448	0.999963
ASH1L	338.204	0.139179	0.513876	0.270841	0.786513	0.999963
ASH2L	31.6728	0.0884174	0.762996	0.115882	0.907746	0.999963
ASIC4	0.477696	1.38663	4.12938	0.335796	0.737025	0.999963
ASL	25.6264	1.56117	0.938625	1.66326	0.096261	0.999963
ASMTL	73.1438	-0.0151721	0.683027	-0.0222131	0.982278	0.999963
ASNA1	50.9283	0.522447	0.725131	0.720487	0.471225	0.999963
ASNS	30.0933	0.413034	0.766563	0.538813	0.590016	0.999963
ASNSD1	31.1512	-0.22711	0.849645	-0.267299	0.789239	0.999963
ASPA	8.26317	-0.120167	0.921241	-0.130441	0.896218	0.999963
ASPH	20.1903	-0.253088	0.935128	-0.270645	0.786664	0.999963
ASPM	2.61414	-1.51409	1.98479	-0.762846	0.445555	0.999963
ASPSCR1	30.6181	-0.357303	0.771309	-0.463243	0.64319	0.999963
ASRGL1	7.70838	0.377792	1.0864	0.347748	0.728029	0.999963
ASS1	0.568012	-0.436044	3.52765	-0.123608	0.901626	0.999963
ASS1P1	2.69394	-0.89609	1.8716	-0.478784	0.632093	0.999963
ASTE1	47.8428	-0.324163	0.672277	-0.482187	0.629673	0.999963
ASTL	5.50396	0.771077	1.43956	0.535634	0.592212	0.999963
ASTN1	2.12699	4.38635	3.04657	1.43977	0.149933	0.999963
ASTN2	324.585	0.190998	0.656351	0.291	0.771051	0.999963
ASUN	13.3329	0.115893	0.752188	0.154075	0.877551	0.999963
ASXL1	170.625	0.77468	0.556252	1.39268	0.163717	0.999963
ASXL2	71.9543	-0.0874035	0.698901	-0.125059	0.900477	0.999963
ATAD1	47.3558	-0.0924964	0.653906	-0.141452	0.887513	0.999963
ATAD2	19.2339	0.565493	0.664231	0.851349	0.394576	0.999963
ATAD2B	212.313	0.795775	0.848506	0.937854	0.34832	0.999963
ATAD3A	6.85994	0.474533	1.19649	0.396604	0.691659	0.999963
ATAD3B	29.6961	0.535279	0.728418	0.734851	0.46243	0.999963
ATAD3C	3.75682	0.0935094	1.19202	0.0784463	0.937473	0.999963
ATAD5	8.90369	0.78494	1.17569	0.66764	0.504363	0.999963
ATAT1	24.2317	-0.00709032	0.625676	-0.0113323	0.990958	0.999963
ATCAY	14.152	0.128523	0.841368	0.152754	0.878592	0.999963
ATE1	29.0925	-0.00872166	0.86088	-0.0101311	0.991917	0.999963
ATF1	6.85226	-0.527888	1.11764	-0.472324	0.636696	0.999963
ATF2	67.7654	0.131739	0.680084	0.19371	0.846403	0.999963
ATF3	41.3863	-0.374532	1.2656	-0.295932	0.767282	0.999963
ATF4	318.998	-0.484125	0.547921	-0.883568	0.37693	0.999963
ATF5	4.77716	-1.32125	1.28867	-1.02528	0.305229	0.999963
ATF6	89.6315	-0.472071	0.665475	-0.709374	0.478092	0.999963
ATF6B	252.406	0.587293	0.619078	0.948658	0.342795	0.999963
ATF7	125.159	-0.508173	0.467396	-1.08724	0.276929	0.999963
ATF7IP	888.824	-0.111612	0.679348	-0.164293	0.8695	0.999963
ATF7IP2	57.0007	-0.879741	1.09456	-0.803742	0.421546	0.999963
ATG10	7.22239	0.322311	0.972864	0.331301	0.740417	0.999963
ATG101	52.0222	0.302877	0.499053	0.606902	0.543916	0.999963
ATG12	83.0614	-0.352417	0.879747	-0.400589	0.688723	0.999963
ATG13	321.893	0.261379	0.42948	0.608594	0.542794	0.999963
ATG14	53.0444	-0.297938	0.502635	-0.592753	0.553347	0.999963
ATG16L1	55.0814	0.269116	0.526227	0.511406	0.609067	0.999963
ATG16L2	90.4387	-0.0998519	0.49158	-0.203124	0.839038	0.999963
ATG2A	396.118	0.693388	0.676518	1.02494	0.305393	0.999963
ATG2B	122.402	0.14125	0.615381	0.229533	0.818455	0.999963
ATG3	94.4645	-0.309592	0.796633	-0.388626	0.697553	0.999963
ATG4A	9.60307	0.781167	1.00881	0.774342	0.438728	0.999963
ATG4B	97.272	0.443699	0.530404	0.836531	0.402856	0.999963
ATG4D	21.6258	2.42062	1.2773	1.8951	0.0580787	0.999963
ATG5	70.5907	0.159305	0.548275	0.290557	0.77139	0.999963
ATG7	34.7543	0.633877	0.922551	0.687092	0.492025	0.999963
ATG9A	288.541	0.0411336	0.485646	0.0846986	0.932501	0.999963
ATG9B	29.3257	2.26303	1.37577	1.64492	0.0999867	0.999963
ATHL1	192.845	1.02656	0.471125	2.17895	0.0293352	0.999963
ATIC	53.2797	0.071866	0.593963	0.120994	0.903696	0.999963
ATL1	2.32291	-3.00316	2.68356	-1.1191	0.263098	0.999963
ATL2	21.708	0.254402	0.634409	0.401007	0.688415	0.999963
ATL3	34.4095	-0.737012	0.758771	-0.971324	0.331387	0.999963
ATM	216.704	0.283668	0.621029	0.456772	0.647835	0.999963
ATMIN	29.1018	-0.837994	0.919207	-0.911648	0.361954	0.999963
ATN1	45.4263	0.551501	0.840969	0.655793	0.511958	0.999963
ATOX1	58.4718	-0.364706	0.663887	-0.549351	0.582765	0.999963
ATP10A	22.2558	0.814672	0.824752	0.987778	0.323261	0.999963
ATP10B	40.3128	0.326242	0.740421	0.440617	0.65949	0.999963
ATP10D	8.52426	-2.81174	1.39394	-2.01712	0.0436828	0.999963
ATP11A	126.524	1.54657	0.625897	2.47097	0.0134747	0.999963
ATP11B	72.7185	-0.796493	0.528723	-1.50645	0.131953	0.999963
ATP11C	22.1338	0.306899	0.778025	0.394459	0.693242	0.999963
ATP13A1	166.596	1.54991	0.822598	1.88417	0.0595419	0.999963
ATP13A2	23.5289	0.384104	0.869524	0.44174	0.658677	0.999963
ATP13A3	24.9494	0.0372826	0.895384	0.0416387	0.966787	0.999963
ATP1A1	302.174	-0.159212	0.498428	-0.319427	0.749402	0.999963
ATP1A3	31.485	-0.976935	0.755885	-1.29244	0.196205	0.999963
ATP1A4	2.98646	0.656898	1.33001	0.493904	0.621374	0.999963
ATP1B1	4.42676	-0.181026	1.55206	-0.116636	0.907149	0.999963
ATP1B2	1.82456	-0.0652074	1.82391	-0.0357515	0.97148	0.999963
ATP1B3	231.869	-0.153008	0.873985	-0.17507	0.861025	0.999963
ATP1B4	2.43374	-1.16788	1.56496	-0.746273	0.455503	0.999963
ATP2A2	75.5854	-0.00855586	0.777119	-0.0110097	0.991216	0.999963
ATP2A3	166.669	-0.00992532	0.752613	-0.0131878	0.989478	0.999963
ATP2B1	238.939	-0.27507	0.763666	-0.360196	0.7187	0.999963
ATP2B4	385.476	0.190166	0.71895	0.264505	0.791391	0.999963
ATP2C1	19.9751	-0.781187	0.828472	-0.942925	0.345719	0.999963
ATP5A1	372.89	-0.0338607	0.49133	-0.0689164	0.945056	0.999963
ATP5B	567.905	-0.0347288	0.428948	-0.0809627	0.935472	0.999963
ATP5C1	143.957	-0.2104	0.848997	-0.247821	0.804273	0.999963
ATP5D	62.1789	0.218575	0.745728	0.293103	0.769443	0.999963
ATP5E	109.178	-0.301918	2.01801	-0.149612	0.881071	0.999963
ATP5EP2	8.66506	-0.496852	1.65011	-0.301102	0.763337	0.999963
ATP5F1	157.338	-0.127404	0.973827	-0.130828	0.895911	0.999963
ATP5G1	37.0081	0.0624836	1.36115	0.0459051	0.963386	0.999963
ATP5G2	181.352	-0.0628893	0.804021	-0.0782185	0.937654	0.999963
ATP5G3	127.234	-0.293968	1.07665	-0.27304	0.784822	0.999963
ATP5H	48.5238	0.153104	0.958278	0.15977	0.873062	0.999963
ATP5I	24.7678	-0.256897	1.593	-0.161267	0.871883	0.999963
ATP5J	45.2552	0.212532	1.45537	0.146033	0.883895	0.999963
ATP5J2	16.6345	0.108675	1.30276	0.0834186	0.933519	0.999963
ATP5L	131.404	-0.303405	1.35082	-0.224608	0.822284	0.999963
ATP5O	150.044	-0.363223	0.931114	-0.390095	0.696467	0.999963
ATP5S	27.1104	-0.109345	0.849789	-0.128673	0.897617	0.999963
ATP5SL	46.2459	-0.368396	0.856393	-0.430171	0.667071	0.999963
ATP6AP1	119.057	0.892924	0.706923	1.26311	0.206549	0.999963
ATP6AP1L	1.31355	0.423579	2.19171	0.193264	0.846752	0.999963
ATP6AP2	73.2941	-0.209535	0.516336	-0.405811	0.684882	0.999963
ATP6V0A1	37.2371	0.397055	1.01923	0.389563	0.696859	0.999963
ATP6V0A2	46.28	-0.180558	0.49739	-0.363011	0.716597	0.999963
ATP6V0B	125.919	0.360886	0.686114	0.525986	0.598898	0.999963
ATP6V0C	68.803	-0.274761	0.749761	-0.366465	0.714018	0.999963
ATP6V0D1	133.156	-0.0550565	0.480203	-0.114653	0.908721	0.999963
ATP6V0E1	154.371	-0.147709	1.06846	-0.138245	0.890047	0.999963
ATP6V0E2	39.1173	-0.57698	0.684451	-0.842982	0.399239	0.999963
ATP6V1A	54.4037	0.770918	0.589285	1.30823	0.190797	0.999963
ATP6V1B2	120.435	-0.0286402	0.401064	-0.0714105	0.943071	0.999963
ATP6V1C1	25.659	1.03152	0.804786	1.28174	0.199934	0.999963
ATP6V1D	51.6179	-0.75137	0.855868	-0.877904	0.379996	0.999963
ATP6V1E1	56.7364	0.0124242	0.826373	0.0150347	0.988005	0.999963
ATP6V1E2	4.0677	1.78999	2.78192	0.643435	0.519942	0.999963
ATP6V1F	66.0175	-0.344058	1.03402	-0.332737	0.739333	0.999963
ATP6V1G1	106.435	-0.261621	0.991729	-0.263803	0.791931	0.999963
ATP6V1G2-DDX39B	10.872	2.32901	1.82526	1.27599	0.201959	0.999963
ATP6V1H	57.0059	0.0126762	0.514606	0.0246328	0.980348	0.999963
ATP7A	34.6661	1.0382	0.962908	1.0782	0.280946	0.999963
ATP8A1	79.561	-0.804123	0.553499	-1.4528	0.146279	0.999963
ATP8B1	3.31228	-1.73363	1.5841	-1.09439	0.273784	0.999963
ATP8B2	74.7354	0.857219	0.753669	1.13739	0.255374	0.999963
ATP8B3	4.15912	0.275753	1.10729	0.249035	0.803334	0.999963
ATP8B4	6.92401	-4.22372	3.96523	-1.06519	0.286791	0.999963
ATP9A	8.02512	-4.72592	2.53638	-1.86326	0.0624263	0.999963
ATP9B	421.678	0.273499	0.608117	0.449747	0.652893	0.999963
ATPAF1	6.82499	-0.215078	1.16706	-0.18429	0.853786	0.999963
ATPAF2	27.3573	0.0734693	0.814819	0.0901663	0.928155	0.999963
ATPIF1	133.142	-0.239517	0.70401	-0.340218	0.733692	0.999963
ATR	53.0155	0.0117515	0.790786	0.0148605	0.988143	0.999963
ATRAID	62.414	0.323866	0.835335	0.387708	0.698232	0.999963
ATRIP	4.76644	-0.0389997	1.44615	-0.0269679	0.978485	0.999963
ATRN	38.545	-0.69372	1.23981	-0.559538	0.575795	0.999963
ATRX	86.1584	-0.269064	0.452471	-0.594655	0.552074	0.999963
ATXN1	116.88	0.0507262	0.410352	0.123616	0.901619	0.999963
ATXN10	91.7524	-0.0902814	0.455795	-0.198074	0.842987	0.999963
ATXN1L	261.007	0.306973	0.671358	0.457242	0.647497	0.999963
ATXN2	109.097	-0.350531	0.63912	-0.548458	0.583377	0.999963
ATXN2L	464.31	0.331386	0.593428	0.558427	0.576553	0.999963
ATXN3	330.56	0.363068	0.590643	0.6147	0.538753	0.999963
ATXN7	406.803	0.207377	0.581291	0.356752	0.721277	0.999963
ATXN7L1	105.069	1.05865	0.752053	1.40768	0.159225	0.999963
ATXN7L2	78.3357	0.280427	0.515987	0.543476	0.586802	0.999963
ATXN7L3	31.5917	2.40843	0.941421	2.55829	0.0105187	0.999963
ATXN7L3B	203.648	0.553657	0.856281	0.646584	0.517901	0.999963
AUH	11.7487	-0.120245	0.775308	-0.155093	0.876748	0.999963
AUP1	208.841	0.381539	0.533166	0.71561	0.474232	0.999963
AURKA	2.75797	-0.433791	2.19219	-0.19788	0.843139	0.999963
AURKAIP1	52.5555	-0.016597	0.901249	-0.0184155	0.985307	0.999963
AURKB	2.72413	3.37516	2.58888	1.30371	0.192332	0.999963
AUTS2	40.0166	0.654584	0.741091	0.883271	0.37709	0.999963
AVIL	5.4867	-0.59367	1.43185	-0.414617	0.678422	0.999963
AVL9	145.241	0.391624	0.557736	0.702167	0.482575	0.999963
AVPI1	19.3405	0.638962	0.798687	0.800015	0.423702	0.999963
AXIN1	56.482	-0.126841	0.71572	-0.177221	0.859335	0.999963
AXIN2	18.3327	-0.135239	0.811303	-0.166694	0.867611	0.999963
AXL	28.6852	-1.05089	1.16308	-0.903541	0.366239	0.999963
AZI2	33.3876	-0.87196	0.700055	-1.24556	0.212927	0.999963
AZIN1	99.7311	-0.866729	0.759637	-1.14098	0.253879	0.999963
AZIN2	23.0063	2.29469	1.00519	2.28284	0.0224397	0.999963
B2M	6964.67	-0.321201	1.17137	-0.27421	0.783923	0.999963
B3GALNT2	9.39204	-1.47006	1.41057	-1.04217	0.297333	0.999963
B3GALT1	6.81551	-0.905349	1.30556	-0.693458	0.488022	0.999963
B3GALT2	6.11417	0.225271	1.29471	0.173993	0.861871	0.999963
B3GALT4	13.5397	0.860024	1.02702	0.837401	0.402367	0.999963
B3GALT5	1.81708	1.1334	1.93343	0.586211	0.557733	0.999963
B3GALT6	9.56479	-0.121946	1.25006	-0.0975525	0.922288	0.999963
B3GALTL	24.0893	-0.17806	0.85279	-0.208798	0.834606	0.999963
B3GAT1	17.8562	2.97813	1.46707	2.02999	0.0423575	0.999963
B3GAT2	6.39627	-0.377948	1.50245	-0.251554	0.801386	0.999963
B3GAT3	23.7645	-0.110725	0.900219	-0.122998	0.902109	0.999963
B3GNT1	2.31943	-0.631471	3.18528	-0.198247	0.842852	0.999963
B3GNT2	94.812	-0.552548	0.693908	-0.796284	0.425867	0.999963
B3GNT4	5.18275	2.25756	1.91515	1.17879	0.238483	0.999963
B3GNT5	8.63984	-0.0655901	1.19932	-0.0546894	0.956386	0.999963
B3GNT6	2.21201	-2.64755	2.16567	-1.22251	0.221515	0.999963
B3GNT7	22.6117	-6.08603	2.76713	-2.1994	0.0278494	0.999963
B3GNT9	9.45838	1.85632	2.09068	0.887903	0.374593	0.999963
B3GNTL1	17.1193	0.485109	0.862049	0.562739	0.573613	0.999963
B4GALNT1	1.84738	0.187586	2.49398	0.0752157	0.940043	0.999963
B4GALT1	645.463	0.0671526	0.718207	0.0935003	0.925506	0.999963
B4GALT3	107.36	0.209694	0.491188	0.426912	0.669443	0.999963
B4GALT4	79.2174	0.0101705	0.563171	0.0180593	0.985592	0.999963
B4GALT5	12.4863	-0.912037	0.896573	-1.01725	0.309035	0.999963
B4GALT7	30.5053	0.635248	0.747101	0.850284	0.395167	0.999963
B9D2	23.0897	-0.144581	0.774549	-0.186665	0.851924	0.999963
BAALC	1.6793	-1.28404	3.22191	-0.398536	0.690235	0.999963
BABAM1	88.013	0.25624	0.631141	0.405994	0.684747	0.999963
BACE2	2.21674	-0.46574	1.74745	-0.266525	0.789835	0.999963
BACH1	82.9026	0.340884	0.571528	0.596443	0.550879	0.999963
BACH2	213.974	0.454645	0.606964	0.749048	0.453828	0.999963
BAD	20.7215	-0.535643	0.988027	-0.542133	0.587727	0.999963
BAG1	41.82	-0.104362	0.781097	-0.13361	0.893711	0.999963
BAG2	16.4496	-0.508506	1.05406	-0.482426	0.629503	0.999963
BAG3	98.479	-0.444182	0.844773	-0.5258	0.599027	0.999963
BAG4	45.5711	0.0839142	0.663522	0.126468	0.899362	0.999963
BAG5	55.7895	0.0840439	0.81681	0.102893	0.918048	0.999963
BAG6	110.521	0.122723	0.655744	0.187151	0.851543	0.999963
BAHCC1	0.557413	-2.62099	4.0977	-0.639624	0.522417	0.999963
BAHD1	18.155	-0.536405	0.722205	-0.742732	0.457644	0.999963
BAI2	2.77737	1.00485	2.44804	0.410471	0.68146	0.999963
BAIAP2	44.4481	-0.386308	0.734817	-0.52572	0.599083	0.999963
BAIAP3	12.124	1.87772	1.48	1.26873	0.204539	0.999963
BAK1	74.4793	-0.627314	0.606891	-1.03365	0.3013	0.999963
BANF1	37.7428	-0.515172	0.735628	-0.700316	0.48373	0.999963
BANK1	2.09176	4.32578	2.85352	1.51595	0.129533	0.999963
BANP	54.5	0.409694	0.649007	0.631263	0.527869	0.999963
BAP1	45.2351	0.44983	0.732455	0.61414	0.539123	0.999963
BARD1	6.18044	0.256523	1.2881	0.199148	0.842147	0.999963
BARX2	1.60438	0.34977	1.8102	0.193222	0.846785	0.999963
BATF	91.8946	1.90995	0.908125	2.10318	0.0354501	0.999963
BAX	9.18226	-0.457783	1.1926	-0.383853	0.701087	0.999963
BAZ1A	134.119	0.190291	1.02885	0.184954	0.853265	0.999963
BAZ1B	43.7073	-0.762533	0.903275	-0.844188	0.398564	0.999963
BAZ2A	365.189	0.475826	0.604103	0.787658	0.430897	0.999963
BAZ2B	73.3005	-0.247674	0.727574	-0.340411	0.733547	0.999963
BBIP1	63.9608	0.633343	0.649137	0.975668	0.329229	0.999963
BBOX1	2.67074	-0.532029	1.69786	-0.313353	0.754013	0.999963
BBS1	18.901	-0.121104	0.95162	-0.127261	0.898734	0.999963
BBS10	9.53104	1.59311	1.35238	1.178	0.238796	0.999963
BBS12	5.15832	-0.47757	1.39034	-0.343491	0.731229	0.999963
BBS2	83.2632	0.38536	0.49286	0.781884	0.434283	0.999963
BBS4	12.5912	0.56473	1.25538	0.449849	0.652819	0.999963
BBS5	7.44124	0.689562	1.10195	0.625767	0.531468	0.999963
BBS7	4.78276	-1.20536	1.76566	-0.682667	0.494818	0.999963
BBS9	25.9703	0.462785	0.811778	0.570088	0.568618	0.999963
BBX	123.952	-0.0207437	0.617715	-0.0335813	0.973211	0.999963
BCAM	2.16235	0.820603	1.83789	0.446492	0.655242	0.999963
BCAP29	16.3599	-0.460741	0.777104	-0.592895	0.553251	0.999963
BCAP31	124.057	0.498342	0.825286	0.603841	0.545949	0.999963
BCAR3	1.76942	-2.02611	2.56405	-0.790199	0.429411	0.999963
BCAS1	2.86967	-0.626885	1.78806	-0.350595	0.725892	0.999963
BCAS2	94.5305	-0.643051	0.857678	-0.749758	0.4534	0.999963
BCAS3	87.6428	1.69712	0.934344	1.81638	0.0693127	0.999963
BCAS4	51.1455	0.264871	0.592868	0.446762	0.655047	0.999963
BCAT1	4.82215	-0.58301	1.34649	-0.432984	0.665026	0.999963
BCAT2	6.04826	0.0728458	1.10476	0.065938	0.947427	0.999963
BCCIP	51.8646	-0.558515	0.924259	-0.604284	0.545655	0.999963
BCDIN3D	9.09579	-0.136679	0.860491	-0.158838	0.873796	0.999963
BCKDHA	29.6161	0.169945	0.743473	0.228583	0.819193	0.999963
BCKDHB	16.9454	-0.36447	0.701391	-0.519639	0.603315	0.999963
BCKDK	23.2074	0.408122	0.957898	0.42606	0.670064	0.999963
BCL10	34.2921	-0.710164	0.649932	-1.09267	0.274537	0.999963
BCL11A	1.68239	0.217179	1.92618	0.112751	0.910228	0.999963
BCL11B	98.4516	0.542354	0.663366	0.817578	0.413598	0.999963
BCL2	27.2922	-0.517031	0.680677	-0.759583	0.447504	0.999963
BCL2A1	25.1417	-0.75611	1.1148	-0.678246	0.497616	0.999963
BCL2L1	27.6305	0.11602	0.78391	0.148001	0.882342	0.999963
BCL2L11	166.322	-0.615319	0.795599	-0.773404	0.439283	0.999963
BCL2L12	4.75438	-0.795892	1.53196	-0.519526	0.603394	0.999963
BCL2L13	30.044	-0.101132	0.849127	-0.119101	0.905196	0.999963
BCL2L14	1.8923	-0.58733	1.62613	-0.361183	0.717963	0.999963
BCL2L15	4.44765	-0.434113	1.3281	-0.326869	0.743767	0.999963
BCL2L2	1.45799	0.177541	4.12433	0.0430472	0.965664	0.999963
BCL2L2-PABPN1	6.93874	-3.48265	2.28063	-1.52706	0.126747	0.999963
BCL3	165.453	0.904317	0.749223	1.20701	0.22743	0.999963
BCL6	340.337	1.27958	0.673594	1.89964	0.0574805	0.999963
BCL7A	12.9965	0.278205	1.06299	0.261718	0.793539	0.999963
BCL7B	58.0102	-0.179162	0.7885	-0.227219	0.820253	0.999963
BCL7C	4.31627	-0.485132	1.33832	-0.362493	0.716984	0.999963
BCL9	57.7161	1.49435	1.03345	1.44598	0.148182	0.999963
BCL9L	331.349	1.35498	0.767063	1.76645	0.0773211	0.999963
BCLAF1	759.418	0.644425	0.752633	0.856227	0.391872	0.999963
BCO2	3.50725	-0.704429	1.47531	-0.477477	0.633022	0.999963
BCOR	274.915	0.697839	0.535093	1.30415	0.192184	0.999963
BCORL1	21.9583	-0.542436	0.927844	-0.584619	0.558804	0.999963
BCORP1	30.3417	4.78459	3.86061	1.23934	0.215221	0.999963
BCR	106.714	0.484825	0.83352	0.581659	0.560796	0.999963
BCRP2	16.0996	1.52306	1.00918	1.5092	0.131247	0.999963
BCS1L	13.4251	0.570762	0.7311	0.780688	0.434986	0.999963
BCYRN1	30.9046	-0.246431	0.575354	-0.428312	0.668424	0.999963
BDH1	20.6566	0.645652	0.818231	0.789083	0.430064	0.999963
BDH2	22.9694	0.966312	1.27309	0.759031	0.447834	0.999963
BDKRB2	1.06244	0.136186	4.05958	0.0335469	0.973238	0.999963
BDP1	140.28	-0.104825	0.570279	-0.183813	0.85416	0.999963
BEAN1	0.464063	-1.10551	4.21969	-0.261988	0.793331	0.999963
BECN1	154.752	0.219419	0.41393	0.530086	0.596052	0.999963
BEND3	11.0729	-0.402706	1.26555	-0.318207	0.750328	0.999963
BEND3P3	10.5252	0.248094	1.03358	0.240033	0.810304	0.999963
BEND4	5.4635	0.0765984	2.16461	0.0353867	0.971771	0.999963
BEND5	5.611	0.787145	1.46462	0.537442	0.590963	0.999963
BEND7	4.79227	0.556889	1.63292	0.341038	0.733075	0.999963
BEST1	35.8086	0.684992	0.720112	0.95123	0.341488	0.999963
BEST3	3.51207	-0.979685	2.17987	-0.449423	0.653126	0.999963
BET1	13.5251	-0.226237	0.929832	-0.243309	0.807766	0.999963
BET1L	279.191	0.139211	0.49088	0.283595	0.77672	0.999963
BEX2	19.94	-0.748428	1.09318	-0.684632	0.493576	0.999963
BEX4	33.8932	-0.450334	0.855293	-0.526526	0.598522	0.999963
BEX5	3.18997	0.0535618	1.61274	0.0332117	0.973506	0.999963
BFAR	59.0216	-0.0372626	0.466399	-0.0798942	0.936321	0.999963
BHLHB9	3.56245	0.316079	1.41825	0.222865	0.82364	0.999963
BHLHE40	215.891	-0.59983	0.708166	-0.847018	0.396985	0.999963
BICD1	16.7767	-0.605828	1.21468	-0.498753	0.617953	0.999963
BICD2	61.5085	0.437704	0.783184	0.558878	0.576245	0.999963
BID	49.9613	0.15147	0.8446	0.17934	0.857671	0.999963
BIK	9.51089	-0.442318	1.14631	-0.385862	0.699599	0.999963
BIN1	75.1021	0.0921193	0.619824	0.148622	0.881852	0.999963
BIN2	193.185	-0.000678217	0.598441	-0.00113331	0.999096	0.999963
BIN3	76.4258	0.465219	0.577063	0.806184	0.420137	0.999963
BIRC2	255.178	-0.210006	0.674091	-0.311539	0.755391	0.999963
BIRC3	649.757	-0.420905	1.04695	-0.402029	0.687663	0.999963
BIRC5	4.75211	-0.126622	1.4154	-0.0894604	0.928716	0.999963
BIRC6	361.592	0.297778	0.619299	0.480831	0.630637	0.999963
BIVM	2.10553	0.646139	2.22573	0.290304	0.771584	0.999963
BLCAP	81.9707	0.0607781	0.572397	0.106182	0.915438	0.999963
BLK	11.1218	0.720933	1.75699	0.410324	0.681568	0.999963
BLM	11.6956	-0.902151	1.01376	-0.889909	0.373515	0.999963
BLMH	46.0084	0.209352	0.688448	0.304093	0.761057	0.999963
BLNK	1.81345	-1.99049	3.35003	-0.59417	0.552398	0.999963
BLOC1S1	51.4692	0.33478	1.28948	0.259625	0.795153	0.999963
BLOC1S2	46.3078	-0.703722	0.996086	-0.706487	0.479885	0.999963
BLOC1S3	19.643	-0.182168	0.64474	-0.282544	0.777526	0.999963
BLOC1S4	5.74805	-0.120987	1.33812	-0.0904162	0.927956	0.999963
BLOC1S5	13.9675	-0.606973	0.874149	-0.694359	0.487457	0.999963
BLOC1S6	1482.91	0.478299	0.802827	0.595768	0.55133	0.999963
BLVRA	28.2759	-0.331811	1.08016	-0.307186	0.758702	0.999963
BLVRB	4.562	-0.84253	1.56769	-0.537435	0.590967	0.999963
BLZF1	35.795	-0.231368	0.574621	-0.402644	0.68721	0.999963
BMF	5.21549	0.0893692	1.69901	0.0526008	0.95805	0.999963
BMI1	21.2521	-0.782979	1.20763	-0.648358	0.516753	0.999963
BMP1	6.47343	-0.90458	1.44065	-0.627898	0.530071	0.999963
BMP2K	8.53414	0.0449124	1.39045	0.0323007	0.974232	0.999963
BMP8B	3.31848	1.12388	1.48825	0.755172	0.450146	0.999963
BMPR1A	16.7926	0.790982	0.785162	1.00741	0.313737	0.999963
BMPR2	23.3806	-0.0167578	1.07601	-0.0155741	0.987574	0.999963
BMS1	70.0391	-0.184916	0.46872	-0.394512	0.693203	0.999963
BMS1P1	60.6757	0.168176	0.591607	0.284271	0.776203	0.999963
BMS1P20	5.04193	0.530109	1.30302	0.406831	0.684132	0.999963
BMS1P4	7.18697	0.776051	1.10809	0.700349	0.483709	0.999963
BNC2	1.24426	-0.0539614	2.84197	-0.0189874	0.984851	0.999963
BNIP1	17.4141	-0.0878847	1.14613	-0.0766795	0.938879	0.999963
BNIP2	180.845	-0.218853	0.427893	-0.511467	0.609024	0.999963
BNIP3	38.8586	-0.70781	1.11626	-0.634091	0.526021	0.999963
BNIP3L	108.729	0.145085	0.678917	0.213701	0.83078	0.999963
BNIPL	2.04319	0.0451368	1.96505	0.0229698	0.981674	0.999963
BOC	3.65587	2.60188	3.18183	0.81773	0.413512	0.999963
BOD1	8.22537	1.53885	1.51117	1.01832	0.308528	0.999963
BOD1L1	42.4892	-0.835739	0.685679	-1.21885	0.222902	0.999963
BOLA1	5.04079	-0.456801	1.51911	-0.300704	0.76364	0.999963
BOLA2	4.12625	0.500769	1.67377	0.299186	0.764798	0.999963
BOLA2B	11.5857	0.752181	1.20823	0.622548	0.533581	0.999963
BOLA3	12.0339	-0.444936	1.11008	-0.400814	0.688557	0.999963
BOP1	14.7271	-0.431114	0.952272	-0.452722	0.650749	0.999963
BORA	10.427	-1.5594	1.35759	-1.14865	0.250699	0.999963
BPGM	55.3332	-0.191763	0.744322	-0.257634	0.796689	0.999963
BPHL	7.54485	1.05237	1.18978	0.884509	0.376422	0.999963
BPNT1	8.73589	-0.620878	1.16507	-0.532912	0.594095	0.999963
BPTF	130.27	-0.772372	0.607141	-1.27215	0.203321	0.999963
BRAF	111.921	-0.404872	0.533297	-0.759187	0.447741	0.999963
BRAP	64.8446	-0.249496	0.49624	-0.502774	0.615123	0.999963
BRAT1	60.9189	-0.492047	0.69963	-0.703296	0.481871	0.999963
BRCA1	8.1609	1.12909	1.06177	1.0634	0.287602	0.999963
BRCA2	8.33887	-0.583156	1.58158	-0.368717	0.712339	0.999963
BRCC3	15.9465	-1.19876	1.29164	-0.928095	0.353358	0.999963
BRD1	130.354	0.695996	0.708826	0.981899	0.32615	0.999963
BRD2	1469.42	0.388631	0.801455	0.484906	0.627743	0.999963
BRD3	22.354	-0.347172	0.704724	-0.492636	0.62227	0.999963
BRD4	113.027	0.435895	0.556592	0.78315	0.433539	0.999963
BRD7	53.4723	0.12892	0.648158	0.198903	0.842339	0.999963
BRD7P4	6.56706	-0.377337	1.58053	-0.238741	0.811306	0.999963
BRD8	43.6324	0.0310559	0.591064	0.0525425	0.958096	0.999963
BRD9	108.469	0.00928299	0.51324	0.018087	0.985569	0.999963
BRE	77.4725	0.0830129	0.532908	0.155773	0.876212	0.999963
BRF1	83.8737	-0.128307	0.539463	-0.237842	0.812004	0.999963
BRF2	33.2643	0.71375	0.686006	1.04044	0.298134	0.999963
BRI3	12.3751	0.104614	0.862752	0.121256	0.903488	0.999963
BRI3BP	14.6635	0.0849712	0.755804	0.112425	0.910486	0.999963
BRINP2	1.34633	2.73153	4.12422	0.662314	0.50777	0.999963
BRIP1	5.37015	0.0418431	1.38481	0.0302158	0.975895	0.999963
BRIX1	37.4795	-0.0643621	1.07044	-0.060127	0.952054	0.999963
BRK1	100.4	-0.0886798	0.977438	-0.0907268	0.92771	0.999963
BRMS1	55.4159	-0.448629	0.738303	-0.607649	0.54342	0.999963
BRMS1L	9.36553	-0.0934525	1.03656	-0.0901562	0.928163	0.999963
BROX	32.9112	-0.308065	0.66561	-0.462831	0.643486	0.999963
BRPF1	36.9498	-0.0415334	0.6619	-0.0627488	0.949967	0.999963
BRPF3	69.773	-0.186266	0.688897	-0.270382	0.786866	0.999963
BRWD1	142.76	-0.436019	0.433012	-1.00694	0.313962	0.999963
BRWD3	27.9584	-0.424049	1.0376	-0.408681	0.682774	0.999963
BSCL2	16.5565	0.844098	0.919589	0.917908	0.358667	0.999963
BSDC1	232.211	0.337458	0.378563	0.891418	0.372705	0.999963
BSG	344.083	1.51754	0.724257	2.09531	0.0361437	0.999963
BSN	17.4935	-0.42749	1.26721	-0.337347	0.735855	0.999963
BST2	40.4938	-0.0173174	0.917768	-0.018869	0.984946	0.999963
BTAF1	232.461	-0.163713	0.555406	-0.294763	0.768175	0.999963
BTBD1	21.9447	0.758658	1.08702	0.697923	0.485225	0.999963
BTBD10	32.1651	-0.709422	0.812013	-0.873659	0.382304	0.999963
BTBD11	33.9319	0.659463	0.985412	0.669226	0.503351	0.999963
BTBD18	20.8993	2.07865	1.38159	1.50453	0.132444	0.999963
BTBD19	24.1309	0.507257	0.711647	0.712793	0.475974	0.999963
BTBD2	61.7336	1.43659	0.786109	1.82747	0.0676297	0.999963
BTBD3	5.28688	0.0812579	1.69168	0.0480338	0.961689	0.999963
BTBD6	13.0487	-0.0787647	0.933394	-0.0843853	0.93275	0.999963
BTBD7	27.5639	0.675569	0.656652	1.02881	0.303569	0.999963
BTBD7P1	3.68928	-1.2468	1.48745	-0.83821	0.401913	0.999963
BTBD9	202.219	0.552713	0.933086	0.59235	0.553617	0.999963
BTD	24.3098	0.310776	0.864912	0.359315	0.719359	0.999963
BTF3	575.748	-0.156313	0.97263	-0.160712	0.872321	0.999963
BTF3L4	71.0775	0.143639	0.539962	0.266017	0.790226	0.999963
BTG1	547.793	-0.846037	0.619691	-1.36526	0.172172	0.999963
BTG2	570.334	0.298572	0.58775	0.507991	0.61146	0.999963
BTG3	29.9455	-0.336981	0.704719	-0.478177	0.632524	0.999963
BTK	3.09895	-5.67021	3.38974	-1.67276	0.0943755	0.999963
BTLA	31.2398	-0.209106	0.676406	-0.309143	0.757213	0.999963
BTN2A1	44.6045	-0.0899455	0.555971	-0.161781	0.871478	0.999963
BTN2A2	20.4758	-0.49399	0.780007	-0.633314	0.526528	0.999963
BTN2A3P	7.61574	-2.90039	1.52002	-1.90812	0.0563751	0.999963
BTN3A1	112.873	0.230176	0.493346	0.466562	0.640814	0.999963
BTN3A2	118.901	0.162523	0.604204	0.268987	0.78794	0.999963
BTN3A3	96.8492	0.218348	0.898507	0.243012	0.807996	0.999963
BTNL9	1.81097	2.95123	2.30915	1.27806	0.201228	0.999963
BTRC	62.4603	-0.297261	0.762561	-0.38982	0.69667	0.999963
BUB1	2.73571	-5.85939	2.48859	-2.3545	0.0185476	0.999963
BUB1B	5.55572	-1.75888	1.89964	-0.925902	0.354497	0.999963
BUB3	176.914	-0.0523132	0.762926	-0.0685691	0.945333	0.999963
BUD13	35.3893	0.185625	0.661705	0.280525	0.779075	0.999963
BUD31	124.318	-0.439591	0.841259	-0.522539	0.601295	0.999963
BVES	3.98162	-0.718875	1.42004	-0.506237	0.61269	0.999963
BYSL	8.99949	-0.169873	1.05205	-0.161469	0.871724	0.999963
BZRAP1	43.2679	-0.883212	0.756782	-1.16706	0.243185	0.999963
BZW1	229.056	-0.638161	0.443678	-1.43834	0.150337	0.999963
BZW2	42.9104	-0.188281	1.01248	-0.18596	0.852476	0.999963
C10orf10	0.560021	-2.45424	4.10632	-0.597673	0.550058	0.999963
C10orf11	3.34593	-3.34686	2.12498	-1.57501	0.115254	0.999963
C10orf111	3.92736	-0.275201	1.52141	-0.180886	0.856457	0.999963
C10orf12	44.4573	-0.14619	0.995884	-0.146794	0.883295	0.999963
C10orf128	10.2864	0.289207	1.22737	0.235631	0.813719	0.999963
C10orf2	3.5267	0.272629	1.65306	0.164924	0.869004	0.999963
C10orf32	49.7351	0.583271	1.00192	0.582153	0.560464	0.999963
C10orf32T	3.49669	-0.714721	1.69877	-0.420729	0.673953	0.999963
C10orf40	4.84192	0.00876438	1.18711	0.00738295	0.994109	0.999963
C10orf53	4.74682	0.10289	1.38602	0.074234	0.940824	0.999963
C10orf54	306.317	0.43379	0.8627	0.502828	0.615085	0.999963
C10orf71	1.19836	0.652042	4.1897	0.15563	0.876325	0.999963
C10orf76	57.6247	-0.475346	0.616014	-0.771647	0.440324	0.999963
C10orf82	9.84605	-0.317669	0.942718	-0.336972	0.736138	0.999963
C10orf85	1.57893	-0.462826	2.43376	-0.190169	0.849177	0.999963
C11orf1	21.2214	-0.0279099	0.717428	-0.0389027	0.968968	0.999963
C11orf21	22.897	-1.22159	1.1938	-1.02328	0.306175	0.999963
C11orf24	39.53	0.0501967	0.780597	0.0643055	0.948727	0.999963
C11orf30	197.486	0.432841	0.511795	0.845731	0.397703	0.999963
C11orf31	44.7005	-0.114571	0.850892	-0.134648	0.89289	0.999963
C11orf48	40.6794	-0.341326	1.0304	-0.331256	0.740451	0.999963
C11orf49	30.7546	0.601133	0.797507	0.753765	0.45099	0.999963
C11orf54	13.422	-0.531052	1.16194	-0.457041	0.647642	0.999963
C11orf57	33.9759	-0.491164	0.883777	-0.555756	0.578377	0.999963
C11orf58	204.585	-0.170009	0.721029	-0.235787	0.813598	0.999963
C11orf63	4.44551	0.0555842	1.593	0.0348927	0.972165	0.999963
C11orf68	23.3456	2.27596	1.226	1.85642	0.0633944	0.999963
C11orf71	5.3351	0.403208	1.53868	0.262047	0.793285	0.999963
C11orf72	96.2598	0.119799	0.68413	0.175112	0.860992	0.999963
C11orf73	10.759	0.499125	1.03835	0.480692	0.630735	0.999963
C11orf80	8.59377	0.23621	1.61945	0.145858	0.884034	0.999963
C12orf10	31.6349	0.100313	0.916371	0.109468	0.912831	0.999963
C12orf29	20.2177	-0.498035	1.01358	-0.49136	0.623172	0.999963
C12orf4	31.1819	0.0433087	0.789532	0.0548536	0.956255	0.999963
C12orf43	33.6364	0.131437	0.727703	0.18062	0.856666	0.999963
C12orf45	8.45346	-0.114202	1.37297	-0.0831785	0.93371	0.999963
C12orf49	23.5792	-0.0573998	0.726823	-0.0789735	0.937054	0.999963
C12orf5	38.4144	0.313201	0.543703	0.576051	0.564581	0.999963
C12orf50	93.7049	0.387739	0.72234	0.536782	0.591418	0.999963
C12orf55	377.842	0.473599	0.746731	0.63423	0.525931	0.999963
C12orf57	88.7644	-0.0797785	0.906017	-0.0880541	0.929834	0.999963
C12orf60	6.26188	-0.0501589	1.14283	-0.0438902	0.964992	0.999963
C12orf65	124.806	0.199482	0.390186	0.511248	0.609178	0.999963
C12orf66	20.2939	0.32814	1.02267	0.320866	0.748312	0.999963
C12orf73	4.72824	-0.211687	1.22397	-0.172951	0.86269	0.999963
C12orf75	40.5346	0.644679	1.29005	0.499732	0.617264	0.999963
C12orf76	43.6637	-0.387384	0.624025	-0.620784	0.534742	0.999963
C12orf79	4.37158	-0.86565	1.49344	-0.579633	0.562162	0.999963
C14orf1	40.3533	-0.0819043	0.930318	-0.0880391	0.929846	0.999963
C14orf119	71.8345	0.210048	1.03723	0.202508	0.83952	0.999963
C14orf132	3.78846	-1.37927	1.90226	-0.725068	0.46841	0.999963
C14orf142	4.87456	-0.470258	1.5759	-0.298406	0.765393	0.999963
C14orf159	93.7069	2.22278	1.13785	1.95349	0.0507613	0.999963
C14orf166	170.238	-0.140466	0.807323	-0.17399	0.861873	0.999963
C14orf169	33.6492	-0.115187	0.972491	-0.118445	0.905715	0.999963
C14orf182	9.10942	-0.57209	1.10206	-0.519108	0.603686	0.999963
C14orf2	69.4311	-0.231726	1.1017	-0.210336	0.833406	0.999963
C14orf28	5.61661	-0.211021	1.08683	-0.194161	0.84605	0.999963
C14orf64	32.6307	-0.2008	0.683403	-0.293823	0.768893	0.999963
C14orf79	9.08342	-0.469177	1.14703	-0.409038	0.682512	0.999963
C14orf80	49.2118	1.03618	0.847882	1.22208	0.221678	0.999963
C14orf93	9.3968	0.218799	1.35678	0.161264	0.871886	0.999963
C15orf27	4.39674	0.387079	1.1286	0.342973	0.731618	0.999963
C15orf37	39.2253	0.500019	0.864635	0.578301	0.563061	0.999963
C15orf38-AP3S2	13.3767	0.452813	1.3537	0.334501	0.738002	0.999963
C15orf39	145.784	-0.0110334	0.868281	-0.0127072	0.989861	0.999963
C15orf40	81.4694	0.0394264	0.439362	0.0897356	0.928497	0.999963
C15orf41	4.90614	-1.08076	1.52456	-0.708898	0.478388	0.999963
C15orf52	4.43097	-0.209894	1.72482	-0.12169	0.903145	0.999963
C15orf57	67.7967	-0.268996	0.648181	-0.415001	0.678141	0.999963
C15orf59	2.98393	0.429287	1.69986	0.252543	0.800621	0.999963
C15orf61	17.1212	0.346127	1.17886	0.293611	0.769055	0.999963
C16orf13	45.7011	0.786876	0.782122	1.00608	0.314378	0.999963
C16orf45	1.69274	-2.53218	2.36286	-1.07166	0.283873	0.999963
C16orf46	5.7073	-1.40745	1.76775	-0.796179	0.425928	0.999963
C16orf52	6.87477	0.178972	1.24893	0.1433	0.886053	0.999963
C16orf54	221.211	0.496043	0.800314	0.619811	0.535382	0.999963
C16orf58	38.8782	-0.429611	0.663201	-0.647783	0.517125	0.999963
C16orf62	55.7531	-0.264818	0.836798	-0.316466	0.751649	0.999963
C16orf70	73.4856	0.174666	0.497682	0.350959	0.725619	0.999963
C16orf72	208.45	-0.0505509	0.458981	-0.110137	0.912301	0.999963
C16orf87	12.9967	-0.32243	0.828438	-0.389202	0.697127	0.999963
C16orf91	13.877	-0.506929	0.977315	-0.518696	0.603973	0.999963
C16orf93	2.32976	0.550442	2.4582	0.223921	0.822819	0.999963
C17orf102	2.56792	0.78024	4.17924	0.186694	0.8519	0.999963
C17orf104	4.02397	-0.622691	1.32485	-0.47001	0.638348	0.999963
C17orf105	29.0959	-0.752244	0.983712	-0.764699	0.444451	0.999963
C17orf107	11.1764	-0.421263	0.897825	-0.469204	0.638924	0.999963
C17orf49	99.8014	-0.0201153	0.759381	-0.0264891	0.978867	0.999963
C17orf51	19.9791	-0.235644	1.01744	-0.231605	0.816845	0.999963
C17orf53	3.99701	0.696512	1.74752	0.398573	0.690208	0.999963
C17orf59	14.3616	-0.540311	0.746311	-0.723976	0.469081	0.999963
C17orf61-PLSCR3	15.4308	2.95195	1.58733	1.8597	0.0629282	0.999963
C17orf62	327.329	1.039	0.494504	2.1011	0.0356324	0.999963
C17orf70	90.545	1.48254	0.86364	1.71662	0.0860489	0.999963
C17orf75	24.907	-0.286561	0.925402	-0.309661	0.756819	0.999963
C17orf80	11.5968	0.0661435	1.18297	0.0559132	0.955411	0.999963
C17orf85	77.0354	0.189589	0.576729	0.328732	0.742358	0.999963
C17orf89	11.8549	0.984457	1.28805	0.7643	0.444688	0.999963
C17orf99	1.34249	0.0277629	2.20575	0.0125866	0.989958	0.999963
C18orf15	27.5522	-0.221664	1.43629	-0.154331	0.877349	0.999963
C18orf21	15.4322	-0.968833	1.10232	-0.878901	0.379455	0.999963
C18orf25	260.713	0.844153	0.81262	1.0388	0.298896	0.999963
C18orf32	51.7819	-0.223841	0.964003	-0.2322	0.816383	0.999963
C18orf8	110.223	0.765887	0.650193	1.17794	0.238822	0.999963
C19orf10	43.0457	0.45766	0.852743	0.536691	0.591481	0.999963
C19orf12	23.3455	0.218703	0.638971	0.342274	0.732145	0.999963
C19orf24	17.3774	-0.383972	1.05161	-0.365127	0.715017	0.999963
C19orf25	47.3374	0.887803	0.908711	0.976992	0.328573	0.999963
C19orf35	0.724446	-0.319846	3.26501	-0.0979618	0.921963	0.999963
C19orf40	6.09196	0.437847	0.955712	0.458137	0.646854	0.999963
C19orf43	73.5725	-0.411705	1.11258	-0.370045	0.711349	0.999963
C19orf44	6.01777	0.317877	1.67288	0.190018	0.849295	0.999963
C19orf47	45.3145	0.703275	1.00609	0.699017	0.484541	0.999963
C19orf48	57.479	0.308121	0.809336	0.380709	0.703419	0.999963
C19orf52	10.3614	-1.35275	1.32709	-1.01933	0.308045	0.999963
C19orf53	72.0263	0.297028	1.02549	0.289645	0.772088	0.999963
C19orf54	8.13711	0.575288	1.20313	0.478159	0.632537	0.999963
C19orf60	121.454	0.499478	0.619118	0.806758	0.419806	0.999963
C19orf66	60.28	-0.216905	0.520003	-0.417122	0.676589	0.999963
C19orf70	20.9584	0.883442	1.03381	0.854551	0.3928	0.999963
C1D	20.421	-0.391396	1.25378	-0.312173	0.754909	0.999963
C1GALT1	51.7868	-0.437258	0.768977	-0.568623	0.569612	0.999963
C1GALT1C1	10.6257	0.154124	1.1188	0.137758	0.890432	0.999963
C1orf106	3.70671	-0.33715	1.65051	-0.20427	0.838142	0.999963
C1orf109	11.0263	-0.105392	0.858726	-0.122731	0.90232	0.999963
C1orf112	29.3056	1.65694	0.686515	2.41355	0.0157978	0.999963
C1orf115	0.745288	3.07135	4.12451	0.744658	0.456478	0.999963
C1orf116	0.796286	1.81644	4.14973	0.437725	0.661586	0.999963
C1orf122	5.04477	-0.383712	1.63971	-0.234012	0.814976	0.999963
C1orf123	20.2606	-0.0209661	0.800614	-0.0261876	0.979108	0.999963
C1orf131	26.8995	0.0626597	0.950072	0.0659526	0.947416	0.999963
C1orf132	79.2409	-0.144214	1.00135	-0.144019	0.885485	0.999963
C1orf140	2.04383	0.855567	1.78882	0.478286	0.632447	0.999963
C1orf147	26.563	2.1529	1.01499	2.12109	0.033914	0.999963
C1orf158	3.19921	1.58957	2.0764	0.76554	0.44395	0.999963
C1orf159	43.2485	1.35009	0.748022	1.80488	0.0710929	0.999963
C1orf162	24.6416	0.197799	1.14558	0.172662	0.862917	0.999963
C1orf174	38.0283	-0.374904	0.699782	-0.535743	0.592136	0.999963
C1orf186	2.83162	-0.21995	1.41073	-0.155912	0.876102	0.999963
C1orf198	14.4576	0.123464	1.21452	0.101656	0.919029	0.999963
C1orf200	5.8482	2.33934	1.92466	1.21545	0.224193	0.999963
C1orf21	25.1015	-2.26038	0.867461	-2.60574	0.00916767	0.999963
C1orf216	21.2393	1.51847	1.15436	1.31543	0.188366	0.999963
C1orf226	0.077965	-1.08386	4.22374	-0.256611	0.797479	0.999963
C1orf228	23.8027	0.758657	0.987608	0.768177	0.442382	0.999963
C1orf27	23.9936	-0.238499	0.815857	-0.29233	0.770035	0.999963
C1orf35	22.2916	0.390452	1.00416	0.388834	0.697399	0.999963
C1orf43	144.01	-0.350317	0.754608	-0.464236	0.642479	0.999963
C1orf50	11.1266	-0.384064	0.968159	-0.396695	0.691592	0.999963
C1orf52	35.9268	-0.385744	0.783744	-0.492181	0.622592	0.999963
C1orf54	10.2385	-0.0785904	0.94029	-0.0835809	0.93339	0.999963
C1orf56	2.9413	-0.453614	1.61041	-0.281676	0.778192	0.999963
C1orf61	15.0174	-0.231903	1.00979	-0.229654	0.818361	0.999963
C1orf74	8.60103	3.25158	1.81727	1.78926	0.0735722	0.999963
C1orf85	29.725	-0.771529	0.737721	-1.04583	0.295641	0.999963
C1orf86	25.9666	-0.072771	0.763425	-0.0953218	0.924059	0.999963
C1orf95	10.2172	-0.932168	1.82769	-0.510025	0.610034	0.999963
C1QBP	95.6764	-0.181195	0.873509	-0.207434	0.835671	0.999963
C1QTNF1	1.94503	1.42522	2.15745	0.660602	0.508867	0.999963
C1QTNF6	19.0128	-0.672552	1.08119	-0.62205	0.533909	0.999963
C1R	2.85749	1.13377	2.2093	0.513182	0.607824	0.999963
C1RL	35.5074	0.914462	1.01678	0.899375	0.368453	0.999963
C1S	0.49043	-0.499199	4.06643	-0.122761	0.902296	0.999963
C2	2.20112	0.738966	1.4524	0.50879	0.6109	0.999963
C20orf144	2.1032	-2.29342	2.27348	-1.00877	0.313085	0.999963
C20orf194	14.2485	-0.51878	1.52553	-0.340065	0.733808	0.999963
C20orf196	6.95057	0.805016	1.12143	0.717845	0.472853	0.999963
C20orf203	3.3382	-0.569972	1.34072	-0.425123	0.670747	0.999963
C20orf24	69.8987	-0.550094	1.04049	-0.528687	0.597022	0.999963
C20orf27	18.5353	0.676586	1.02873	0.65769	0.510738	0.999963
C20orf96	7.43602	1.35126	1.75301	0.770819	0.440814	0.999963
C21orf119	3.817	1.19689	1.82088	0.657315	0.510978	0.999963
C21orf2	61.3417	1.3661	0.846731	1.61339	0.106661	0.999963
C21orf33	18.244	1.63329	0.749559	2.179	0.0293318	0.999963
C21orf58	0.363577	0.300009	4.11416	0.0729212	0.941869	0.999963
C21orf59	48.0013	-0.776644	0.845804	-0.918231	0.358498	0.999963
C21orf62	9.36871	-0.236548	1.10177	-0.214699	0.830002	0.999963
C21orf90	3.05956	-1.15268	1.67472	-0.688285	0.491273	0.999963
C21orf91	58.5073	0.111802	0.54398	0.205527	0.837161	0.999963
C22orf29	75.6813	0.663447	0.552431	1.20096	0.229768	0.999963
C22orf34	41.9777	1.33708	0.751885	1.77831	0.0753531	0.999963
C22orf39	71.735	0.126591	0.638099	0.198388	0.842741	0.999963
C22orf46	6.81035	-0.471212	1.38432	-0.340393	0.73356	0.999963
C2CD2	6.7935	-0.327026	1.34122	-0.243827	0.807365	0.999963
C2CD2L	22.7837	0.970017	0.82252	1.17932	0.23827	0.999963
C2CD3	234.483	0.776885	0.676953	1.14762	0.251125	0.999963
C2CD5	32.8404	0.147313	1.00819	0.146116	0.88383	0.999963
C2orf15	6.16236	0.389904	1.32738	0.29374	0.768956	0.999963
C2orf16	9.1304	2.06381	2.30605	0.894955	0.370811	0.999963
C2orf42	31.3594	-0.191666	0.592061	-0.323727	0.746145	0.999963
C2orf43	4.83147	-2.74929	2.1514	-1.27791	0.201282	0.999963
C2orf44	15.5733	-0.672125	1.26193	-0.532615	0.5943	0.999963
C2orf47	19.0279	0.663541	0.93463	0.70995	0.477735	0.999963
C2orf49	27.3839	-1.06027	0.86658	-1.22351	0.221139	0.999963
C2orf50	2.77748	0.791569	1.47788	0.535613	0.592226	0.999963
C2orf68	104.183	0.374818	0.612491	0.611956	0.540567	0.999963
C2orf69	17.6209	-0.135649	0.91097	-0.148906	0.881628	0.999963
C2orf74	6.0298	1.9027	1.54244	1.23356	0.217366	0.999963
C2orf81	3.38659	0.000389255	1.97281	0.000197311	0.999843	0.999963
C2orf88	4.00386	2.18962	2.25721	0.970059	0.332017	0.999963
C2orf91	8.6864	-0.535159	0.881905	-0.606822	0.543969	0.999963
C3	8.77591	-0.0503158	0.8497	-0.059216	0.95278	0.999963
C3AR1	4.398	0.205458	1.81192	0.113392	0.90972	0.999963
C3orf17	48.1196	-0.0422118	0.545338	-0.0774048	0.938302	0.999963
C3orf18	7.8635	0.379263	1.34627	0.281713	0.778163	0.999963
C3orf33	3.38752	0.0906701	1.64479	0.0551257	0.956038	0.999963
C3orf38	41.8092	0.305179	0.623551	0.48942	0.624544	0.999963
C3orf52	15.1595	0.443536	0.887284	0.499881	0.617159	0.999963
C3orf58	36.8355	1.08915	1.29754	0.839392	0.401249	0.999963
C3orf62	6.51719	0.691174	0.956357	0.722716	0.469855	0.999963
C3orf67	1.53755	-0.0482366	2.00099	-0.0241063	0.980768	0.999963
C4A	3.45763	1.71976	2.0399	0.843058	0.399196	0.999963
C4B	1.94566	0.680293	1.9463	0.349531	0.726691	0.999963
C4BPB	6.52289	-0.318055	0.895958	-0.354989	0.722598	0.999963
C4orf19	2.83668	-0.54509	1.66486	-0.327409	0.743359	0.999963
C4orf27	8.72992	0.260131	1.59678	0.162909	0.87059	0.999963
C4orf29	35.5573	-0.12513	0.745918	-0.167754	0.866777	0.999963
C4orf3	53.2982	-0.115246	1.21639	-0.0947441	0.924518	0.999963
C4orf32	809.812	0.317578	0.720121	0.441007	0.659208	0.999963
C4orf33	15.7082	0.338593	1.14353	0.296096	0.767157	0.999963
C4orf36	54.4182	0.151169	0.68513	0.220643	0.825371	0.999963
C4orf46	8.1317	0.183139	1.42531	0.128491	0.897761	0.999963
C4orf48	6.66603	1.96749	1.84833	1.06447	0.287115	0.999963
C4orf50	7.08269	3.38851	2.03567	1.66457	0.0959984	0.999963
C5AR1	7.67007	2.08821	1.45638	1.43384	0.151618	0.999963
C5AR2	26.156	-0.086095	0.703201	-0.122433	0.902556	0.999963
C5orf15	16.7173	-0.531638	1.00502	-0.528983	0.596817	0.999963
C5orf22	43.0068	-0.435512	0.619123	-0.703434	0.481785	0.999963
C5orf24	31.374	0.242699	0.929813	0.261019	0.794078	0.999963
C5orf27	3.08319	0.203711	1.44779	0.140705	0.888103	0.999963
C5orf28	6.76986	-0.48527	1.31066	-0.370249	0.711197	0.999963
C5orf30	6.73255	-0.71802	1.17288	-0.612185	0.540415	0.999963
C5orf34	7.13468	0.397868	1.23769	0.321459	0.747862	0.999963
C5orf42	11.9976	0.371676	1.00491	0.369859	0.711488	0.999963
C5orf45	80.7794	0.259994	0.524685	0.495523	0.620231	0.999963
C5orf51	60.3994	-0.801749	0.754844	-1.06214	0.288173	0.999963
C5orf55	3.0925	0.515479	1.65672	0.311145	0.75569	0.999963
C5orf56	48.132	0.0829566	0.690561	0.120129	0.904381	0.999963
C5orf58	2.92897	-1.12221	1.6709	-0.671619	0.501826	0.999963
C5orf63	5.70526	-1.35135	1.43186	-0.943773	0.345285	0.999963
C5orf64	1.84928	-1.02879	1.67595	-0.613854	0.539312	0.999963
C5orf66	42.4502	0.272421	0.858269	0.317407	0.750935	0.999963
C6orf1	27.4285	-0.130716	1.14651	-0.114012	0.909229	0.999963
C6orf106	47.9084	-0.0246463	0.583764	-0.0422195	0.966324	0.999963
C6orf120	48.4944	-0.667773	0.617363	-1.08165	0.279406	0.999963
C6orf132	2.64112	0.220477	1.80207	0.122346	0.902625	0.999963
C6orf136	17.3863	0.486829	0.806758	0.603439	0.546217	0.999963
C6orf141	1.57527	-0.11324	1.94584	-0.058196	0.953593	0.999963
C6orf164	1.86204	-0.414286	1.77412	-0.233516	0.815361	0.999963
C6orf203	10.8507	-0.0655132	1.17098	-0.0559473	0.955384	0.999963
C6orf211	12.4166	-0.567258	1.17727	-0.481842	0.629918	0.999963
C6orf226	7.70449	-0.396417	1.27412	-0.311129	0.755702	0.999963
C6orf25	12.6872	0.3339	1.28557	0.259729	0.795073	0.999963
C6orf47	33.2081	-0.0637897	0.616881	-0.103407	0.91764	0.999963
C6orf48	160.365	0.151003	1.01489	0.148788	0.881721	0.999963
C6orf62	134.311	-0.502885	0.489836	-1.02664	0.304591	0.999963
C6orf89	147.075	0.68725	0.600822	1.14385	0.252686	0.999963
C7orf26	21.1672	0.644807	0.817567	0.78869	0.430293	0.999963
C7orf43	6.62093	0.213167	1.39497	0.152811	0.878547	0.999963
C7orf49	74.3213	0.992915	0.938813	1.05763	0.290225	0.999963
C7orf50	29.5005	0.0817663	0.56735	0.14412	0.885406	0.999963
C7orf55	4.69072	0.180206	1.61228	0.111771	0.911005	0.999963
C7orf55-LUC7L2	54.0596	-0.603525	0.701105	-0.86082	0.389337	0.999963
C7orf60	24.4181	-0.697625	0.808384	-0.862987	0.388145	0.999963
C7orf73	34.3501	0.0540716	0.778468	0.069459	0.944624	0.999963
C8orf33	58.1324	0.289522	0.594015	0.487398	0.625976	0.999963
C8orf34	4.63137	-0.204228	1.22719	-0.166419	0.867827	0.999963
C8orf44-SGK3	5.46031	-0.308519	1.5696	-0.196559	0.844173	0.999963
C8orf49	1.47702	0.0983673	1.90682	0.0515872	0.958858	0.999963
C8orf58	1.15897	-2.20943	2.92023	-0.756593	0.449294	0.999963
C8orf59	16.2119	-0.654793	1.59457	-0.410639	0.681337	0.999963
C8orf76	18.8086	-0.558895	1.07001	-0.522325	0.601444	0.999963
C8orf86	1.35985	-0.555372	2.04093	-0.272117	0.785532	0.999963
C9orf114	42.5593	-0.318907	0.642575	-0.496296	0.619686	0.999963
C9orf117	2.60266	0.000558223	1.64178	0.00034001	0.999729	0.999963
C9orf131	8.26116	1.68795	1.49016	1.13273	0.257328	0.999963
C9orf139	4.174	0.968878	1.15944	0.835641	0.403357	0.999963
C9orf142	69.6031	0.707497	0.635939	1.11252	0.265914	0.999963
C9orf156	72.152	0.422541	0.673525	0.627357	0.530425	0.999963
C9orf16	30.0855	0.0984587	1.10363	0.0892135	0.928912	0.999963
C9orf3	18.2524	-0.0414463	0.696855	-0.0594763	0.952573	0.999963
C9orf41	5.34072	0.491919	1.16988	0.420488	0.674129	0.999963
C9orf64	2.78437	1.72518	1.95209	0.883764	0.376824	0.999963
C9orf66	2.19091	-0.0378986	1.64295	-0.0230674	0.981597	0.999963
C9orf69	11.4625	0.682079	1.3733	0.496672	0.61942	0.999963
C9orf72	52.9979	-0.271161	0.808708	-0.335301	0.737398	0.999963
C9orf78	215.933	-0.357763	0.86219	-0.414946	0.678181	0.999963
C9orf85	15.6661	-0.63809	1.0038	-0.635672	0.52499	0.999963
C9orf89	42.0998	0.465317	0.753225	0.617767	0.536729	0.999963
C9orf9	10.9837	1.27639	1.01677	1.25534	0.209355	0.999963
C9orf91	13.8733	0.553896	0.904836	0.612151	0.540438	0.999963
CA13	2.87077	0.442997	1.78636	0.247989	0.804143	0.999963
CA14	5.14462	-0.0658945	1.17537	-0.0560626	0.955292	0.999963
CA2	1.37299	-0.620172	2.43537	-0.254652	0.798992	0.999963
CA5A	38.7987	0.201458	0.532336	0.378442	0.705102	0.999963
CA5B	113.682	-0.818786	0.574708	-1.4247	0.154244	0.999963
CA5BP1	18.4034	0.131526	0.824111	0.159598	0.873198	0.999963
CA6	7.09445	0.0956808	1.15014	0.0831902	0.9337	0.999963
CA8	1.34472	-0.409891	3.26534	-0.125528	0.900106	0.999963
CAAP1	15.9403	-0.273321	0.67518	-0.404812	0.685615	0.999963
CAB39	23.4638	-0.158584	0.652179	-0.24316	0.807881	0.999963
CAB39L	5.41313	0.334447	1.84861	0.180918	0.856432	0.999963
CABIN1	265.305	0.559757	0.62241	0.899338	0.368473	0.999963
CABLES1	0.842819	-2.24493	4.07169	-0.551351	0.581393	0.999963
CABLES2	13.5934	-0.132016	1.01724	-0.129779	0.896741	0.999963
CABP1	2.99297	2.11447	1.72477	1.22595	0.220219	0.999963
CABP4	1.79393	2.35715	1.9164	1.22999	0.218702	0.999963
CACFD1	28.9666	3.36249	1.60898	2.08982	0.0366338	0.999963
CACNA1C	8.69447	1.05543	1.18578	0.890075	0.373425	0.999963
CACNA1D	3.95183	-1.28862	1.47169	-0.875607	0.381243	0.999963
CACNA1E	5.93913	-0.713987	2.33676	-0.305546	0.75995	0.999963
CACNA1I	57.8685	1.99697	0.867442	2.30213	0.0213278	0.999963
CACNA2D2	8.57242	-1.51865	1.14677	-1.32429	0.185408	0.999963
CACNA2D4	11.2429	0.513058	1.08389	0.473349	0.635964	0.999963
CACNB1	21.5059	-0.440442	0.743489	-0.592399	0.553583	0.999963
CACNB2	5.24388	0.516436	1.31655	0.392264	0.694863	0.999963
CACNB3	6.28236	2.63767	1.65601	1.59278	0.111209	0.999963
CACNB4	1.25087	-0.000920574	2.08488	-0.000441547	0.999648	0.999963
CACNG8	7.70586	0.104939	0.956941	0.109661	0.912678	0.999963
CACTIN	10.4361	-0.653237	1.10362	-0.591902	0.553916	0.999963
CACUL1	53.8823	-0.529401	0.798031	-0.663384	0.507085	0.999963
CACYBP	222.76	-0.344245	0.935503	-0.367979	0.712889	0.999963
CAD	69.6986	0.221632	0.890045	0.249012	0.803352	0.999963
CADM1	14.3502	2.48478	1.13136	2.19628	0.028072	0.999963
CADM2	1.90708	1.71796	1.88444	0.911656	0.36195	0.999963
CALCOCO1	275.441	0.0797784	0.544003	0.146651	0.883408	0.999963
CALCOCO2	122.485	-0.328219	0.529654	-0.619686	0.535465	0.999963
CALCRL	7.65806	-2.24958	1.3099	-1.71736	0.0859138	0.999963
CALHM2	28.1056	1.22952	0.973507	1.26298	0.206596	0.999963
CALM1	1547.58	-0.163304	1.04465	-0.156324	0.875777	0.999963
CALM2	587.698	-0.46833	1.18709	-0.394519	0.693198	0.999963
CALM3	319.691	0.173967	0.499509	0.348276	0.727633	0.999963
CALML4	2.07033	-0.315736	1.97542	-0.159832	0.873013	0.999963
CALN1	2.2996	-0.516139	2.14589	-0.240524	0.809924	0.999963
CALR	426.062	-0.201561	0.425848	-0.473316	0.635988	0.999963
CALU	53.3686	0.125533	0.589656	0.212891	0.831412	0.999963
CAMK1	2.68435	0.378262	1.58633	0.238451	0.811531	0.999963
CAMK1D	55.9632	0.137155	0.602604	0.227604	0.819954	0.999963
CAMK2D	109.626	0.626182	0.843307	0.742531	0.457766	0.999963
CAMK2G	63.044	0.310345	0.51332	0.604584	0.545455	0.999963
CAMK4	388.435	0.520814	0.561167	0.92809	0.353361	0.999963
CAMKK1	7.09105	1.05329	1.36378	0.772332	0.439918	0.999963
CAMKK2	20.4033	-0.474667	0.838277	-0.566241	0.57123	0.999963
CAMKMT	7.73474	-0.668904	0.870657	-0.768275	0.442324	0.999963
CAMLG	92.2413	-0.24362	0.794091	-0.306791	0.759003	0.999963
CAMSAP1	27.2765	0.743991	1.10934	0.67066	0.502437	0.999963
CAMSAP2	3.39685	2.19581	2.26624	0.968918	0.332586	0.999963
CAMTA1	42.1953	-0.145693	0.889241	-0.163839	0.869858	0.999963
CAMTA2	91.8975	-0.173586	0.569806	-0.30464	0.76064	0.999963
CAND1	97.5335	-0.319557	0.435015	-0.73459	0.462589	0.999963
CAND2	4.62972	-0.250317	1.72197	-0.145367	0.884421	0.999963
CANT1	50.8058	0.981861	0.778473	1.26127	0.207213	0.999963
CANX	132.817	-0.000792997	0.428621	-0.00185011	0.998524	0.999963
CAP1	170.236	-0.00799603	0.576885	-0.0138607	0.988941	0.999963
CAP2P1	3.78906	-1.75308	2.15357	-0.814033	0.415626	0.999963
CAPG	39.4569	0.883193	1.18723	0.74391	0.456931	0.999963
CAPN1	71.8262	-0.283117	0.672114	-0.421234	0.673584	0.999963
CAPN10	46.4566	-0.605195	0.610407	-0.99146	0.321461	0.999963
CAPN12	5.64387	0.460854	1.88327	0.24471	0.806681	0.999963
CAPN15	19.7527	-0.388153	0.742067	-0.52307	0.600925	0.999963
CAPN2	215.145	-0.0844777	0.620877	-0.136062	0.891772	0.999963
CAPN3	1.7553	-1.25666	2.09216	-0.600649	0.548074	0.999963
CAPN5	5.03221	2.75646	2.02297	1.36258	0.173014	0.999963
CAPN7	36.7851	0.257336	0.937494	0.274493	0.783705	0.999963
CAPNS1	37.1926	0.949329	0.882553	1.07566	0.282078	0.999963
CAPRIN1	183.162	0.0406155	0.730673	0.0555865	0.955671	0.999963
CAPRIN2	31.0442	0.0180754	0.613179	0.0294782	0.976483	0.999963
CAPS	33.6077	0.0717317	0.553467	0.129604	0.89688	0.999963
CAPS2	11.3198	0.287639	0.969016	0.296836	0.766592	0.999963
CAPZA1	306.438	-0.0462524	0.745332	-0.0620561	0.950518	0.999963
CAPZA2	102.374	-0.292832	0.729514	-0.401406	0.688121	0.999963
CAPZB	212.848	0.459438	0.707787	0.649118	0.516262	0.999963
CARD11	70.6942	1.04554	0.928464	1.1261	0.260123	0.999963
CARD14	8.25018	0.115241	1.0989	0.104869	0.91648	0.999963
CARD16	30.3247	0.627832	1.16011	0.541185	0.58838	0.999963
CARD6	2.70634	2.63441	1.90819	1.38058	0.167409	0.999963
CARD8	83.2021	0.118337	0.548672	0.21568	0.829238	0.999963
CARD9	4.77741	1.17959	1.8012	0.65489	0.512539	0.999963
CARF	14.0079	-0.108256	1.06944	-0.101227	0.91937	0.999963
CARHSP1	31.118	0.140394	0.827141	0.169734	0.86522	0.999963
CARKD	38.3144	-0.0941336	0.687724	-0.136877	0.891128	0.999963
CARM1	6.57382	-1.64243	1.70091	-0.965619	0.334235	0.999963
CARNS1	3.53499	-1.53296	1.77461	-0.863828	0.387682	0.999963
CARS	110.052	0.157014	0.427528	0.36726	0.713425	0.999963
CARS2	21.5865	0.503012	0.758388	0.663265	0.507161	0.999963
CASC15	5.63389	-0.233375	1.52089	-0.153446	0.878046	0.999963
CASC3	311.021	0.180029	0.575182	0.312995	0.754284	0.999963
CASC4	134.216	0.425149	0.668251	0.636211	0.524639	0.999963
CASC5	5.81924	0.114356	1.14553	0.0998279	0.920481	0.999963
CASC7	278.865	0.0281834	0.47165	0.0597548	0.952351	0.999963
CASD1	6.3824	-0.584388	1.10959	-0.526671	0.598422	0.999963
CASK	12.2872	0.285914	1.1399	0.250822	0.801951	0.999963
CASP1	14.3082	-0.313315	1.09314	-0.28662	0.774403	0.999963
CASP10	52.0973	-0.88819	0.758991	-1.17023	0.24191	0.999963
CASP16	9.73493	0.275284	0.792369	0.34742	0.728276	0.999963
CASP2	126.917	-0.207377	0.420777	-0.492843	0.622123	0.999963
CASP3	37.336	0.0476543	0.602933	0.0790376	0.937003	0.999963
CASP4	90.5771	-0.602203	0.92763	-0.649185	0.516219	0.999963
CASP6	8.6256	-0.682019	1.34982	-0.505266	0.613372	0.999963
CASP7	12.2418	-0.752006	1.17319	-0.640993	0.521527	0.999963
CASP8	178.854	0.00245943	0.469873	0.00523423	0.995824	0.999963
CASP8AP2	28.39	0.307405	0.692617	0.443831	0.657165	0.999963
CASP9	32.6905	-0.370512	0.884012	-0.419125	0.675124	0.999963
CASR	1.94055	1.6977	3.9254	0.43249	0.665385	0.999963
CASS4	32.6225	-0.86948	0.843981	-1.03021	0.30291	0.999963
CAST	164.437	-0.347623	0.440433	-0.789275	0.429951	0.999963
CASZ1	55.1415	-0.261363	0.501194	-0.52148	0.602032	0.999963
CAT	20.5589	-0.558712	0.732231	-0.763027	0.445447	0.999963
CATIP	2.99267	0.392294	1.56291	0.251003	0.801812	0.999963
CATSPER1	0.551305	-0.249558	4.09271	-0.0609763	0.951378	0.999963
CATSPER2	8.10395	-0.552892	1.18543	-0.466405	0.640926	0.999963
CATSPERG	9.35015	1.23177	0.935373	1.31688	0.18788	0.999963
CAV1	0.952535	0.0819436	2.77876	0.0294893	0.976474	0.999963
CBFA2T2	48.3283	-0.197742	0.693189	-0.285264	0.775442	0.999963
CBFA2T3	2.35612	-1.18283	2.27622	-0.519648	0.603309	0.999963
CBFB	26.7765	0.0891444	0.747234	0.119299	0.905038	0.999963
CBL	180.277	-0.330008	0.652113	-0.50606	0.612815	0.999963
CBLB	312.546	0.282554	0.651068	0.433986	0.664299	0.999963
CBLL1	528.486	0.315517	0.621347	0.507794	0.611598	0.999963
CBR1	12.5132	0.429864	1.21942	0.352515	0.724452	0.999963
CBR3	37.8963	-0.0291681	0.651702	-0.0447568	0.964301	0.999963
CBR4	3.31367	0.661277	1.35061	0.489613	0.624407	0.999963
CBWD1	33.9827	0.153907	0.749891	0.205239	0.837386	0.999963
CBWD2	42.762	-0.376326	1.05895	-0.355376	0.722308	0.999963
CBWD3	30.9327	-0.0818113	0.826643	-0.0989681	0.921164	0.999963
CBWD5	49.1952	0.128081	0.891269	0.143707	0.885732	0.999963
CBWD7	7.46354	-0.0071772	0.874708	-0.00820525	0.993453	0.999963
CBX1	14.5054	-0.133892	1.22462	-0.109334	0.912938	0.999963
CBX3	37.3056	-0.755435	0.981492	-0.769681	0.441489	0.999963
CBX4	7.99091	-0.550357	1.13905	-0.483172	0.628973	0.999963
CBX5	141.424	0.204056	0.506755	0.402673	0.687189	0.999963
CBX6	27.5729	-0.395076	0.966589	-0.408732	0.682736	0.999963
CBX7	41.8942	-0.0882129	0.641791	-0.137448	0.890677	0.999963
CBY1	7.02691	0.698625	1.08814	0.642036	0.52085	0.999963
CC2D1A	12.1743	1.05891	0.93453	1.13309	0.257177	0.999963
CC2D1B	78.3194	0.466213	0.60855	0.766105	0.443614	0.999963
CC2D2A	2.24851	0.142667	1.45843	0.0978226	0.922073	0.999963
CCAR1	150.596	0.270813	0.438975	0.61692	0.537287	0.999963
CCAR2	116.022	0.423029	0.508432	0.832027	0.405394	0.999963
CCAT1	6.01838	0.666564	1.12812	0.590861	0.554614	0.999963
CCBE1	6.98051	0.271758	0.929708	0.292305	0.770054	0.999963
CCBL1	8.94412	2.21239	1.64589	1.34419	0.178887	0.999963
CCBL2	36.6699	0.486532	0.599589	0.811441	0.417112	0.999963
CCDC101	32.0268	-0.0972018	0.777707	-0.124985	0.900535	0.999963
CCDC102A	0.787144	0.107146	3.99781	0.0268012	0.978618	0.999963
CCDC107	31.9323	-0.025747	0.900757	-0.0285837	0.977197	0.999963
CCDC108	0.345893	0.510071	4.17605	0.122142	0.902787	0.999963
CCDC109B	138.161	-0.000888308	0.877368	-0.00101247	0.999192	0.999963
CCDC113	6.2296	-0.585105	1.21821	-0.480299	0.631015	0.999963
CCDC115	64.2355	0.333364	0.657909	0.506703	0.612363	0.999963
CCDC117	34.1851	-2.00467	0.764339	-2.62275	0.00872235	0.999963
CCDC12	66.3715	0.083842	0.799898	0.104816	0.916522	0.999963
CCDC120	13.137	0.0677419	0.893741	0.0757958	0.939582	0.999963
CCDC121	1.75586	0.88958	2.25123	0.395152	0.692731	0.999963
CCDC122	64.8002	0.0595094	0.564828	0.105358	0.916091	0.999963
CCDC124	25.0763	0.361327	0.676357	0.534225	0.593186	0.999963
CCDC125	138.066	0.393505	0.793594	0.495852	0.619999	0.999963
CCDC126	2.96316	-0.291611	1.58852	-0.183574	0.854348	0.999963
CCDC127	41.7	0.0418581	0.638032	0.065605	0.947692	0.999963
CCDC130	63.8062	0.315487	0.703044	0.448745	0.653616	0.999963
CCDC132	18.8478	1.16752	1.1075	1.05419	0.291795	0.999963
CCDC134	23.91	-0.483281	1.19664	-0.403863	0.686313	0.999963
CCDC136	2.22411	-1.81164	2.71362	-0.667612	0.504381	0.999963
CCDC137	25.6644	0.678794	0.818094	0.829726	0.406694	0.999963
CCDC138	9.9848	-1.00427	1.0471	-0.959092	0.337512	0.999963
CCDC14	12.7987	0.615252	0.977487	0.629422	0.529073	0.999963
CCDC141	44.854	0.414947	0.896709	0.462744	0.643548	0.999963
CCDC142	36.5742	0.229021	0.729417	0.313978	0.753538	0.999963
CCDC144A	72.1432	-0.0883762	0.660297	-0.133843	0.893527	0.999963
CCDC144B	74.8864	-0.0184042	0.714381	-0.0257624	0.979447	0.999963
CCDC144CP	3.33445	2.10354	2.03296	1.03472	0.300799	0.999963
CCDC149	1.214	2.34796	3.41172	0.688205	0.491324	0.999963
CCDC150	9.27321	0.273703	0.915959	0.298816	0.76508	0.999963
CCDC157	43.3749	1.46753	0.737395	1.99015	0.0465747	0.999963
CCDC158	3.63273	0.0321104	1.39628	0.0229971	0.981653	0.999963
CCDC159	21.5	0.550851	1.00005	0.550826	0.581753	0.999963
CCDC167	47.0955	0.438193	1.47633	0.296813	0.766609	0.999963
CCDC168	4.3242	0.558032	1.85122	0.30144	0.763079	0.999963
CCDC169	14.6059	0.0344542	0.862877	0.0399294	0.968149	0.999963
CCDC17	10.4332	1.59785	1.39063	1.14901	0.250551	0.999963
CCDC171	11.2514	1.86915	1.44236	1.2959	0.195011	0.999963
CCDC174	50.3066	-0.878382	0.977496	-0.898604	0.368863	0.999963
CCDC18	10.0127	-0.0595524	0.866626	-0.0687176	0.945214	0.999963
CCDC180	9.92215	0.372393	0.924148	0.402958	0.686979	0.999963
CCDC183	24.5404	1.02374	0.726499	1.40913	0.158795	0.999963
CCDC184	1.79091	2.41187	2.43969	0.988595	0.322861	0.999963
CCDC186	45.0596	-0.364221	0.749764	-0.485781	0.627122	0.999963
CCDC22	25.409	1.26505	0.687382	1.84039	0.0657111	0.999963
CCDC23	4.63142	0.108141	2.0023	0.0540087	0.956928	0.999963
CCDC24	1.59451	0.541794	2.10232	0.257713	0.796628	0.999963
CCDC25	25.7695	-0.241451	1.48052	-0.163086	0.870451	0.999963
CCDC28A	35.5076	-0.541128	1.13479	-0.476854	0.633466	0.999963
CCDC28B	9.77084	-0.244724	1.04274	-0.234693	0.814447	0.999963
CCDC30	20.559	0.214944	0.685892	0.313378	0.753993	0.999963
CCDC36	6.26057	-0.213479	1.14166	-0.18699	0.851668	0.999963
CCDC40	2.84497	0.252492	1.59107	0.158693	0.873911	0.999963
CCDC43	21.7495	-0.359451	0.771088	-0.46616	0.641101	0.999963
CCDC47	60.4592	-0.216988	0.637077	-0.340599	0.733405	0.999963
CCDC50	40.5579	-0.805545	0.751489	-1.07193	0.283751	0.999963
CCDC51	4.63667	-0.116013	1.77718	-0.0652792	0.947952	0.999963
CCDC53	23.6578	0.416509	1.09814	0.379286	0.704476	0.999963
CCDC57	92.4262	1.99309	0.779313	2.5575	0.0105428	0.999963
CCDC58	4.93918	0.562401	1.55393	0.361921	0.717411	0.999963
CCDC59	39.134	-0.308419	1.03304	-0.298556	0.765279	0.999963
CCDC6	109.804	0.664284	1.10853	0.59925	0.549006	0.999963
CCDC64	81.7709	0.109065	0.619974	0.175919	0.860358	0.999963
CCDC66	48.2139	-0.28085	0.794353	-0.353558	0.72367	0.999963
CCDC69	113.981	-0.503376	0.645123	-0.780278	0.435227	0.999963
CCDC7	9.66826	0.528526	0.936934	0.564102	0.572685	0.999963
CCDC71	16.9631	0.123876	1.14836	0.107872	0.914097	0.999963
CCDC71L	0.788789	0.988666	2.51471	0.393153	0.694206	0.999963
CCDC74B	3.23322	-0.470881	1.42106	-0.331358	0.740374	0.999963
CCDC77	6.45111	0.586689	1.13388	0.517415	0.604867	0.999963
CCDC78	2.47263	1.33659	2.17063	0.61576	0.538053	0.999963
CCDC79	2.32833	-0.211329	1.83796	-0.11498	0.908461	0.999963
CCDC82	31.1573	-0.743252	0.931556	-0.79786	0.424952	0.999963
CCDC84	46.2523	0.153607	0.539316	0.284819	0.775783	0.999963
CCDC85B	17.5307	-0.195253	1.10757	-0.176289	0.860067	0.999963
CCDC85C	43.7321	0.532921	0.780124	0.683124	0.494529	0.999963
CCDC86	27.0857	0.347157	0.626185	0.554399	0.579306	0.999963
CCDC87	6.12003	-4.89574	2.06614	-2.36952	0.0178114	0.999963
CCDC88A	11.8999	-0.246311	0.905688	-0.27196	0.785653	0.999963
CCDC88B	38.618	0.108907	0.662349	0.164426	0.869396	0.999963
CCDC88C	319.926	0.778162	0.700938	1.11017	0.266925	0.999963
CCDC9	7.243	1.63843	1.52206	1.07645	0.281725	0.999963
CCDC90B	77.4111	0.114725	0.473166	0.242463	0.808421	0.999963
CCDC91	36.0377	0.376306	0.719516	0.522999	0.600975	0.999963
CCDC92	39.492	0.792514	0.7082	1.11905	0.263117	0.999963
CCDC93	171.383	-0.425101	0.509688	-0.834042	0.404257	0.999963
CCDC94	51.9535	0.155116	0.704518	0.220173	0.825736	0.999963
CCDC97	209.448	-0.101565	0.525233	-0.193372	0.846668	0.999963
CCHCR1	8.62853	0.255278	0.898438	0.284136	0.776306	0.999963
CCL16	3.99578	0.388544	1.20015	0.323745	0.746131	0.999963
CCL20	2.80444	0.505289	2.19055	0.230668	0.817573	0.999963
CCL22	8.75122	-0.71433	1.12556	-0.634643	0.525662	0.999963
CCL28	10.0087	-0.149662	0.861856	-0.173651	0.86214	0.999963
CCL3	7.1433	-0.0175092	2.28678	-0.00765671	0.993891	0.999963
CCL3L3	2.75763	0.972648	2.87731	0.33804	0.735333	0.999963
CCL4L1	7.8894	-2.93408	2.07391	-1.41476	0.157139	0.999963
CCL5	282.806	-0.277093	1.07984	-0.256605	0.797484	0.999963
CCM2	159.068	0.601574	0.625437	0.961846	0.336127	0.999963
CCNA2	6.50827	4.75328	3.98006	1.19427	0.232371	0.999963
CCNB1	5.43024	0.925944	1.21736	0.760619	0.446884	0.999963
CCNB1IP1	22.0896	0.264164	0.652991	0.404545	0.685812	0.999963
CCNB2	2.37372	-2.19975	2.52849	-0.869987	0.384307	0.999963
CCNC	30.4961	0.0513673	0.873483	0.0588074	0.953106	0.999963
CCND1	6.84866	0.169637	1.39303	0.121776	0.903077	0.999963
CCND2	330.879	-0.291166	0.453682	-0.641783	0.521014	0.999963
CCND3	202.489	0.533303	0.526954	1.01205	0.311515	0.999963
CCNDBP1	160.335	0.142496	0.694413	0.205204	0.837413	0.999963
CCNF	10.0821	-1.21759	1.68387	-0.723089	0.469625	0.999963
CCNG1	106.947	0.095856	0.507887	0.188735	0.850301	0.999963
CCNG2	4.38304	0.267074	1.4172	0.188452	0.850522	0.999963
CCNH	196.644	-0.565707	0.492117	-1.14954	0.250334	0.999963
CCNI	301.762	-0.282078	0.446535	-0.631704	0.52758	0.999963
CCNJ	11.1988	1.5713	1.28919	1.21883	0.22291	0.999963
CCNJL	3.00838	-2.66215	3.55797	-0.748221	0.454327	0.999963
CCNK	344.836	0.221971	0.445336	0.498435	0.618178	0.999963
CCNL1	419.921	-0.220719	0.41686	-0.529479	0.596473	0.999963
CCNL2	214.158	0.0758953	0.46827	0.162076	0.871246	0.999963
CCNL2P1	8.35415	-0.737471	1.39753	-0.527698	0.597709	0.999963
CCNT1	202.43	0.245692	0.669515	0.366969	0.713642	0.999963
CCNT2	71.4075	-0.0247017	0.47265	-0.0522622	0.95832	0.999963
CCNY	14.6223	-0.364897	0.719574	-0.507102	0.612084	0.999963
CCNYL1	7.57255	-0.943449	1.14632	-0.823021	0.410496	0.999963
CCP110	47.5723	-0.157025	0.524352	-0.299464	0.764586	0.999963
CCPG1	63.8848	-0.00258747	0.799936	-0.0032346	0.997419	0.999963
CCR1	3.33517	-6.99957	3.71296	-1.88517	0.0594067	0.999963
CCR12P	32.4218	0.614818	1.09697	0.560471	0.575159	0.999963
CCR4	244.08	0.669537	0.74564	0.897937	0.369219	0.999963
CCR5	17.575	1.18675	1.17652	1.00869	0.313121	0.999963
CCR6	101.572	0.99367	0.782243	1.27028	0.203984	0.999963
CCR7	2011.57	0.474495	0.63926	0.742256	0.457932	0.999963
CCR8	8.35782	-0.159822	1.71394	-0.0932483	0.925706	0.999963
CCR9	28.9469	-0.197694	1.19625	-0.165262	0.868738	0.999963
CCRL2	5.02637	-0.409466	1.45877	-0.280692	0.778946	0.999963
CCRN4L	24.8925	-1.55079	1.43647	-1.07959	0.280326	0.999963
CCS	40.4887	0.451478	0.550798	0.81968	0.412399	0.999963
CCSAP	16.8486	0.0228923	0.895017	0.0255775	0.979594	0.999963
CCSER1	0.853075	-0.554868	3.41176	-0.162634	0.870807	0.999963
CCSER2	185.458	-0.451903	0.538952	-0.838486	0.401758	0.999963
CCT2	125.586	-0.610553	0.68852	-0.886762	0.375207	0.999963
CCT3	165.391	-0.246744	0.818147	-0.301589	0.762966	0.999963
CCT4	155.117	-0.614606	0.729756	-0.842208	0.399671	0.999963
CCT5	145.096	-0.33081	0.906781	-0.364817	0.715248	0.999963
CCT6A	117.744	-0.266538	0.753046	-0.353946	0.723379	0.999963
CCT6P1	5.51018	-0.77173	1.03931	-0.74254	0.45776	0.999963
CCT6P3	20.159	-0.431118	0.732873	-0.588258	0.556359	0.999963
CCT7	205.767	0.220077	0.557838	0.394518	0.693199	0.999963
CCT8	194.731	-0.421024	0.776144	-0.542456	0.587505	0.999963
CCZ1	34.085	-0.158141	0.64715	-0.244366	0.806947	0.999963
CCZ1B	12.9664	-0.284897	0.870755	-0.327184	0.743529	0.999963
CD109	16.0454	-0.912759	1.27656	-0.715012	0.474601	0.999963
CD151	10.7795	-0.478158	1.04235	-0.458728	0.646429	0.999963
CD160	3.50816	0.364592	1.41533	0.257602	0.796714	0.999963
CD164	137.437	-0.671242	0.749904	-0.895104	0.370731	0.999963
CD180	1.15532	-1.25848	3.80545	-0.330704	0.740868	0.999963
CD19	1.85818	0.275584	3.22468	0.085461	0.931895	0.999963
CD2	254.543	0.142994	0.817782	0.174856	0.861193	0.999963
CD200	16.4186	-0.52237	1.29812	-0.402407	0.687385	0.999963
CD200R1	33.7618	1.50474	0.866987	1.73559	0.0826358	0.999963
CD209	3.21289	0.46979	1.38947	0.338107	0.735282	0.999963
CD22	7.12562	0.120702	1.25481	0.0961912	0.923369	0.999963
CD226	49.6409	-0.0892118	0.615514	-0.144939	0.884759	0.999963
CD24	2.04217	-2.27687	1.93747	-1.17518	0.239924	0.999963
CD244	8.71259	-2.86627	2.07163	-1.38359	0.166485	0.999963
CD247	297.148	-0.0513526	0.557437	-0.0921226	0.926601	0.999963
CD248	25.3371	1.85548	2.80641	0.661158	0.508511	0.999963
CD27	79.9193	0.929554	0.717617	1.29533	0.195205	0.999963
CD274	32.7195	-0.464547	1.47579	-0.314777	0.752931	0.999963
CD276	1.98383	0.14015	1.67595	0.0836239	0.933355	0.999963
CD28	376.759	0.55851	0.58259	0.958666	0.337727	0.999963
CD2AP	11.9432	-1.09034	0.802882	-1.35804	0.174452	0.999963
CD2BP2	65.6605	0.144249	0.495864	0.290905	0.771124	0.999963
CD300C	3.19536	-3.37973	2.82844	-1.19491	0.232122	0.999963
CD300E	4.32551	-2.8628	1.66812	-1.71618	0.0861282	0.999963
CD300LF	0.525559	-1.91177	4.11586	-0.464488	0.642298	0.999963
CD302	7.96276	0.990129	1.39794	0.708275	0.478775	0.999963
CD320	12.2622	-0.55659	0.855228	-0.650808	0.51517	0.999963
CD33	5.13035	2.27868	1.85533	1.22818	0.219379	0.999963
CD34	3.50091	-0.25333	1.5076	-0.168035	0.866556	0.999963
CD37	584.348	0.24845	0.361673	0.686946	0.492117	0.999963
CD38	76.7692	-0.568931	0.785383	-0.7244	0.46882	0.999963
CD3D	422.651	0.513058	1.06204	0.483087	0.629034	0.999963
CD3E	581.785	0.939843	0.713979	1.31634	0.188059	0.999963
CD3EAP	12.7604	0.241555	0.776222	0.311193	0.755654	0.999963
CD3G	201.323	0.610362	0.734719	0.830742	0.40612	0.999963
CD4	1299.43	1.14858	0.875296	1.31222	0.189447	0.999963
CD40	2.60374	-0.694454	2.00536	-0.3463	0.729118	0.999963
CD40LG	204.825	-0.276737	0.504275	-0.548783	0.583154	0.999963
CD44	1775.98	-0.026748	0.346875	-0.0771113	0.938535	0.999963
CD46	104.884	0.0387804	0.431109	0.0899549	0.928323	0.999963
CD47	338.151	-0.0642282	0.547382	-0.117337	0.906593	0.999963
CD48	254.788	0.231706	0.537747	0.430883	0.666554	0.999963
CD5	674.48	0.635224	0.554734	1.1451	0.252169	0.999963
CD52	345.306	-0.399444	1.13138	-0.35306	0.724044	0.999963
CD53	394.363	-0.128829	0.629683	-0.204593	0.83789	0.999963
CD55	1486.32	-0.156268	0.350503	-0.445839	0.655714	0.999963
CD58	99.7308	0.0901603	0.894337	0.100812	0.919699	0.999963
CD59	95.6803	-0.414937	0.936934	-0.442867	0.657862	0.999963
CD6	1075.79	0.261614	0.544447	0.480513	0.630863	0.999963
CD63	38.1828	-1.63493	1.16431	-1.4042	0.160258	0.999963
CD68	5.23539	0.152808	1.81798	0.0840539	0.933014	0.999963
CD69	323.332	0.00496429	0.673627	0.00736949	0.99412	0.999963
CD7	316.525	-0.379853	0.703333	-0.540075	0.589145	0.999963
CD72	4.20578	-1.54217	1.69597	-0.909311	0.363186	0.999963
CD74	1852.37	-0.827645	0.683455	-1.21097	0.225906	0.999963
CD79A	15.4681	2.95711	1.53154	1.93081	0.0535067	0.999963
CD79B	7.1269	-0.160565	1.23101	-0.130434	0.896223	0.999963
CD80	5.55221	0.393436	2.12272	0.185345	0.852958	0.999963
CD81	49.125	2.18017	0.958162	2.27537	0.0228836	0.999963
CD82	96.4211	0.663755	0.661917	1.00278	0.315968	0.999963
CD83	184.515	-1.75506	0.774799	-2.26518	0.0235015	0.999963
CD84	181.456	1.24752	0.956854	1.30377	0.192313	0.999963
CD86	3.63252	-2.04406	2.00064	-1.0217	0.306921	0.999963
CD8A	18.2941	-1.29601	1.21629	-1.06555	0.286629	0.999963
CD8B	3.06466	-2.12932	1.98867	-1.07072	0.284294	0.999963
CD9	3.07047	2.50277	2.05164	1.21988	0.222509	0.999963
CD93	2.81965	-5.94989	3.23257	-1.84061	0.0656793	0.999963
CD96	378.552	-0.18273	0.481831	-0.379241	0.704509	0.999963
CD97	1073.91	-0.226192	0.551233	-0.410339	0.681557	0.999963
CD99	143.469	0.0745196	0.8491	0.087763	0.930065	0.999963
CD99L2	18.0166	1.02747	0.815155	1.26046	0.207504	0.999963
CD99P1	10.6482	0.0462077	1.00244	0.0460953	0.963234	0.999963
CDADC1	7.6734	-0.221975	1.27047	-0.174719	0.8613	0.999963
CDAN1	10.3161	-0.10165	1.01739	-0.0999121	0.920414	0.999963
CDC123	102.469	-0.343694	1.14266	-0.300785	0.763579	0.999963
CDC14A	169.785	0.840221	0.904352	0.929086	0.352844	0.999963
CDC14B	6.0033	-0.844582	1.06157	-0.795599	0.426265	0.999963
CDC16	11.8712	-0.799334	0.878312	-0.910081	0.36278	0.999963
CDC20	1.78299	-1.60756	3.30371	-0.486591	0.626548	0.999963
CDC23	21.2119	-0.0574657	1.01583	-0.05657	0.954888	0.999963
CDC25B	131.248	0.696263	0.586011	1.18814	0.234778	0.999963
CDC26	28.0703	0.0400967	1.49004	0.0269099	0.978532	0.999963
CDC27	89.3803	0.324822	0.555827	0.584394	0.558955	0.999963
CDC27P1	2.43208	1.61894	2.24017	0.722684	0.469874	0.999963
CDC27P2	2.7821	-0.141149	1.69748	-0.0831521	0.933731	0.999963
CDC34	14.4405	-0.789573	0.834469	-0.946197	0.344048	0.999963
CDC37	299.477	0.739303	0.516769	1.43063	0.152537	0.999963
CDC37L1	39.4597	-0.109863	0.638051	-0.172185	0.863292	0.999963
CDC40	47.0256	-0.536892	1.12665	-0.47654	0.63369	0.999963
CDC42	509.721	0.132244	0.490402	0.269664	0.787419	0.999963
CDC42BPB	2.82305	-4.16062	2.29684	-1.81145	0.0700708	0.999963
CDC42EP2	2.81045	-1.02803	2.30648	-0.445713	0.655804	0.999963
CDC42EP3	68.3845	-0.55286	0.521427	-1.06028	0.289017	0.999963
CDC42EP4	3.43329	-1.97501	2.19208	-0.900976	0.367601	0.999963
CDC42P6	11.8676	0.635267	1.2609	0.503822	0.614387	0.999963
CDC42SE1	857.851	0.072394	0.551252	0.131327	0.895517	0.999963
CDC42SE2	584.503	-0.19221	0.456401	-0.421142	0.673651	0.999963
CDC45	1.29207	1.74708	3.68453	0.474166	0.635382	0.999963
CDC5L	51.3771	-0.255459	0.638941	-0.399816	0.689292	0.999963
CDC6	14.3989	3.29173	1.53137	2.14953	0.0315923	0.999963
CDC7	10.0903	0.580855	1.13448	0.512001	0.608651	0.999963
CDC73	217.266	0.332659	0.626569	0.530921	0.595473	0.999963
CDCA3	7.39643	2.83879	1.40107	2.02616	0.0427483	0.999963
CDCA4	40.3985	-0.806231	0.873486	-0.923003	0.356005	0.999963
CDCA5	5.09954	4.22856	2.81121	1.50418	0.132536	0.999963
CDCA7	12.6926	-0.40733	1.03788	-0.392462	0.694717	0.999963
CDCA7L	16.0208	0.535984	0.906849	0.59104	0.554494	0.999963
CDCA8	7.74493	0.768117	1.49754	0.512918	0.608009	0.999963
CDCP1	7.45457	-1.89701	1.86008	-1.01985	0.307799	0.999963
CDH1	7.99401	0.940561	1.41539	0.664524	0.506355	0.999963
CDH11	0.945531	1.05811	3.61228	0.292919	0.769584	0.999963
CDH23	31.8569	1.15513	0.837564	1.37916	0.167846	0.999963
CDH24	2.05583	1.86215	2.08337	0.893816	0.37142	0.999963
CDH3	1.78101	-0.0103392	1.91775	-0.0053913	0.995698	0.999963
CDH6	1.61343	0.835038	1.96481	0.424996	0.67084	0.999963
CDH7	2.68024	-1.28457	1.56922	-0.818604	0.413012	0.999963
CDH8	3.94261	-0.839201	1.43918	-0.583112	0.559818	0.999963
CDHR1	12.3911	4.26925	2.13683	1.99794	0.0457233	0.999963
CDHR3	5.7759	-0.492305	1.38976	-0.354237	0.723162	0.999963
CDHR4	5.19846	-0.334732	1.09989	-0.304333	0.760874	0.999963
CDIP1	32.3957	-0.622286	0.678117	-0.917668	0.358793	0.999963
CDIPT	25.8044	-0.306835	0.696151	-0.440759	0.659387	0.999963
CDK1	2.10998	1.06819	2.06322	0.517729	0.604648	0.999963
CDK10	70.8084	-0.371436	0.721147	-0.515063	0.606509	0.999963
CDK11A	57.3588	0.0428056	0.609166	0.0702692	0.943979	0.999963
CDK11B	47.8419	-0.29687	1.02033	-0.290955	0.771086	0.999963
CDK12	133.304	0.263656	0.629349	0.418935	0.675264	0.999963
CDK13	34.7248	0.441855	0.700422	0.63084	0.528145	0.999963
CDK16	457.922	0.179018	0.666253	0.268693	0.788166	0.999963
CDK17	217.972	-0.235209	0.52658	-0.446674	0.65511	0.999963
CDK18	3.88174	-0.699983	1.96798	-0.355686	0.722076	0.999963
CDK19	6.30874	-1.28275	1.36422	-0.940285	0.347072	0.999963
CDK2	14.485	1.16328	0.985717	1.18014	0.237944	0.999963
CDK20	27.6306	-0.13764	0.663449	-0.207461	0.83565	0.999963
CDK2AP1	2.09108	-0.593808	2.30095	-0.25807	0.796353	0.999963
CDK2AP2	155.995	0.489076	0.614963	0.795293	0.426443	0.999963
CDK4	37.7986	-0.0716523	0.706735	-0.101385	0.919245	0.999963
CDK5	3.47447	-0.694179	1.78925	-0.387972	0.698037	0.999963
CDK5R1	8.66081	-1.02741	0.956004	-1.0747	0.282511	0.999963
CDK5RAP1	73.0988	0.134281	0.501826	0.267584	0.789019	0.999963
CDK5RAP2	56.4189	0.606122	0.715545	0.847077	0.396952	0.999963
CDK5RAP3	99.8639	-0.0578389	0.445043	-0.129962	0.896596	0.999963
CDK6	382.245	0.690132	0.939281	0.734744	0.462495	0.999963
CDK7	26.0392	-0.296575	0.659018	-0.450025	0.652693	0.999963
CDK8	7.66044	0.478303	1.20884	0.395671	0.692348	0.999963
CDK9	33.9359	0.613316	0.712454	0.86085	0.389321	0.999963
CDKAL1	73.1079	0.115775	0.648915	0.178413	0.858399	0.999963
CDKL1	4.46811	0.455075	1.42601	0.319126	0.749631	0.999963
CDKL2	2.29014	-1.32941	2.32628	-0.571475	0.567677	0.999963
CDKL5	57.9255	0.308619	0.683626	0.451445	0.651669	0.999963
CDKN1A	269.513	0.652941	0.53465	1.22125	0.221992	0.999963
CDKN1B	108.176	-0.382017	0.597616	-0.639236	0.52267	0.999963
CDKN1C	1.12381	-1.57735	2.61648	-0.602852	0.546607	0.999963
CDKN2A	1.04388	-0.88337	2.94885	-0.299565	0.764509	0.999963
CDKN2AIP	63.9394	-0.337542	0.674872	-0.500157	0.616965	0.999963
CDKN2AIPNL	8.0463	0.253184	0.956511	0.264696	0.791244	0.999963
CDKN2B	2.1416	-1.35616	1.83033	-0.740939	0.458731	0.999963
CDKN2C	5.61301	-1.72156	1.65643	-1.03932	0.298654	0.999963
CDKN2D	35.0124	0.504334	0.841212	0.599532	0.548818	0.999963
CDKN3	2.55601	0.740387	2.14609	0.344994	0.730099	0.999963
CDON	3.48034	2.4208	2.19832	1.1012	0.270808	0.999963
CDPF1	10.9722	0.0544906	1.1398	0.0478069	0.96187	0.999963
CDR2	61.178	-0.183061	0.694851	-0.263453	0.792201	0.999963
CDRT1	0.802475	0.269178	3.24052	0.0830661	0.933799	0.999963
CDS2	297.807	0.0269917	0.45582	0.0592156	0.95278	0.999963
CDT1	3.36717	0.0928893	1.5338	0.0605617	0.951708	0.999963
CDV3	39.684	-0.142457	0.571071	-0.249455	0.803009	0.999963
CDYL	6.12469	-2.72034	1.35192	-2.0122	0.0441985	0.999963
CDYL2	28.8054	0.649108	0.969053	0.669838	0.502961	0.999963
CEACAM1	5.52443	0.042279	1.67697	0.0252116	0.979886	0.999963
CEACAM19	3.77153	-0.161248	1.25283	-0.128707	0.89759	0.999963
CEACAM21	13.9403	0.150535	1.228	0.122585	0.902435	0.999963
CEACAM22P	5.61131	0.717877	1.00415	0.714909	0.474665	0.999963
CEBPB	3.99584	-0.835903	1.1025	-0.758189	0.448338	0.999963
CEBPD	1.68201	2.97675	3.20789	0.927947	0.353435	0.999963
CEBPG	85.9693	-0.314466	0.565758	-0.555831	0.578326	0.999963
CEBPZ	83.5774	0.105726	0.58583	0.180472	0.856782	0.999963
CEBPZOS	21.2676	-0.103979	0.682546	-0.152339	0.878919	0.999963
CECR1	343.484	0.209564	0.889055	0.235716	0.813653	0.999963
CECR2	1.35626	1.94807	2.85653	0.681969	0.495259	0.999963
CECR5	21.0332	0.288407	0.608808	0.473724	0.635697	0.999963
CECR7	34.197	0.538641	0.836316	0.644064	0.519534	0.999963
CELF1	309.571	-0.0646843	0.390487	-0.16565	0.868432	0.999963
CELF2	600.092	0.55175	0.569704	0.968486	0.332802	0.999963
CELSR1	1.9533	-2.2925	2.43248	-0.942452	0.345961	0.999963
CELSR2	19.0754	1.06598	1.39736	0.762851	0.445552	0.999963
CELSR3	43.3754	0.416922	1.10204	0.378318	0.705194	0.999963
CENPBD1	8.8669	1.97981	1.4083	1.40582	0.159779	0.999963
CENPBD1P1	52.6556	0.386398	0.521187	0.741381	0.458463	0.999963
CENPC	112.691	0.0117667	0.5016	0.0234584	0.981285	0.999963
CENPE	3.32065	0.347717	1.74721	0.199012	0.842253	0.999963
CENPF	21.6835	1.25708	1.15162	1.09158	0.275018	0.999963
CENPH	4.63725	2.34142	1.6111	1.4533	0.14614	0.999963
CENPJ	11.2203	0.211057	1.2717	0.165964	0.868185	0.999963
CENPK	15.6848	0.0252368	0.783706	0.0322018	0.974311	0.999963
CENPL	22.446	0.606305	0.801162	0.756782	0.44918	0.999963
CENPM	9.13383	-0.603295	1.63018	-0.370079	0.711324	0.999963
CENPN	7.1257	-1.92824	1.451	-1.32891	0.183878	0.999963
CENPO	26.6002	2.69499	1.21913	2.21057	0.0270654	0.999963
CENPP	15.1557	-0.139839	0.837077	-0.167057	0.867326	0.999963
CENPT	58.3776	0.115371	0.593455	0.194405	0.845859	0.999963
CENPU	3.85253	-0.182777	1.51634	-0.120539	0.904056	0.999963
CENPUP2	2.14979	-0.784339	1.85819	-0.422098	0.672954	0.999963
CENPV	12.7481	1.04948	1.25134	0.838685	0.401646	0.999963
CENPW	1.51965	0.627749	2.5279	0.248328	0.80388	0.999963
CEP104	21.6224	0.0677619	0.767341	0.0883074	0.929632	0.999963
CEP112	9.24706	-0.0342613	0.96695	-0.0354324	0.971735	0.999963
CEP120	24.9959	0.48275	0.879778	0.548717	0.583199	0.999963
[truncated: 10,969 more rows]

## Sheet: CD4 PPvHIV–
CD4 T Cells, PP vs HIV–
gene	baseMean	log2FoldChange	lfcSE	stat	pvalue	padj
RPL3P4	73.2297	-24.8512	3.71366	-6.69184	2.20384e-11	2.8564e-07
HEYL	10.2648	-21.1387	3.27221	-6.46006	1.04661e-10	6.78252e-07
ZSWIM6	38.2381	2.57779	0.517342	4.98276	6.26849e-07	0.0027082
ZBTB7C	1.35505	-18.1764	3.75183	-4.84467	1.26825e-06	0.00410946
CCL4	37.4126	-5.93656	1.24804	-4.75672	1.96761e-06	0.00486948
SIRPG	100.125	-2.52553	0.534031	-4.72919	2.25421e-06	0.00486948
DHCR24	13.5087	-4.24952	0.967729	-4.39123	1.12709e-05	0.0208688
C3orf17	48.1196	2.22407	0.52569	4.23076	2.32905e-05	0.033541
LRRC14	119.86	-2.39027	0.563204	-4.24405	2.19525e-05	0.033541
CUL2	45.8511	2.21812	0.531279	4.17505	2.9792e-05	0.0386134
ZNF563	21.6882	3.31603	0.79939	4.1482	3.35101e-05	0.0394841
ATP1A3	31.485	-2.79198	0.681599	-4.09621	4.1996e-05	0.0453393
KLRG1	26.5127	-3.54016	0.868168	-4.07774	4.54757e-05	0.0453393
C17orf61-PLSCR3	15.4308	-3.87552	0.981364	-3.94911	7.84417e-05	0.0604768
OR4F17	0.489124	15.1215	3.80476	3.97437	7.05665e-05	0.0604768
SGSM1	15.0046	5.84164	1.47538	3.95942	7.5132e-05	0.0604768
SLC30A7	120.1	1.77549	0.449896	3.94644	7.9323e-05	0.0604768
FLG2	10.3803	5.73799	1.4967	3.83375	0.000126204	0.0903715
USP6NL	25.5757	3.10154	0.811539	3.8218	0.000132479	0.0903715
SCOC	18.2346	3.25071	0.861616	3.7728	0.000161424	0.104611
TMEM164	35.4397	-2.06311	0.558847	-3.69173	0.000222737	0.137471
PTPRJ	100.517	-2.24024	0.612574	-3.65709	0.000255098	0.150288
IPO8	22.903	2.91621	0.802932	3.63195	0.000281283	0.151904
LAG3	11.4016	-5.06432	1.39135	-3.63986	0.000272786	0.151904
ARPC4-TTLL3	50.8239	-1.83905	0.511043	-3.59862	0.000319904	0.154601
FKBP8	102.932	-2.46914	0.686468	-3.59688	0.000322061	0.154601
GZMH	103.222	-4.51668	1.25424	-3.60115	0.000316819	0.154601
G0S2	7.32975	-6.30277	1.75727	-3.58668	0.000334918	0.155031
PHC1P1	15.85	-3.7207	1.04357	-3.56538	0.000363334	0.162385
GNAO1	7.96949	-3.78596	1.07153	-3.53321	0.00041054	0.177367
FBXW5	116.451	-1.44601	0.410491	-3.52263	0.000427293	0.17865
CAPN15	19.7527	-2.24433	0.655266	-3.42507	0.00061465	0.181111
CTSL	16.5812	3.29315	0.95517	3.44771	0.00056537	0.181111
DUSP5	22.8654	-2.30641	0.657747	-3.50653	0.000453994	0.181111
EFNA1	5.83735	5.91406	1.72585	3.42675	0.000610857	0.181111
GRINA	48.082	-2.96629	0.854441	-3.47162	0.000517337	0.181111
LIMS2	16.2396	-3.16423	0.906664	-3.48997	0.000483072	0.181111
MATN1	33.174	-2.88072	0.84076	-3.42633	0.0006118	0.181111
NUDT16	22.2927	-2.5814	0.738393	-3.49597	0.000472344	0.181111
PLXNB2	20.0195	-6.35547	1.83982	-3.4544	0.000551513	0.181111
PPP1R9B	8.8889	-3.35409	0.981051	-3.41887	0.00062881	0.181111
SLA	302.823	-1.398	0.408438	-3.42279	0.000619831	0.181111
SLC35B2	28.4658	-2.16982	0.628311	-3.45342	0.000553534	0.181111
TEX264	48.8436	-1.9969	0.581276	-3.43537	0.000591749	0.181111
TNF	215.621	-2.51427	0.723931	-3.47308	0.000514517	0.181111
NEO1	20.7693	-3.66067	1.07646	-3.40066	0.000672237	0.18941
TUBB6	9.48627	-5.59886	1.65152	-3.39013	0.000698585	0.192646
ZNF777	7.88553	-4.844	1.43345	-3.37925	0.000726827	0.196258
KIAA1033	68.2942	1.67064	0.495784	3.36968	0.000752544	0.199056
KLF6	1265.59	-1.47907	0.443858	-3.33231	0.000861287	0.223263
ADCY2	15.8926	2.59504	0.785076	3.30547	0.000948177	0.226059
AMFR	25.4378	-2.83318	0.85312	-3.32096	0.000897085	0.226059
C17orf105	29.0959	3.221	0.971095	3.31688	0.000910293	0.226059
GSR	22.7873	-2.66838	0.807472	-3.30461	0.000951102	0.226059
PRKCSH	164.044	-1.20934	0.366223	-3.3022	0.00095928	0.226059
RUSC2	8.47683	5.56314	1.68845	3.29481	0.000984872	0.227945
ADORA2A	23.2493	-2.703	0.824911	-3.27672	0.00105021	0.228013
C5orf22	43.0068	1.92448	0.592251	3.24943	0.00115638	0.228013
CASP3	37.336	1.89754	0.576927	3.28904	0.00100528	0.228013
ERCC2	18.4621	-2.96938	0.909633	-3.26437	0.00109706	0.228013
FAR2	9.24509	-2.9146	0.898165	-3.24506	0.00117427	0.228013
GPER1	6.95181	6.09078	1.86785	3.26084	0.00111081	0.228013
LMNA	1252.09	-1.40299	0.432489	-3.24399	0.00117868	0.228013
NUMBL	14.646	-2.64528	0.808867	-3.27036	0.00107412	0.228013
SLC9A3R1	130.452	-1.52615	0.469187	-3.25275	0.00114292	0.228013
STXBP3	58.2665	1.78577	0.545478	3.27378	0.00106119	0.228013
TK1	9.41258	-4.08721	1.24879	-3.27295	0.00106431	0.228013
ATF7	125.159	-1.37357	0.424908	-3.23264	0.00122654	0.233782
API5	66.9025	1.70903	0.533217	3.20513	0.00134999	0.246441
CEPT1	23.1088	2.25425	0.702483	3.20897	0.00133212	0.246441
MAPK8	93.7222	1.42475	0.443435	3.21299	0.00131363	0.246441
SNHG16	212.537	1.54234	0.482301	3.19789	0.00138438	0.249207
ZEB2	134.601	-1.66114	0.520757	-3.18986	0.0014234	0.252722
GPAA1	65.1741	-1.51022	0.475485	-3.17617	0.00149235	0.258283
ZNF704	8.09904	3.75667	1.18293	3.17573	0.00149458	0.258283
MED25	61.451	-1.73972	0.549612	-3.16535	0.00154895	0.264156
DMPK	12.5512	-4.76177	1.50934	-3.15486	0.00160575	0.270288
ZNF630	3.12195	-5.26407	1.67276	-3.14694	0.00164986	0.274152
DENND1A	57.4677	-1.74284	0.554952	-3.14052	0.00168648	0.276689
ARMC5	61.6282	-1.70173	0.543113	-3.13329	0.00172861	0.278885
FUK	33.0228	-2.25161	0.720092	-3.12684	0.00176698	0.278885
IFFO2	18.3292	-2.22966	0.712303	-3.13022	0.00174675	0.278885
NAA38	26.1721	-1.88224	0.603923	-3.11669	0.00182897	0.278885
RPS6KA1	37.8677	-1.92023	0.615909	-3.11772	0.00182256	0.278885
SNX21	10.6701	-3.62887	1.16233	-3.12207	0.00179582	0.278885
ME3	9.20905	-3.87449	1.24704	-3.10694	0.00189034	0.283813
WDR24	17.2034	3.9811	1.2823	3.10464	0.00190508	0.283813
ATP6V0E2	39.1173	-1.8714	0.618695	-3.02475	0.00248836	0.289241
ATP6V1A	54.4037	1.65815	0.546237	3.03559	0.00240069	0.289241
BTF3L4	71.0775	1.51222	0.504064	3.00005	0.00269932	0.289241
BTN2A3P	7.61574	-4.26872	1.41089	-3.02555	0.00248183	0.289241
BZRAP1	43.2679	-2.05224	0.688348	-2.98139	0.00286941	0.289241
C7orf50	29.5005	-1.48779	0.500405	-2.97316	0.00294747	0.289241
CD37	584.348	-1.0096	0.328994	-3.06873	0.00214969	0.289241
CDKN2C	5.61301	-4.38769	1.4687	-2.98747	0.00281295	0.289241
CLTC	87.6322	1.25004	0.421403	2.96638	0.00301329	0.289241
CMTM7	78.6413	-1.3036	0.426395	-3.05726	0.00223372	0.289241
CROCC	23.7217	-1.82489	0.617132	-2.95705	0.00310601	0.289241
DAP3	62.4626	1.37572	0.457921	3.00427	0.0026622	0.289241
DENR	42.5068	1.65755	0.550578	3.01056	0.00260771	0.289241
DNM1P47	93.2212	-3.96547	1.30157	-3.04667	0.00231391	0.289241
ECHS1	22.7868	-2.30382	0.765324	-3.01026	0.00261028	0.289241
EEFSEC	58.4509	-1.64533	0.555352	-2.96268	0.00304977	0.289241
FASTK	53.7053	-1.90879	0.642324	-2.9717	0.00296158	0.289241
FAT2	10.1077	-6.2436	2.04458	-3.05373	0.00226018	0.289241
FBXW4P1	8.51187	-2.99876	0.990223	-3.02837	0.0024588	0.289241
FBXW8	17.7385	-3.3682	1.0955	-3.07458	0.002108	0.289241
FERMT3	71.6583	-1.47642	0.485677	-3.03991	0.00236646	0.289241
GLS	45.9266	1.70134	0.556821	3.05545	0.00224721	0.289241
GOLGA6L4	11.2963	-2.39323	0.806146	-2.96873	0.00299032	0.289241
HDAC10	51.0364	-2.41548	0.812146	-2.9742	0.00293756	0.289241
HECTD2	4.52831	4.91663	1.59467	3.08316	0.00204812	0.289241
HLA-DPB1	110.716	-3.08826	1.01173	-3.05245	0.00226981	0.289241
KCTD2	20.7507	-2.49472	0.828167	-3.01234	0.00259242	0.289241
LMCD1	5.68175	4.27683	1.43711	2.976	0.00292035	0.289241
LRP2BP	8.87961	3.19636	1.0668	2.99621	0.00273359	0.289241
MAPK3	12.5712	-2.45979	0.820344	-2.99849	0.00271325	0.289241
MIF4GD	39.8414	-1.99457	0.661832	-3.01371	0.00258078	0.289241
NABP1	77.0388	1.49821	0.489284	3.06204	0.00219836	0.289241
OLFML3	13.6467	-4.60341	1.49848	-3.07205	0.00212597	0.289241
PGS1	64.4934	-1.54188	0.512259	-3.00997	0.00261275	0.289241
PHLDA1	121.798	-1.51577	0.50465	-3.00361	0.00266797	0.289241
PNRC2	186.862	1.56436	0.514609	3.0399	0.00236655	0.289241
PTGDR2	7.07672	-6.48772	2.18926	-2.96343	0.00304228	0.289241
RBM28	90.2853	1.46813	0.483642	3.03558	0.00240076	0.289241
RHOB	7.99348	-4.46192	1.49941	-2.97578	0.00292241	0.289241
RIMS2	6.77321	4.08505	1.37934	2.96159	0.00306058	0.289241
SH3BP1	21.1333	-2.95913	1.00093	-2.95638	0.00311274	0.289241
SPATA20	21.8888	-2.93616	0.993545	-2.95524	0.00312427	0.289241
SPIN2A	7.22249	-6.68735	2.22696	-3.0029	0.00267417	0.289241
SUV420H2	26.9367	-2.06316	0.692051	-2.98123	0.00287094	0.289241
TAPBPL	47.3015	-1.53619	0.518013	-2.96554	0.00302157	0.289241
THEMIS2	39.5644	-2.50725	0.82279	-3.04725	0.00230944	0.289241
TOP1MT	27.3812	-1.71651	0.555813	-3.08829	0.00201314	0.289241
TRAK1	26.965	-2.16799	0.731485	-2.96382	0.00303842	0.289241
UTP6	39.8816	1.66723	0.552441	3.01793	0.00254504	0.289241
WAS	24.9836	-2.07951	0.672027	-3.09439	0.0019722	0.289241
ZMYM3	26.6194	-2.39253	0.800366	-2.98929	0.00279625	0.289241
ZNF121	101.356	1.17116	0.39163	2.99048	0.0027854	0.289241
ZNF714	26.687	2.06799	0.692147	2.98779	0.00281001	0.289241
RNF11	29.495	1.94781	0.661165	2.94602	0.00321888	0.294474
ZBTB7B	10.0963	-4.61645	1.56739	-2.94532	0.00322624	0.294474
PUSL1	23.8021	-1.9091	0.64878	-2.94261	0.00325463	0.294988
SLC38A10	103.575	-1.6233	0.553356	-2.93355	0.00335109	0.301621
FAM109B	6.33568	-4.17695	1.42527	-2.93064	0.00338264	0.302362
TBC1D2B	61.5454	-1.38013	0.471715	-2.92578	0.00343592	0.30502
ABHD17A	107.211	-1.79945	0.616359	-2.91948	0.00350614	0.307279
ADCY9	9.62116	-2.52211	0.871062	-2.89544	0.00378631	0.307279
ARRB1	26.5332	-2.58233	0.890048	-2.90134	0.00371576	0.307279
DPY19L1	5.4193	-4.0242	1.38387	-2.90794	0.00363818	0.307279
ENKD1	5.36471	-4.16993	1.42943	-2.9172	0.00353195	0.307279
GTF3C1	215.219	-1.34302	0.462482	-2.90394	0.00368493	0.307279
MKI67	17.4202	-3.65391	1.26221	-2.89486	0.00379328	0.307279
MYO5A	61.4698	-1.92719	0.665537	-2.89569	0.00378321	0.307279
NEK8	22.3694	-2.102	0.72349	-2.90536	0.00366827	0.307279
NT5DC3	33.3531	1.96813	0.678561	2.90045	0.00372625	0.307279
PARP3	13.21	-2.98328	1.02751	-2.90342	0.00369109	0.307279
PTDSS2	9.09367	-3.44018	1.18283	-2.90844	0.00363239	0.307279
TOMM40L	10.9881	-2.5886	0.892773	-2.89951	0.00373748	0.307279
TSC22D3	2782.84	-1.30488	0.450643	-2.89559	0.00378452	0.307279
HGH1	8.9511	-3.2851	1.13568	-2.89263	0.00382031	0.307547
JAM2	4.17419	4.6261	1.60323	2.88549	0.00390802	0.309411
NMRAL1	24.2649	-1.74076	0.602904	-2.8873	0.00388569	0.309411
ZNF461	10.6839	3.34087	1.15805	2.88492	0.00391509	0.309411
CENPK	15.6848	2.25864	0.784424	2.87936	0.00398479	0.311903
MIIP	39.0174	-1.94295	0.674968	-2.87858	0.00399475	0.311903
OTUD7B	19.7722	-1.94901	0.678088	-2.87427	0.00404968	0.312499
STK25	52.0227	-1.58717	0.552216	-2.87419	0.0040506	0.312499
ZNF436	10.5659	4.16608	1.4558	2.86172	0.00421348	0.323141
UFD1L	153.587	-1.06067	0.371257	-2.85696	0.0042772	0.326099
TOMM34	58.8728	-2.28837	0.801575	-2.85484	0.00430585	0.326363
COL6A2	8.72052	-3.19805	1.1213	-2.85208	0.00434336	0.327292
DTHD1	7.52315	-4.28512	1.50467	-2.84788	0.00440121	0.32784
SLC44A1	16.1412	2.22459	0.781111	2.84799	0.00439965	0.32784
MAP1B	9.96801	4.44351	1.56254	2.84377	0.00445836	0.330199
CORO7-PAM16	67.034	-2.71549	0.956152	-2.84002	0.00451108	0.332205
LRRC56	6.63326	-4.23775	1.494	-2.83652	0.00456087	0.333974
F2R	18.3777	-2.52327	0.891785	-2.82946	0.0046626	0.336631
GAS6	47.9574	-2.77657	0.980598	-2.83151	0.00463293	0.336631
GDI1	343.396	-0.890206	0.314715	-2.82861	0.00467507	0.336631
TOR1AIP2	96.3472	1.11592	0.39511	2.82433	0.0047379	0.33927
ZNF418	9.09158	-4.96243	1.75879	-2.8215	0.00477991	0.340398
LGALS4	11.0271	3.20319	1.13631	2.81894	0.00481822	0.341251
CD46	104.884	1.12421	0.400164	2.80938	0.00496365	0.343966
HEBP2	32.8553	-1.97828	0.703743	-2.81108	0.00493759	0.343966
ICOSLG	47.6127	-1.7055	0.607778	-2.80613	0.00501402	0.343966
LMF1	57.6564	-2.74148	0.977002	-2.80602	0.00501579	0.343966
SLC35A5	15.5217	2.4964	0.888031	2.81116	0.00493633	0.343966
TK2	20.4411	4.21632	1.49858	2.81355	0.00489979	0.343966
MFSD5	113.83	-1.70312	0.607869	-2.80179	0.00508205	0.344861
ZHX2	197.128	1.71747	0.612628	2.80345	0.00505586	0.344861
GAB2	50.3475	-1.87281	0.669228	-2.79847	0.00513456	0.34661
FAM175A	23.8602	1.64082	0.587397	2.79337	0.00521622	0.347415
NATD1	54.7136	-1.42325	0.509427	-2.79382	0.00520897	0.347415
RIMKLB	21.4535	1.81231	0.648943	2.79271	0.0052269	0.347415
ARHGAP31	64.0845	1.56187	0.562107	2.7786	0.00545931	0.357473
ARHGAP35	62.7627	-1.74154	0.627212	-2.77665	0.00549231	0.357473
ERLIN2	15.619	-2.63728	0.95029	-2.77524	0.00551613	0.357473
ITGAM	35.4027	-3.30876	1.19159	-2.77677	0.00549029	0.357473
TNFRSF1B	814.742	-1.24006	0.445846	-2.78137	0.00541301	0.357473
MKRN2	66.2496	1.26295	0.4558	2.77084	0.0055912	0.360535
BCDIN3D	9.09579	2.48768	0.899605	2.7653	0.005687	0.362461
FAM111A	35.9873	-1.34364	0.486633	-2.76109	0.00576089	0.362461
PLXNA4	52.485	3.69674	1.33718	2.76459	0.00569948	0.362461
RBFADN	10.9934	2.15723	0.78065	2.76338	0.00572059	0.362461
SNAPC3	20.219	1.94709	0.704929	2.76211	0.00574299	0.362461
ATHL1	192.845	-1.16379	0.422892	-2.75198	0.00592367	0.366787
CASZ1	55.1415	-1.24286	0.452967	-2.74383	0.00607275	0.366787
GZMK	34.8688	-3.33096	1.2129	-2.74628	0.00602751	0.366787
JAKMIP1	3.21392	-5.6565	2.06068	-2.74497	0.0060516	0.366787
KCNK5	6.60858	-5.95777	2.17183	-2.7432	0.00608435	0.366787
L3MBTL3	12.5408	-3.56482	1.29605	-2.75052	0.00595012	0.366787
LETM1	46.1205	-1.56607	0.568874	-2.75292	0.00590663	0.366787
NKX3-1	4.46834	-4.18001	1.51737	-2.75477	0.00587329	0.366787
TADA1	54.5371	1.74397	0.63546	2.74442	0.00606184	0.366787
BSN	17.4935	-3.09097	1.12742	-2.74164	0.00611336	0.36683
PLEKHG1	12.5432	2.80304	1.02467	2.73555	0.00622762	0.370257
XIST	1221.94	-7.95954	2.90857	-2.73659	0.00620805	0.370257
FHL3	17.2285	-3.32359	1.216	-2.73323	0.00627171	0.371177
ACSL4	25.2163	2.37712	0.870452	2.7309	0.00631609	0.372104
ACADVL	176.211	-1.28879	0.472516	-2.7275	0.00638167	0.374115
PLCH2	33.6911	-3.47968	1.27641	-2.72614	0.00640795	0.374115
TMEM182	26.3209	1.82216	0.668889	2.72416	0.00644649	0.374677
KLHL28	110.246	-1.49327	0.549134	-2.71931	0.00654177	0.375168
POM121C	178.733	-1.27424	0.468418	-2.72031	0.00652207	0.375168
TEP1	62.7333	-1.82436	0.670842	-2.71952	0.00653777	0.375168
ARFGAP3	44.8346	1.4543	0.535464	2.71596	0.00660844	0.376716
CACNA2D2	8.57242	-2.7861	1.02617	-2.71503	0.00662689	0.376716
CDHR1	12.3911	5.47864	2.02041	2.71165	0.00669495	0.377282
DDX27	358.605	-1.0934	0.403224	-2.71164	0.00669507	0.377282
PDCD4	440.424	1.82669	0.674669	2.70754	0.00677846	0.380327
EFR3B	5.91794	-3.95069	1.46049	-2.70505	0.00682943	0.381535
SLC5A3	105.309	1.1481	0.424764	2.70292	0.00687335	0.382341
ZDHHC8	18.7518	-2.34595	0.868463	-2.70127	0.00690755	0.382601
EVC	13.8188	-4.01101	1.48584	-2.6995	0.00694445	0.383008
CDC42SE2	584.503	1.1262	0.417923	2.69476	0.00704389	0.385215
GET4	98.795	-1.63739	0.607473	-2.69542	0.00702997	0.385215
KCNJ10	8.55576	5.27689	1.96202	2.68952	0.00715549	0.388043
MTMR3	135.564	-1.82452	0.678354	-2.68962	0.00715332	0.388043
NRIP3	25.9989	1.82087	0.677849	2.68625	0.0072258	0.388962
PEMT	14.7217	-1.8878	0.702845	-2.68595	0.00723245	0.388962
AP3M1	100.422	1.2198	0.457047	2.66886	0.00761084	0.391455
APOBEC3F	22.8692	-2.87628	1.07825	-2.66754	0.00764095	0.391455
BICD1	16.7767	-2.90798	1.08805	-2.67265	0.00752548	0.391455
CAMTA2	91.8975	-1.38458	0.51648	-2.6808	0.00734454	0.391455
CYSLTR2	29.2194	-3.55383	1.32688	-2.67833	0.00739896	0.391455
FAXDC2	13.1601	2.34035	0.87455	2.67606	0.00744935	0.391455
GPX1	51.307	-1.52813	0.572361	-2.66987	0.00758797	0.391455
LRRC37A15P	7.63645	-5.33178	1.99856	-2.66781	0.00763479	0.391455
MEGF9	11.7346	2.90994	1.08578	2.68005	0.00736102	0.391455
PLK3	413.463	-1.16179	0.435532	-2.66752	0.00764124	0.391455
STK11IP	31.1788	-1.56821	0.58767	-2.66852	0.00761871	0.391455
WDR48	110.276	1.22245	0.457872	2.66986	0.00758834	0.391455
COPB1	403.592	1.21275	0.455449	2.66276	0.00775035	0.392035
CYHR1	47.5267	-1.2687	0.476201	-2.66421	0.00771705	0.392035
GTF2IRD2B	30.0544	-2.46977	0.926584	-2.66545	0.00768845	0.392035
KLHL11	185.334	-1.93575	0.727865	-2.6595	0.00782576	0.392035
LAIR2	12.3109	-4.68457	1.76169	-2.65914	0.00783405	0.392035
NT5C2	47.7215	1.38573	0.521064	2.65942	0.00782745	0.392035
METTL13	25.3734	2.30631	0.869008	2.65396	0.00795526	0.39657
TTL	27.9185	1.389	0.524107	2.65022	0.00804395	0.399455
CYBA	96.3189	-1.70266	0.643893	-2.64432	0.00818544	0.400116
FSD2	15.9099	2.29141	0.86811	2.63953	0.00830201	0.400116
GMPPB	72.328	-1.49542	0.566427	-2.64009	0.00828838	0.400116
PLEK	26.5654	-3.68228	1.39041	-2.64834	0.0080889	0.400116
RAB3A	9.88087	-3.66375	1.38727	-2.64098	0.00826672	0.400116
TMEM229B	16.9945	-2.28766	0.86437	-2.64662	0.00812999	0.400116
TSEN15	20.1599	2.03945	0.772681	2.63944	0.00830424	0.400116
UTP20	42.7158	1.66692	0.631412	2.63998	0.00829104	0.400116
C20orf194	14.2485	-3.5746	1.35565	-2.63682	0.00836864	0.401726
PLEKHH2	6.84103	3.54297	1.3462	2.63182	0.0084928	0.40204
TRIB1	25.9949	-3.67951	1.3969	-2.63405	0.00843728	0.40204
ZNF546	13.8803	2.57928	0.98013	2.63157	0.00849925	0.40204
ZNF76	116.331	-1.18925	0.451487	-2.63407	0.00843681	0.40204
SELO	25.5834	-1.84498	0.701738	-2.62915	0.00855982	0.403432
C19orf60	121.454	-1.46594	0.55829	-2.62577	0.00864522	0.405981
RASGEF1A	7.1435	-3.84794	1.46725	-2.62254	0.00872763	0.408371
KHSRP	25.2404	-1.62291	0.6192	-2.62098	0.00876782	0.408776
LYPD3	49.4997	1.54515	0.592037	2.60989	0.00905707	0.420748
IFNAR1	52.2166	1.67089	0.641115	2.60623	0.00915452	0.423756
IDH2	88.3289	-1.03479	0.397634	-2.60235	0.00925863	0.425536
TM9SF2	150.402	0.954911	0.366933	2.60241	0.009257	0.425536
SH3YL1	32.1635	1.38741	0.533637	2.59991	0.00932471	0.427058
ARHGEF5	10.1442	-3.93736	1.51571	-2.5977	0.00938498	0.428305
CD55	1486.32	0.830114	0.320435	2.59058	0.00958139	0.428497
CROCCP1	3.64615	-5.66572	2.18382	-2.59441	0.00947537	0.428497
ELF3	8.78317	3.82228	1.47224	2.59623	0.0094253	0.428497
KPNA4	46.6021	1.23358	0.476221	2.59036	0.00958753	0.428497
MYC	133.567	1.78528	0.688825	2.59178	0.00954818	0.428497
TESC	13.4423	-2.50548	0.966619	-2.592	0.00954185	0.428497
RNF121	29.6811	1.6118	0.622751	2.58819	0.00964821	0.428679
SLC16A4	3.41098	4.11027	1.5883	2.58785	0.00965776	0.428679
AGTRAP	23.6621	-2.00256	0.775025	-2.58386	0.00977007	0.429254
PTBP2	43.3849	1.33584	0.516958	2.58404	0.0097651	0.429254
SNORD3C	12.1893	-2.28142	0.882726	-2.58452	0.00975144	0.429254
NLRP6	34.2434	-2.77116	1.07358	-2.58124	0.00984459	0.431067
GTPBP8	24.578	1.69867	0.659114	2.5772	0.00996056	0.432003
TMEM50B	67.453	1.54903	0.601095	2.57701	0.00996596	0.432003
ZFP36L2	556.775	-1.59595	0.618998	-2.57828	0.00992924	0.432003
ALG1	34.1688	-1.65617	0.645788	-2.56457	0.0103305	0.432126
ANKRD36BP1	4.59644	-5.34888	2.09764	-2.54996	0.0107737	0.432126
BEND5	5.611	3.8822	1.51901	2.55575	0.0105959	0.432126
CCNC	30.4961	2.1125	0.825292	2.5597	0.0104762	0.432126
CCNG1	106.947	1.2014	0.469158	2.56076	0.0104443	0.432126
CILP	3.18086	-5.30967	2.08319	-2.54881	0.0108091	0.432126
CLK3	259.898	-1.01397	0.394901	-2.56765	0.0102389	0.432126
DCN	7.28972	3.10028	1.20434	2.57427	0.0100452	0.432126
DPP4	30.9136	2.10612	0.826294	2.54887	0.0108073	0.432126
GNAI2	59.0431	-1.33933	0.524768	-2.55223	0.0107036	0.432126
GOLGA2P1	9.98406	-4.98759	1.95247	-2.5545	0.0106341	0.432126
GOLGA5	24.4742	1.93394	0.75777	2.55214	0.0107062	0.432126
GSK3A	12.6881	-2.17237	0.844767	-2.57156	0.0101242	0.432126
KLF4	11.2651	-4.46653	1.73841	-2.56931	0.0101901	0.432126
PITPNB	69.6959	1.32676	0.5201	2.55098	0.0107422	0.432126
RBL1	44.6325	1.58345	0.61763	2.56375	0.0103547	0.432126
RGPD1	54.4007	-1.8466	0.718684	-2.56942	0.010187	0.432126
RHPN1	18.9248	-1.69049	0.660354	-2.55998	0.0104677	0.432126
SLC15A3	10.102	-4.51872	1.76777	-2.55616	0.0105834	0.432126
SPAG5	32.297	-2.1055	0.824074	-2.55499	0.010619	0.432126
TBC1D10A	55.9104	-1.37654	0.537448	-2.56126	0.0104294	0.432126
TTC16	8.72472	-2.5499	0.999162	-2.55204	0.0107095	0.432126
WDR89	55.7746	1.54012	0.604454	2.54795	0.0108357	0.432126
ZBTB1	93.042	1.23696	0.481412	2.56945	0.0101859	0.432126
ZMPSTE24	15.85	2.42995	0.951453	2.55393	0.0106513	0.432126
ZNF577	13.9442	3.34379	1.3024	2.56741	0.0102462	0.432126
NCEH1	6.55871	-4.33111	1.70169	-2.54518	0.010922	0.434235
ERI3	12.2122	-2.20239	0.86655	-2.54156	0.0110359	0.436085
LIG1	69.3804	-1.99184	0.783692	-2.54162	0.0110341	0.436085
COLGALT1	50.582	-1.43226	0.565566	-2.53244	0.0113271	0.441106
CSPG4P11	7.57821	-4.51159	1.78267	-2.53081	0.01138	0.441106
DEDD2	177.896	-1.59935	0.630801	-2.53543	0.011231	0.441106
GPI	370.811	-1.11538	0.440932	-2.52959	0.0114196	0.441106
NFATC1	346.037	-1.10074	0.435349	-2.52841	0.0114581	0.441106
NR4A2	853.933	-1.4558	0.574796	-2.53273	0.0113179	0.441106
NUPL1	49.0609	1.66425	0.65831	2.52807	0.0114692	0.441106
PLEKHM3	25.5498	-2.74654	1.08582	-2.52946	0.0114239	0.441106
SEPN1	28.8892	-2.24847	0.889067	-2.52902	0.0114382	0.441106
SCFD1	56.875	1.26144	0.500365	2.52104	0.0117008	0.446041
ZNF302	16.3301	1.75841	0.697168	2.52221	0.0116618	0.446041
ZNF619	23.1111	2.49884	0.990991	2.52156	0.0116835	0.446041
CST7	113.379	-2.13112	0.846199	-2.51846	0.0117868	0.447697
SLAMF6	32.3132	-2.17202	0.863061	-2.51664	0.0118479	0.447697
WDR86	11.047	-2.23822	0.889221	-2.51706	0.0118339	0.447697
CD99L2	18.0166	1.91325	0.763356	2.50636	0.0121981	0.449298
FAM98B	25.9978	1.84898	0.738271	2.50447	0.0122636	0.449298
GDI2	199.794	1.03668	0.412958	2.51037	0.0120604	0.449298
GTF2E1	21.7216	1.77135	0.707407	2.504	0.0122799	0.449298
HIST1H1C	10.9846	-2.14234	0.854689	-2.50657	0.0121909	0.449298
JUN	1260.51	-1.91973	0.767203	-2.50224	0.0123409	0.449298
PER2	53.3639	-1.27019	0.505923	-2.51063	0.0120516	0.449298
PFKL	108.705	-1.12073	0.445932	-2.51324	0.0119628	0.449298
PYCARD	12.5999	-3.6862	1.47295	-2.5026	0.0123285	0.449298
RGS13	5.59371	3.11938	1.24361	2.50832	0.0121306	0.449298
RHOC	10.1263	-2.37746	0.947569	-2.50901	0.0121071	0.449298
RNF19B	16.2	-2.04905	0.818607	-2.50309	0.0123114	0.449298
SBF2	62.9191	1.04827	0.417539	2.51058	0.0120533	0.449298
NCF4	28.6326	-1.56219	0.625123	-2.49901	0.0124539	0.452144
PRMT7	49.1331	-1.36069	0.544995	-2.4967	0.0125356	0.453837
IL12RB1	41.3175	-1.1282	0.452498	-2.49328	0.0126568	0.45695
RABGAP1L-IT1	13.7503	2.27695	0.913963	2.49129	0.0127281	0.458246
ECH1	105.844	-1.85757	0.747015	-2.48666	0.012895	0.461692
MFSD9	20.0027	-1.70292	0.684734	-2.48698	0.0128833	0.461692
DEF8	28.2057	-1.60371	0.645751	-2.48347	0.0130108	0.462548
DNAJB2	29.5939	-1.62453	0.653989	-2.48403	0.0129905	0.462548
MYCBP	20.8232	1.65281	0.665818	2.48238	0.0130508	0.462548
SERPINB6	6.61295	-3.18938	1.28539	-2.48126	0.0130921	0.462548
UFM1	76.3523	1.47478	0.594405	2.48111	0.0130974	0.462548
KIF26B	4.27985	4.69592	1.89393	2.47946	0.0131583	0.463436
CALU	53.3686	1.36118	0.549693	2.47625	0.0132769	0.466348
OLFM2	23.4674	2.33743	0.944514	2.47474	0.0133333	0.467061
JUNB	1276.76	-0.988703	0.399901	-2.47237	0.0134221	0.468904
ASPSCR1	30.6181	-1.71272	0.694487	-2.46617	0.0136565	0.475315
CLK4	122.449	1.01639	0.41255	2.46367	0.0137523	0.475315
CROCCP3	15.3345	1.86908	0.758462	2.4643	0.0137281	0.475315
KLC2	22.905	-1.70964	0.693456	-2.4654	0.0136861	0.475315
GALNT10	29.5838	-1.76403	0.717148	-2.45979	0.0139018	0.477304
NME2	7.73572	-2.84239	1.155	-2.46094	0.0138574	0.477304
UNC13D	87.1028	-1.54908	0.629882	-2.45931	0.0139203	0.477304
MAN1C1	39.5446	1.72708	0.702906	2.45705	0.0140081	0.479049
ARHGAP26	32.0766	-1.81866	0.741214	-2.45362	0.0141428	0.479855
KIF23	12.0424	2.8842	1.17535	2.4539	0.0141316	0.479855
RASGRP3	74.8334	1.08098	0.440367	2.45472	0.0140993	0.479855
CDC34	14.4405	-1.851	0.754776	-2.45238	0.0141914	0.480249
MAP3K2	88.4885	1.27411	0.520129	2.44959	0.0143017	0.482721
ACBD7	10.4319	2.19865	0.907772	2.42203	0.0154339	0.487653
AGPAT5	41.0748	2.084	0.857048	2.4316	0.0150322	0.487653
ARFGAP1	91.6293	-1.25077	0.514756	-2.42982	0.0151062	0.487653
BTBD6	13.0487	-1.99339	0.820897	-2.42831	0.0151695	0.487653
CCRN4L	24.8925	-3.19607	1.30845	-2.44265	0.01458	0.487653
CHRM3	56.2748	1.26469	0.523121	2.41759	0.0156235	0.487653
CSNK1D	333.633	-1.24014	0.5104	-2.42973	0.01511	0.487653
DHRS12	14.5393	-1.95135	0.806873	-2.41841	0.0155886	0.487653
DHRS7	54.1265	-1.8795	0.777303	-2.41798	0.0156071	0.487653
DNAJA3	45.7775	1.23746	0.511836	2.41769	0.0156193	0.487653
DNMT3A	42.476	-1.52259	0.627927	-2.42479	0.0153171	0.487653
ERO1L	24.0163	1.49867	0.619935	2.41747	0.015629	0.487653
GATB	24.5441	2.57602	1.06164	2.42646	0.0152471	0.487653
GUF1	18.7295	2.09784	0.860761	2.43719	0.0148019	0.487653
HACE1	11.8575	2.16459	0.895593	2.41693	0.0156518	0.487653
IL17RA	83.6003	-1.30801	0.540334	-2.42074	0.015489	0.487653
KCNQ5	5.32288	4.53513	1.86153	2.43624	0.0148408	0.487653
MAPK1	58.5687	1.28957	0.52905	2.43752	0.0147884	0.487653
MBOAT2	8.80649	2.71393	1.11969	2.42382	0.0153582	0.487653
NACA3P	2.87776	-4.58575	1.88583	-2.43169	0.0150287	0.487653
NAF1	45.8649	-1.20095	0.49596	-2.42147	0.0154581	0.487653
NFXL1	78.9549	-1.91664	0.78944	-2.42785	0.0151885	0.487653
SERPINA3	4.01932	5.45873	2.25375	2.42207	0.0154325	0.487653
SLC12A1	5.67179	6.23371	2.5542	2.44057	0.0146641	0.487653
SNN	66.7434	-1.17831	0.485955	-2.42473	0.0153197	0.487653
TCL6	6.95242	2.49364	1.02732	2.42732	0.0152108	0.487653
TNIK	85.1107	-1.06983	0.438441	-2.44008	0.0146842	0.487653
WRNIP1	18.5205	-1.67946	0.690575	-2.43198	0.0150166	0.487653
ZC3H12A	430.825	-1.51753	0.624663	-2.42936	0.0151255	0.487653
ZMYND8	30.8402	-1.78635	0.734569	-2.43184	0.0150225	0.487653
ZNF526	27.5054	1.44917	0.593113	2.44334	0.0145522	0.487653
ZNF607	3.59307	4.33955	1.79284	2.42049	0.0154995	0.487653
DGKB	3.52293	3.6375	1.50611	2.41516	0.0157285	0.488397
ZNF772	4.03697	4.18946	1.73503	2.41463	0.0157511	0.488397
PKDREJ	2.99132	-5.02013	2.08103	-2.41233	0.0158509	0.48937
RRAS2	14.5505	1.84918	0.766604	2.41217	0.015858	0.48937
BNIP2	180.845	0.947044	0.394831	2.39861	0.0164576	0.489602
BRAT1	60.9189	-1.52376	0.636009	-2.39582	0.0165832	0.489602
C10orf12	44.4573	-2.16611	0.900257	-2.40611	0.0161236	0.489602
C1orf21	25.1015	-1.94045	0.80971	-2.39647	0.0165537	0.489602
CDH23	31.8569	-1.71855	0.716075	-2.39996	0.0163968	0.489602
DCK	19.9153	1.78756	0.743129	2.40545	0.0161526	0.489602
DUSP4	179.021	-1.04544	0.43429	-2.40724	0.0160734	0.489602
GIT1	57.9554	-1.53334	0.637372	-2.40572	0.0161406	0.489602
GNA12	22.361	-1.83063	0.761336	-2.4045	0.0161946	0.489602
KHDC1	6.15553	2.8686	1.19613	2.39823	0.0164744	0.489602
LRCH4	151.112	-1.25957	0.524324	-2.40227	0.0162936	0.489602
NRAS	103.038	1.04612	0.435598	2.40158	0.0163246	0.489602
PHF2	43.5065	-1.47617	0.615473	-2.39843	0.0164657	0.489602
PLAUR	87.4654	-2.50007	1.03805	-2.40844	0.0160209	0.489602
PSMG1	8.87968	2.39442	0.998884	2.3971	0.0165255	0.489602
RASGRP2	186.237	-1.13571	0.472386	-2.40421	0.0162075	0.489602
RPL15P3	5.90172	-3.75811	1.56185	-2.40619	0.0161199	0.489602
TMEM25	25.8583	-1.70859	0.711778	-2.40046	0.0163745	0.489602
VAMP7	41.7355	1.23576	0.515094	2.3991	0.0164356	0.489602
CENPL	22.446	1.79827	0.752659	2.38923	0.0168839	0.489842
COL6A3	17.7005	-2.71702	1.13586	-2.39204	0.0167551	0.489842
IGFLR1	45.1833	-1.3249	0.554579	-2.38901	0.0168937	0.489842
NOL11	61.7597	1.20423	0.503123	2.39351	0.0166879	0.489842
SLC41A1	172.862	-0.949617	0.396864	-2.3928	0.0167203	0.489842
TLR9	10.8111	3.46299	1.44873	2.39036	0.0168317	0.489842
TNIP1	250.09	-1.05839	0.442965	-2.38933	0.0168793	0.489842
USP17L11	4.97508	-5.82125	2.43201	-2.3936	0.0166841	0.489842
CIITA	57.3286	-2.97034	1.24437	-2.38701	0.0169858	0.491414
ACO1	28.9531	1.77255	0.748971	2.36664	0.0179503	0.491868
AJAP1	4.3968	3.78007	1.59637	2.36791	0.0178887	0.491868
ARHGAP8	3.33835	4.13166	1.74105	2.37309	0.0176401	0.491868
ATP6V0C	68.803	-1.62182	0.680528	-2.38317	0.0171641	0.491868
ATP9A	8.02512	-5.58214	2.34969	-2.37569	0.017516	0.491868
BCL2L2-PABPN1	6.93874	-4.94505	2.08267	-2.37438	0.0175783	0.491868
CRNKL1	51.3289	1.23954	0.523132	2.36946	0.0178143	0.491868
DNAJB14	42.646	1.3662	0.576639	2.36925	0.0178241	0.491868
EGR2	91.0663	-2.01895	0.850706	-2.37326	0.0176318	0.491868
EVC2	7.65165	-4.57783	1.92988	-2.37207	0.0176885	0.491868
FAM71A	5.46397	-6.27379	2.64071	-2.3758	0.0175111	0.491868
IKZF2	24.075	-2.09521	0.884807	-2.36798	0.0178853	0.491868
MATK	12.8784	-3.22167	1.35924	-2.3702	0.0177784	0.491868
PIK3R4	123.846	1.10749	0.467813	2.36737	0.017915	0.491868
PRNP	207.891	1.18563	0.499808	2.37217	0.017684	0.491868
SAMD10	7.40728	-2.62443	1.10771	-2.36925	0.0178244	0.491868
TATDN2P2	36.3777	-2.0809	0.87719	-2.37224	0.0176806	0.491868
THRA	19.2776	-1.72302	0.724683	-2.37762	0.0174248	0.491868
TLDC2	9.22673	-3.06742	1.29569	-2.3674	0.0179134	0.491868
ZDHHC7	37.8574	-2.07197	0.869647	-2.38255	0.0171933	0.491868
ZDHHC9	19.7956	-1.8945	0.798455	-2.37271	0.0176583	0.491868
ZHX1	40.2955	1.75075	0.735542	2.38022	0.0173022	0.491868
ZNF681	6.35878	2.72657	1.14804	2.37497	0.0175503	0.491868
ZNF717	10.7732	-2.57066	1.07747	-2.38583	0.0170408	0.491868
ZNF738	6.91968	2.36821	1	2.36821	0.0178745	0.491868
OSBPL7	62.4965	-1.55048	0.655699	-2.36462	0.0180486	0.49248
ZMYM1	8.33894	2.66753	1.12775	2.36536	0.0180128	0.49248
HSPD1	287.015	1.45042	0.61369	2.36344	0.0181062	0.493015
ABHD3	46.2573	1.17281	0.497087	2.35936	0.0183063	0.496376
TNK1	18.6782	-1.60832	0.681513	-2.35992	0.0182789	0.496376
ZBTB45	16.0021	-1.71261	0.726132	-2.35854	0.0183472	0.496446
NT5C1B	3.71713	-4.58171	1.94536	-2.35519	0.0185131	0.499
RRP7A	96.9015	-1.22958	0.522096	-2.35508	0.0185185	0.499
KIAA1324	89.3441	-1.89739	0.806696	-2.35206	0.0186699	0.499696
LYRM7	24.4659	1.45861	0.620292	2.35149	0.0186986	0.499696
SAMD12	18.0031	-2.93299	1.24654	-2.3529	0.0186276	0.499696
TG	9.27398	4.57772	1.9458	2.35262	0.0186419	0.499696
FAM215B	70.135	-1.2395	0.527291	-2.35069	0.0187386	0.499734
PRKAR1A	107.119	0.96036	0.409047	2.3478	0.0188847	0.501931
TENC1	10.7735	-3.58214	1.52592	-2.34753	0.0188984	0.501931
RGPD2	33.1151	-3.03288	1.29358	-2.34457	0.019049	0.504896
CD74	1852.37	-1.46202	0.623895	-2.34337	0.0191105	0.505492
ALYREF	4.49348	-3.59528	1.54291	-2.33019	0.0197962	0.508806
C1orf85	29.725	-1.56868	0.670874	-2.33826	0.019374	0.508806
CD40LG	204.825	-1.06988	0.459294	-2.3294	0.0198378	0.508806
GALNS	30.1628	-1.60335	0.685727	-2.33817	0.0193783	0.508806
HAS3	8.63594	-3.43803	1.47413	-2.33225	0.0196878	0.508806
HDGFRP3	24.3573	2.17961	0.936489	2.32743	0.0199424	0.508806
INTS1	111.805	-1.29879	0.557526	-2.32956	0.0198294	0.508806
JADE2	87.5466	-1.16344	0.498396	-2.33437	0.0195761	0.508806
LLGL2	22.8876	-1.81897	0.77897	-2.33509	0.0195385	0.508806
MORN1	12.3663	-1.97219	0.845113	-2.33364	0.0196148	0.508806
NEDD4	150.59	1.41743	0.608627	2.3289	0.0198644	0.508806
PHF13	14.7167	2.02688	0.87073	2.32779	0.0199233	0.508806
PRODH	10.6472	-3.12803	1.34051	-2.33345	0.0196245	0.508806
SMG1P4	84.5294	-2.10767	0.902314	-2.33585	0.0194989	0.508806
STX8	19.89	-1.87028	0.802808	-2.32968	0.0198232	0.508806
TMX4	111.727	-1.09369	0.469562	-2.32916	0.0198504	0.508806
TP53INP1	165.891	-1.77356	0.761424	-2.32926	0.0198451	0.508806
ZNF839	17.6996	-1.60052	0.684953	-2.33669	0.0194555	0.508806
CHPF	35.3228	-1.23992	0.533644	-2.32349	0.0201529	0.509165
ELOVL5	310.728	0.813853	0.350128	2.32444	0.0201017	0.509165
MAGEE1	9.79517	-3.69989	1.59231	-2.3236	0.0201468	0.509165
MAP7D3	15.6969	2.00563	0.862827	2.32449	0.0200995	0.509165
ZNF285	16.7601	2.4936	1.07186	2.32642	0.0199959	0.509165
C9orf72	52.9979	1.74576	0.752312	2.32053	0.0203122	0.510243
SLC30A4	13.7013	2.09307	0.901989	2.3205	0.0203137	0.510243
SOCS5	78.1932	-0.911823	0.392868	-2.32094	0.0202902	0.510243
BAK1	74.4793	-1.28439	0.553806	-2.3192	0.0203842	0.510849
KBTBD6	36.283	-1.77066	0.763677	-2.3186	0.0204166	0.510849
WDYHV1	4.47389	3.93451	1.69778	2.31745	0.0204794	0.511432
CBX4	7.99091	-2.33631	1.00898	-2.31553	0.0205839	0.513053
HLA-DQA2	2.96729	-5.40322	2.33694	-2.31209	0.0207726	0.516551
MYL5	42.4067	-1.33793	0.579149	-2.31016	0.0208793	0.516551
RBM15B	40.8409	-1.89751	0.821405	-2.31008	0.0208836	0.516551
SIL1	22.5024	-1.62459	0.703191	-2.31031	0.0208708	0.516551
BMP8B	3.31848	3.66023	1.58819	2.30466	0.0211856	0.517113
CDIP1	32.3957	-1.41976	0.615955	-2.30497	0.0211681	0.517113
LRRN3	33.6538	2.38866	1.0357	2.30634	0.0210919	0.517113
MGAT4B	13.0464	-1.73792	0.754027	-2.30485	0.0211751	0.517113
PDLIM2	44.9411	-1.23028	0.532929	-2.30853	0.0209697	0.517113
POLDIP2	60.667	-1.09125	0.473335	-2.30545	0.0211412	0.517113
TPM2	6.3626	-2.31272	1.00316	-2.30544	0.0211422	0.517113
ADCY4	4.53924	-3.31019	1.43838	-2.30133	0.0213729	0.517783
DPYSL5	4.49902	3.66613	1.59269	2.30184	0.0213442	0.517783
LMNB1	18.4728	-1.87059	0.812187	-2.30315	0.0212702	0.517783
RECQL5	24.7026	-1.87528	0.814859	-2.30135	0.0213719	0.517783
HMGXB3	127.966	-1.13222	0.492757	-2.29773	0.021577	0.520782
KRT1	5.85833	5.19003	2.25847	2.29803	0.0215599	0.520782
MTUS1	12.4619	2.25343	0.981127	2.29678	0.0216315	0.521127
NUP107	35.824	1.32641	0.577779	2.29571	0.0216927	0.521631
VEGFA	7.96243	-3.78852	1.65204	-2.29323	0.0218347	0.524073
BMPR1A	16.7926	1.69034	0.737332	2.2925	0.0218766	0.524109
MLLT4	7.99493	2.98467	1.30276	2.29103	0.0219614	0.52517
STRADB	15.7343	2.09175	0.91365	2.28945	0.0220533	0.526395
XKR9	19.7918	1.56819	0.685922	2.28625	0.0222394	0.529862
TMEM2	292.562	-1.23433	0.540084	-2.28544	0.0222868	0.530018
STRN4	103.032	-1.16999	0.512159	-2.28444	0.0223459	0.530448
MTHFR	23.8909	-1.97685	0.866401	-2.28168	0.0225083	0.533326
ACOT7	22.0903	-2.74359	1.20479	-2.27723	0.0227724	0.534502
ADAMTSL4	43.5727	-1.12954	0.497767	-2.26922	0.0232549	0.534502
ANP32A	25.4024	-2.40461	1.05872	-2.27123	0.023133	0.534502
ARID1A	314.575	-0.847637	0.372618	-2.27481	0.0229171	0.534502
CACNB2	5.24388	3.08756	1.35843	2.27289	0.0230329	0.534502
CD164	137.437	1.572	0.691992	2.2717	0.0231048	0.534502
CDC42BPB	2.82305	-4.80342	2.11513	-2.27099	0.0231478	0.534502
CHEK1	6.53361	2.57173	1.13026	2.27534	0.0228857	0.534502
DNAJC25	4.50465	3.21791	1.4168	2.27126	0.0231314	0.534502
DPP7	128.367	-1.02187	0.450373	-2.26894	0.0232717	0.534502
GAREML	16.4888	-2.14027	0.941222	-2.27392	0.0229707	0.534502
HID1	25.8663	-1.36252	0.599592	-2.27242	0.0230614	0.534502
IQGAP2	65.9621	-1.36128	0.597724	-2.27744	0.0227601	0.534502
NAGA	38.6037	-1.78221	0.784122	-2.27288	0.0230337	0.534502
PGAP1	111.189	1.54521	0.681165	2.26848	0.0233002	0.534502
UPRT	21.3487	-1.60154	0.705505	-2.27006	0.0232037	0.534502
VAPB	61.8397	1.05327	0.46201	2.27976	0.0226217	0.534502
ZNF354B	16.776	1.61299	0.70889	2.27537	0.0228837	0.534502
COPS7A	46.9746	-1.30379	0.575068	-2.2672	0.0233782	0.534743
PSAT1	7.7307	2.76551	1.22065	2.2656	0.0234757	0.534743
RERE	157.302	-1.28966	0.56896	-2.26669	0.0234091	0.534743
USP27X	4.14831	4.08571	1.80293	2.26615	0.0234423	0.534743
ADSS	76.6389	0.957777	0.422881	2.26488	0.0235198	0.534808
ATG4D	21.6258	2.64215	1.16812	2.26188	0.0237048	0.538069
HNRNPA1P68	5.63414	2.62049	1.16155	2.25603	0.0240686	0.542527
LAIR1	30.3596	-1.83926	0.81484	-2.2572	0.0239957	0.542527
TMEM75	14.6459	-2.67708	1.18654	-2.25621	0.0240575	0.542527
ZNF783	28.5147	-1.64104	0.727194	-2.25667	0.0240284	0.542527
DYNLT3	28.2363	1.82245	0.808681	2.25361	0.0242205	0.543806
SLC25A39	79.3524	-1.29819	0.576078	-2.25349	0.0242284	0.543806
YIPF4	95.6568	0.941695	0.417951	2.25313	0.0242512	0.543806
TTLL1	7.4413	-2.17641	0.966619	-2.25157	0.0243493	0.545063
MED15	362.703	-0.965026	0.429152	-2.24868	0.024533	0.548227
EDARADD	7.55349	-2.28228	1.01528	-2.24793	0.0245804	0.548342
APOLD1	9.03006	-2.3795	1.06012	-2.24455	0.0247971	0.548555
DPP3	17.7765	-1.66333	0.741074	-2.24448	0.0248016	0.548555
ITIH4	15.5148	-1.78434	0.794588	-2.24561	0.0247287	0.548555
MLST8	40.6925	-1.42758	0.635829	-2.24523	0.0247534	0.548555
NAB1	53.3551	-2.1987	0.979089	-2.24566	0.0247259	0.548555
ARF5	190	-1.33508	0.596968	-2.23643	0.0253234	0.556918
ATP8B2	74.7354	-1.50738	0.674339	-2.23535	0.0253946	0.556918
GRPEL2	45.5607	1.28292	0.573732	2.2361	0.0253452	0.556918
SFMBT1	17.1269	-1.6295	0.728794	-2.23588	0.0253597	0.556918
TIPARP	173.975	-1.20859	0.540113	-2.23767	0.0252426	0.556918
HELZ2	72.5833	-1.88956	0.845903	-2.23378	0.0254975	0.55729
TRIO	10.7689	-3.70844	1.6598	-2.23428	0.025465	0.55729
TCHH	5.544	-4.36524	1.95493	-2.23294	0.0255531	0.557565
MB21D2	3.84045	3.27156	1.46624	2.23126	0.0256637	0.559038
G6PD	38.0587	-1.31774	0.590787	-2.23049	0.0257149	0.559214
MTMR8	16.5578	-1.63426	0.733186	-2.22898	0.0258153	0.560455
ATP2A3	166.669	-1.5227	0.684762	-2.22369	0.0261691	0.562483
DHX58	17.6323	2.60338	1.17041	2.22433	0.0261262	0.562483
ENC1	25.3399	-1.53162	0.688528	-2.22449	0.0261156	0.562483
EXT1	13.8202	-2.76589	1.24238	-2.22628	0.0259956	0.562483
MKRN3	6.82553	-2.85439	1.28359	-2.22375	0.0261653	0.562483
SLC7A7	4.4701	3.32075	1.49235	2.22518	0.0260693	0.562483
CDK5RAP3	99.8639	-0.896518	0.403476	-2.22199	0.0262842	0.563078
MAT2B	107.672	1.24943	0.562438	2.22145	0.0263206	0.563078
NPDC1	30.7252	-1.47808	0.665519	-2.22095	0.0263544	0.563078
PPP1R15A	1417.6	-1.51512	0.682465	-2.22007	0.026414	0.563078
TCIRG1	156.155	-1.32698	0.597674	-2.22024	0.0264022	0.563078
AMIGO3	14.1065	-3.60331	1.63059	-2.20981	0.0271181	0.567111
AP3S2	37.2811	-1.67882	0.759067	-2.21168	0.0269885	0.567111
CFL2	28.25	1.64305	0.742667	2.21237	0.0269412	0.567111
DGCR6L	39.9687	-1.41113	0.638107	-2.21143	0.0270058	0.567111
FAM178A	22.1073	1.59729	0.722427	2.211	0.0270356	0.567111
FAM205CP	5.6607	-5.70649	2.58154	-2.2105	0.0270706	0.567111
INPP5D	316.125	-1.23226	0.557156	-2.21169	0.0269882	0.567111
LGALS1	63.9259	-2.82264	1.27506	-2.21373	0.0268473	0.567111
NCDN	46.6055	-1.53265	0.693611	-2.20967	0.0271282	0.567111
PERP	21.5026	1.63773	0.741127	2.20979	0.0271199	0.567111
TRA2B	219.744	-0.778579	0.351407	-2.21561	0.0267185	0.567111
ZNF277	28.7228	1.61768	0.730993	2.21299	0.0268982	0.567111
CYP2B7P	7.68725	2.49985	1.13167	2.209	0.0271748	0.56717
PPP1R26	3.64237	-3.79203	1.71713	-2.20835	0.0272198	0.567196
MAP1LC3B2	28.1386	-2.45064	1.11017	-2.20744	0.0272835	0.56761
ZNF586	63.1585	1.03476	0.469009	2.20627	0.0273654	0.568402
NUDT15	17.3148	1.85544	0.841486	2.20495	0.0274573	0.568821
SYNGR2	461.042	-0.964512	0.437475	-2.20473	0.0274734	0.568821
C1orf95	10.2172	-3.60629	1.6379	-2.20178	0.027681	0.569482
OSBPL3	59.0977	-1.11893	0.508138	-2.20202	0.0276641	0.569482
RNF214	21.3807	-1.51815	0.689152	-2.20293	0.0275998	0.569482
SC5D	203.776	1.09786	0.498349	2.203	0.0275945	0.569482
ABCA2	242.866	-2.01943	0.917765	-2.20037	0.0277804	0.569921
HLA-DRB1	96.4963	-2.44256	1.11014	-2.20023	0.0277903	0.569921
CCDC124	25.0763	-1.31086	0.596201	-2.19869	0.0279001	0.570633
HPS1	207.601	-1.3893	0.631929	-2.19851	0.0279131	0.570633
CD52	345.306	-2.26542	1.03162	-2.19598	0.0280937	0.573421
ZNF250	45.1401	-1.41809	0.646175	-2.19459	0.0281928	0.574485
ZNF85	6.87083	2.80876	1.28019	2.19401	0.0282345	0.574485
ABHD17B	13.7415	1.95015	0.891303	2.18798	0.028671	0.575538
ALOX5AP	68.1967	-1.534	0.701167	-2.18778	0.0286859	0.575538
AP4E1	16.7109	1.91214	0.873667	2.18863	0.0286236	0.575538
CLSTN3	66.2022	-1.55013	0.706979	-2.19261	0.0283354	0.575538
GABRG3	6.77289	2.74729	1.25555	2.18812	0.028661	0.575538
PACSIN1	4.00843	-4.73289	2.15947	-2.19169	0.0284016	0.575538
SEL1L3	20.1421	-1.72485	0.787482	-2.19034	0.0284995	0.575538
VCAN	2.80693	4.90548	2.2417	2.18828	0.028649	0.575538
WDR34	11.6412	-2.15082	0.982279	-2.18963	0.0285514	0.575538
SLC7A8	4.90763	-5.06638	2.31654	-2.18704	0.0287396	0.575725
BRD9	108.469	-1.01704	0.465453	-2.18506	0.0288847	0.577639
EIF4E3	22.3245	1.66219	0.760894	2.18452	0.0289243	0.577639
CAMK2G	63.044	-1.00484	0.4606	-2.18159	0.02914	0.578467
DNAJB4	12.0557	2.96688	1.36	2.18153	0.0291443	0.578467
MPV17L	95.6233	0.839763	0.384925	2.18163	0.0291371	0.578467
TIMM21	14.1339	1.92917	0.884125	2.18201	0.0291089	0.578467
EXOC6	64.4159	1.21003	0.554959	2.1804	0.0292281	0.579074
NFKBID	419.838	-1.74586	0.801109	-2.17931	0.0293089	0.579074
RPL23AP7	3.64681	-3.49318	1.60276	-2.17948	0.0292957	0.579074
SPDL1	3.32196	3.37065	1.54781	2.17769	0.0294292	0.579684
ZBP1	20.1997	-1.74895	0.80305	-2.17788	0.0294146	0.579684
NEU1	492.645	-1.17708	0.541077	-2.17544	0.0295968	0.580339
SLX1A	40.4075	-1.39308	0.640271	-2.17577	0.0295727	0.580339
ZPR1	106.713	-0.915644	0.420745	-2.17625	0.0295367	0.580339
TMEM86B	5.92219	-2.70752	1.24703	-2.17117	0.0299184	0.585759
CLEC18A	4.42417	-3.87294	1.78528	-2.16938	0.0300541	0.587528
UBE3A	71.639	1.11441	0.51386	2.16871	0.0301045	0.587628
MPP1	12.9435	-1.81106	0.835497	-2.16765	0.0301857	0.588325
KIAA1462	4.66113	-4.08694	1.88691	-2.16594	0.0303159	0.589846
TMEM86A	7.92687	-2.9664	1.36989	-2.16543	0.0303547	0.589846
CTSA	89.4947	-1.09742	0.507349	-2.16306	0.0305368	0.590769
ELK3	137.464	0.933377	0.431514	2.16303	0.0305389	0.590769
MAGEF1	3.03536	-4.20825	1.94514	-2.16347	0.0305049	0.590769
AGPAT4-IT1	45.1368	-1.28809	0.596914	-2.15791	0.0309347	0.591489
ARSG	26.6309	-2.00527	0.929552	-2.15724	0.0309869	0.591489
C3orf33	3.38752	3.76517	1.7438	2.15918	0.0308365	0.591489
CEP76	17.3534	1.54447	0.714441	2.16178	0.030635	0.591489
CERKL	15.7446	1.96152	0.908732	2.15853	0.030887	0.591489
NSFP1	31.1972	-1.4285	0.661364	-2.15993	0.0307782	0.591489
RASGEF1B	314.958	-1.64408	0.761955	-2.15771	0.03095	0.591489
SEPT9	160.187	-1.25824	0.582819	-2.15888	0.0308593	0.591489
ZCCHC11	107.088	1.02242	0.47346	2.15947	0.0308134	0.591489
TMEM41B	27.4214	1.61883	0.75063	2.15662	0.0310351	0.591538
TFE3	67.7093	-0.965094	0.447716	-2.15559	0.0311154	0.592199
ASNSD1	31.1512	1.72335	0.800665	2.1524	0.0313657	0.593084
ATP6V1C1	25.659	1.6015	0.744311	2.15166	0.0314244	0.593084
ITGA11	3.50237	3.32388	1.54579	2.15028	0.0315333	0.593084
PIK3R5	360.356	-1.12948	0.524273	-2.15438	0.0312103	0.593084
SH3PXD2A	43.092	-1.90931	0.887424	-2.15152	0.031435	0.593084
SKIL	119.043	1.08753	0.505569	2.1511	0.031468	0.593084
SOCS3	153.53	1.60704	0.74753	2.14979	0.0315715	0.593084
STYX	47.394	1.67065	0.776336	2.15197	0.0313999	0.593084
TBCD	81.5721	-0.865803	0.402743	-2.14976	0.0315738	0.593084
TBCC	155.7	-1.2216	0.568867	-2.14744	0.0317585	0.595042
ZNF124	36.9595	1.31426	0.612056	2.14729	0.0317698	0.595042
CNTNAP1	10.711	-2.17692	1.01568	-2.14332	0.0320878	0.595138
COA1	89.8348	0.807083	0.37661	2.14302	0.0321117	0.595138
FAM122A	23.598	1.47185	0.686432	2.14421	0.0320162	0.595138
G3BP1	226.425	0.800749	0.373578	2.14346	0.0320765	0.595138
LSP1	462.746	-1.16263	0.542021	-2.14499	0.0319533	0.595138
RELL2	4.37528	-2.77068	1.292	-2.14449	0.0319938	0.595138
ZNF561	38.7477	-1.13974	0.531178	-2.14568	0.0318988	0.595138
ZXDB	71.0406	-1.3221	0.617041	-2.14264	0.0321423	0.595138
AATK	5.15379	-5.1517	2.43718	-2.1138	0.0345326	0.595331
AVPI1	19.3405	-1.46658	0.69383	-2.11375	0.0345364	0.595331
BCL7A	12.9965	2.15748	1.01238	2.13108	0.0330822	0.595331
C14orf64	32.6307	-1.30798	0.614905	-2.12712	0.0334103	0.595331
C7orf73	34.3501	1.55391	0.729705	2.1295	0.0332127	0.595331
CCSAP	16.8486	1.84468	0.862142	2.13965	0.0323834	0.595331
CDK16	457.922	-1.29854	0.607224	-2.13848	0.0324779	0.595331
CHD4	315.821	-1.40193	0.664094	-2.11105	0.0347681	0.595331
CHST14	9.24646	-3.09241	1.466	-2.10943	0.0349079	0.595331
CLPB	30.776	-2.27748	1.07816	-2.11238	0.0346538	0.595331
CTLA4	58.1947	-1.76112	0.828725	-2.1251	0.0335782	0.595331
DTL	10.6329	3.51218	1.65752	2.11894	0.0340957	0.595331
EEPD1	27.9512	-1.44619	0.677839	-2.13352	0.0328818	0.595331
ETNK1	102.939	1.1859	0.560922	2.1142	0.0344978	0.595331
FADD	40.6608	-2.24205	1.06315	-2.10888	0.0349554	0.595331
FAM133DP	4.01633	-3.91188	1.83071	-2.13681	0.0326134	0.595331
FAM46C	551.414	-1.47879	0.697686	-2.11956	0.0340433	0.595331
FMO5	4.93511	2.83377	1.3383	2.11744	0.0342223	0.595331
GATAD2B	159.761	0.849	0.400701	2.11879	0.0341085	0.595331
GMFB	68.2532	1.59089	0.748228	2.12621	0.0334859	0.595331
GNB2	55.8552	-1.38014	0.652235	-2.11602	0.0343432	0.595331
GPR25	7.14975	-3.16948	1.48348	-2.13652	0.032637	0.595331
HAUS4	13.3449	-1.65601	0.784119	-2.11193	0.0346923	0.595331
HIST2H2AA4	39.3666	-1.37257	0.646385	-2.12345	0.0337162	0.595331
HSPA1A	411.136	2.66121	1.25081	2.12758	0.0333716	0.595331
INTS12	25.5233	-1.64386	0.770048	-2.13475	0.0327814	0.595331
KIAA0226	266.528	-1.07365	0.508941	-2.10958	0.0348949	0.595331
LCK	328.474	-1.13303	0.537429	-2.10824	0.0350103	0.595331
LRSAM1	17.6693	-2.01906	0.95772	-2.1082	0.0350139	0.595331
LYPLAL1	3.31655	3.49424	1.63798	2.13327	0.0329028	0.595331
MAP10	5.34347	-3.62915	1.70187	-2.13245	0.0329696	0.595331
MAPK8IP3	294.993	-1.38394	0.651528	-2.12415	0.0336577	0.595331
MARK2	23.5112	-2.01661	0.947277	-2.12885	0.0332668	0.595331
MAU2	198.611	-0.948439	0.447356	-2.1201	0.0339975	0.595331
MFN1	28.1709	1.67413	0.793188	2.11064	0.0348036	0.595331
MOSPD3	5.85817	-2.44035	1.14446	-2.13232	0.0329805	0.595331
MRE11A	32.2758	1.1198	0.525727	2.13001	0.0331708	0.595331
MRS2	19.5829	1.68709	0.796621	2.11781	0.0341914	0.595331
MTND4P12	81.0228	-1.91121	0.892998	-2.14022	0.0323373	0.595331
PCBP3	23.7626	2.63978	1.24887	2.11374	0.0345372	0.595331
PDZD11	16.4067	-2.18133	1.03408	-2.10944	0.034907	0.595331
PILRA	6.57283	-3.69733	1.75449	-2.10735	0.035087	0.595331
PPP1CA	167.605	-1.50339	0.707254	-2.12567	0.0335306	0.595331
PRDM8	7.35416	-3.50734	1.65266	-2.12224	0.0338174	0.595331
RHOBTB2	8.66584	-2.17405	1.02415	-2.1228	0.0337708	0.595331
RPRD1A	29.6854	1.55194	0.729731	2.12673	0.0334425	0.595331
RSPH3	15.7001	1.57275	0.73964	2.12637	0.0334726	0.595331
SFXN4	8.88672	-2.20003	1.03637	-2.12283	0.0337679	0.595331
SIRT7	52.0438	-1.50323	0.712113	-2.11094	0.0347773	0.595331
SLC19A2	30.5074	-1.18886	0.561239	-2.11827	0.0341519	0.595331
SMN2	93.9735	0.973408	0.454764	2.14047	0.032317	0.595331
SP140L	66.093	-0.941213	0.446646	-2.10729	0.0350924	0.595331
TMEM189	88.3159	-1.21369	0.575334	-2.10954	0.0348977	0.595331
TMEM191C	7.72334	1.98184	0.932353	2.12563	0.0335339	0.595331
TMEM8A	22.8622	-1.31789	0.61747	-2.13435	0.0328145	0.595331
TNIP2	71.06	-1.13675	0.532172	-2.13606	0.0326744	0.595331
TRAF3IP2	42.1589	1.16138	0.550113	2.11116	0.0347582	0.595331
TTC13	19.201	-1.72448	0.808576	-2.13274	0.0329464	0.595331
UBE3B	129.171	-1.06798	0.505362	-2.1133	0.0345755	0.595331
UCP2	1677.7	-1.20317	0.563505	-2.13515	0.0327488	0.595331
VPS35	113.481	0.828902	0.392098	2.11402	0.0345139	0.595331
ZNF226	25.895	1.7861	0.842631	2.11967	0.034034	0.595331
ZNF394	138.893	-0.91397	0.432872	-2.11141	0.034737	0.595331
ZNF675	17.6905	1.50095	0.703334	2.13405	0.0328388	0.595331
UBAP1L	25.5143	-2.07421	0.984603	-2.10665	0.0351481	0.595496
CCSER2	185.458	1.04347	0.495955	2.10396	0.0353822	0.59557
FKBPL	2.93556	3.22166	1.53042	2.10509	0.0352838	0.59557
LRP5L	9.73594	-1.97556	0.938446	-2.10514	0.0352787	0.59557
SH3TC1	72.012	-1.71333	0.814191	-2.10433	0.0353495	0.59557
TRDC	8.89506	-3.75664	1.78487	-2.10471	0.0353167	0.59557
ACO2	92.3214	-0.90779	0.431993	-2.1014	0.0356057	0.596482
LONRF2	2.53277	3.5055	1.66805	2.10156	0.035592	0.596482
MFI2	4.88557	4.28726	2.04036	2.10123	0.0356205	0.596482
RNASE6	2.63905	-4.31875	2.0543	-2.1023	0.0355269	0.596482
ABHD14A	19.1811	-1.98053	0.943197	-2.09981	0.0357456	0.596546
ADD2	19.7986	-2.26804	1.08682	-2.08685	0.0369015	0.596546
ARL4A	85.235	-1.60618	0.769503	-2.0873	0.036861	0.596546
ARPC1B	246.184	-1.11236	0.532986	-2.08704	0.0368846	0.596546
CEP70	5.39525	2.91355	1.39546	2.08788	0.0368084	0.596546
COLQ	9.48807	-2.0943	1.00294	-2.08817	0.0367823	0.596546
CORO1A	911.391	-1.00743	0.482063	-2.08983	0.0366334	0.596546
ENPP2	26.85	1.48035	0.708583	2.08917	0.0366924	0.596546
FAM213B	29.8818	1.54651	0.737621	2.09662	0.0360272	0.596546
FOXJ2	202.758	-0.867619	0.414296	-2.0942	0.0362421	0.596546
G2E3	34.3029	1.25657	0.600909	2.09111	0.0365182	0.596546
GGT1	15.2026	-2.2249	1.06551	-2.08811	0.0367876	0.596546
GPBAR1	10.1801	2.37027	1.12909	2.09928	0.0357921	0.596546
GPR114	9.37711	-3.19875	1.5254	-2.09699	0.0359945	0.596546
HMG20B	39.7595	-1.55667	0.743512	-2.09367	0.0362891	0.596546
HSPB9	2.91217	3.53714	1.68604	2.0979	0.035914	0.596546
HTT	145.413	-1.353	0.645565	-2.09583	0.0360971	0.596546
IRF3	64.0165	-1.57044	0.748293	-2.09869	0.0358442	0.596546
MST1R	3.32042	-5.36624	2.57286	-2.08571	0.0370051	0.596546
MUC20	12.2067	-2.26659	1.08623	-2.08666	0.0369187	0.596546
MYLIP	75.8857	-1.25449	0.599362	-2.09305	0.0363451	0.596546
NR4A1	870.36	-1.82485	0.873424	-2.08931	0.0366799	0.596546
PNPO	30.0115	1.25916	0.600096	2.09827	0.0358816	0.596546
QRSL1P3	9.4199	-2.86877	1.37255	-2.0901	0.0366084	0.596546
RAB11FIP4	108.25	-1.12457	0.535919	-2.09841	0.0358694	0.596546
STEAP4	5.65745	2.85559	1.36894	2.08599	0.0369798	0.596546
SYDE2	8.29057	2.0307	0.970591	2.09223	0.0364179	0.596546
TRAPPC13	13.7273	2.05494	0.983542	2.08933	0.0366785	0.596546
TRGV5	16.9942	-2.34428	1.12279	-2.08791	0.0368063	0.596546
YARS	131.017	0.925548	0.442063	2.0937	0.0362865	0.596546
RIF1	109.753	1.16592	0.559579	2.08356	0.0372	0.598942
MZT1	9.06654	3.29102	1.58073	2.08197	0.0373453	0.600536
CFAP44	8.9141	-2.86913	1.3799	-2.07922	0.037597	0.600957
CPNE1	125.179	-0.9198	0.443007	-2.07627	0.0378694	0.600957
GATA3	117.335	-0.978504	0.471399	-2.07574	0.0379177	0.600957
KATNB1	46.3291	1.67606	0.806996	2.07691	0.0378096	0.600957
OBFC1	21.9972	-1.40439	0.675604	-2.07872	0.0376429	0.600957
PANK4	39.816	1.52035	0.731809	2.07753	0.0377529	0.600957
PRUNE2	3.40466	-4.89199	2.35714	-2.07539	0.0379502	0.600957
RNASEH2A	11.1969	-2.70325	1.30269	-2.07513	0.0379742	0.600957
SHKBP1	87.5486	-0.940483	0.452316	-2.07926	0.0375932	0.600957
TNK2	67.8365	-1.00942	0.486357	-2.07546	0.0379437	0.600957
WASH1	8.42042	-2.58537	1.24384	-2.07854	0.0376594	0.600957
ZNF100	12.1296	1.61359	0.776383	2.07834	0.0376777	0.600957
ZNF398	34.3982	-1.76722	0.851569	-2.07526	0.0379627	0.600957
MID1IP1	10.1119	-2.03253	0.980662	-2.07261	0.0382088	0.603932
CTSD	151.201	-1.1465	0.55376	-2.07039	0.038416	0.606467
APOBEC3D	21.3598	-1.65736	0.801491	-2.06785	0.0386544	0.607276
ELL	79.8125	-1.07354	0.519281	-2.06735	0.0387009	0.607276
FRMD8	63.5858	1.06871	0.517642	2.06458	0.0389629	0.607276
IARS2	53.0924	1.25279	0.606122	2.06689	0.0387442	0.607276
KANSL2	173.601	-1.0467	0.506792	-2.06535	0.0388904	0.607276
NUPR1	18.4675	1.23158	0.596732	2.06388	0.0390294	0.607276
PGAM5	13.6455	1.49829	0.725024	2.06655	0.0387769	0.607276
TMEM218	9.04733	-2.48173	1.2012	-2.06605	0.0388242	0.607276
WNT7A	24.4923	-1.73278	0.838871	-2.06562	0.0388647	0.607276
ZNF140	25.4739	2.14697	1.03972	2.06495	0.0389273	0.607276
ZNF416	21.9699	2.24001	1.0836	2.06718	0.0387169	0.607276
ZNF506	71.8135	0.935616	0.453322	2.06391	0.0390261	0.607276
FAM43A	3.01984	-3.41682	1.65792	-2.06091	0.0393112	0.607353
FBXO10	10.2358	-3.57477	1.73302	-2.06274	0.0391375	0.607353
HERC2P9	28.0641	-1.81128	0.878488	-2.06182	0.0392251	0.607353
NOC3L	13.0631	1.68187	0.815787	2.06166	0.0392406	0.607353
TMEM167B	31.9098	1.27137	0.616911	2.06087	0.0393156	0.607353
VDR	29.8154	-2.27332	1.10288	-2.06126	0.0392779	0.607353
PRPF18	42.3091	1.71689	0.833408	2.06008	0.0393905	0.607786
EFNB1	16.0796	-2.90751	1.41382	-2.05649	0.0397351	0.611647
UBE4B	70.7981	-0.977064	0.47504	-2.0568	0.0397053	0.611647
BEX4	33.8932	1.65455	0.804747	2.05599	0.0397838	0.611669
KCNE3	1.89246	3.62727	1.76551	2.05452	0.0399257	0.611695
MKKS	8.72365	2.24045	1.09001	2.05544	0.0398361	0.611695
TMC8	436.748	-1.0915	0.531273	-2.0545	0.039927	0.611695
C9orf9	10.9837	1.94169	0.94559	2.05341	0.0400325	0.611865
PDE8A	37.4391	-1.87428	0.912703	-2.05354	0.0400199	0.611865
TRBC2	976.059	-1.16563	0.567842	-2.05273	0.0400988	0.612157
DHRS2	9.25763	-2.36227	1.15116	-2.05208	0.0401617	0.612394
ANKLE2	150.862	1.27804	0.623213	2.05073	0.0402931	0.613677
MAP3K9	38.3231	-1.56796	0.764935	-2.04979	0.0403847	0.61435
LDOC1	5.3634	-2.94335	1.43688	-2.04843	0.0405178	0.615495
SART1	25.3195	-1.321	0.645003	-2.04805	0.040555	0.615495
PAFAH2	19.3953	1.74728	0.853354	2.04754	0.0406053	0.615538
DENND1C	241.263	-1.39582	0.682508	-2.04513	0.0408422	0.617021
THAP3	27.1812	-1.32031	0.645514	-2.04537	0.0408185	0.617021
ZNF668	12.4515	-1.90086	0.929476	-2.04509	0.0408459	0.617021
MARCH2	4.6473	-3.42357	1.67557	-2.04322	0.0410303	0.618365
ZNF45	25.8932	1.67689	0.820611	2.04346	0.0410069	0.618365
DNAH3	6.1708	-3.1248	1.52999	-2.04237	0.0411146	0.618916
ABCD1	18.9289	-2.14558	1.06175	-2.0208	0.0433005	0.619269
ANKS6	14.9554	-2.14371	1.05789	-2.0264	0.0427242	0.619269
ARMC2	6.64429	-2.15041	1.06128	-2.02624	0.0427402	0.619269
ARSB	23.3466	-2.00144	0.99152	-2.01855	0.0435336	0.619269
CAPN1	71.8262	-1.23446	0.610499	-2.02204	0.043172	0.619269
CHST15	8.50132	3.53825	1.75074	2.021	0.0432796	0.619269
CPTP	9.50114	-2.05015	1.0167	-2.01648	0.0437496	0.619269
DDX11	48.6539	-1.7701	0.87314	-2.02728	0.0426342	0.619269
DEF6	216.03	-1.02665	0.507018	-2.02487	0.0428804	0.619269
DHRS11	9.72131	-2.74007	1.35612	-2.02053	0.0433286	0.619269
DISC1-IT1	6.1565	2.4696	1.22508	2.01587	0.0438137	0.619269
DNASE1L1	8.65606	-2.92083	1.44151	-2.02622	0.0427417	0.619269
DUX4L26	2.27875	-3.60345	1.78064	-2.02369	0.0430021	0.619269
DVL3	34.4202	-1.37445	0.674195	-2.03865	0.0414849	0.619269
ERF	57.9401	-1.15333	0.569089	-2.02662	0.0427016	0.619269
FAM126A	72.7625	1.27635	0.633136	2.01592	0.0438079	0.619269
FCRL6	12.5619	-5.89713	2.90884	-2.02731	0.0426304	0.619269
FOS	11456.8	-2.18337	1.07372	-2.03348	0.0420044	0.619269
GLMN	9.44744	2.18753	1.07676	2.03158	0.0421964	0.619269
GPR155	33.8188	1.35179	0.669996	2.01761	0.0436316	0.619269
GRHPR	32.8013	-1.34794	0.663813	-2.0306	0.0422954	0.619269
GRM4	2.89712	-4.43797	2.19158	-2.02501	0.0428663	0.619269
HHAT	7.55071	-2.07649	1.01861	-2.03856	0.0414938	0.619269
HYAL2	3.93413	-5.17727	2.5624	-2.02047	0.0433342	0.619269
ICA1	10.9954	-2.5846	1.26933	-2.03619	0.0417308	0.619269
KIAA2026	52.4229	-1.28882	0.632903	-2.03636	0.0417138	0.619269
KRT8P33	19.2653	-1.64594	0.813443	-2.02343	0.0430292	0.619269
LAYN	7.2857	2.76072	1.35942	2.03081	0.0422741	0.619269
LSM12P1	33.9335	1.44736	0.713711	2.02794	0.0425668	0.619269
MGAT4A	199.026	1.09471	0.542455	2.01807	0.0435835	0.619269
MOG	2.89836	3.13868	1.55315	2.02085	0.0432952	0.619269
NAP1L1	513.683	0.906729	0.447919	2.02431	0.0429378	0.619269
NAPRT	38.6385	-2.04313	1.00108	-2.04093	0.0412579	0.619269
NEK1	62.8538	0.867522	0.428207	2.02594	0.0427708	0.619269
ORC6	117.671	1.08415	0.531426	2.04008	0.0413422	0.619269
PCNP	55.7847	1.7425	0.863589	2.01774	0.0436183	0.619269
POLR2A	1893.67	-1.03776	0.508951	-2.03902	0.0414478	0.619269
RAB2B	37.3085	1.12334	0.557074	2.0165	0.043748	0.619269
RGAG4	3.80784	-4.45409	2.19041	-2.03345	0.042007	0.619269
RGS14	36.8078	-1.44253	0.712817	-2.0237	0.0430011	0.619269
RIPK1	89.5928	-1.30151	0.638901	-2.03711	0.0416392	0.619269
RNF31	17.3558	-1.85421	0.913548	-2.02968	0.0423886	0.619269
RNH1	172.256	-0.938696	0.463204	-2.02653	0.0427105	0.619269
SBF1	121.418	-1.10755	0.543204	-2.03892	0.0414579	0.619269
SLX4IP	7.97844	-2.49377	1.23192	-2.0243	0.0429393	0.619269
SNORD3A	5.191	-2.74652	1.3538	-2.02876	0.0424831	0.619269
SNX13	42.0656	1.24332	0.615911	2.01867	0.0435215	0.619269
ST3GAL4	3.07896	-4.67815	2.32002	-2.01642	0.0437556	0.619269
SYNPO	7.97958	-3.41981	1.69612	-2.01625	0.0437735	0.619269
TMEM129	13.9995	-1.61873	0.799944	-2.02355	0.043016	0.619269
TRAPPC11	80.1568	1.31875	0.647659	2.03618	0.0417326	0.619269
TRBV7-9	3.85906	-2.90089	1.42652	-2.03355	0.0419974	0.619269
TTLL7	3.05305	2.88778	1.41625	2.03904	0.0414464	0.619269
TXNDC16	21.504	2.16167	1.0715	2.01742	0.0436518	0.619269
ZBTB41	9.35477	2.78948	1.37605	2.02717	0.0426451	0.619269
ZNF324	64.1762	-1.25	0.617712	-2.0236	0.0430112	0.619269
SPN	141.584	-0.774888	0.384755	-2.01398	0.0440117	0.621389
GPR180	18.6269	2.10592	1.0464	2.01254	0.0441629	0.622806
LAMA4	4.08962	2.58382	1.28413	2.01211	0.0442081	0.622806
MUC12	60.6776	2.57452	1.2802	2.01104	0.0443217	0.62302
PRR29	19.5474	-1.52682	0.759899	-2.00924	0.0445117	0.62302
SCUBE1	8.00062	-2.20323	1.09651	-2.00932	0.044503	0.62302
TREM1	5.56873	-4.73308	2.35345	-2.01112	0.0443127	0.62302
UGGT2	26.8415	1.21867	0.60647	2.00946	0.0444887	0.62302
ZNF547	14.5564	-2.5847	1.28633	-2.00936	0.044499	0.62302
ARHGDIA	156.543	-1.24513	0.620247	-2.00748	0.0446987	0.624962
EIF2A	94.0633	1.00805	0.503044	2.0039	0.0450804	0.626107
HLA-DRA	204.742	-2.46355	1.22982	-2.00319	0.0451573	0.626107
INTS2	8.4798	-1.98129	0.989122	-2.00308	0.0451685	0.626107
KLHL24	120.158	0.873862	0.436179	2.00345	0.0451294	0.626107
N6AMT1	17.6419	-1.75357	0.874478	-2.00527	0.0449339	0.626107
SNAI3	22.7198	-1.41865	0.708387	-2.00265	0.0452154	0.626107
SRR	8.16643	-2.25141	1.12301	-2.00479	0.0449851	0.626107
TMEM132B	4.39606	-3.19102	1.59289	-2.00328	0.0451468	0.626107
ZNF862	64.486	-2.12101	1.058	-2.00473	0.0449917	0.626107
BRAP	64.8446	-0.903031	0.451073	-2.00196	0.0452887	0.626454
SYPL1	81.4918	1.06413	0.531769	2.00111	0.0453804	0.626763
UFL1	40.4287	1.29001	0.645016	1.99996	0.0455045	0.626763
USP53	18.1085	1.48784	0.743913	2.00002	0.0454977	0.626763
ZNF345	21.0343	1.52955	0.764603	2.00045	0.0454517	0.626763
CNOT7	129.289	1.02954	0.515037	1.99896	0.0456123	0.627581
ZNF544	26.8005	1.18113	0.591075	1.99828	0.0456862	0.627931
HNRNPA0	138.649	-1.09864	0.550156	-1.99696	0.0458296	0.628145
MSANTD4	38.0306	1.14499	0.573411	1.9968	0.0458472	0.628145
TMEM176A	3.26972	-5.42569	2.71601	-1.99767	0.0457521	0.628145
CCND1	6.84866	2.72248	1.36384	1.99619	0.0459134	0.628389
HECTD3	120.158	-1.11387	0.558187	-1.99552	0.0459862	0.628721
OAS3	114.814	-1.23574	0.620017	-1.99308	0.0462532	0.631705
ARRB2	46.3464	-1.43149	0.718555	-1.99218	0.0463518	0.63172
P4HTM	67.8479	-1.24375	0.624257	-1.99237	0.0463308	0.63172
AP5Z1	116.111	-0.910913	0.457829	-1.98964	0.046631	0.633526
RUNX1	146.14	-0.980006	0.492538	-1.98971	0.0466232	0.633526
TDRKH	11.8564	-2.12272	1.06644	-1.99048	0.0465379	0.633526
BRPF1	36.9498	-1.17842	0.594626	-1.98178	0.047504	0.635201
CCBL2	36.6699	1.10016	0.55725	1.97427	0.0483507	0.635201
DUSP6	144.965	-2.30574	1.16168	-1.98482	0.0471642	0.635201
DYNLL2	61.8356	-1.24918	0.631826	-1.9771	0.0480303	0.635201
ERICH6	1.62951	3.95585	1.999	1.97892	0.0478251	0.635201
EXO5	39.9276	-1.05449	0.532668	-1.97964	0.0477437	0.635201
FBXL22	8.09497	-2.65493	1.34501	-1.9739	0.0483928	0.635201
FGR	54.4014	-4.02427	2.0374	-1.97519	0.0482461	0.635201
GFM1	43.5912	1.14462	0.578581	1.97833	0.047892	0.635201
HLA-DPA1	170.031	-1.76237	0.89353	-1.97237	0.0485675	0.635201
HRK	9.80401	2.22095	1.12105	1.98113	0.0475766	0.635201
ID1	7.81148	-3.08505	1.55913	-1.9787	0.0478496	0.635201
JAG1	11.1696	-3.37582	1.70616	-1.97861	0.0478604	0.635201
LRRC15	4.55023	-5.22117	2.6343	-1.982	0.0474797	0.635201
LY6E	130.923	-1.6808	0.846973	-1.98448	0.0472029	0.635201
MCF2L	13.5661	2.14145	1.07821	1.98611	0.0470209	0.635201
MTOR	180.947	-1.47495	0.747496	-1.97319	0.0484744	0.635201
NAIP	20.8517	1.29834	0.65431	1.98429	0.0472233	0.635201
NPAS2	6.02623	-2.9523	1.49234	-1.9783	0.0478952	0.635201
NUDCD1	8.88991	2.27091	1.14753	1.97896	0.0478208	0.635201
ORAI3	6.31524	3.76023	1.90259	1.97637	0.0481126	0.635201
PER1	1102.42	-1.42488	0.717387	-1.98621	0.0470098	0.635201
PFN1	1171.18	-1.19545	0.605969	-1.9728	0.0485187	0.635201
PIBF1	22.1298	1.18266	0.598423	1.97629	0.0481219	0.635201
RALGAPA2	67.0839	-0.983652	0.496461	-1.98133	0.0475543	0.635201
SPATA31A3	3.20324	-5.54587	2.80729	-1.97552	0.0482091	0.635201
STK10	412.46	-1.30622	0.662163	-1.97266	0.0485343	0.635201
STRN	17.3067	1.52644	0.771851	1.97764	0.0479696	0.635201
SUCLA2	37.6075	1.16556	0.588497	1.98057	0.0476392	0.635201
TICRR	4.21616	-5.87482	2.97618	-1.97395	0.0483879	0.635201
TUBG2	11.253	-1.71132	0.865825	-1.97653	0.0480952	0.635201
TYRO3P	18.1808	-2.30807	1.16178	-1.98666	0.0469599	0.635201
WDR70	30.7281	-1.01862	0.515918	-1.97439	0.048337	0.635201
ZBTB8A	23.4526	1.28024	0.648842	1.97312	0.0484817	0.635201
ZNF443	4.75246	-4.48559	2.26484	-1.98053	0.0476435	0.635201
ZNF556	28.4615	1.02481	0.517649	1.97974	0.0477322	0.635201
ZNF566	11.2841	1.68327	0.84696	1.98742	0.0468756	0.635201
PCIF1	274.798	-0.886764	0.449987	-1.97064	0.0487646	0.636296
TBCE	11.3751	-2.63209	1.33585	-1.97035	0.0487985	0.636296
TRIOBP	29.9774	-2.03097	1.03044	-1.97097	0.0487278	0.636296
BRE	77.4725	-0.948923	0.482269	-1.96762	0.0491114	0.636595
GDPGP1	18.4981	1.31666	0.668821	1.96863	0.0489958	0.636595
OAS1	13.3085	-1.5924	0.809085	-1.96815	0.0490508	0.636595
OR2A1	13.9891	1.71698	0.872778	1.96726	0.0491531	0.636595
SLC29A1	4.1221	-3.71207	1.88691	-1.96727	0.0491519	0.636595
SLC39A11	12.638	-1.63845	0.832431	-1.96827	0.0490372	0.636595
TRBV4-2	8.71063	-2.62835	1.33612	-1.96716	0.0491653	0.636595
C10orf76	57.6247	-1.10123	0.560293	-1.96546	0.0493615	0.636763
FAM91A3P	6.03328	-3.41973	1.73954	-1.96589	0.0493118	0.636763
RGS2	61.7937	-1.06358	0.540862	-1.96645	0.0492464	0.636763
SKA1	10.4167	1.51503	0.770876	1.96534	0.0493748	0.636763
HS3ST1	7.47674	-3.10251	1.58084	-1.96257	0.0496959	0.6377
MANEA	18.9979	1.26908	0.646075	1.96429	0.0494967	0.6377
POC1B-GALNT4	2.81552	-5.22014	2.65954	-1.9628	0.0496696	0.6377
TRIM16L	9.28201	1.60126	0.815873	1.96263	0.049689	0.6377
TTYH3	7.85194	-2.54939	1.29927	-1.96217	0.0497427	0.6377
ZBED5	31.6666	1.24286	0.633034	1.96334	0.0496069	0.6377
ERCC6	28.7141	1.43011	0.729115	1.96143	0.0498284	0.637909
PIK3CB	42.8803	1.10236	0.562208	1.96076	0.0499066	0.637909
TBC1D25	80.1521	-1.19421	0.608956	-1.96107	0.0498704	0.637909
MYO15A	8.83066	-1.75389	0.894699	-1.96031	0.0499597	0.637958
HSD17B1	7.62926	1.86874	0.953991	1.95887	0.0501282	0.638223
OXLD1	28.0155	-1.24796	0.636936	-1.95932	0.0500758	0.638223
ZCCHC9	8.12464	1.88028	0.959723	1.95919	0.0500903	0.638223
ATL1	2.32291	-4.74067	2.42298	-1.95654	0.0504013	0.638375
BAX	9.18226	-2.09002	1.06867	-1.95573	0.0504972	0.638375
CD79B	7.1269	-2.13528	1.09222	-1.955	0.0505834	0.638375
IL17RE	4.41527	-3.67374	1.87634	-1.95793	0.0502379	0.638375
MICA	10.0431	-1.555	0.795113	-1.95569	0.0505011	0.638375
PARD6A	17.3067	-1.68536	0.86118	-1.95704	0.0503431	0.638375
PRRT2	9.14696	2.34678	1.19871	1.95774	0.05026	0.638375
RAB11FIP1	329.425	-1.54107	0.78823	-1.9551	0.0505714	0.638375
TMEM185A	21.1974	1.0911	0.557818	1.95602	0.0504631	0.638375
DUSP1	3832.06	-2.28482	1.16997	-1.95288	0.0508337	0.64091
IL18BP	63.4426	-1.02119	0.523105	-1.95217	0.0509181	0.64135
WDFY4	11.671	-6.48475	3.32427	-1.95073	0.0510893	0.642882
LZTS1	3.20189	2.82102	1.44669	1.94998	0.0511786	0.643381
ACSL1	38.4584	1.38729	0.711926	1.94865	0.0513376	0.644131
PHYKPL	102.276	-0.881734	0.452401	-1.94901	0.0512942	0.644131
CCL4L1	7.8894	-3.74251	1.92242	-1.94677	0.0515628	0.646331
GBE1	8.03521	2.73343	1.40447	1.94623	0.0516269	0.646508
PRKD2	51.767	-1.22013	0.627191	-1.9454	0.0517274	0.647142
ALDH6A1	36.0031	1.06477	0.548982	1.93954	0.0524352	0.647724
CDKN2AIPNL	8.0463	1.80686	0.931269	1.94021	0.0523545	0.647724
COX18	18.3025	1.27065	0.653905	1.94317	0.0519961	0.647724
CRAMP1L	16.1158	-2.33203	1.19943	-1.94429	0.0518607	0.647724
EHBP1	17.6959	-2.12008	1.09211	-1.94128	0.0522249	0.647724
GLUD1P3	8.06861	1.92322	0.991087	1.94052	0.0523169	0.647724
IL3RA	6.02175	-3.68147	1.89529	-1.94243	0.0520851	0.647724
RNF167	57.1373	-1.00596	0.517868	-1.9425	0.0520768	0.647724
SCAF11	267.457	0.902299	0.465117	1.93994	0.0523869	0.647724
SPG21	40.3666	-1.23776	0.637476	-1.94166	0.0521779	0.647724
TAGAP	631.4	-1.20429	0.61983	-1.94294	0.0520231	0.647724
TMED1	21.8107	-1.59733	0.822247	-1.94263	0.0520603	0.647724
WDR25	12.5564	-1.80903	0.931951	-1.94112	0.0522441	0.647724
ZNF654	11.3316	2.27144	1.17131	1.93923	0.0524736	0.647724
SETD1A	40.1911	-0.940924	0.485446	-1.93827	0.0525906	0.648317
TSHZ2	95.2517	-1.47166	0.759366	-1.93801	0.0526217	0.648317
APC	52.6809	0.86268	0.445532	1.93629	0.0528318	0.649902
ARMC1	22.5032	1.3262	0.685981	1.93329	0.0532008	0.649902
CASS4	32.6225	-1.48785	0.76903	-1.93471	0.053026	0.649902
FBXW9	11.2121	-2.21997	1.14701	-1.93544	0.0529359	0.649902
FLI1	127.29	-1.01948	0.52689	-1.93489	0.0530034	0.649902
GPR132	158.832	0.970407	0.50179	1.93389	0.0531268	0.649902
MTMR2	21.9662	-1.6678	0.861777	-1.9353	0.0529531	0.649902
NSUN5P1	91.3823	-0.7126	0.368433	-1.93414	0.053096	0.649902
PWAR5	49.5085	1.35815	0.702509	1.93328	0.0532016	0.649902
ADTRP	26.9438	1.81097	0.937724	1.93124	0.0534534	0.650996
C2orf16	9.1304	-3.52552	1.82709	-1.92958	0.0536589	0.650996
CCZ1B	12.9664	1.63221	0.845449	1.93058	0.0535346	0.650996
CIC	131.222	-1.31801	0.683036	-1.92964	0.0536516	0.650996
DGCR11	6.35222	-2.21643	1.1485	-1.92985	0.0536253	0.650996
FIBP	35.0905	-1.30203	0.67449	-1.93039	0.0535591	0.650996
HERC2P2	17.348	1.42368	0.737772	1.9297	0.0536438	0.650996
SLC7A6OS	47.9994	-1.04246	0.540327	-1.92931	0.053693	0.650996
PTPN11	134.281	-0.74141	0.384452	-1.92849	0.0537946	0.651458
WRN	16.6997	1.49675	0.776247	1.92819	0.0538316	0.651458
ICE2	34.5185	1.16921	0.606604	1.92747	0.0539214	0.651936
FSCN1	45.9183	-1.95917	1.01808	-1.92437	0.054308	0.65235
GLI4	7.63518	-1.96641	1.02141	-1.92519	0.0542056	0.65235
IDI1	117.116	1.07362	0.55742	1.92606	0.0540971	0.65235
MED13L	200.573	-1.35635	0.704741	-1.92461	0.0542779	0.65235
PTRH1	19.4374	-1.7488	0.90795	-1.9261	0.0540919	0.65235
TFRC	182.935	-1.2207	0.634194	-1.9248	0.0542546	0.65235
ZNF528	23.1773	-1.41542	0.735349	-1.92483	0.0542505	0.65235
CAMSAP1	27.2765	-1.89642	0.985784	-1.92377	0.0543832	0.652649
POLR1D	123.523	0.83483	0.43442	1.92171	0.0546418	0.65454
SLC1A5	65.2281	-1.28111	0.666565	-1.92195	0.0546118	0.65454
HTRA4	22.0986	1.17798	0.613469	1.9202	0.0548333	0.655622
PCLO	5.37087	-3.84615	2.00265	-1.92053	0.054791	0.655622
AFTPH	67.8993	0.819515	0.426988	1.91929	0.0549473	0.655878
ARHGAP19	7.72917	-2.48173	1.29489	-1.91655	0.0552951	0.655878
ITPKC	9.5207	-1.83017	0.954761	-1.91689	0.0552518	0.655878
NCOA7	41.5601	-0.988915	0.515748	-1.91744	0.0551821	0.655878
NLRC3	99.1586	-1.09584	0.571663	-1.91693	0.0552473	0.655878
PRKAR1B	13.6495	-1.92567	1.00503	-1.91603	0.0553607	0.655878
SCAF4	175.516	-0.90621	0.472895	-1.9163	0.0553263	0.655878
SNORD3B-1	12.5427	-1.79717	0.937806	-1.91636	0.0553197	0.655878
SPCS3	66.6484	1.05964	0.552694	1.91722	0.0552102	0.655878
UGCG	19.8956	1.4484	0.755514	1.9171	0.0552255	0.655878
ILDR2	8.89256	-3.54929	1.85381	-1.91459	0.0555447	0.657456
C9orf131	8.26116	2.6607	1.39055	1.91341	0.0556958	0.657945
CNDP2	52.5647	-0.950575	0.496936	-1.91287	0.0557642	0.657945
PBRM1	61.7549	0.970832	0.507577	1.91268	0.055789	0.657945
VIPR2	2.88395	3.38932	1.77123	1.91354	0.0556795	0.657945
ELP3	20.1769	2.08479	1.09048	1.91181	0.0559002	0.658058
SCGB3A2	2.50624	3.17627	1.66108	1.91218	0.0558534	0.658058
BIRC2	255.178	1.17964	0.617501	1.91034	0.0560896	0.658836
EGFL8	8.01498	1.6212	0.848746	1.91011	0.0561188	0.658836
ZNF587B	30.1303	-1.42544	0.74596	-1.91088	0.0560197	0.658836
IL1B	16.1945	-6.39478	3.34899	-1.90946	0.0562023	0.65922
AKAP5	10.9556	1.54946	0.812272	1.90757	0.0564472	0.659823
CD6	1075.79	-0.947533	0.496592	-1.90807	0.0563819	0.659823
OTUB1	325.238	-0.858845	0.450137	-1.90796	0.0563958	0.659823
PPP6R1	49.2896	-1.05623	0.553777	-1.90732	0.0564786	0.659823
ZNF282	50.8022	-1.23015	0.645041	-1.9071	0.0565082	0.659823
FLT1	20.2824	2.64161	1.38581	1.90619	0.056626	0.660009
MTRF1L	24.7475	1.35394	0.710212	1.90639	0.0565992	0.660009
EXOSC4	27.3647	-2.04145	1.07161	-1.90503	0.0567758	0.660567
NPLOC4	104.622	-0.843439	0.442731	-1.90508	0.0567693	0.660567
ACSS1	53.3369	-1.29077	0.681948	-1.89278	0.0583877	0.663152
ANKS3	21.7963	-1.58739	0.837416	-1.89558	0.0580161	0.663152
ARSA	122.732	-1.19895	0.631606	-1.89825	0.0576625	0.663152
ASB7	35.4758	1.12693	0.59377	1.89792	0.0577065	0.663152
CPT1B	13.2833	-1.74281	0.920469	-1.89339	0.058306	0.663152
CSTF2T	113.424	0.792003	0.416715	1.90058	0.0573565	0.663152
DTNBP1	32.0468	-1.77375	0.932839	-1.90146	0.0572424	0.663152
GPR171	39.6368	1.64147	0.865423	1.89673	0.0578639	0.663152
GPT2	5.42791	2.25468	1.18588	1.90127	0.057267	0.663152
HLA-DRB6	3.56169	-3.53484	1.86097	-1.89947	0.057503	0.663152
IL32	422.78	-1.70786	0.902639	-1.89207	0.0584814	0.663152
KCNH4	6.61033	-3.38653	1.78203	-1.90038	0.0573834	0.663152
LTBP3	120.344	-1.44065	0.761239	-1.8925	0.0584238	0.663152
NDUFV1	141.664	-0.743669	0.392902	-1.89276	0.0583898	0.663152
NPIPB9	14.2284	1.70577	0.899725	1.89588	0.0579753	0.663152
OGFRL1	7.39137	2.09125	1.10491	1.8927	0.0583984	0.663152
PABPC1	1632.6	0.698686	0.36786	1.89933	0.0575215	0.663152
PLCB3	9.32126	-3.24414	1.71093	-1.89613	0.0579432	0.663152
REXO1L6P	6.14576	-3.25305	1.71237	-1.89974	0.0574675	0.663152
SCD5	24.4253	1.20933	0.639155	1.89207	0.0584818	0.663152
SIPA1	84.1374	-1.02315	0.538759	-1.8991	0.0575519	0.663152
SIRPB1	8.98757	-2.77094	1.45715	-1.90162	0.0572212	0.663152
SURF1	38.308	-2.12559	1.1221	-1.89431	0.0581843	0.663152
SYT5	3.42014	3.09583	1.62698	1.9028	0.0570663	0.663152
TMCO3	16.5593	1.1973	0.632696	1.89238	0.0584399	0.663152
TMEM63B	63.3849	1.35841	0.717483	1.8933	0.0583181	0.663152
TRAPPC3L	24.5662	1.16563	0.615304	1.8944	0.0581722	0.663152
TSPO	105.753	-1.52951	0.806653	-1.89613	0.0579434	0.663152
ZNF580	6.486	-1.84918	0.975566	-1.89549	0.0580275	0.663152
ABCC6	7.83594	1.80499	0.95509	1.88986	0.0587767	0.665792
STAG3L2	65.0072	-0.852138	0.451021	-1.88935	0.0588445	0.665792
U2AF2	47.9911	-1.25968	0.666789	-1.88917	0.0588688	0.665792
TPGS1	15.0216	-1.62614	0.861107	-1.88843	0.058968	0.666333
ARMCX2	2.43797	3.93813	2.09334	1.88126	0.0599361	0.674333
IRAK1BP1	1.79256	3.47402	1.84647	1.88144	0.0599126	0.674333
KLHL5	35.0599	1.2649	0.672006	1.88228	0.0597985	0.674333
SPA17	1.99493	-3.50126	1.8601	-1.8823	0.0597958	0.674333
TBXA2R	7.2733	1.70712	0.907379	1.88138	0.0599207	0.674333
BRD8	43.6324	1.03475	0.550595	1.87933	0.0602	0.676715
PUF60	164.997	-0.824531	0.439222	-1.87725	0.0604834	0.678723
RIPK2	18.5749	-1.37814	0.734068	-1.8774	0.0604637	0.678723
BEND3	11.0729	-2.1274	1.13453	-1.87513	0.0607751	0.681025
BTBD7	27.5639	1.13967	0.608192	1.87387	0.0609489	0.681025
C6orf62	134.311	0.848482	0.45254	1.87493	0.060802	0.681025
GLE1	53.3087	1.26224	0.67336	1.87453	0.0608568	0.681025
LRRC8A	35.1625	-1.27075	0.678149	-1.87385	0.0609512	0.681025
GTF3C4	35.3915	1.65058	0.881293	1.8729	0.0610819	0.681897
NPTN	14.1958	1.46173	0.780788	1.87212	0.0611895	0.68251
POU5F1	7.41442	1.79276	0.958132	1.87109	0.061332	0.682986
RHOBTB3	2.32639	3.53674	1.89024	1.87105	0.0613375	0.682986
C5orf15	16.7173	1.79833	0.962543	1.86831	0.0617185	0.686638
ALDOA	444.891	-0.816303	0.437066	-1.86769	0.0618058	0.687019
APOBEC3C	62.8699	-1.54633	0.831068	-1.86066	0.0627927	0.687089
CFH	3.8476	3.76166	2.0169	1.86507	0.0621722	0.687089
DNAH17	9.73935	1.50188	0.807202	1.86061	0.0627998	0.687089
IGSF10	6.41741	-2.33705	1.25581	-1.861	0.0627446	0.687089
INTS6	87.6068	0.806706	0.433535	1.86076	0.0627774	0.687089
KIAA0513	48.8999	1.22984	0.660406	1.86225	0.0625678	0.687089
KRIT1	41.4106	1.09464	0.587876	1.86203	0.0625986	0.687089
LY9	78.5667	-1.03585	0.555472	-1.86481	0.0622078	0.687089
LYSMD3	26.0868	1.29046	0.692184	1.86434	0.0622744	0.687089
MLLT3	157.771	1.01473	0.544134	1.86485	0.0622024	0.687089
NAGK	104.321	1.16043	0.6218	1.86625	0.0620064	0.687089
PFKP	70.4919	-1.07085	0.57378	-1.86631	0.0619977	0.687089
RC3H2	133.919	0.735695	0.394627	1.86428	0.0622827	0.687089
SMG6	108.913	-1.22545	0.657535	-1.8637	0.0623636	0.687089
SMYD3	40.2464	-1.01945	0.547725	-1.86124	0.06271	0.687089
SYNC	11.0005	3.05174	1.64031	1.86047	0.0628192	0.687089
TRMT61A	23.1113	-1.32211	0.709697	-1.86292	0.0624742	0.687089
ZNF449	12.4514	2.01298	1.08062	1.8628	0.0624897	0.687089
ZNF827	43.7684	-1.13081	0.606606	-1.86415	0.0623007	0.687089
RAB3B	7.72312	1.59467	0.857326	1.86004	0.0628793	0.687166
SEC24D	44.2262	-1.0871	0.584801	-1.85893	0.0630376	0.688315
LIMD1	83.887	-1.52467	0.820753	-1.85764	0.0632197	0.689379
NQO1	3.65409	2.51807	1.35563	1.85749	0.0632414	0.689379
CYP8B1	9.66894	2.53919	1.36817	1.85591	0.0634671	0.689995
FXN	15.991	-1.31801	0.710288	-1.85559	0.0635117	0.689995
KLF2	39.1896	-1.15142	0.620636	-1.85523	0.0635641	0.689995
SULT1C2	8.02363	1.93751	1.04358	1.85661	0.0633668	0.689995
USP17L2	4.71053	-3.25461	1.75363	-1.85593	0.0634639	0.689995
KLF5	11.5138	-2.52093	1.35956	-1.85422	0.063707	0.690199
MTMR6	58.0916	1.24875	0.673347	1.85454	0.0636621	0.690199
PISD	129.425	-0.732534	0.395159	-1.85377	0.0637719	0.690199
TMX1	31.775	1.33534	0.720404	1.8536	0.0637959	0.690199
BMF	5.21549	-2.72011	1.4683	-1.85255	0.0639462	0.690673
SDF2L1	59.385	-1.82634	0.985674	-1.85288	0.0638995	0.690673
ACSM2B	6.98935	1.72531	0.935175	1.84491	0.0650511	0.690705
AKTIP	30.506	1.08405	0.58682	1.84733	0.0646993	0.690705
ALG6	24.3048	1.51616	0.823259	1.84166	0.0655247	0.690705
ATXN1	116.88	-0.685701	0.372415	-1.84123	0.0655882	0.690705
C14orf169	33.6492	-1.6176	0.873763	-1.85131	0.0641253	0.690705
CBLL1	528.486	-1.04376	0.566363	-1.84291	0.0653414	0.690705
CRYL1	13.0125	-1.64677	0.890523	-1.84921	0.064427	0.690705
DUSP8	24.7855	-1.18051	0.639899	-1.84483	0.0650616	0.690705
ERMP1	12.425	-2.10345	1.14026	-1.84471	0.0650796	0.690705
FBXO22	27.0149	1.34302	0.728827	1.84271	0.065371	0.690705
GNPDA2	21.2032	1.31874	0.716071	1.84163	0.0655296	0.690705
GPM6B	3.46363	2.7548	1.49048	1.84827	0.0645639	0.690705
HOOK1	10.1899	1.92005	1.04108	1.84429	0.0651412	0.690705
IFFO1	64.1689	-1.55221	0.8404	-1.84698	0.0647495	0.690705
KRAS	76.8044	1.83946	0.998466	1.84229	0.0654325	0.690705
NAMPT	106.065	1.10423	0.596937	1.84983	0.0643387	0.690705
NSMCE2	12.9299	1.39397	0.755746	1.84449	0.0651111	0.690705
OSBPL5	15.8106	-2.66442	1.44095	-1.84907	0.0644484	0.690705
PLCH1	6.34367	-3.74942	2.03149	-1.84565	0.0649431	0.690705
PLEKHB2	262.784	1.09098	0.592572	1.84109	0.0656086	0.690705
PLXND1	83.9774	-1.83585	0.995067	-1.84495	0.065045	0.690705
RLTPR	58.2522	-1.3426	0.729027	-1.84163	0.0655287	0.690705
SARAF	2600.72	1.17764	0.637791	1.84643	0.0648297	0.690705
SRP9	80.4673	1.76811	0.957961	1.8457	0.0649363	0.690705
UBOX5	67.365	-1.12249	0.60936	-1.84209	0.0654627	0.690705
URB1	52.1572	-1.68478	0.912736	-1.84586	0.0649128	0.690705
URGCP	41.469	-1.44578	0.781891	-1.84908	0.0644455	0.690705
UROD	46.2995	-1.23874	0.670777	-1.84673	0.0647859	0.690705
WASH2P	35.284	-1.48901	0.806362	-1.84658	0.0648086	0.690705
ZBTB33	82.2527	1.46392	0.795275	1.84078	0.0656545	0.690705
ZNF789	27.1189	1.25961	0.680232	1.85174	0.0640626	0.690705
ZNF852	17.951	-1.61991	0.877467	-1.84613	0.0648738	0.690705
PCBP4	11.4248	-2.16448	1.1761	-1.84038	0.0657126	0.690755
ARHGAP10	31.398	-1.07323	0.583315	-1.83988	0.0657865	0.690971
SNRNP70	55.1552	-1.146	0.623312	-1.83856	0.0659797	0.69244
HDAC4	98.9516	-1.3794	0.750733	-1.83741	0.06615	0.693665
LACTB	7.87743	2.06365	1.12393	1.8361	0.0663429	0.694564
ZFP36L1	2658.55	-0.830843	0.452462	-1.83627	0.0663172	0.694564
STRA13	22.8408	-1.67103	0.910534	-1.83522	0.0664736	0.695051
ZNF846	4.55628	-2.83687	1.54593	-1.83506	0.0664967	0.695051
TRAPPC10	240.026	-1.08178	0.590066	-1.83333	0.0667538	0.697177
STXBP2	96.782	-0.989392	0.539823	-1.83281	0.0668313	0.697424
FANCD2	37.3859	1.36358	0.744619	1.83124	0.067065	0.698408
RBL2	193.191	1.09606	0.598478	1.83141	0.0670388	0.698408
WWC2	5.64217	-2.99428	1.63525	-1.83109	0.0670873	0.698408
RPS6KB1	96.8593	0.811142	0.443138	1.83045	0.0671829	0.698739
SCAND2P	28.7838	1.12483	0.614611	1.83015	0.0672269	0.698739
SLC15A1	2.99627	2.90282	1.58662	1.82956	0.0673154	0.699098
UBQLN1	198.893	-0.603295	0.329865	-1.82892	0.0674119	0.69954
ANKRD13D	31.0075	-1.18513	0.648853	-1.82651	0.0677741	0.699894
CFAP20	99.6436	-1.27268	0.698412	-1.82224	0.068418	0.699894
GPSM2	12.6033	1.48404	0.813826	1.82354	0.0682218	0.699894
ITGA9	11.1676	1.61459	0.883506	1.82749	0.0676266	0.699894
LMO4	11.9973	-2.10588	1.15469	-1.82377	0.068187	0.699894
MAN2C1	182.198	-1.11929	0.61247	-1.82751	0.0676234	0.699894
METTL17	143.748	-0.892514	0.489326	-1.82396	0.0681575	0.699894
RNMTL1	30.0334	-1.22313	0.670948	-1.82299	0.0683046	0.699894
RXFP4	9.21785	3.72833	2.04553	1.82267	0.0683532	0.699894
S100A4	109.071	-1.67514	0.917189	-1.82638	0.0677925	0.699894
SIT1	41.9284	-1.2275	0.673606	-1.82228	0.0684126	0.699894
SPDYE2B	2.97972	3.09087	1.69413	1.82446	0.0680831	0.699894
STAP2	7.5551	1.92902	1.05807	1.82315	0.0682808	0.699894
THAP5	15.4976	1.61465	0.884351	1.82581	0.0678795	0.699894
TRIM11	49.3277	-0.89722	0.491616	-1.82504	0.0679946	0.699894
TUBB	368.328	0.564722	0.309148	1.8267	0.0677444	0.699894
ZC3H6	35.6679	1.46686	0.803099	1.82649	0.0677759	0.699894
ZNF618	5.57712	-3.33093	1.82415	-1.82602	0.0678478	0.699894
GIMAP4	164.684	1.26715	0.695546	1.82181	0.0684836	0.699991
PGF	5.35796	2.12706	1.168	1.82111	0.0685895	0.699991
TRIM5	28.8783	-1.28074	0.703192	-1.82133	0.0685568	0.699991
HERC2	73.0381	-1.21979	0.670524	-1.81916	0.0688874	0.70098
LRRC49	3.7338	2.88357	1.5852	1.81906	0.0689027	0.70098
RAI2	3.07607	-5.0105	2.75433	-1.81914	0.0688908	0.70098
TRABD2A	57.0179	-0.906024	0.498035	-1.8192	0.0688816	0.70098
ASUN	13.3329	1.30943	0.720969	1.81621	0.0693383	0.701925
CCP110	47.5723	0.892326	0.49106	1.81714	0.0691952	0.701925
COL4A4	4.05219	3.02639	1.66551	1.81709	0.0692032	0.701925
PACSIN2	35.6231	-1.50816	0.829818	-1.81745	0.0691475	0.701925
PRPS1	59.5291	-1.20031	0.660975	-1.81597	0.0693747	0.701925
PSTPIP1	102.39	-1.26917	0.698809	-1.81619	0.069342	0.701925
STARD4	49.4311	0.897497	0.493948	1.81698	0.0692195	0.701925
ZNF525	5.64713	2.08898	1.15104	1.81486	0.0695448	0.703097
ANKRD35	7.84986	3.47078	1.91694	1.81058	0.0702055	0.703429
ATAT1	24.2317	1.0732	0.59206	1.81266	0.0698842	0.703429
B3GNT6	2.21201	-3.60084	1.98626	-1.81288	0.069851	0.703429
CERS6	14.6296	1.43143	0.789105	1.81399	0.0696789	0.703429
ENPP1	5.91682	2.1005	1.15921	1.81201	0.069985	0.703429
GRIN2B	6.21245	1.8676	1.03002	1.81316	0.0698065	0.703429
HEATR3	9.91208	-1.92379	1.06253	-1.81058	0.0702053	0.703429
HSPA13	35.4626	1.26067	0.696286	1.81056	0.0702094	0.703429
NDUFS1	58.0451	0.901455	0.49739	1.81237	0.069929	0.703429
OGFR	17.9335	-1.42859	0.788738	-1.81123	0.0701045	0.703429
PLGLB1	14.3369	-1.32558	0.731042	-1.81328	0.0697885	0.703429
TBCB	85.5802	-1.36221	0.752423	-1.81043	0.0702289	0.703429
PGGT1B	26.4043	0.973871	0.538276	1.80924	0.0704135	0.704189
TRMT11	13.8293	1.31607	0.727334	1.80944	0.0703825	0.704189
ABCD4	61.3795	-0.849827	0.471185	-1.80359	0.0712949	0.704211
ACVR2B	8.22752	1.85702	1.02855	1.80547	0.071001	0.704211
CCDC88B	38.618	-1.07837	0.596524	-1.80776	0.0706444	0.704211
DCLK3	5.75165	-5.07135	2.81194	-1.80351	0.0713085	0.704211
EXOC6B	40.1611	-1.36042	0.753761	-1.80485	0.0710984	0.704211
FDXACB1	7.5573	-1.76095	0.976399	-1.80352	0.071307	0.704211
FEM1B	170.266	-1.01721	0.563248	-1.80597	0.0709223	0.704211
IGSF9B	31.719	-1.57237	0.871853	-1.80349	0.071312	0.704211
LINS	83.5507	1.11737	0.619198	1.80455	0.0711453	0.704211
NAE1	51.5301	1.239	0.685939	1.80628	0.0708745	0.704211
OGG1	35.7522	-1.00957	0.558667	-1.80711	0.0707458	0.704211
PREX1	380.042	-1.35009	0.746806	-1.80782	0.0706347	0.704211
PRRC2B	362.278	-0.879874	0.486748	-1.80766	0.0706597	0.704211
SIN3B	63.7183	-0.88473	0.489624	-1.80696	0.0707691	0.704211
TNFAIP3	11099.5	-1.2847	0.71065	-1.80778	0.0706411	0.704211
ZNF446	14.2045	-1.28128	0.710136	-1.80427	0.0711894	0.704211
ZNF80	10.8373	2.37838	1.31889	1.80331	0.0713393	0.704211
ACTN1	141.984	-1.17341	0.651723	-1.80047	0.0717862	0.70432
C6orf211	12.4166	2.05472	1.1418	1.79954	0.0719331	0.70432
CARD6	2.70634	3.20701	1.78379	1.79786	0.072199	0.70432
DPY19L4	13.7219	1.46726	0.815541	1.79913	0.0719985	0.70432
DUSP28	28.6704	-1.03267	0.574623	-1.79712	0.0723165	0.70432
EMR2	35.5264	-1.54386	0.85766	-1.80009	0.071847	0.70432
FAM76B	18.7822	1.19149	0.662708	1.79791	0.0721908	0.70432
GALM	56.9779	-1.15603	0.643418	-1.7967	0.0723828	0.70432
GINS2	11.7486	-1.9526	1.08427	-1.80084	0.0717278	0.70432
GOLGA8R	26.2242	-1.85314	1.0314	-1.79673	0.0723787	0.70432
HN1L	23.6624	2.16453	1.20429	1.79736	0.0722791	0.70432
PHLDB2	15.2446	-1.88957	1.05074	-1.79833	0.0721255	0.70432
PNPLA4	9.39823	-1.54393	0.857218	-1.8011	0.0716878	0.70432
PPM1B	55.854	1.15421	0.640359	1.80245	0.0714753	0.70432
RAB11FIP1P1	33.258	-0.969073	0.538915	-1.79819	0.0721466	0.70432
RNF6	39.4785	1.17655	0.653458	1.8005	0.0717823	0.70432
SERTAD3	8.75417	-1.71703	0.954213	-1.79942	0.0719522	0.70432
TBC1D15	81.5826	1.09826	0.609514	1.80187	0.0715664	0.70432
ZNF549	53.043	1.08417	0.602904	1.79825	0.072137	0.70432
FDFT1	153.021	-0.792999	0.442039	-1.79396	0.0728203	0.706928
GNE	67.8016	0.989502	0.5527	1.79031	0.0734045	0.706928
KDM4E	2.52291	-4.272	2.38257	-1.79302	0.0729694	0.706928
KLHL36	135.839	-0.733762	0.409704	-1.79096	0.0733002	0.706928
MDH2	75.2974	-1.07144	0.597211	-1.79407	0.0728019	0.706928
PTOV1	48.4855	-0.925977	0.517235	-1.79025	0.0734145	0.706928
RBCK1	136.886	-0.936615	0.522984	-1.79091	0.0733085	0.706928
SPATA6L	13.1124	1.28208	0.715737	1.79128	0.0732488	0.706928
TRMT5	6.25149	1.97505	1.10223	1.79186	0.0731549	0.706928
UBXN10	4.15415	-3.20933	1.7922	-1.79072	0.0733389	0.706928
USP15	211.858	0.660025	0.368392	1.79164	0.0731912	0.706928
USP28	9.44235	-2.0877	1.16607	-1.79038	0.0733928	0.706928
WRAP53	17.0678	-1.33101	0.743043	-1.7913	0.0732449	0.706928
ZNF845	11.2082	-1.38321	0.772341	-1.79093	0.0733052	0.706928
IMMT	82.0968	0.842067	0.470579	1.78943	0.0735459	0.707668
CCDC94	51.9535	-1.13852	0.636562	-1.78854	0.0736888	0.708291
FPR2	2.45516	-4.85945	2.7178	-1.78801	0.0737746	0.708291
HLA-DMA	24.3655	-1.42465	0.796675	-1.78824	0.0737366	0.708291
ZAK	14.0104	1.26555	0.708153	1.78712	0.0739187	0.709149
FBXO11	50.4291	0.844802	0.472965	1.78618	0.07407	0.710075
ZNF79	31.339	-1.79872	1.0075	-1.78532	0.074209	0.710882
MOAP1	109.944	0.884758	0.495735	1.78474	0.0743037	0.711263
CHD1L	29.9389	-1.05931	0.593862	-1.78377	0.0744604	0.711712
ERCC4	18.0455	1.33	0.745537	1.78394	0.0744327	0.711712
ASXL1	170.625	-0.897449	0.503223	-1.7834	0.0745211	0.711767
TBC1D2	16.0198	1.66292	0.932901	1.78252	0.0746637	0.71208
VHL	41.1202	-0.874072	0.4903	-1.78273	0.0746306	0.71208
BCAP31	124.057	-1.3327	0.748478	-1.78054	0.0749872	0.713556
E2F3P2	9.36533	1.78958	1.00501	1.78066	0.0749686	0.713556
PPCDC	13.352	-1.99453	1.12016	-1.78058	0.0749806	0.713556
PXK	57.9641	-1.07893	0.606065	-1.78023	0.0750388	0.713556
C5orf24	31.374	1.53469	0.86258	1.77918	0.0752094	0.713645
TRBV30	6.0528	-1.96324	1.10306	-1.77982	0.0751061	0.713645
UBC	5396.55	-0.753754	0.423657	-1.77916	0.0752133	0.713645
ACAA1	82.4303	-0.93668	0.527405	-1.77602	0.0757298	0.714184
ATRX	86.1584	0.746527	0.420074	1.77713	0.0755463	0.714184
DTX2P1-UPK3BP1-PMS2P11	20.5314	-1.44154	0.811102	-1.77727	0.0755245	0.714184
FAIM2	2.94251	-5.1458	2.8969	-1.77631	0.0756812	0.714184
PRKCE	12.9762	-1.87857	1.0569	-1.77743	0.0754975	0.714184
PRKRIP1	31.9292	-1.09351	0.615784	-1.7758	0.075766	0.714184
RBM22P2	12.3028	1.45822	0.820023	1.77827	0.07536	0.714184
RIMBP3C	6.32249	-3.0219	1.7004	-1.77717	0.0755401	0.714184
ROCK2	8.46049	-2.02625	1.14061	-1.77647	0.0756562	0.714184
PBXIP1	310.868	-0.547462	0.308599	-1.77402	0.0760595	0.71643
KPNA2	171.046	-0.747726	0.42161	-1.7735	0.0761452	0.716716
WDR81	20.8463	-1.50735	0.850225	-1.77288	0.076248	0.717162
BTLA	31.2398	1.12259	0.633684	1.77153	0.0764729	0.717746
USP22	172.882	-1.08676	0.613467	-1.77151	0.0764762	0.717746
ZMYND19	7.56458	-1.94403	1.09729	-1.77166	0.0764509	0.717746
ARL4D	5.55341	-1.91222	1.07971	-1.77106	0.0765506	0.717925
DNAJA2	100.028	0.828398	0.467962	1.77023	0.0766895	0.717933
PRDM2	475.758	-0.865218	0.488672	-1.77055	0.0766353	0.717933
RBM38	104.856	-0.823515	0.465247	-1.77006	0.0767176	0.717933
HSD17B12	11.6493	1.528	0.863594	1.76935	0.0768361	0.718023
TRPV6	2.33767	-3.11381	1.75988	-1.76933	0.076838	0.718023
DCHS2	5.71649	-4.03864	2.28389	-1.76831	0.0770087	0.719099
SLC26A8	3.55664	2.58049	1.46043	1.76694	0.0772385	0.720725
ACTL7A	3.45304	-4.55829	2.58586	-1.76277	0.0779385	0.720969
AFMID	6.96153	1.84747	1.04878	1.76155	0.0781449	0.720969
AIDA	25.2949	0.916213	0.519208	1.76464	0.0776249	0.720969
ARL5B	54.6564	1.02516	0.580871	1.76486	0.0775873	0.720969
BTBD18	20.8993	2.21908	1.26118	1.75953	0.0784883	0.720969
CCL3	7.1433	-3.55625	2.01899	-1.76141	0.0781698	0.720969
CYP27C1	3.24015	2.38777	1.35602	1.76086	0.0782615	0.720969
GLO1	26.2897	1.97054	1.11585	1.76595	0.0774045	0.720969
GTF2H3	21.877	1.5794	0.896036	1.76265	0.0779594	0.720969
IMPA1	10.3035	1.74819	0.991892	1.76248	0.0779876	0.720969
KDM5D	128.538	-5.71848	3.24485	-1.76233	0.0780144	0.720969
MLXIPL	5.74199	2.03409	1.15562	1.76018	0.0783775	0.720969
NOTCH2NL	249.46	0.782342	0.44446	1.76021	0.0783727	0.720969
PPP1CB	250.9	1.06158	0.600993	1.76637	0.0773336	0.720969
RAB3GAP1	134.127	1.00218	0.568049	1.76425	0.0776896	0.720969
RILPL1	3.5364	2.36796	1.34422	1.76158	0.0781407	0.720969
SARS2	11.6344	-2.39586	1.35908	-1.76285	0.0779253	0.720969
SHCBP1	6.13149	-2.84813	1.61865	-1.75957	0.0784809	0.720969
SLC31A1	39.338	-1.27688	0.725426	-1.76019	0.0783764	0.720969
SMURF1	34.1553	1.62344	0.920136	1.76435	0.0776728	0.720969
STARD5	21.268	-1.08365	0.615837	-1.75964	0.0784692	0.720969
UPK3BL	25.3505	1.11002	0.629432	1.76353	0.0778115	0.720969
C2orf44	15.5733	2.11517	1.20274	1.75863	0.0786406	0.721856
DYRK4	14.0531	-2.35497	1.33941	-1.75822	0.0787103	0.721868
L2HGDH	33.1469	1.11207	0.632588	1.75797	0.0787533	0.721868
FAM192A	44.2751	0.877024	0.499066	1.75733	0.0788617	0.722351
EPB41L3	5.79327	2.74156	1.56065	1.75667	0.0789735	0.72238
PANK3	69.0498	0.733852	0.417755	1.75666	0.0789763	0.72238
TPP1	418.398	-1.1579	0.659913	-1.75462	0.0793249	0.724546
TTC19	83.5754	0.808392	0.460667	1.75483	0.0792886	0.724546
ASB1	20.5733	-1.31926	0.752253	-1.75374	0.0794749	0.72501
ASCC1	40.7032	1.242	0.709015	1.75172	0.079822	0.72501
CCNYL1	7.57255	2.02959	1.15809	1.75253	0.079683	0.72501
GFOD2	39.374	1.01036	0.576787	1.75171	0.0798232	0.72501
HLA-DQB2	1.95363	-3.49607	1.99572	-1.75179	0.0798103	0.72501
MSRA	4.10396	-2.47604	1.41217	-1.75336	0.0795401	0.72501
PROSER3	40.7066	-1.07811	0.615215	-1.75241	0.0797041	0.72501
SPATA2	50.1525	-1.24606	0.711274	-1.75186	0.0797971	0.72501
WASH4P	55.3641	-1.25876	0.718822	-1.75114	0.0799218	0.725397
CEBPZOS	21.2676	1.12824	0.645196	1.74868	0.080346	0.725566
CPEB3	10.0704	-2.39181	1.36892	-1.74723	0.0805978	0.725566
DCUN1D4	14.6699	1.52805	0.874095	1.74815	0.0804386	0.725566
DPH5	25.6137	1.22018	0.697747	1.74874	0.0803357	0.725566
FAM124B	2.68667	-5.18318	2.96404	-1.74869	0.0803444	0.725566
HIP1	12.5173	-1.62038	0.927047	-1.74789	0.0804825	0.725566
LAX1	49.975	-1.34618	0.769772	-1.7488	0.080325	0.725566
NEIL2	6.98507	-1.64265	0.938711	-1.7499	0.0801351	0.725566
PTGR1	4.2767	2.23686	1.28029	1.74715	0.0806111	0.725566
TBC1D10B	29.7577	-1.01974	0.583663	-1.74714	0.0806122	0.725566
TMEM19	23.2144	1.19437	0.682557	1.74985	0.0801438	0.725566
ZNF718	19.3207	-1.38024	0.789445	-1.74836	0.0804016	0.725566
CORO1B	23.9286	-1.24687	0.714358	-1.74544	0.0809082	0.727724
CYB5A	25.3926	1.62075	0.92948	1.74371	0.0812091	0.727927
LRRC32	23.3122	-2.42736	1.39167	-1.74421	0.0811233	0.727927
NMD3	34.9775	1.14929	0.659118	1.74368	0.0812151	0.727927
PLEKHO2	42.2446	-1.16498	0.668233	-1.74338	0.0812677	0.727927
PTGES3	220.983	1.17074	0.670925	1.74497	0.0809908	0.727927
ZBTB40	97.3643	-1.17267	0.672279	-1.74432	0.0811024	0.727927
RASAL3	216.629	-1.48594	0.852544	-1.74295	0.0813416	0.728086
NDRG2	20.3918	-1.16477	0.668871	-1.7414	0.0816127	0.730008
ACLY	141.308	-1.10349	0.633917	-1.74075	0.0817279	0.73017
GCA	8.31347	2.04374	1.17412	1.74066	0.0817435	0.73017
CNOT6	15.9724	1.79747	1.03329	1.73956	0.081937	0.73076
HIPK2	138.14	-1.03766	0.596547	-1.73944	0.0819575	0.73076
PIP5K1C	31.5938	-1.18785	0.683024	-1.73911	0.082015	0.73076
SPAG4	3.87014	-2.13264	1.22636	-1.739	0.0820351	0.73076
IFI6	75.8913	-1.97531	1.13677	-1.73765	0.0822728	0.730919
MAP4K2	94.5787	-0.772383	0.444481	-1.73772	0.0822607	0.730919
SEC24B	363.568	-0.723264	0.416112	-1.73815	0.082185	0.730919
TXNRD1	88.9276	1.24772	0.718066	1.73762	0.0822784	0.730919
CAPN10	46.4566	-0.965888	0.556426	-1.73588	0.0825851	0.731664
EIF5AL1	2.27264	2.98343	1.72028	1.73427	0.0828704	0.731664
EMID1	4.09775	-3.38735	1.95264	-1.73476	0.0827839	0.731664
FANCI	10.5565	-1.60237	0.923364	-1.73536	0.0826763	0.731664
MCTP1	12.3032	2.3201	1.33763	1.73448	0.0828329	0.731664
MYO10	3.22559	2.56768	1.4805	1.73434	0.0828582	0.731664
PDDC1	68.8134	0.833454	0.480234	1.73551	0.0826497	0.731664
PHF23	19.9703	-1.86009	1.07172	-1.73561	0.0826333	0.731664
SLC39A4	7.69653	-1.52656	0.879056	-1.73659	0.0824593	0.731664
ZNF93	7.67744	2.05124	1.183	1.73393	0.0829308	0.731699
RCAN1	3.60293	2.14467	1.23717	1.73353	0.0830013	0.731823
CST3	18.5101	-3.11774	1.79944	-1.73262	0.0831632	0.732255
TRMT44	10.4543	-1.82813	1.05504	-1.73276	0.0831375	0.732255
TYMS	5.62237	-2.77644	1.60335	-1.73165	0.0833359	0.732779
ZNF646	66.4135	-0.957837	0.553036	-1.73196	0.0832804	0.732779
ACAN	4.04756	2.3226	1.35017	1.72022	0.0853923	0.7332
ACSL3	36.0722	1.05181	0.612502	1.71723	0.0859363	0.7332
ARHGAP11B	15.9169	-1.40244	0.811983	-1.72717	0.0841366	0.7332
B3GALT2	6.11417	2.17273	1.26049	1.72372	0.0847582	0.7332
BANK1	2.09176	4.43121	2.5664	1.72662	0.0842359	0.7332
BIN1	75.1021	-0.966569	0.562091	-1.71959	0.0855062	0.7332
CCDC50	40.5579	-1.17707	0.686564	-1.71443	0.0864493	0.7332
CCL5	282.806	-1.6958	0.98483	-1.72192	0.0850847	0.7332
CDC23	21.2119	1.63541	0.948374	1.72443	0.0846293	0.7332
CDC42P6	11.8676	-1.88788	1.10075	-1.71509	0.086328	0.7332
CKB	4.61225	-2.89882	1.67576	-1.72985	0.0836575	0.7332
CPSF6	85.717	0.820968	0.477851	1.71804	0.0857886	0.7332
CTNS	10.4568	1.54531	0.895293	1.72604	0.084341	0.7332
CXCL16	35.4074	-1.06394	0.620647	-1.71424	0.0864843	0.7332
EFHD2	77.148	-1.31147	0.761398	-1.72245	0.0849874	0.7332
EHMT2	53.2092	-0.813497	0.473002	-1.71986	0.0854578	0.7332
FAM49B	82.408	0.961527	0.559594	1.71826	0.0857494	0.7332
FBXO32	31.5076	-1.15855	0.675902	-1.71408	0.0865137	0.7332
FIGNL1	5.47755	2.7767	1.61507	1.71924	0.0855705	0.7332
FLAD1	76.2729	-1.34856	0.780787	-1.72718	0.0841345	0.7332
FRAT2	9.00442	-2.1098	1.22749	-1.71879	0.0856524	0.7332
GAA	29.1117	-1.50951	0.877337	-1.72055	0.0853318	0.7332
GUSBP5	3.11738	2.9627	1.72954	1.713	0.086712	0.7332
HIST1H3G	4.22957	-3.41893	1.98672	-1.72089	0.0852702	0.7332
HLA-DMB	12.2254	-2.12844	1.23853	-1.71852	0.085702	0.7332
LY75	66.4694	-1.0824	0.6277	-1.72439	0.0846383	0.7332
MAPK1IP1L	484.647	0.530157	0.308754	1.71709	0.0859629	0.7332
MED15P9	2.70142	3.06097	1.78506	1.71477	0.0863872	0.7332
MFHAS1	58.0617	-1.51815	0.883628	-1.71808	0.0857818	0.7332
MRC2	4.59994	-3.15911	1.8305	-1.72581	0.0843809	0.7332
MREG	3.39647	2.28346	1.3297	1.71727	0.0859291	0.7332
MVK	38.5887	-1.00364	0.58108	-1.72719	0.0841332	0.7332
NPTXR	10.3178	2.05863	1.18984	1.73018	0.0835985	0.7332
NTHL1	5.51183	-2.05974	1.20245	-1.71295	0.0867214	0.7332
NUDT16L1	59.5084	-1.0375	0.605169	-1.7144	0.086455	0.7332
OVCA2	27.9915	-1.57037	0.912266	-1.72139	0.0851797	0.7332
PAQR3	17.4107	1.21716	0.707607	1.7201	0.0854135	0.7332
PHF10	17.575	1.73005	1.00095	1.7284	0.0839174	0.7332
PHRF1	138.418	-1.00265	0.584841	-1.71439	0.0864566	0.7332
PPAP2A	15.4303	-1.50028	0.874713	-1.71516	0.086315	0.7332
PPIH	27.7113	-1.63716	0.951403	-1.72079	0.0852898	0.7332
RBM14-RBM4	56.6776	-1.04721	0.605814	-1.7286	0.0838809	0.7332
RCC1	18.046	-1.26553	0.738151	-1.71446	0.0864443	0.7332
RTP4	7.85705	-2.27052	1.32514	-1.71342	0.0866358	0.7332
SIX4	5.18273	2.11366	1.23191	1.71576	0.0862069	0.7332
SLC25A40	6.28724	2.07846	1.21265	1.71398	0.0865317	0.7332
STUB1	26.6151	-1.89811	1.10568	-1.7167	0.0860338	0.7332
STX10	21.2134	-1.22772	0.71051	-1.72794	0.0839986	0.7332
STYXL1	5.30245	-2.09322	1.2219	-1.71309	0.0866964	0.7332
SYVN1	201.046	-0.655615	0.381122	-1.72022	0.085392	0.7332
TBC1D5	71.7275	-0.947709	0.54842	-1.72807	0.0839753	0.7332
THUMPD1	137.244	-0.703516	0.407062	-1.72828	0.0839386	0.7332
TMEM259	115.295	-1.13301	0.655152	-1.72939	0.0837392	0.7332
TPM1	21.0488	1.29885	0.756633	1.71661	0.0860499	0.7332
TRAPPC6A	20.9245	-1.31595	0.767931	-1.71363	0.0865959	0.7332
UBXN11	58.0143	-1.04853	0.607275	-1.72662	0.0842368	0.7332
VASH2	2.24864	3.11498	1.81439	1.71682	0.0860126	0.7332
ZNF200	25.5024	1.4991	0.86828	1.72652	0.0842542	0.7332
ZNF599	14.8489	-1.44754	0.840949	-1.72132	0.0851925	0.7332
AKR1A1	45.271	-1.15228	0.676458	-1.70341	0.0884918	0.733808
BFAR	59.0216	0.740273	0.433614	1.70722	0.087782	0.733808
CAMKK2	20.4033	-1.30233	0.761067	-1.71118	0.087047	0.733808
CARKD	38.3144	-1.06195	0.622379	-1.70627	0.0879571	0.733808
CROT	12.1982	1.81527	1.06541	1.70382	0.0884141	0.733808
CRYZ	13.9575	1.60079	0.936395	1.70953	0.0873534	0.733808
DYSF	4.95894	-4.93503	2.89713	-1.70342	0.0884896	0.733808
FAM207A	4.90544	-2.19286	1.28664	-1.70432	0.0883206	0.733808
GLTSCR1L	97.3328	-1.25466	0.735484	-1.7059	0.0880273	0.733808
GNG10	8.72662	1.79876	1.05127	1.71104	0.087073	0.733808
IDH3G	47.7247	-1.10408	0.647002	-1.70646	0.087923	0.733808
IFITM2	394.019	-1.15544	0.676222	-1.70866	0.0875133	0.733808
KANSL1	201.021	-0.771746	0.451247	-1.71025	0.0872192	0.733808
KIAA1279	31.7289	1.17556	0.689991	1.70374	0.0884304	0.733808
KIAA1524	3.25468	2.34345	1.37289	1.70695	0.0878316	0.733808
MLK4	6.8461	-3.1348	1.83385	-1.70941	0.0873756	0.733808
MT1X	9.89913	-1.85076	1.08634	-1.70367	0.0884425	0.733808
N4BP2L2	223.5	0.828591	0.485686	1.70602	0.0880038	0.733808
NBPF3	27.04	1.53775	0.898588	1.7113	0.0870256	0.733808
NHLRC2	31.2779	1.13651	0.665871	1.7068	0.0878599	0.733808
RASA4DP	10.7505	1.80114	1.05531	1.70674	0.0878702	0.733808
RDX	6.866	1.6549	0.97139	1.70364	0.0884481	0.733808
RHOT2	157.778	-0.61862	0.362244	-1.70775	0.0876835	0.733808
SAMHD1	259.286	-0.771926	0.451436	-1.70994	0.0872778	0.733808
SIK1	74.2362	-1.53207	0.894929	-1.71195	0.0869058	0.733808
SPATA31D3	4.52059	-4.14577	2.42438	-1.71003	0.0872596	0.733808
TUBGCP6	339.479	-1.1134	0.653592	-1.70351	0.0884723	0.733808
USB1	138.608	-0.93912	0.550943	-1.70457	0.0882751	0.733808
ZC3H12B	3.99067	2.98392	1.7446	1.71037	0.0871975	0.733808
ZFP30	8.09916	1.65027	0.968402	1.70411	0.0883598	0.733808
ACAD10	22.0771	-1.23344	0.724716	-1.70196	0.0887625	0.733832
ATRN	38.545	-1.92196	1.12941	-1.70174	0.0888036	0.733832
CD276	1.98383	2.95994	1.73809	1.70298	0.0885721	0.733832
DHDDS	64.5067	-0.983336	0.578135	-1.70088	0.0889664	0.733832
HIST1H1E	34.1428	-1.40513	0.826216	-1.70068	0.0890028	0.733832
PLA2G4E	1.80125	3.1416	1.84727	1.70067	0.0890043	0.733832
PPP4R2	39.1631	-1.57161	0.924021	-1.70084	0.0889737	0.733832
SLX4	14.0711	-1.90873	1.12168	-1.70167	0.0888173	0.733832
WWP1	38.0445	-1.06814	0.627743	-1.70155	0.088839	0.733832
TMEM168	22.2635	1.32258	0.778296	1.69932	0.0892583	0.735459
CD33	5.13035	2.96651	1.74887	1.69624	0.0898398	0.736505
EIF4EP2	1.21899	4.08471	2.40605	1.69769	0.0895669	0.736505
KALRN	3.10496	-2.86461	1.68707	-1.69798	0.0895114	0.736505
LRRC37A11P	6.51395	-3.37314	1.98771	-1.697	0.0896966	0.736505
MARCH9	5.32074	1.71892	1.01279	1.69721	0.0896575	0.736505
PTPRT	8.86492	-3.38118	1.99317	-1.69638	0.0898137	0.736505
TLE4	45.8542	-0.787994	0.464277	-1.69725	0.0896491	0.736505
TRO	6.2013	2.56913	1.51457	1.69628	0.0898327	0.736505
KCTD20	203.024	0.77404	0.456495	1.69562	0.0899587	0.736548
VRK3	81.3516	-0.843917	0.497672	-1.69573	0.0899374	0.736548
PPP1R8	27.3739	-1.15548	0.681804	-1.69473	0.0901257	0.737449
AIPL1	1.51205	3.2022	1.89389	1.6908	0.0908743	0.738979
ARL3	10.7354	-1.94868	1.1517	-1.692	0.0906454	0.738979
CD302	7.96276	2.22262	1.31499	1.69023	0.0909844	0.738979
CYP20A1	112.499	0.664039	0.392844	1.69034	0.0909634	0.738979
GIMAP5	442.328	1.09815	0.64923	1.69147	0.0907469	0.738979
MINK1	168.444	-1.03711	0.613033	-1.69176	0.0906911	0.738979
PRELID2	1.95946	2.85203	1.68492	1.69268	0.0905164	0.738979
SLC4A8	11.3396	1.68631	0.99693	1.69151	0.0907403	0.738979
SNRNP48	22.0699	0.944461	0.558996	1.68957	0.0911109	0.738979
SNRPA	61.0793	-0.829543	0.490958	-1.68964	0.0910967	0.738979
TMED7-TICAM2	2.38879	3.62069	2.14178	1.6905	0.0909323	0.738979
TOR1AIP1	111.665	1.02145	0.603394	1.69284	0.0904853	0.738979
WBSCR16	10.251	-1.55786	0.922011	-1.68963	0.0910991	0.738979
ZNF767P	70.1932	1.26519	0.748046	1.69133	0.0907745	0.738979
SEMA4D	327.998	-0.815378	0.482781	-1.68892	0.0912346	0.739519
EIF5A	431.389	-0.841918	0.498768	-1.688	0.0914119	0.740493
NR4A3	695.1	-1.62022	0.960188	-1.6874	0.0915262	0.740957
CABLES2	13.5934	-1.53796	0.91225	-1.6859	0.0918153	0.74145
MOGAT3	4.05622	2.01356	1.19403	1.68635	0.0917278	0.74145
SASH3	282.435	-1.23711	0.733742	-1.68603	0.0917891	0.74145
TMEM219	68.8342	-1.08937	0.646236	-1.68571	0.0918511	0.74145
UBP1	40.7156	-0.86223	0.511617	-1.6853	0.0919304	0.74145
YDJC	68.1447	-0.742686	0.44067	-1.68536	0.0919197	0.74145
COL5A3	4.30197	-2.41234	1.43326	-1.68312	0.0923521	0.74208
GMPS	51.8895	0.763297	0.453364	1.68363	0.0922532	0.74208
SCARF1	4.39245	-3.01631	1.79088	-1.68426	0.0921317	0.74208
USP18	7.05041	2.05899	1.22226	1.68457	0.0920718	0.74208
UVSSA	58.6191	-1.63727	0.972435	-1.68368	0.0922432	0.74208
ZC3H12D	205.613	-1.01238	0.601448	-1.68324	0.0923295	0.74208
GZMA	80.8206	-2.13196	1.26712	-1.68252	0.0924688	0.742471
ZFYVE19	19.8928	-1.2269	0.729309	-1.68228	0.0925152	0.742471
LSM12	106.329	0.757027	0.450128	1.6818	0.0926073	0.74275
AMER1	20.5393	-1.8091	1.07759	-1.67885	0.0931821	0.742855
ARHGAP22	10.2073	1.54526	0.922878	1.67439	0.0940533	0.742855
C1orf200	5.8482	2.99958	1.78766	1.67793	0.0933599	0.742855
C5orf58	2.92897	2.99276	1.78444	1.67714	0.0935147	0.742855
CACNA1E	5.93913	-3.44977	2.05281	-1.68051	0.0928585	0.742855
CCNB2	2.37372	-3.83017	2.28203	-1.67841	0.093268	0.742855
CDC6	14.3989	2.25983	1.34938	1.67471	0.0939909	0.742855
CDK5R1	8.66081	-1.46333	0.871239	-1.6796	0.0930359	0.742855
CRTC2	185.168	-0.890916	0.531256	-1.677	0.0935423	0.742855
DLC1	4.68312	-4.57397	2.72826	-1.67651	0.0936375	0.742855
EIF4EBP1	11.9405	-2.28742	1.366	-1.67454	0.0940249	0.742855
FMR1	19.2778	1.1059	0.660276	1.6749	0.093953	0.742855
GCNT2	8.77857	-1.97557	1.17977	-1.67454	0.0940252	0.742855
HLA-DQA1	54.6557	-3.31447	1.97219	-1.6806	0.0928407	0.742855
HS2ST1	10.9278	2.23926	1.33397	1.67864	0.0932228	0.742855
KDM2A	899.545	-1.03189	0.614008	-1.68058	0.0928447	0.742855
MAF1	198.331	-1.0808	0.6451	-1.6754	0.0938559	0.742855
NCOA2	129.531	-1.01243	0.603735	-1.67694	0.0935544	0.742855
NMUR1	6.83159	-2.54988	1.52242	-1.67488	0.0939571	0.742855
RRP1B	71.8565	-0.852298	0.50842	-1.67637	0.0936663	0.742855
SMN1	33.7672	0.802726	0.477915	1.67964	0.0930267	0.742855
TRIM24	42.5953	1.26134	0.752249	1.67676	0.0935903	0.742855
TRMU	51.3154	-0.706766	0.422002	-1.67479	0.0939747	0.742855
TSEN54	52.4116	-1.17907	0.703773	-1.67536	0.093864	0.742855
YBX1	82.4124	-1.63985	0.976838	-1.67874	0.0932036	0.742855
EIF3J	51.0047	1.21666	0.726848	1.67389	0.0941528	0.743188
CCR12P	32.4218	1.69011	1.01027	1.67292	0.0943425	0.743407
TSPYL4	439.735	-1.06899	0.638987	-1.67294	0.0943384	0.743407
VGLL4	24.6879	0.978405	0.584866	1.67287	0.0943526	0.743407
MTCYBP3	9.8556	-2.06898	1.23707	-1.67249	0.0944272	0.743543
PRKCD	14.0986	1.34374	0.804146	1.67102	0.0947184	0.745383
FLJ13224	2.1698	-4.5071	2.69796	-1.67056	0.0948087	0.745563
RASSF4	13.6821	-2.35372	1.40914	-1.67032	0.0948564	0.745563
LMX1B	1.94373	4.03964	2.42074	1.66876	0.0951652	0.745945
PNMA2	5.49604	2.38071	1.42588	1.66964	0.0949898	0.745945
PRPF31	85.1075	-0.879856	0.527022	-1.66949	0.0950208	0.745945
SLC41A3	68.8509	-0.935023	0.560263	-1.6689	0.0951369	0.745945
ZYX	148.901	-1.07461	0.644012	-1.66862	0.0951927	0.745945
LSM1	52.4566	-1.17741	0.706004	-1.66771	0.0953743	0.746458
PTPN14	32.2294	-1.58899	0.952911	-1.66752	0.0954118	0.746458
QRICH2	5.45824	-3.59592	2.15695	-1.66713	0.0954886	0.746458
ZRSR2	19.6228	-1.91014	1.14562	-1.66734	0.095447	0.746458
DOPEY2	58.5818	-1.07772	0.646748	-1.66637	0.0956407	0.746747
IKBIP	4.17889	2.38558	1.43155	1.66643	0.0956277	0.746747
GPR75	17.8418	1.70453	1.0233	1.66572	0.0957699	0.747161
ZNF431	43.2085	0.814537	0.489058	1.66552	0.095809	0.747161
CAPZA2	102.374	1.1186	0.671865	1.66492	0.0959281	0.747639
CDK10	70.8084	-1.09202	0.656892	-1.66241	0.0964312	0.748544
DUXAP10	4.48518	-2.13774	1.28471	-1.66398	0.096117	0.748544
FOSB	1628.91	-1.68409	1.01293	-1.66259	0.096394	0.748544
HK2	12.799	-2.06463	1.24202	-1.66232	0.0964485	0.748544
LIPT2	5.71427	-2.44975	1.47335	-1.66271	0.0963711	0.748544
TMED7	28.2392	1.13301	0.681333	1.66293	0.0963259	0.748544
TP53RK	49.7065	1.03417	0.62192	1.66286	0.0963407	0.748544
CNOT3	50.6434	-0.843421	0.508075	-1.66003	0.0969077	0.749195
DDHD2	44.2093	0.956863	0.576448	1.65993	0.0969288	0.749195
IL6R	66.9102	-1.18802	0.715772	-1.65977	0.0969607	0.749195
MAP4K4	55.279	-1.11631	0.672878	-1.65901	0.0971136	0.749195
MYO5BP2	3.34116	-3.11182	1.87541	-1.65927	0.0970612	0.749195
PVRL2	4.09604	-1.91612	1.15444	-1.65978	0.0969577	0.749195
RPL37	310.736	1.45583	0.877674	1.65874	0.0971682	0.749195
SLC27A3	4.52118	-2.60166	1.56749	-1.65977	0.0969615	0.749195
TERF2IP	150.863	-0.817854	0.492212	-1.66159	0.096595	0.749195
TTC24	5.98698	1.76881	1.06581	1.65959	0.0969973	0.749195
ZNF66	8.83319	1.79068	1.07791	1.66126	0.096662	0.749195
XIAP	109.268	1.00945	0.608734	1.65828	0.0972617	0.74947
MIER1	112.165	0.699289	0.422115	1.65663	0.0975941	0.750248
MLX	79.1436	0.799887	0.482658	1.65726	0.0974677	0.750248
VMP1	258.34	0.740308	0.446824	1.65682	0.0975555	0.750248
VPS26A	50.4563	0.92338	0.55722	1.65712	0.0974953	0.750248
AP1AR	5.02969	1.75081	1.05867	1.65378	0.0981718	0.751156
BAZ2A	365.189	-0.910577	0.549955	-1.65573	0.0977767	0.751156
ELL3	3.87258	2.66403	1.61158	1.65306	0.0983192	0.751156
KIAA0319L	87.7542	-1.14197	0.691034	-1.65255	0.0984232	0.751156
KLHL18	81.4069	-0.79766	0.483048	-1.65131	0.0986761	0.751156
LTB4R2	5.19712	-2.14046	1.29561	-1.6521	0.0985152	0.751156
MARCH1	3.37899	2.63586	1.59408	1.65353	0.0982223	0.751156
PPAN-P2RY11	7.64409	2.8674	1.73676	1.65101	0.0987373	0.751156
SEMA4A	99.2935	-1.68834	1.02185	-1.65224	0.098486	0.751156
SNHG6	54.3302	1.73344	1.04768	1.65455	0.0980165	0.751156
ST6GALNAC2	22.5813	1.10708	0.670583	1.65092	0.0987555	0.751156
TBL3	56.755	-1.25959	0.762526	-1.65186	0.0985633	0.751156
TCEA2	13.6519	-1.9397	1.17273	-1.654	0.0981283	0.751156
TIMM23	178.208	-0.946902	0.572824	-1.65304	0.0983222	0.751156
TMEM128	9.10137	1.65857	1.00439	1.65132	0.0986734	0.751156
TMEM55B	53.2973	-1.59632	0.966184	-1.65219	0.0984966	0.751156
TOM1	126.822	-0.708355	0.428452	-1.65329	0.0982716	0.751156
ZKSCAN7	3.64882	2.99987	1.81258	1.65503	0.097919	0.751156
SMARCC1	58.7216	-1.10044	0.666728	-1.65052	0.0988376	0.75134
TFCP2	22.7886	-1.25403	0.759937	-1.65018	0.0989067	0.751378
ZMYM6	18.0415	-1.25201	0.758832	-1.64992	0.0989586	0.751378
FLVCR1	15.2593	1.14086	0.691595	1.64961	0.0990236	0.751432
AFF3	47.4464	-1.5864	0.962095	-1.6489	0.0991679	0.751875
PRDM15	56.6043	-1.5568	0.94467	-1.64798	0.0993571	0.751875
PRR11	9.46507	1.32061	0.801389	1.64791	0.0993721	0.751875
TIGD5	3.47625	2.37234	1.43896	1.64865	0.0992203	0.751875
USP32	43.0717	1.67789	1.01785	1.64847	0.0992563	0.751875
ACE	23.6543	1.69848	1.03357	1.64332	0.100317	0.7519
CD63	38.1828	-1.76646	1.07491	-1.64336	0.100309	0.7519
CEP44	5.67289	1.62827	0.988545	1.64714	0.0995298	0.7519
DKK3	3.05527	-3.38593	2.0602	-1.6435	0.10028	0.7519
EIF3S5P1	3.33001	-3.49695	2.1255	-1.64524	0.0999209	0.7519
HOMER2	5.70623	1.69579	1.03201	1.64319	0.100343	0.7519
IFT88	14.4959	1.30293	0.793104	1.64282	0.10042	0.7519
KIAA0930	18.846	1.8795	1.14292	1.64447	0.100079	0.7519
MAD2L2	48.5518	-1.35363	0.823882	-1.64299	0.100386	0.7519
MAMDC2	1.74314	4.40523	2.6777	1.64516	0.0999372	0.7519
MAP4K1	115.91	-0.858918	0.522376	-1.64425	0.100124	0.7519
PDCD6IPP2	2.64961	2.99877	1.82092	1.64685	0.0995893	0.7519
PDK1	64.2388	0.860899	0.524003	1.64293	0.100398	0.7519
PICALM	21.9117	0.980865	0.59662	1.64404	0.100168	0.7519
PPP3CC	96.8857	-0.939728	0.571375	-1.64468	0.100036	0.7519
SHISA5	196.232	-1.08081	0.657785	-1.64311	0.10036	0.7519
SLC30A5	26.1301	1.29802	0.789944	1.64317	0.100347	0.7519
YY1AP1	227.605	-0.706506	0.429623	-1.64448	0.100077	0.7519
ZNF236	73.7666	-1.15861	0.705753	-1.64166	0.10066	0.753261
ARID1B	88.9268	-1.15508	0.704283	-1.64008	0.100988	0.7539
BCAS1	2.86967	3.06276	1.87085	1.63709	0.101611	0.7539
C21orf91	58.5073	0.822441	0.502474	1.63678	0.101676	0.7539
CCDC159	21.5	1.51543	0.925051	1.63821	0.101378	0.7539
GAPDH	1534.17	-0.678677	0.414134	-1.63878	0.101258	0.7539
LGALS9C	5.35912	-2.61635	1.59597	-1.63935	0.10114	0.7539
LRIG1	45.6732	-1.06556	0.650898	-1.63706	0.101619	0.7539
MTMR10	27.9498	1.16814	0.712626	1.63921	0.10117	0.7539
OPA3	48.2846	-1.10103	0.672105	-1.63818	0.101384	0.7539
RALA	42.6284	1.27576	0.777939	1.63992	0.101021	0.7539
SERF1A	5.89765	2.14815	1.31197	1.63734	0.101559	0.7539
TPI1	179.163	-0.869229	0.530921	-1.63721	0.101587	0.7539
XKR8	19.7152	-1.1755	0.717126	-1.63918	0.101176	0.7539
YLPM1	369.912	-0.593054	0.361609	-1.64004	0.100996	0.7539
ZDBF2	256.218	0.76335	0.466232	1.63727	0.101573	0.7539
ZNF551	29.8638	1.11485	0.679441	1.64084	0.100831	0.7539
PIAS1	257.36	-0.722896	0.442354	-1.6342	0.102217	0.755292
RBBP4P1	10.2601	2.04275	1.25014	1.63402	0.102255	0.755292
RBM41	24.4905	1.10033	0.673137	1.63463	0.102126	0.755292
SERPINE2	27.0154	1.27845	0.782227	1.63438	0.102179	0.755292
SLC12A2	28.7332	1.09778	0.671377	1.63512	0.102024	0.755292
SMYD5	42.9763	1.39077	0.85054	1.63516	0.102016	0.755292
TPT1	4421.64	1.16483	0.712893	1.63394	0.102271	0.755292
ADAM15	65.8412	-1.32932	0.813914	-1.63324	0.102419	0.7553
RPRD1B	74.1054	-0.821388	0.502961	-1.6331	0.102447	0.7553
SGK1	91.8043	1.53935	0.942479	1.6333	0.102407	0.7553
XYLB	1.11108	3.76272	2.30574	1.63189	0.102702	0.756747
DDX39A	345.6	-0.714119	0.437682	-1.63159	0.102765	0.756785
CDAN1	10.3161	-1.47933	0.907085	-1.63086	0.10292	0.757497
PRR34	6.38793	-2.14447	1.31518	-1.63055	0.102985	0.757538
MSC	6.10055	-1.95422	1.19922	-1.62957	0.103192	0.758206
PTPRG	5.34824	1.63757	1.00482	1.62971	0.103163	0.758206
TGDS	11.5689	1.56074	0.958278	1.62869	0.103378	0.75914
LLGL1	60.2677	-1.57239	0.965656	-1.62831	0.10346	0.75931
ERVH48-1	37.637	1.5482	0.951501	1.62712	0.103712	0.760303
MAP2K6	8.96134	-1.9333	1.18803	-1.62732	0.10367	0.760303
DNPEP	70.6237	-1.11089	0.683002	-1.62648	0.103847	0.760432
SLC15A2	3.26395	2.77761	1.70749	1.62672	0.103797	0.760432
ALG10B	5.47908	2.19824	1.35429	1.62317	0.104553	0.76052
ANK2	4.4595	-3.27871	2.01976	-1.62332	0.104521	0.76052
CLDN15	16.6363	1.23956	0.763354	1.62384	0.10441	0.76052
FAM120A	68.0289	-0.822689	0.50693	-1.62289	0.104614	0.76052
FANCC	21.8534	-1.90732	1.17485	-1.62346	0.104491	0.76052
METTL1	21.5042	-1.52889	0.940502	-1.6256	0.104034	0.76052
PCBP1	427.383	-0.626619	0.386056	-1.62313	0.104561	0.76052
PHLDB3	85.3423	1.01339	0.623235	1.62602	0.103946	0.76052
SECTM1	7.17398	-2.18203	1.34297	-1.62478	0.104208	0.76052
SLC35E3	80.0156	0.60567	0.373215	1.62285	0.104622	0.76052
TCEB1P33	2.164	2.94705	1.81371	1.62487	0.10419	0.76052
USHBP1	6.85101	1.41116	0.869509	1.62294	0.104602	0.76052
ZFHX3	19.6709	2.56766	1.58	1.6251	0.104141	0.76052
ALKBH6	29.7436	-1.29287	0.797299	-1.62156	0.104897	0.760624
DDIT3	98.4419	-1.10514	0.681182	-1.62238	0.104722	0.760624
DSEL	4.66768	2.04512	1.26182	1.62078	0.105065	0.760624
FKBP14	10.6816	1.3406	0.826762	1.62151	0.104909	0.760624
IRS1	16.9413	-1.42775	0.880621	-1.6213	0.104954	0.760624
KRCC1	11.2826	1.2571	0.775524	1.62097	0.105023	0.760624
MOB2	16.8513	-1.53203	0.945498	-1.62035	0.105158	0.760624
SRPK1	66.0713	0.821274	0.506861	1.62032	0.105165	0.760624
TECPR2	11.1664	-1.34671	0.830572	-1.62142	0.104927	0.760624
ALOX12P2	10.8517	2.23691	1.38364	1.61668	0.105948	0.760758
APOBEC3G	83.368	-1.66302	1.03175	-1.61184	0.106997	0.760758
C11orf80	8.59377	-2.30941	1.4291	-1.61599	0.106096	0.760758
C2orf43	4.83147	-3.18549	1.97173	-1.61558	0.106185	0.760758
CDK2AP2	155.995	-0.89992	0.558197	-1.61219	0.10692	0.760758
CEBPZ	83.5774	0.869565	0.53912	1.61293	0.106759	0.760758
DFFB	25.4678	-1.37236	0.848564	-1.61727	0.105819	0.760758
FADS2	3.89289	-2.55937	1.58456	-1.6152	0.106268	0.760758
FAM200A	6.95158	2.36897	1.47106	1.61038	0.107315	0.760758
FAM227A	10.1688	1.46676	0.908544	1.61441	0.106438	0.760758
FLJ31104	3.68108	2.37786	1.47454	1.6126	0.106831	0.760758
FTX	103.125	0.920004	0.57002	1.61399	0.10653	0.760758
H2AFY	101.807	-0.667822	0.413604	-1.61464	0.106388	0.760758
HDDC3	7.09777	-1.67614	1.03921	-1.6129	0.106766	0.760758
HLA-K	5.72205	-1.97256	1.22253	-1.6135	0.106636	0.760758
HMGN2	429.735	-0.991708	0.61287	-1.61814	0.105633	0.760758
IL2RG	923.26	-0.746145	0.46162	-1.61636	0.106016	0.760758
INGX	3.44153	2.34899	1.45308	1.61656	0.105973	0.760758
IPO13	22.9428	-1.26324	0.781866	-1.61567	0.106165	0.760758
ITPRIPL2	5.20343	1.67128	1.03778	1.61043	0.107304	0.760758
KCNQ1	8.15496	-2.33917	1.45272	-1.6102	0.107355	0.760758
MAML2	331.295	-1.02459	0.633617	-1.61705	0.105868	0.760758
NBAS	78.3006	-0.852041	0.526723	-1.61763	0.105743	0.760758
NDST1	8.66012	-2.8864	1.78878	-1.61361	0.106611	0.760758
PGRMC2	9.32072	1.77306	1.10087	1.6106	0.107267	0.760758
PMS2	11.668	1.27207	0.788927	1.61241	0.106873	0.760758
PNPLA6	71.0602	-0.972859	0.603113	-1.61306	0.106731	0.760758
RABL6	44.2343	-0.864438	0.536129	-1.61237	0.106882	0.760758
REV3L	87.2227	0.782527	0.483513	1.61842	0.105572	0.760758
SERPINH1	20.8756	-2.76672	1.71695	-1.61141	0.10709	0.760758
SIDT2	69.9367	-1.08066	0.669313	-1.61458	0.106402	0.760758
SLC41A2	6.79199	1.9896	1.23355	1.6129	0.106765	0.760758
SMOX	2.28335	-4.44668	2.75786	-1.61237	0.106882	0.760758
SYNE2	310.371	-0.687783	0.42697	-1.61084	0.107214	0.760758
TAF9B	56.8284	1.36727	0.846907	1.61442	0.106436	0.760758
TCEA1	58.3797	0.983533	0.609901	1.61261	0.106829	0.760758
ZNF524	14.2895	-1.38293	0.858742	-1.61042	0.107307	0.760758
HLCS	24.9625	1.87718	1.1668	1.60882	0.107655	0.761223
IFI44	48.1895	0.93779	0.582629	1.60958	0.107489	0.761223
IP6K1	63.4302	-0.878221	0.545876	-1.60883	0.107654	0.761223
SLC35C2	82.7909	-0.720823	0.448022	-1.6089	0.107638	0.761223
CAB39L	5.41313	2.85577	1.77553	1.6084	0.107747	0.761229
STAT1	226.633	0.920802	0.572538	1.60828	0.107774	0.761229
FYTTD1	134.188	0.734471	0.456791	1.60789	0.107858	0.761412
MIAT	175.568	-0.9063	0.56394	-1.60709	0.108036	0.762249
CHERP	71.669	-0.826781	0.514864	-1.60583	0.108312	0.762572
EIF4E2	57.564	-1.08645	0.676729	-1.60544	0.108396	0.762572
PDE10A	4.28128	-2.48567	1.54844	-1.60527	0.108435	0.762572
PTCD3	115.439	0.78131	0.486381	1.60637	0.108192	0.762572
SNX6	136.771	0.606007	0.377468	1.60545	0.108394	0.762572
USP5	52.8192	-1.39331	0.867469	-1.60618	0.108235	0.762572
ATF4	318.998	-0.800969	0.500275	-1.60106	0.109364	0.763229
BBIP1	63.9608	0.952669	0.594676	1.602	0.109156	0.763229
CIT	3.64594	-2.4452	1.52794	-1.60033	0.109526	0.763229
FAM185A	14.7964	-1.40274	0.875835	-1.60161	0.109243	0.763229
GHDC	14.2774	-1.47753	0.923178	-1.60049	0.109491	0.763229
HUS1	63.5674	0.896143	0.559383	1.60202	0.109151	0.763229
IFI16	91.4581	1.13003	0.705011	1.60285	0.108967	0.763229
IFT122	44.6404	-1.17422	0.73328	-1.60133	0.109305	0.763229
LARP1B	7.68349	1.81442	1.13405	1.59994	0.109612	0.763229
NDC1	29.4447	1.64866	1.03068	1.59959	0.10969	0.763229
NR1D2	38.4326	-0.939687	0.585826	-1.60404	0.108705	0.763229
PIGX	18.6923	1.42699	0.890742	1.60202	0.10915	0.763229
PNOC	2.12383	4.33594	2.70677	1.60189	0.10918	0.763229
RASGRP4	4.73105	1.96638	1.22704	1.60254	0.109037	0.763229
RMI2	4.93265	-2.35515	1.47101	-1.60104	0.109368	0.763229
TMEM181	61.0699	0.690804	0.430727	1.60381	0.108756	0.763229
TOR3A	36.2192	-1.13203	0.707406	-1.60026	0.109541	0.763229
UQCRC1	187.519	-0.717862	0.448456	-1.60074	0.109435	0.763229
ZBTB8B	25.3368	0.95891	0.598776	1.60145	0.109277	0.763229
ZNF593	17.3113	-1.83954	1.15006	-1.59952	0.109706	0.763229
AVIL	5.4867	2.32568	1.455	1.59841	0.109952	0.763259
CCDC97	209.448	-0.764971	0.478733	-1.59791	0.110063	0.763259
GSKIP	11.2254	1.89063	1.18261	1.59868	0.109891	0.763259
KLHL7	37.3411	0.783793	0.490388	1.59831	0.109974	0.763259
SPIRE2	13.4624	1.44539	0.903826	1.59919	0.109779	0.763259
TSHZ1	26.8659	-1.14854	0.718706	-1.59807	0.110028	0.763259
AIF1	11.8546	-2.25859	1.41479	-1.59641	0.110398	0.763643
DTWD1	19.1217	1.49792	0.938356	1.59633	0.110415	0.763643
F13A1	4.6773	-4.56205	2.85829	-1.59607	0.110472	0.763643
FOPNL	18.3216	1.32115	0.827695	1.59618	0.110448	0.763643
PALD1	2.60216	-4.95583	3.10465	-1.59626	0.110431	0.763643
PHACTR2	21.2317	-0.883289	0.553053	-1.59712	0.11024	0.763643
AGPAT2	12.5094	-2.13341	1.33734	-1.59527	0.110653	0.763836
IL17A	2.55242	-3.88491	2.43475	-1.59561	0.110576	0.763836
MFSD12	20.1307	1.55145	0.97276	1.59489	0.110736	0.763836
TET2	225.686	-0.990746	0.621189	-1.59492	0.110731	0.763836
NPAP1	8.02726	1.51545	0.950523	1.59433	0.110862	0.763895
RRN3P2	31.2663	-1.4658	0.919352	-1.59439	0.110849	0.763895
LHFPL2	10.1828	1.65619	1.03932	1.59353	0.11104	0.764647
ZDHHC11	13.6466	-1.50559	0.944943	-1.59332	0.111089	0.764647
C1orf122	5.04477	-2.31875	1.45643	-1.59208	0.111367	0.765338
CTNNA1	12.9652	-1.25656	0.789206	-1.59218	0.111345	0.765338
PWWP2B	4.91814	-2.97979	1.87159	-1.59211	0.11136	0.765338
SEMA4F	17.0501	-1.57497	0.989503	-1.59167	0.111458	0.765558
BAI2	2.77737	-3.23738	2.03478	-1.59102	0.111604	0.765751
TBC1D10C	189.375	-0.922706	0.579942	-1.59103	0.111603	0.765751
CCDC24	1.59451	3.3336	2.09667	1.58995	0.111846	0.765789
FAM122B	10.0891	1.43642	0.903257	1.59027	0.111775	0.765789
SON	799.143	-0.547223	0.344077	-1.59041	0.111743	0.765789
TMEM145	5.61626	1.63263	1.02675	1.5901	0.111813	0.765789
ACCS	5.61623	-2.55944	1.62767	-1.57246	0.115845	0.766649
ACER3	18.4617	1.11759	0.709748	1.57462	0.115343	0.766649
ACTB	4804.99	-0.886062	0.558348	-1.58694	0.112527	0.766649
ARHGAP11A	3.19373	2.54144	1.60317	1.58526	0.112907	0.766649
ARHGAP33	85.3484	-1.11814	0.707167	-1.58116	0.113841	0.766649
ATP6V1B2	120.435	0.584506	0.369682	1.5811	0.113854	0.766649
BET1	13.5251	1.40935	0.890856	1.58201	0.113647	0.766649
BOP1	14.7271	-1.36271	0.862879	-1.57926	0.114276	0.766649
C16orf62	55.7531	-1.20443	0.761533	-1.58159	0.113744	0.766649
C19orf43	73.5725	-1.59894	1.01373	-1.57728	0.11473	0.766649
C1orf35	22.2916	-1.41036	0.897226	-1.57191	0.115971	0.766649
C6orf132	2.64112	2.90649	1.83638	1.58273	0.113483	0.766649
CAMKMT	7.73474	-1.24714	0.789919	-1.57882	0.114376	0.766649
CCDC107	31.9323	-1.28779	0.814813	-1.58047	0.113999	0.766649
CCR8	8.35782	-2.42094	1.52906	-1.58328	0.113357	0.766649
CHPT1	1.94517	2.80513	1.78168	1.57443	0.115388	0.766649
CITED2	185.699	-1.35814	0.86248	-1.57469	0.115328	0.766649
CLN3	51.9799	-1.2	0.756663	-1.58591	0.112761	0.766649
CLPP	41.322	-0.970674	0.6155	-1.57705	0.114784	0.766649
COX19	47.6593	-0.820388	0.520464	-1.57626	0.114966	0.766649
CSDE1	365.283	0.587473	0.373301	1.57372	0.115552	0.766649
DNAJC14	21.7049	1.29299	0.814741	1.58699	0.112515	0.766649
DPPA4	14.6695	1.11257	0.704883	1.57838	0.114478	0.766649
ESRP2	4.69331	-2.46678	1.56835	-1.57285	0.115754	0.766649
FBRS	47.6747	-0.817784	0.517873	-1.57912	0.114309	0.766649
FCAMR	1.41079	-4.09015	2.60145	-1.57225	0.115892	0.766649
GATM	5.12321	2.08668	1.32823	1.57103	0.116176	0.766649
GRN	90.6607	-1.09491	0.690118	-1.58656	0.112612	0.766649
HDAC6	95.7865	-1.11168	0.706225	-1.57412	0.115459	0.766649
HNRNPAB	32.0193	-1.09289	0.693638	-1.57559	0.115121	0.766649
HNRNPMP1	20.0993	1.1431	0.727838	1.57054	0.116289	0.766649
HTR7P1	8.97945	1.93799	1.22463	1.58251	0.113533	0.766649
IPPK	34.1878	-0.8503	0.539522	-1.57602	0.11502	0.766649
KCND1	18.3879	2.11665	1.33579	1.58456	0.113066	0.766649
LDB2	3.39242	-3.83223	2.42231	-1.58206	0.113637	0.766649
MEGF6	19.875	-1.70682	1.08443	-1.57393	0.115504	0.766649
MPEG1	4.68055	-3.77715	2.39501	-1.57709	0.114775	0.766649
MSANTD1	4.88539	2.04282	1.30155	1.56952	0.116526	0.766649
MSRB1	10.9534	-1.85844	1.17556	-1.5809	0.113901	0.766649
MTMR11	3.12324	-3.84172	2.44568	-1.57082	0.116225	0.766649
NABP2	12.0997	-1.3225	0.842267	-1.57016	0.116377	0.766649
NDUFA6	157.69	-1.19623	0.760431	-1.57309	0.115698	0.766649
NDUFS7	66.0636	-0.966429	0.613699	-1.57476	0.115312	0.766649
NEFL	13.9406	2.09181	1.3243	1.57956	0.114209	0.766649
NT5E	1.50511	4.33034	2.74253	1.57896	0.114346	0.766649
OR11A1	2.41787	2.96867	1.88988	1.57082	0.116224	0.766649
PDZD4	10.4841	-1.72217	1.08906	-1.58133	0.113803	0.766649
PES1	24.0651	1.25077	0.796584	1.57017	0.116376	0.766649
PFN2	5.11547	2.05547	1.30683	1.57287	0.115748	0.766649
PKD1	162.263	-1.16633	0.741012	-1.57397	0.115495	0.766649
POLR1C	89.5502	-1.02235	0.646487	-1.58139	0.113789	0.766649
PRR5L	21.9534	-1.59431	1.00909	-1.57996	0.114117	0.766649
PTP4A3	20.9705	-1.28616	0.812624	-1.58273	0.113484	0.766649
RAB20	2.48613	-4.21847	2.66119	-1.58518	0.112925	0.766649
RGPD4	2.4373	3.04716	1.9409	1.56997	0.116422	0.766649
RPL38	413.485	1.59613	1.00661	1.58565	0.112818	0.766649
RTN3	79.1455	0.667062	0.421964	1.58085	0.113912	0.766649
SACM1L	61.3186	0.79617	0.50609	1.57318	0.115677	0.766649
SIGMAR1	95.1887	-0.801238	0.506676	-1.58136	0.113795	0.766649
SMARCA2	130.434	-0.706996	0.447688	-1.57922	0.114287	0.766649
SPATA31A7	1.61523	-3.33088	2.11457	-1.57521	0.115208	0.766649
TAF4	14.8434	-1.67487	1.05476	-1.58791	0.112306	0.766649
TBC1D13	78.7039	1.0319	0.654372	1.57693	0.114811	0.766649
TEAD1	3.06132	-3.47688	2.19106	-1.58685	0.112546	0.766649
THAP4	82.9434	-0.714884	0.451871	-1.58205	0.113637	0.766649
TIMELESS	5.42657	-1.9868	1.25946	-1.5775	0.11468	0.766649
TMEM106B	82.2798	0.728127	0.459895	1.58325	0.113365	0.766649
TNFRSF11A	26.9067	1.6572	1.04753	1.58201	0.113648	0.766649
TP53I13	33.5876	-1.11353	0.702209	-1.58575	0.112797	0.766649
TSC22D2	557.346	-1.18209	0.746712	-1.58306	0.113407	0.766649
TSC22D4	9.21923	-1.60349	1.01322	-1.58258	0.113517	0.766649
TYW1	67.0116	-0.641531	0.408708	-1.56966	0.116495	0.766649
USP2	6.01128	-1.99534	1.2603	-1.58323	0.113369	0.766649
USP25	15.386	1.0633	0.675664	1.57371	0.115554	0.766649
ZBED4	44.3157	-1.28374	0.817595	-1.57014	0.116383	0.766649
ZNF430	57.8389	0.943491	0.599609	1.57351	0.115601	0.766649
ZNF823	8.41756	2.22841	1.41901	1.5704	0.116322	0.766649
INE1	5.00209	1.84849	1.17797	1.56922	0.116596	0.766718
DUSP2	417.022	-1.37072	0.874133	-1.56809	0.116861	0.767682
SLC13A4	4.4203	-2.6295	1.67662	-1.56834	0.116802	0.767682
DKC1	51.7362	-1.1979	0.764434	-1.56705	0.117104	0.768107
SP2	113.506	-0.603123	0.384816	-1.5673	0.117044	0.768107
TSR1	65.4833	0.849928	0.542213	1.56752	0.116994	0.768107
CD320	12.2622	-1.21506	0.776798	-1.56419	0.117772	0.768485
CHCHD4	11.5468	-1.99126	1.27161	-1.56594	0.117362	0.768485
DNAJC17	10.4352	-1.25285	0.801152	-1.56381	0.117861	0.768485
GPRIN2	4.77719	-4.10613	2.6252	-1.56412	0.117789	0.768485
KIF21B	194.17	-1.07152	0.684922	-1.56444	0.117715	0.768485
MTMR12	72.7067	0.932338	0.595624	1.56531	0.11751	0.768485
RCHY1	51.4111	1.14127	0.728873	1.56581	0.117394	0.768485
REXO1	37.9554	-1.19163	0.761188	-1.56548	0.11747	0.768485
TOX2	55.9404	-2.24109	1.43314	-1.56377	0.117873	0.768485
TSPY3	2.52053	4.93748	3.1547	1.56512	0.117555	0.768485
USP48	125.422	-0.988635	0.631972	-1.56436	0.117732	0.768485
WSB2	12.5927	1.76737	1.12949	1.56475	0.117643	0.768485
TMEM67	22.4119	1.16797	0.747395	1.56272	0.118118	0.7697
KIAA1045	2.1129	-3.95715	2.53293	-1.56228	0.118222	0.769986
COPS6	110.276	-1.27581	0.817322	-1.56096	0.118532	0.770554
CXCR4	2050.79	-0.521506	0.33401	-1.56135	0.118441	0.770554
FAM219B	23.0999	-1.56523	1.00277	-1.5609	0.118547	0.770554
TNFRSF14	313.941	-0.695697	0.445701	-1.56091	0.118546	0.770554
TIMMDC1	15.3365	1.28949	0.826483	1.56021	0.118709	0.771224
PLD6	6.33815	1.8761	1.20276	1.55983	0.118801	0.771432
AASDHPPT	34.5446	0.93595	0.600431	1.5588	0.119044	0.771745
C15orf52	4.43097	-2.35617	1.51433	-1.55592	0.119727	0.771745
[truncated: 10,969 more rows]

## Sheet: CD4 PSPvHIV–
CD4 T Cells PSP vs HIV–
gene	baseMean	log2FoldChange	lfcSE	stat	pvalue	padj
CH25H	13.256	-21.4576	3.76263	-5.70283	1.17837e-08	0.000117189
ATHL1	192.845	-2.19035	0.429035	-5.10529	3.30294e-07	0.00164239
IGHG1	117.132	-6.10068	1.22597	-4.9762	6.48462e-07	0.00214965
EEFSEC	58.4509	-2.76067	0.57659	-4.78794	1.68506e-06	0.00418947
C17orf61-PLSCR3	15.4308	-6.82747	1.4413	-4.73701	2.1689e-06	0.00431394
FKBP8	102.932	-3.22338	0.695807	-4.63257	3.61149e-06	0.00514098
SIRPG	100.125	-2.48139	0.535686	-4.63217	3.61859e-06	0.00514098
FBXW5	116.451	-1.90943	0.415447	-4.59608	4.30519e-06	0.00535189
NCF4	28.6326	-3.08084	0.678943	-4.53771	5.68692e-06	0.00628404
CHPF	35.3228	-2.59639	0.576342	-4.50494	6.63929e-06	0.00660277
SLC19A1	60.1474	-2.21252	0.498111	-4.44181	8.92052e-06	0.00806496
DUSP6	144.965	-5.26457	1.1938	-4.40992	1.0341e-05	0.00857011
KIAA1033	68.2942	2.1457	0.491645	4.36433	1.27511e-05	0.00975462
ZSWIM6	38.2381	2.26016	0.523135	4.32042	1.55729e-05	0.0110623
GRINA	48.082	-3.77622	0.877884	-4.3015	1.69648e-05	0.0112477
ABHD17A	107.211	-2.68117	0.625628	-4.28556	1.82281e-05	0.0113299
C3orf17	48.1196	2.26628	0.532571	4.25536	2.08712e-05	0.0122096
DPP7	128.367	-1.9207	0.457364	-4.19951	2.67494e-05	0.0147791
DUSP5	22.8654	-2.84031	0.684026	-4.15234	3.29087e-05	0.0156988
MLST8	40.6925	-2.76703	0.667867	-4.14309	3.42654e-05	0.0156988
NRIP3	25.9989	2.77596	0.670521	4.14001	3.47285e-05	0.0156988
RLTPR	58.2522	-3.14955	0.760018	-4.14405	3.41231e-05	0.0156988
CTLA4	58.1947	-3.57531	0.868094	-4.11857	3.81226e-05	0.0164839
C17orf105	29.0959	3.97325	0.970163	4.09544	4.2136e-05	0.0174601
ACSL4	25.2163	3.5302	0.869743	4.0589	4.93054e-05	0.0188593
IGHG3	11.2888	-5.71099	1.40553	-4.06322	4.84012e-05	0.0188593
PTPRCAP	388.768	-1.98408	0.493738	-4.01849	5.85721e-05	0.0215625
RGPD1	54.4007	-2.95338	0.736496	-4.01004	6.0709e-05	0.0215625
C5orf22	43.0068	2.35999	0.592288	3.98453	6.76143e-05	0.0222298
MYCBP	20.8232	2.59893	0.653211	3.9787	6.92936e-05	0.0222298
PRKCSH	164.044	-1.46914	0.36845	-3.98735	6.68141e-05	0.0222298
PNRC2	186.862	2.01577	0.5138	3.92326	8.7359e-05	0.0263268
ZNF76	116.331	-1.79425	0.456814	-3.92775	8.57458e-05	0.0263268
TBC1D2B	61.5454	-1.8729	0.479748	-3.90392	9.46458e-05	0.0276839
STRN4	103.032	-1.99798	0.519788	-3.84384	0.000121126	0.0344171
CUL2	45.8511	2.05742	0.537219	3.82977	0.000128265	0.0354332
CD37	584.348	-1.25805	0.329654	-3.81626	0.000135488	0.0364171
FSCN1	45.9183	-4.0318	1.06378	-3.79008	0.000150601	0.0376401
KLF6	1265.59	-1.68218	0.44399	-3.78877	0.000151393	0.0376401
LRCH4	151.112	-2.01501	0.530192	-3.80053	0.000144384	0.0376401
LGALS4	11.0271	4.34417	1.15013	3.77713	0.000158648	0.0384819
CDH23	31.8569	-2.87368	0.764263	-3.76007	0.000169867	0.0402221
JUN	1260.51	-2.87269	0.768085	-3.74007	0.000183968	0.042548
CLN8	89.9539	-1.76219	0.476703	-3.69661	0.000218497	0.0445246
CNTNAP1	10.711	-4.61036	1.24239	-3.71089	0.000206528	0.0445246
KLHL11	185.334	-2.71622	0.732735	-3.70695	0.000209767	0.0445246
PREX1	380.042	-2.77404	0.750226	-3.6976	0.000217645	0.0445246
SLC1A5	65.2281	-2.53198	0.682959	-3.70736	0.000209428	0.0445246
ZMYND8	30.8402	-2.8227	0.763801	-3.69559	0.000219377	0.0445246
WASH3P	62.0634	-2.74188	0.744157	-3.68454	0.000229117	0.0455713
NLRP6	34.2434	-4.11373	1.12293	-3.66339	0.000248899	0.0485354
SLC38A10	103.575	-2.0352	0.556942	-3.65423	0.000257955	0.049334
HDAC10	51.0364	-3.00657	0.825935	-3.64021	0.000272417	0.0511168
NUDT16	22.2927	-2.68474	0.73947	-3.63063	0.000282732	0.0513276
PFKL	108.705	-1.63577	0.450676	-3.6296	0.000283863	0.0513276
APOLD1	9.03006	-4.71449	1.30639	-3.60879	0.000307629	0.0519619
GTPBP8	24.578	2.3614	0.653162	3.61534	0.000299954	0.0519619
NCLN	96.3505	-2.10038	0.581154	-3.61415	0.000301329	0.0519619
PER1	1102.42	-2.59206	0.71837	-3.60825	0.00030827	0.0519619
ENPP2	26.85	2.53161	0.704116	3.59544	0.000323847	0.0528657
FBXW8	17.7385	-4.05204	1.12843	-3.59087	0.00032958	0.0528657
PRNP	207.891	1.79194	0.498765	3.59276	0.00032719	0.0528657
STXBP3	58.2665	1.95725	0.546341	3.58248	0.00034035	0.0537267
HSPD1	287.015	2.18171	0.610658	3.57271	0.000353301	0.0548996
LRRC14	119.86	-2.00343	0.563269	-3.55679	0.00037541	0.0574377
FOS	11456.8	-3.80693	1.07389	-3.545	0.000392617	0.0582773
TMEM50B	67.453	2.11687	0.596866	3.54664	0.000390173	0.0582773
FAM46C	551.414	-2.46066	0.69937	-3.51839	0.000434172	0.0625773
ZFP36L1	2658.55	-1.59467	0.452758	-3.52212	0.000428116	0.0625773
ARHGAP35	62.7627	-2.22609	0.635696	-3.50182	0.000462097	0.0630644
C19orf60	121.454	-1.96542	0.561333	-3.50135	0.000462916	0.0630644
NUMBL	14.646	-2.90693	0.828782	-3.50748	0.000452379	0.0630644
ZNF121	101.356	1.37285	0.391005	3.51107	0.0004463	0.0630644
POLRMT	99.8794	-2.11085	0.605102	-3.48843	0.000485874	0.0652976
DDX39A	345.6	-1.52478	0.439869	-3.46644	0.000527409	0.0699344
BSG	344.083	-2.28119	0.661234	-3.4499	0.00056079	0.0733466
RASAL3	216.629	-2.95687	0.857932	-3.4465	0.000567893	0.0733466
ATP8B2	74.7354	-2.3646	0.686863	-3.44261	0.000576137	0.0734575
ARHGDIA	156.543	-2.12056	0.624741	-3.3943	0.000688031	0.0754018
EEF1A1P5	1680.57	-7.48881	2.20119	-3.40216	0.00066856	0.0754018
GOLGA2P1	9.98406	-7.17485	2.10014	-3.41637	0.000634617	0.0754018
JUNB	1276.76	-1.36952	0.400394	-3.42042	0.000625235	0.0754018
NFATC1	346.037	-1.49522	0.436591	-3.42476	0.000615334	0.0754018
NT5C2	47.7215	1.77932	0.521841	3.40969	0.000650372	0.0754018
PISD	129.425	-1.36471	0.400476	-3.40771	0.0006551	0.0754018
PITPNB	69.6959	1.76819	0.518543	3.40992	0.000649823	0.0754018
PTPRJ	100.517	-2.0751	0.610594	-3.39849	0.000677589	0.0754018
SEPT9	160.187	-1.99387	0.587473	-3.39397	0.000688862	0.0754018
WDR34	11.6412	-3.68055	1.08458	-3.39354	0.000689951	0.0754018
ZBTB41	9.35477	4.77566	1.40345	3.40281	0.000666976	0.0754018
ZNF563	21.6882	2.74151	0.803475	3.41207	0.00064472	0.0754018
RHPN1	18.9248	-2.37885	0.701881	-3.38925	0.000700836	0.0757589
SLC30A7	120.1	1.52601	0.451317	3.38123	0.000721621	0.0771669
PRKAR1A	107.119	1.37823	0.409021	3.36959	0.000752796	0.0796442
RASGRP2	186.237	-1.59418	0.474919	-3.35674	0.000788671	0.0817014
RERE	157.302	-1.92485	0.573374	-3.35706	0.000787764	0.0817014
CEP128	16.3853	-3.46425	1.03318	-3.35299	0.000799439	0.0819631
TBCD	81.5721	-1.36918	0.409028	-3.34741	0.000815706	0.0827775
CCDC22	25.409	-2.08331	0.623216	-3.34284	0.000829269	0.0828291
DUS1L	64.7066	-1.86868	0.559963	-3.33715	0.000846417	0.0828291
GLS	45.9266	1.84562	0.553056	3.33714	0.000846458	0.0828291
SEMA4D	327.998	-1.61925	0.485368	-3.33613	0.000849529	0.0828291
PGAP1	111.189	2.26843	0.680935	3.33134	0.000864283	0.0834495
ARFGAP1	91.6293	-1.73207	0.520568	-3.32727	0.000877003	0.0838634
MANEA	18.9979	2.06373	0.624379	3.30525	0.000948919	0.0893351
SIGIRR	146.245	-1.61459	0.488634	-3.30429	0.000952189	0.0893351
PIK3R4	123.846	1.54881	0.469188	3.30104	0.000963287	0.0895317
MYL5	42.4067	-2.025	0.614059	-3.29772	0.000974726	0.089756
ASXL1	170.625	-1.67213	0.507592	-3.29424	0.000986888	0.0900422
C21orf2	61.3417	-2.53287	0.770835	-3.28587	0.00101666	0.0901603
MAP4K2	94.5787	-1.48638	0.452651	-3.28373	0.00102445	0.0901603
PLBD2	114.304	-2.42977	0.739682	-3.28489	0.00102024	0.0901603
ZNF319	119.494	-3.04543	0.925359	-3.29108	0.000998025	0.0901603
ULK1	52.1793	-2.11739	0.645339	-3.28104	0.00103423	0.0902233
HPS1	207.601	-2.08229	0.635199	-3.27817	0.00104481	0.0903534
GPI	370.811	-1.44517	0.441983	-3.26973	0.00107649	0.0910476
SLC5A3	105.309	1.38163	0.423296	3.26397	0.00109861	0.0910476
SUV420H2	26.9367	-2.29159	0.700781	-3.27005	0.00107527	0.0910476
TEX264	48.8436	-1.88537	0.577286	-3.26593	0.00109106	0.0910476
THAP4	82.9434	-1.50572	0.461081	-3.26562	0.00109225	0.0910476
NUPL1	49.0609	2.13569	0.655316	3.25903	0.00111795	0.0918848
CD164	137.437	2.24324	0.689794	3.25204	0.0011458	0.0919735
DENR	42.5068	1.78175	0.548872	3.2462	0.00116957	0.0919735
LAG3	11.4016	-4.14933	1.27747	-3.24808	0.00116187	0.0919735
MAPK8IP3	294.993	-2.12336	0.654348	-3.245	0.00117452	0.0919735
ZBTB45	16.0021	-2.47914	0.763653	-3.24641	0.00116869	0.0919735
ZNF777	7.88553	-4.43574	1.3623	-3.25608	0.00112964	0.0919735
ZNF862	64.486	-3.48429	1.07545	-3.23983	0.00119603	0.0929256
CASP3	37.336	1.84988	0.575915	3.21208	0.00131778	0.0942828
CMTM7	78.6413	-1.38544	0.429012	-3.22938	0.0012406	0.0942828
ERCC2	18.4621	-3.00399	0.933812	-3.21691	0.00129578	0.0942828
GIT1	57.9554	-2.08077	0.645676	-3.22262	0.00127023	0.0942828
MAPK8	93.7222	1.43109	0.445403	3.21301	0.0013135	0.0942828
NATD1	54.7136	-1.6594	0.514434	-3.22569	0.0012567	0.0942828
RABGAP1L-IT1	13.7503	2.91584	0.903887	3.22589	0.00125583	0.0942828
SEPT1	166.961	-1.81889	0.565766	-3.21492	0.00130479	0.0942828
TARS	96.5686	1.55061	0.479932	3.23089	0.00123405	0.0942828
TNIP1	250.09	-1.43117	0.444234	-3.22165	0.00127454	0.0942828
TPCN1	89.0434	-2.20589	0.685093	-3.21984	0.00128262	0.0942828
DGCR6L	39.9687	-2.08003	0.648273	-3.20857	0.00133399	0.0947606
IL17RA	83.6003	-1.74835	0.545585	-3.20455	0.00135274	0.0954112
SNHG16	212.537	1.54605	0.482868	3.2018	0.00136571	0.0956481
COPB1	403.592	1.45591	0.455262	3.19796	0.00138406	0.096255
GNAO1	7.96949	-3.50436	1.10108	-3.18266	0.00145931	0.0967519
MAP3K2	88.4885	1.65206	0.518881	3.18389	0.00145312	0.0967519
NAA38	26.1721	-1.93415	0.606655	-3.18823	0.00143147	0.0967519
RECQL5	24.7026	-2.71395	0.851939	-3.18561	0.00144449	0.0967519
REV3L	87.2227	1.53077	0.480638	3.18487	0.00144821	0.0967519
SELO	25.5834	-2.32559	0.728256	-3.19338	0.0014062	0.0967519
UBE3B	129.171	-1.62126	0.50888	-3.18594	0.00144285	0.0967519
ARMC5	61.6282	-1.72728	0.544813	-3.17041	0.00152222	0.0972244
C17orf62	327.329	-1.43411	0.451445	-3.1767	0.00148961	0.0972244
CXCR6	54.3032	-2.32296	0.733651	-3.16631	0.00154388	0.0972244
DNM1P47	93.2212	-4.15062	1.30593	-3.17828	0.00148151	0.0972244
LIME1	134.087	-1.93465	0.609963	-3.17176	0.00151519	0.0972244
SCOC	18.2346	2.73792	0.864097	3.16853	0.00153212	0.0972244
UQCRC1	187.519	-1.42883	0.451282	-3.16616	0.00154464	0.0972244
UTP6	39.8816	1.75633	0.55368	3.17211	0.00151334	0.0972244
ARPC4-TTLL3	50.8239	-1.61594	0.512244	-3.15462	0.00160707	0.0981467
CDC42SE2	584.503	1.31841	0.418123	3.15317	0.00161507	0.0981467
CLK4	122.449	1.29672	0.411978	3.14754	0.00164651	0.0981467
MIIP	39.0174	-2.14124	0.679301	-3.15212	0.00162091	0.0981467
N6AMT1	17.6419	-2.94483	0.932497	-3.15801	0.00158852	0.0981467
POU6F1	22.716	-2.07342	0.658803	-3.14725	0.00164812	0.0981467
YARS	131.017	1.39245	0.440982	3.1576	0.00159072	0.0981467
ZNF100	12.1296	2.44641	0.774382	3.15917	0.00158218	0.0981467
ZNF436	10.5659	4.55809	1.44698	3.15007	0.0016323	0.0981467
NEDD4	150.59	1.9075	0.606622	3.14447	0.00166387	0.0984954
PIK3AP1	7.80699	4.42478	1.4088	3.14083	0.00168472	0.0991393
PTP4A3	20.9705	-2.6993	0.862696	-3.12891	0.00175457	0.102061
RBM38	104.856	-1.47376	0.471022	-3.12885	0.00175489	0.102061
CIC	131.222	-2.14899	0.688406	-3.12169	0.00179818	0.10397
C7orf50	29.5005	-1.56955	0.50415	-3.11326	0.00185031	0.104609
CPSF1	125.67	-2.10742	0.676548	-3.11496	0.00183968	0.104609
LAIR2	12.3109	-5.57612	1.78832	-3.11808	0.00182034	0.104609
TRAPPC10	240.026	-1.84414	0.592381	-3.11311	0.0018513	0.104609
MAP4K1	115.91	-1.6397	0.528087	-3.10499	0.00190285	0.106314
PPIAP22	54.1549	-1.66851	0.537232	-3.10576	0.00189793	0.106314
SEPT8	12.0094	-3.92959	1.26775	-3.09967	0.00193739	0.107041
TRAPPC6A	20.9245	-2.48981	0.802907	-3.101	0.00192871	0.107041
GRHPR	32.8013	-2.1042	0.680395	-3.09262	0.00198395	0.107231
LMF1	57.6564	-3.04192	0.98344	-3.09315	0.00198047	0.107231
MED15	362.703	-1.33203	0.430235	-3.09604	0.00196122	0.107231
TENM4	8.58404	-6.67975	2.15899	-3.09393	0.00197526	0.107231
PSAT1	7.7307	3.69628	1.19686	3.08831	0.002013	0.108212
AGTRAP	23.6621	-2.43921	0.790634	-3.08513	0.00203465	0.108788
CD55	1486.32	0.986382	0.320644	3.07625	0.00209622	0.110235
CITED2	185.699	-2.66792	0.867657	-3.07486	0.00210605	0.110235
GPAA1	65.1741	-1.46128	0.47503	-3.07618	0.00209673	0.110235
MAD2L2	48.5518	-2.58862	0.841403	-3.07655	0.00209413	0.110235
ARFGAP3	44.8346	1.64103	0.534813	3.06842	0.00215193	0.1105
CROCC	23.7217	-1.93807	0.632445	-3.06442	0.00218094	0.1105
MFHAS1	58.0617	-2.75971	0.899065	-3.06953	0.00214393	0.1105
NAPRT	38.6385	-3.13099	1.02209	-3.06333	0.00218889	0.1105
PUF60	164.997	-1.35278	0.44155	-3.0637	0.00218621	0.1105
SGMS1	123.28	-2.32003	0.757116	-3.0643	0.00218183	0.1105
TP53INP1	165.891	-2.34409	0.764017	-3.06811	0.0021542	0.1105
RABL6	44.2343	-1.68896	0.551667	-3.06156	0.0022019	0.110595
PROCA1	24.0052	-3.51445	1.14948	-3.05743	0.00223241	0.111564
ELOVL5	310.728	1.06709	0.349479	3.05338	0.00226282	0.112519
RBCK1	136.886	-1.60728	0.526855	-3.05071	0.00228299	0.112957
TOX2	55.9404	-4.51316	1.48524	-3.03867	0.00237628	0.115844
UFM1	76.3523	1.79749	0.591166	3.04059	0.00236113	0.115844
WASH2P	35.284	-2.51759	0.828148	-3.04002	0.00236559	0.115844
RIMKLB	21.4535	1.98352	0.653415	3.03562	0.00240042	0.11645
AMIGO3	14.1065	-5.71627	1.88455	-3.03324	0.00241946	0.116804
TEF	9.16973	-5.80006	1.91708	-3.02546	0.00248258	0.119272
TNF	215.621	-2.18627	0.723614	-3.02133	0.00251671	0.12033
API5	66.9025	1.61655	0.535946	3.01626	0.00255917	0.121057
CCSER2	185.458	1.49537	0.495539	3.01767	0.0025473	0.121057
CRTAM	24.4713	4.10737	1.36224	3.01516	0.00256842	0.121057
ZMYM1	8.33894	3.46796	1.15203	3.01029	0.00260998	0.122435
GTF3C1	215.219	-1.39249	0.4629	-3.00818	0.00262816	0.122709
DHRS12	14.5393	-2.51097	0.835599	-3.005	0.00265582	0.123024
TNIK	85.1107	-1.33187	0.443376	-3.00393	0.00266517	0.123024
UPF1	130.208	-1.97349	0.657448	-3.00174	0.00268438	0.123024
ZAP70	537.738	-1.4864	0.494954	-3.00311	0.0026724	0.123024
NACC2	8.2256	-4.4588	1.48648	-2.99958	0.00270352	0.123333
C6orf62	134.311	1.35137	0.451433	2.99351	0.00275792	0.123583
DEGS1	63.0539	1.55719	0.520204	2.99342	0.00275872	0.123583
DKFZP586I1420	14.5268	-2.94228	0.98222	-2.99554	0.00273957	0.123583
NOC3L	13.0631	2.40854	0.804155	2.99512	0.00274341	0.123583
MEGF6	19.875	-3.42773	1.14573	-2.99175	0.00277381	0.123702
U2AF2	47.9911	-2.02467	0.677339	-2.98915	0.00279758	0.124205
CHKB	42.7474	-2.21718	0.742263	-2.98706	0.00281674	0.1245
GDI1	343.396	-0.937805	0.315168	-2.97557	0.00292442	0.126934
JADE2	87.5466	-1.49621	0.502995	-2.9746	0.00293367	0.126934
MGAT5	75.7189	-2.57612	0.866097	-2.9744	0.00293563	0.126934
NUP210	408.778	-2.39308	0.803369	-2.97881	0.00289374	0.126934
TPP1	418.398	-1.96792	0.661417	-2.97531	0.00292693	0.126934
ARHGAP33	85.3484	-2.1187	0.715257	-2.96215	0.003055	0.127259
FUK	33.0228	-2.14345	0.72358	-2.96229	0.00305364	0.127259
GDI2	199.794	1.22582	0.413032	2.96785	0.0029989	0.127259
GMFB	68.2532	2.20416	0.743235	2.96562	0.00302069	0.127259
GUF1	18.7295	2.53533	0.855641	2.96307	0.00304586	0.127259
SYNGR2	461.042	-1.29915	0.438143	-2.96513	0.00302553	0.127259
TMEM259	115.295	-1.95529	0.660168	-2.96182	0.00305831	0.127259
VAMP7	41.7355	1.52762	0.514421	2.9696	0.0029819	0.127259
ZHX2	197.128	1.81644	0.612593	2.96517	0.00302515	0.127259
ACBD7	10.4319	2.6239	0.886638	2.95938	0.00308255	0.127712
BNIP2	180.845	1.1659	0.39413	2.95815	0.00309487	0.127712
MAN2C1	182.198	-1.81728	0.615947	-2.95038	0.0031738	0.130427
ARL8B	160.136	1.29943	0.441313	2.94445	0.00323526	0.131592
PFKP	70.4919	-1.7102	0.580946	-2.94382	0.00324183	0.131592
UCP2	1677.7	-1.66081	0.563813	-2.94568	0.0032225	0.131592
TBC1D10C	189.375	-1.71485	0.582961	-2.94163	0.00326492	0.13199
PGRMC1	17.2391	2.21133	0.752247	2.93964	0.00328596	0.132303
ARHGAP31	64.0845	1.65234	0.562535	2.93731	0.00331074	0.132763
AVPI1	19.3405	-2.10555	0.717593	-2.93418	0.00334431	0.133571
LZTR1	119.849	-2.61261	0.891079	-2.93196	0.00336827	0.13399
USP5	52.8192	-2.58643	0.882689	-2.93016	0.00338782	0.134231
ZBTB1	93.042	1.40843	0.481273	2.92647	0.00342838	0.135299
BCDIN3D	9.09579	2.62436	0.898806	2.91983	0.00350225	0.135762
CALCRL	7.65806	3.79225	1.29988	2.91738	0.00352988	0.135762
LCK	328.474	-1.56977	0.538393	-2.91566	0.00354934	0.135762
NRAS	103.038	1.2715	0.435233	2.92143	0.0034843	0.135762
SH2D2A	235.72	-1.1828	0.405227	-2.91885	0.00351325	0.135762
TK1	9.41258	-3.39305	1.16208	-2.91982	0.00350236	0.135762
UBE4B	70.7981	-1.40058	0.480195	-2.91668	0.00353781	0.135762
YDJC	68.1447	-1.31057	0.448504	-2.9221	0.00347677	0.135762
ABHD14B	328.088	-1.78048	0.612453	-2.90714	0.00364754	0.138454
DNAAF2	76.0131	-2.75546	0.947555	-2.90797	0.00363786	0.138454
SNX21	10.6701	-3.1609	1.08896	-2.90267	0.00369994	0.139392
WASH7P	73.9803	-2.25288	0.776148	-2.90264	0.00370031	0.139392
PHC1P1	15.85	-2.93416	1.0117	-2.90022	0.00372907	0.139946
CENPK	15.6848	2.2334	0.77174	2.89398	0.00380388	0.140888
MATN1	33.174	-2.42859	0.83969	-2.89224	0.00382501	0.140888
MGAT4B	13.0464	-2.27282	0.785188	-2.89461	0.00379624	0.140888
NDRG2	20.3918	-2.02253	0.699099	-2.89305	0.00381521	0.140888
NUDCD3	111.575	-2.15454	0.744898	-2.89239	0.00382324	0.140888
POLE	101.537	-1.88777	0.653	-2.89092	0.00384112	0.140959
ARHGEF1	706.228	-1.70484	0.590323	-2.88797	0.00387731	0.141764
HDAC7	127.097	-1.99974	0.693383	-2.88404	0.00392614	0.142203
TMEM164	35.4397	-1.58128	0.54812	-2.88491	0.00391523	0.142203
XXYLT1	11.8699	-3.17316	1.10044	-2.88355	0.0039322	0.142203
CAPN15	19.7527	-1.85618	0.645075	-2.87746	0.00400896	0.1429
CCDC117	34.1851	2.01535	0.699938	2.87932	0.0039853	0.1429
LRRC32	23.3122	-4.19051	1.45481	-2.88045	0.00397109	0.1429
TRIM8	61.7973	-2.50512	0.87044	-2.87799	0.00400222	0.1429
SNX18P3	15.0743	-2.58032	0.897313	-2.87561	0.0040325	0.143226
INTS6	87.6068	1.24012	0.431701	2.87264	0.00407056	0.144063
DHRS13	37.3656	-2.87638	1.00298	-2.86783	0.00413298	0.145238
STAT1	226.633	1.6393	0.571579	2.86803	0.0041304	0.145238
CD4	1299.43	-2.28754	0.799046	-2.86283	0.0041987	0.146392
FASTK	53.7053	-1.83652	0.642684	-2.85758	0.00426884	0.146392
GINS2	11.7486	-3.2753	1.14486	-2.86087	0.00422477	0.146392
ICA1	10.9954	-3.70078	1.29424	-2.85942	0.00424419	0.146392
NUDT16L1	59.5084	-1.75697	0.613453	-2.86407	0.00418232	0.146392
RUNX1	146.14	-1.41714	0.495655	-2.85912	0.0042482	0.146392
ZNF282	50.8022	-1.8684	0.653668	-2.85833	0.0042588	0.146392
MZT1	9.06654	4.36778	1.53013	2.85452	0.00431026	0.147304
ABHD3	46.2573	1.40498	0.493419	2.84744	0.0044072	0.147574
FAM98B	25.9978	2.11351	0.741661	2.84969	0.00437614	0.147574
LY9	78.5667	-1.60366	0.562483	-2.85104	0.00435767	0.147574
PKD1	162.263	-2.12139	0.744958	-2.84767	0.0044041	0.147574
PVT1	41.354	-1.79349	0.629384	-2.84959	0.00437761	0.147574
ZMPSTE24	15.85	2.68553	0.942099	2.85058	0.00436396	0.147574
ZBTB33	82.2527	2.2555	0.793646	2.84194	0.00448393	0.14964
IGFLR1	45.1833	-1.57776	0.555828	-2.83858	0.00453143	0.150719
MIER1	112.165	1.19389	0.420871	2.83672	0.00455799	0.150937
MIF4GD	39.8414	-1.87049	0.659553	-2.83599	0.00456834	0.150937
MTMR3	135.564	-1.92497	0.679262	-2.83392	0.00459807	0.151416
CAMK2G	63.044	-1.31518	0.464575	-2.83094	0.00464109	0.152329
XKR9	19.7918	1.91794	0.677805	2.82964	0.00466005	0.152448
LSM12P1	33.9335	2.00275	0.708483	2.82682	0.00470129	0.153293
LTBP3	120.344	-2.16598	0.766591	-2.82547	0.00472107	0.153435
AP3M1	100.422	1.29425	0.45844	2.82316	0.00475523	0.154042
ABCA2	242.866	-2.58781	0.919751	-2.81359	0.00489909	0.154545
BTBD2	61.7336	-2.02974	0.721469	-2.81334	0.00490299	0.154545
CSK	118.459	-1.99727	0.709748	-2.81406	0.00489208	0.154545
GYPC	108.813	-1.74141	0.61969	-2.81013	0.00495219	0.154545
KIF23	12.0424	3.39018	1.20655	2.8098	0.00495725	0.154545
MIAT	175.568	-1.59298	0.566508	-2.81192	0.0049246	0.154545
NUDCD1	8.88991	3.2402	1.14897	2.82008	0.0048011	0.154545
PAK1	37.0105	2.15449	0.766285	2.8116	0.00492951	0.154545
SLA	302.823	-1.14607	0.407839	-2.81009	0.00495271	0.154545
SMYD3	40.2464	-1.57307	0.558601	-2.8161	0.00486109	0.154545
TMEM109	220.557	-1.6318	0.580269	-2.81214	0.00492138	0.154545
TRAPPC13	13.7273	2.76322	0.983111	2.81069	0.00494359	0.154545
PIEZO1	251.019	-2.43795	0.868145	-2.80823	0.00498151	0.154816
ADD2	19.7986	-3.19681	1.14034	-2.8034	0.00505673	0.15553
CYBA	96.3189	-1.80246	0.643347	-2.80169	0.00508351	0.15553
DENND1C	241.263	-1.91365	0.684308	-2.79647	0.00516646	0.15553
EIF4E3	22.3245	2.12438	0.759848	2.7958	0.00517714	0.15553
ENTPD6	69.0413	-1.24566	0.444179	-2.8044	0.00504097	0.15553
IL6R	66.9102	-2.02489	0.724657	-2.79427	0.00520163	0.15553
NFIC	56.8124	-2.48082	0.888489	-2.79218	0.00523538	0.15553
PER2	53.3639	-1.42593	0.509879	-2.79661	0.00516412	0.15553
POFUT2	36.9633	-1.67486	0.596993	-2.80548	0.0050241	0.15553
RHOT2	157.778	-1.01951	0.365161	-2.79196	0.00523906	0.15553
TACC3	74.7001	-1.39669	0.500215	-2.79217	0.00523553	0.15553
TNK1	18.6782	-1.94221	0.69502	-2.79446	0.00519863	0.15553
TSPY26P	19.5999	-2.83532	1.01294	-2.7991	0.00512449	0.15553
TUBGCP6	339.479	-1.83471	0.655264	-2.79995	0.00511103	0.15553
WDR89	55.7746	1.69416	0.60529	2.79892	0.00512746	0.15553
SARDH	70.8173	-3.7382	1.33989	-2.78994	0.00527185	0.156037
BCL6	340.337	-1.71049	0.614698	-2.78265	0.00539176	0.157709
PI4KA	202.25	-1.89726	0.68142	-2.78428	0.0053647	0.157709
POM121C	178.733	-1.30761	0.469513	-2.78503	0.00535224	0.157709
SBF1	121.418	-1.52027	0.546186	-2.78343	0.00537872	0.157709
PUSL1	23.8021	-1.81452	0.652705	-2.78	0.00543597	0.15833
ZNF335	381.576	-1.6087	0.578781	-2.77947	0.00544482	0.15833
PDCD4	440.424	1.87198	0.674753	2.77432	0.00553178	0.160287
TMEM129	13.9995	-2.2765	0.820782	-2.77358	0.00554438	0.160287
EPPK1	66.0005	-2.91325	1.05118	-2.7714	0.00558153	0.160429
GSR	22.7873	-2.20542	0.79568	-2.77174	0.00557582	0.160429
LENG8	794.56	-1.74129	0.628587	-2.77016	0.00560285	0.160539
PSTPIP1	102.39	-1.94809	0.703459	-2.7693	0.00561766	0.160539
ATP1A3	31.485	-1.81504	0.65578	-2.76776	0.00564429	0.160838
CORO7-PAM16	67.034	-2.63507	0.952755	-2.76573	0.00567949	0.160919
FBXL15	29.687	-2.7435	0.991739	-2.76636	0.00566865	0.160919
STAG3L2	65.0072	-1.26159	0.456889	-2.76127	0.00575772	0.162672
YLPM1	369.912	-1.00159	0.362972	-2.75942	0.00579038	0.163131
CCDC124	25.0763	-1.67219	0.606978	-2.75494	0.0058703	0.16353
PSMG1	8.87968	2.6888	0.975268	2.75699	0.00583362	0.16353
SEC31B	125.268	-1.851	0.671749	-2.7555	0.00586029	0.16353
STYX	47.394	2.13729	0.775641	2.75552	0.00585997	0.16353
DUSP8	24.7855	-1.84279	0.66937	-2.75303	0.00590469	0.163571
USB1	138.608	-1.52776	0.554869	-2.75338	0.00589839	0.163571
DNAJB4	12.0557	3.70819	1.34758	2.75174	0.00592799	0.163761
ABTB1	116.321	-1.49212	0.544121	-2.74226	0.00610189	0.165689
CERKL	15.7446	2.45668	0.895631	2.74296	0.00608875	0.165689
CHIC1	21.8502	1.7051	0.621549	2.74331	0.00608239	0.165689
EEPD1	27.9512	-1.87784	0.684595	-2.74299	0.0060883	0.165689
KLRD1	78.243	1.72826	0.630388	2.74158	0.00611442	0.165689
RNF11	29.495	1.81923	0.663275	2.7428	0.00609183	0.165689
TMEM167B	31.9098	1.678	0.612018	2.74175	0.00611133	0.165689
ALDOA	444.891	-1.19464	0.437701	-2.72935	0.00634586	0.167299
ALG1	34.1688	-1.77041	0.648515	-2.72995	0.0063344	0.167299
EGR1	173.036	-2.97985	1.08905	-2.73619	0.0062155	0.167299
MORN3	10.3187	-2.60806	0.955761	-2.72877	0.00635704	0.167299
MYO9B	164.078	-2.13024	0.778365	-2.73681	0.00620375	0.167299
NPDC1	30.7252	-1.82819	0.669792	-2.72948	0.00634337	0.167299
PRR29	19.5474	-2.17692	0.797077	-2.73113	0.00631178	0.167299
RAB5A	49.1388	1.69116	0.619487	2.72993	0.0063347	0.167299
TP53I13	33.5876	-1.96614	0.720547	-2.72868	0.00635888	0.167299
ZC3H3	240.999	-1.79032	0.654604	-2.73497	0.00623853	0.167299
ZER1	77.1677	-1.37926	0.504646	-2.73313	0.00627365	0.167299
OSBPL7	62.4965	-1.79679	0.658961	-2.7267	0.00639711	0.167861
TRMU	51.3154	-1.17157	0.430158	-2.72358	0.00645793	0.169011
BTF3L4	71.0775	1.36858	0.503482	2.71823	0.00656314	0.169218
CD300A	24.199	3.7912	1.40141	2.70526	0.00682501	0.169218
CD46	104.884	1.08543	0.400549	2.70987	0.006731	0.169218
DAP3	62.4626	1.24451	0.458966	2.71155	0.00669689	0.169218
DGKZ	130.181	-1.97427	0.72942	-2.70663	0.00679692	0.169218
DUSP1	3832.06	-3.16764	1.17021	-2.70691	0.00679136	0.169218
ERLEC1	57.3525	1.84039	0.676362	2.72101	0.00650821	0.169218
FLG2	10.3803	4.08341	1.50845	2.70703	0.0067888	0.169218
G2E3	34.3029	1.62396	0.598635	2.71278	0.00667222	0.169218
GNB2	55.8552	-1.78693	0.657777	-2.71662	0.00659524	0.169218
HID1	25.8663	-1.64681	0.606999	-2.71304	0.00666694	0.169218
IKBKE	155.281	-2.05453	0.756667	-2.71523	0.00662294	0.169218
IL2RA	48.6646	-1.67446	0.615495	-2.72051	0.00651817	0.169218
JAK3	615.088	-1.76176	0.647223	-2.72202	0.00648838	0.169218
LRIG1	45.6732	-1.80836	0.666455	-2.7134	0.00665974	0.169218
MYH9	840.601	-1.74341	0.644627	-2.70453	0.00684019	0.169218
NAMPT	106.065	1.61329	0.594616	2.71317	0.00666427	0.169218
PFN1	1171.18	-1.64634	0.606225	-2.71573	0.00661301	0.169218
RNF167	57.1373	-1.41301	0.522362	-2.70505	0.0068294	0.169218
THAP5	15.4976	2.35075	0.865538	2.71594	0.00660874	0.169218
TMEM245	51.8653	1.24654	0.460577	2.70647	0.00680033	0.169218
VAT1	164.038	-2.39951	0.887181	-2.70465	0.00683767	0.169218
ABCD1	18.9289	-2.94455	1.09028	-2.70074	0.00691862	0.16995
RBM28	90.2853	1.31193	0.485713	2.70104	0.00691238	0.16995
VPS35	113.481	1.05964	0.39237	2.70062	0.00692103	0.16995
ADAM15	65.8412	-2.21958	0.823299	-2.69596	0.00701864	0.170178
AGPAT5	41.0748	2.31835	0.86041	2.69447	0.0070501	0.170178
ARRB2	46.3464	-1.95449	0.725212	-2.69507	0.00703748	0.170178
DNAH1	237.804	-2.53014	0.938768	-2.69517	0.00703536	0.170178
LIMS2	16.2396	-2.37117	0.879729	-2.69534	0.0070316	0.170178
TMCC3	10.6988	4.58895	1.70046	2.69864	0.00696227	0.170178
TMEM256-PLSCR3	235.94	-1.76414	0.654482	-2.69548	0.00702867	0.170178
NSFP1	31.1972	-1.80831	0.671414	-2.69328	0.00707527	0.170372
CHD4	315.821	-1.78923	0.665271	-2.68948	0.00715635	0.170485
CPSF6	85.717	1.27985	0.475933	2.68914	0.0071636	0.170485
HTT	145.413	-1.7432	0.648262	-2.68904	0.00716569	0.170485
LRRN3	33.6538	2.81035	1.04486	2.68968	0.00715202	0.170485
MAP3K9	38.3231	-2.08693	0.775187	-2.69217	0.00709896	0.170485
AZIN2	23.0063	-2.49482	0.931424	-2.6785	0.00739524	0.17156
C9orf72	52.9979	2.01692	0.753073	2.67826	0.00740062	0.17156
CIZ1	39.2387	-1.60752	0.598898	-2.68413	0.00727181	0.17156
DENND1A	57.4677	-1.48556	0.554206	-2.68052	0.00735088	0.17156
IFNAR1	52.2166	1.71313	0.638815	2.68173	0.00732423	0.17156
KCTD7	96.2284	-2.49537	0.930712	-2.68115	0.00733705	0.17156
RAC2	902.778	-1.70982	0.638227	-2.67902	0.00738387	0.17156
SCAND1	91.9976	-1.93932	0.722389	-2.68459	0.00726183	0.17156
SIT1	41.9284	-1.83428	0.683681	-2.68295	0.00729759	0.17156
ST3GAL1	160.248	-1.50657	0.561539	-2.68293	0.00729795	0.17156
TXNDC16	21.504	2.87072	1.06905	2.68529	0.00724665	0.17156
ATP11A	126.524	-1.5392	0.575638	-2.67391	0.00749735	0.172151
C2orf16	9.1304	-5.58933	2.08905	-2.67554	0.0074609	0.172151
CRTAP	184.999	-1.67692	0.627545	-2.67219	0.00753576	0.172151
ELK1	83.3476	-1.63962	0.61372	-2.67161	0.0075489	0.172151
INO80E	12.3413	-2.32674	0.870685	-2.6723	0.00753326	0.172151
PRDM1	162.126	-1.60137	0.599678	-2.67038	0.00757653	0.172151
SELM	19.7758	-2.5984	0.97178	-2.67385	0.00749856	0.172151
THRA	19.2776	-1.98516	0.742639	-2.67311	0.00751522	0.172151
TRMT61A	23.1113	-1.94163	0.727162	-2.67014	0.00758191	0.172151
ARHGAP22	10.2073	2.43384	0.913432	2.6645	0.0077103	0.173965
BCL9L	331.349	-1.86615	0.70062	-2.66356	0.00773176	0.173965
EIF2A	94.0633	1.34017	0.502863	2.66507	0.00769712	0.173965
USP6NL	25.5757	2.17168	0.815267	2.66377	0.00772707	0.173965
DISC1	40.6878	-2.72302	1.02359	-2.66026	0.00780806	0.175285
RAB4B	57.6304	-2.20027	0.827948	-2.6575	0.00787224	0.175931
SKIL	119.043	1.34246	0.505113	2.65774	0.00786654	0.175931
FAM49A	9.87579	3.26831	1.23079	2.65546	0.00792008	0.176054
KIAA0753	9.10025	3.51869	1.32558	2.65445	0.00794379	0.176054
NLRC3	99.1586	-1.53128	0.57702	-2.65378	0.00795965	0.176054
SLC9A3R1	130.452	-1.23677	0.466091	-2.6535	0.00796624	0.176054
ZNF714	26.687	1.85403	0.698328	2.65495	0.00793196	0.176054
ARSA	122.732	-1.68276	0.635295	-2.64879	0.00807817	0.176205
FADD	40.6608	-2.85125	1.07522	-2.65179	0.00800662	0.176205
FAM49B	82.408	1.4737	0.555831	2.65135	0.00801718	0.176205
MAT2B	107.672	1.48563	0.560885	2.64873	0.0080794	0.176205
NR3C2	49.379	-1.87167	0.706608	-2.64881	0.0080776	0.176205
PRRC2B	362.278	-1.29348	0.488155	-2.64974	0.00805536	0.176205
NEO1	20.7693	-2.80116	1.05834	-2.64675	0.00812685	0.176852
PRKD2	51.767	-1.67753	0.63407	-2.64565	0.00815351	0.177045
RPSAP58	169.494	-2.73794	1.03522	-2.64478	0.00817441	0.177112
KLF9	53.998	-2.40669	0.911266	-2.64104	0.00826529	0.178692
ACTR3	162.073	1.27559	0.483208	2.63984	0.00829442	0.178933
CAMSAP1	27.2765	-2.64042	1.00093	-2.63795	0.0083409	0.179158
LRRC37A3	21.3092	-3.0766	1.166	-2.63859	0.00832504	0.179158
BEX4	33.8932	2.10488	0.798756	2.6352	0.00840866	0.180224
PKD1P1	15.6957	-5.18786	1.96933	-2.63433	0.00843029	0.180299
TTLL3	229.875	-1.78894	0.679443	-2.63295	0.00846472	0.180647
ZNF92	19.0188	2.18005	0.828787	2.63041	0.00852828	0.181614
MAP3K12	91.2745	-1.88949	0.71864	-2.62926	0.00855714	0.181839
IDI1	117.116	1.46017	0.556078	2.62584	0.00864354	0.183284
FLOT2	256.597	-1.99062	0.758477	-2.62449	0.00867777	0.183618
CHID1	33.013	-2.04338	0.78055	-2.61787	0.00884817	0.185411
MROH1	188.937	-2.08335	0.795894	-2.61762	0.00885461	0.185411
PIK3R5	360.356	-1.37642	0.525548	-2.61902	0.00881832	0.185411
SPAG5	32.297	-2.15777	0.824339	-2.61757	0.00885574	0.185411
SPOCK2	656.229	-1.20224	0.459177	-2.61826	0.008838	0.185411
ACVR2B	8.22752	2.65272	1.01589	2.61124	0.00902141	0.186027
FZR1	67.8475	-1.52585	0.58359	-2.61458	0.00893361	0.186027
IQSEC1	328.147	-1.57021	0.600803	-2.61352	0.00896142	0.186027
MTHFD2	72.5473	1.86323	0.713417	2.6117	0.00900941	0.186027
NBEAL2	694.138	-2.07548	0.793589	-2.61531	0.00891471	0.186027
PDLIM2	44.9411	-1.40239	0.536788	-2.61255	0.00898687	0.186027
PVRIG	71.4833	-1.78112	0.682413	-2.61003	0.0090535	0.186027
RBM14-RBM4	56.6776	-1.6041	0.614526	-2.6103	0.00904622	0.186027
SMEK1	53.448	1.09255	0.418582	2.61013	0.00905072	0.186027
ERO1L	24.0163	1.61229	0.617917	2.60923	0.00907452	0.186075
NSMF	32.6981	-2.33504	0.895979	-2.60613	0.00915723	0.186782
OGDH	399.894	-1.56136	0.599502	-2.60442	0.00920294	0.186782
RASEF	267.155	-2.09259	0.803381	-2.60472	0.00919483	0.186782
YIF1B	52.8359	-2.15993	0.828527	-2.60695	0.00913516	0.186782
ZNF394	138.893	-1.13532	0.435876	-2.6047	0.00919559	0.186782
CTBP1	136.716	-1.60752	0.618384	-2.59956	0.00933446	0.187089
GIPC1	8.44477	-3.90973	1.50422	-2.59917	0.00934487	0.187089
MED25	61.451	-1.41944	0.54529	-2.60309	0.00923872	0.187089
MRS2	19.5829	2.05484	0.790438	2.59961	0.00933285	0.187089
PBXIP1	310.868	-0.805812	0.309637	-2.60244	0.00925631	0.187089
PSKH1	130.669	-1.72321	0.663205	-2.5983	0.00936856	0.187089
RPS6KA1	37.8677	-1.598	0.614227	-2.60165	0.00927769	0.187089
TSEN15	20.1599	2.01655	0.776016	2.5986	0.00936058	0.187089
PCNP	55.7847	2.22835	0.857955	2.59729	0.00939638	0.187268
ARID5B	448.067	-1.3447	0.51812	-2.59534	0.00944972	0.18758
WASH1	8.42042	-3.36295	1.29559	-2.59568	0.00944036	0.18758
MINK1	168.444	-1.60014	0.616813	-2.59421	0.00948085	0.187823
NPIPA7	51.1291	-1.44473	0.557668	-2.59066	0.0095793	0.18902
PPP6R1	49.2896	-1.45199	0.560388	-2.59104	0.00956866	0.18902
CORO1A	911.391	-1.24783	0.482205	-2.58776	0.00966025	0.189532
PDZD2	21.9813	-1.77264	0.685101	-2.58741	0.00966992	0.189532
TMED1	21.8107	-2.14732	0.830043	-2.587	0.00968148	0.189532
YIPF4	95.6568	1.08191	0.418109	2.58763	0.00966377	0.189532
NAA10	32.1658	-1.91923	0.742414	-2.58512	0.00973457	0.189824
PLK3	413.463	-1.12748	0.436116	-2.58527	0.0097304	0.189824
GLMN	9.44744	2.7244	1.05486	2.58271	0.00980277	0.19078
ACSL1	38.4584	1.83427	0.710465	2.58179	0.00982882	0.190913
PPP1R9B	8.8889	-2.31331	0.89679	-2.57954	0.00989314	0.19147
STK25	52.0227	-1.41772	0.549765	-2.57877	0.00991524	0.19147
VPS51	306.556	-1.13544	0.44022	-2.57924	0.0099017	0.19147
TNFRSF14	313.941	-1.15244	0.447041	-2.57793	0.00993949	0.191566
NEURL4	12.2609	-2.60697	1.01178	-2.57661	0.00997737	0.191924
VPS26A	50.4563	1.43114	0.555719	2.5753	0.0100153	0.192283
TMCO3	16.5593	1.62547	0.631584	2.57363	0.0100637	0.192839
CRIP2	78.5232	-2.20107	0.855792	-2.57197	0.0101122	0.193025
DNAJB14	42.646	1.4791	0.57499	2.5724	0.0100995	0.193025
FBXO22	27.0149	1.86027	0.723771	2.57025	0.0101624	0.193612
ZRANB2	49.6595	1.8597	0.724558	2.56667	0.0102681	0.195251
IMPA1	10.3035	2.49007	0.970563	2.56559	0.0103001	0.195486
GPRIN3	490.432	-1.76586	0.690323	-2.55802	0.0105271	0.198657
NLRP3	10.9412	-3.55003	1.38719	-2.55914	0.0104931	0.198657
RPL9P7	19.7092	-3.29769	1.28899	-2.55835	0.0105169	0.198657
AZIN1	99.7311	1.78533	0.698184	2.55711	0.0105546	0.198798
ABHD14A	19.1811	-2.44509	0.956776	-2.55555	0.0106019	0.198936
VAPB	61.8397	1.183	0.462859	2.55585	0.010593	0.198936
HPCAL1	53.2672	-1.16563	0.456551	-2.55311	0.0106766	0.199585
WNK1	704.811	-1.57139	0.61544	-2.55329	0.0106711	0.199585
ABHD17B	13.7415	2.27239	0.891967	2.54762	0.010846	0.200279
BORA	10.427	3.43669	1.35015	2.5454	0.0109152	0.200279
CLCN5	12.8725	-3.06043	1.20198	-2.54615	0.0108919	0.200279
DAK	39.5274	-1.98462	0.778709	-2.5486	0.0108157	0.200279
FAM120C	58.4777	-1.78145	0.699847	-2.54548	0.0109128	0.200279
HTRA4	22.0986	1.5559	0.610294	2.54943	0.0107901	0.200279
KPNA4	46.6021	1.21477	0.476522	2.54924	0.0107959	0.200279
LSM12	106.329	1.14455	0.448837	2.55003	0.0107712	0.200279
MKL1	229.543	-1.22865	0.482417	-2.54687	0.0108693	0.200279
WDR48	110.276	1.17139	0.459414	2.54976	0.0107798	0.200279
C17orf70	90.545	-2.00764	0.78915	-2.54406	0.0109573	0.200682
ABCA3	8.31389	-4.48466	1.76492	-2.541	0.0110537	0.201165
ADCY9	9.62116	-2.20567	0.86914	-2.53776	0.0111564	0.201165
ARMC1	22.5032	1.72543	0.681342	2.5324	0.0113284	0.201165
C21orf33	18.244	-1.75733	0.693006	-2.53581	0.0112187	0.201165
ENO3	19.3185	-2.31924	0.916154	-2.5315	0.0113576	0.201165
EPOR	7.82117	-2.63432	1.04081	-2.53102	0.011373	0.201165
FAM78A	47.6763	-2.04318	0.805064	-2.53792	0.0111515	0.201165
ID1	7.81148	-4.19821	1.65523	-2.53633	0.011202	0.201165
ITIH4	15.5148	-2.06662	0.815407	-2.53446	0.011262	0.201165
LDLRAD4	139.299	-1.5221	0.600014	-2.53677	0.0111881	0.201165
LSP1	462.746	-1.37626	0.542486	-2.53696	0.0111821	0.201165
NABP1	77.0388	1.24396	0.491308	2.53194	0.0113432	0.201165
PI4KB	182.484	-1.58306	0.625662	-2.53022	0.0113991	0.201165
PLCB2	558.548	-1.94495	0.768775	-2.52993	0.0114084	0.201165
RALA	42.6284	1.95652	0.770219	2.54021	0.0110787	0.201165
RORC	48.3392	-2.85801	1.12595	-2.53832	0.0111387	0.201165
SLC35A5	15.5217	2.25373	0.890217	2.53167	0.0113522	0.201165
TMUB1	60.9085	-1.46351	0.578309	-2.53068	0.0113843	0.201165
UBXN11	58.0143	-1.55323	0.613006	-2.5338	0.0112833	0.201165
WDR70	30.7281	-1.33185	0.525098	-2.53638	0.0112004	0.201165
ZNF250	45.1401	-1.6614	0.654188	-2.53963	0.0110968	0.201165
RAB11FIP4	108.25	-1.36362	0.539495	-2.52758	0.0114852	0.202159
EHMT2	53.2092	-1.20742	0.478272	-2.52456	0.0115844	0.203187
KDM5D	128.538	-8.44213	3.34331	-2.52508	0.0115672	0.203187
P4HTM	67.8479	-1.59123	0.630591	-2.5234	0.0116226	0.20319
ZNF574	247.92	-1.52365	0.60383	-2.52331	0.0116254	0.20319
CD3E	581.785	-1.64321	0.651825	-2.52094	0.0117041	0.203492
ETNK1	102.939	1.41229	0.56014	2.52132	0.0116917	0.203492
WAS	24.9836	-1.66722	0.661262	-2.52127	0.0116933	0.203492
CRAT	24.0943	-1.72882	0.686161	-2.51956	0.0117502	0.203581
TP53INP2	111.239	-1.97084	0.782059	-2.52006	0.0117333	0.203581
ACAD9	50.0708	-1.59285	0.633372	-2.51488	0.0119073	0.204461
BAZ2A	365.189	-1.3864	0.551397	-2.51434	0.0119254	0.204461
CSRNP1	625.359	-2.02233	0.803559	-2.51672	0.0118453	0.204461
CYHR1	47.5267	-1.20136	0.477947	-2.51359	0.0119511	0.204461
LTBP4	141.507	-1.81075	0.720594	-2.51286	0.0119758	0.204461
MVP	175.872	-1.17433	0.467471	-2.51208	0.012002	0.204461
NEU1	492.645	-1.36247	0.54153	-2.51596	0.0118707	0.204461
PRAF2	63.526	-1.65073	0.657309	-2.51135	0.0120271	0.204461
SGSH	452.591	-1.68314	0.66958	-2.51372	0.0119465	0.204461
TMEM182	26.3209	1.67157	0.665547	2.51158	0.0120194	0.204461
XIST	1221.94	-7.27955	2.89835	-2.51162	0.0120178	0.204461
ANKS6	14.9554	-2.76753	1.10232	-2.51065	0.0120508	0.204513
CCNC	30.4961	2.06113	0.822342	2.50642	0.0121961	0.206099
CUX1	167.06	-1.76833	0.705423	-2.50677	0.012184	0.206099
UBASH3B	77.9861	-2.12198	0.846719	-2.50612	0.0122064	0.206099
ARL5B	54.6564	1.4468	0.579306	2.49746	0.0125085	0.208767
DIS3L2	165.123	-2.03514	0.814397	-2.49896	0.012456	0.208767
SHISA5	196.232	-1.64872	0.659533	-2.49983	0.0124255	0.208767
TARBP2	33.3397	-1.39923	0.560279	-2.49738	0.0125113	0.208767
THEM6	32.0914	-2.63584	1.05521	-2.49793	0.0124921	0.208767
TMEM168	22.2635	1.91938	0.768462	2.49769	0.0125006	0.208767
ZDHHC8	18.7518	-2.16398	0.865503	-2.50026	0.0124101	0.208767
TOM1	126.822	-1.07445	0.431151	-2.49205	0.0127007	0.211182
TOX	54.5816	-1.96157	0.787298	-2.49152	0.0127197	0.211182
UBE2Q2	25.4679	2.00106	0.803129	2.49159	0.0127174	0.211182
ADAM19	227.363	-1.69496	0.680552	-2.49057	0.012754	0.211397
QARS	334.432	-1.20712	0.485206	-2.48785	0.0128517	0.212663
LAMP1	38.7917	-1.914	0.76965	-2.48684	0.0128884	0.212915
DBR1	22.0439	1.75148	0.704922	2.48464	0.0129683	0.213879
TNFAIP3	11099.5	-1.76541	0.7107	-2.48404	0.0129903	0.213888
CROT	12.1982	2.68129	1.07985	2.48302	0.0130274	0.214085
MICAL1	290.617	-1.68802	0.67996	-2.48253	0.0130453	0.214085
CCDC57	92.4262	-1.76847	0.713588	-2.47828	0.0132018	0.215059
CDK2AP2	155.995	-1.389	0.560535	-2.47798	0.0132128	0.215059
SIGMAR1	95.1887	-1.2659	0.51059	-2.47929	0.0131644	0.215059
WASH4P	55.3641	-1.80144	0.726842	-2.47844	0.0131958	0.215059
ZGPAT	92.1342	-1.83824	0.741322	-2.47968	0.0131502	0.215059
SLC25A11	42.6869	-1.60041	0.646584	-2.47518	0.013317	0.216113
TRBC2	976.059	-1.40579	0.567981	-2.47507	0.013321	0.216113
ARID1A	314.575	-0.922755	0.373004	-2.47385	0.0133667	0.216501
RAB5B	107.003	-1.32308	0.535316	-2.47159	0.0134514	0.217166
RGPD2	33.1151	-3.20005	1.2947	-2.47165	0.013449	0.217166
HAUS7	24.1743	-2.29564	0.929882	-2.46874	0.0135589	0.217939
ROCK1P1	1477	-2.55712	1.03567	-2.46904	0.0135477	0.217939
SIRT7	52.0438	-1.76112	0.713413	-2.46858	0.013565	0.217939
FBXO11	50.4291	1.15903	0.470011	2.46596	0.0136645	0.219183
NDUFV1	141.664	-0.973351	0.394835	-2.46521	0.0136934	0.219293
DNPEP	70.6237	-1.69382	0.687544	-2.46358	0.0137557	0.219584
SNRNP70	55.1552	-1.54903	0.628737	-2.46372	0.0137504	0.219584
TRAF7	131.969	-1.95003	0.792339	-2.4611	0.013851	0.22075
SBF2	62.9191	1.03446	0.420753	2.45859	0.0139484	0.221947
PPP1CA	167.605	-1.73789	0.707432	-2.45661	0.0140254	0.22246
UBE3A	71.639	1.26209	0.513693	2.45689	0.0140145	0.22246
ASNSD1	31.1512	1.95046	0.795464	2.45198	0.0142073	0.222762
COLQ	9.48807	-2.66314	1.0868	-2.45043	0.0142684	0.222762
COQ4	85.8608	-1.20276	0.490747	-2.45087	0.0142512	0.222762
CTC1	662.021	-1.32727	0.541028	-2.45324	0.0141575	0.222762
EVC	13.8188	-3.55343	1.44889	-2.45253	0.0141857	0.222762
GALK1	17.0935	-3.06105	1.24818	-2.4524	0.0141906	0.222762
H6PD	64.812	-1.74209	0.710287	-2.45266	0.0141803	0.222762
UFD1L	153.587	-0.908196	0.370615	-2.45051	0.0142654	0.222762
XYLT2	16.9617	-2.08658	0.850334	-2.45384	0.0141342	0.222762
ZNF431	43.2085	1.19227	0.486151	2.45246	0.0141884	0.222762
EXT1	13.8202	-3.08579	1.26005	-2.44895	0.0143273	0.22277
GPR155	33.8188	1.64329	0.671541	2.44704	0.0144034	0.22277
PBX4	44.8761	-1.73002	0.70685	-2.44751	0.0143846	0.22277
[truncated: 12,327 more rows]

## Sheet: ILC2 HIV+vHIV–
HIV+ vs HIV–, ILC2s
[truncated: 12,968 more rows]

## Sheet: ILC2 PPvPSP
ILC2s, PP vs PSP
[truncated: 12,968 more rows]

[truncated: 11 more sheets: ILC2 PPvHIV–, ILC2 PSPvHIV–, ILCP HIV+vHIV–, ILCP PPvPSP, ILCP PPvHIV–, ILCP PSPvHIV–, NK CD16high HIV+vHIV–, NK CD16high PPvPSP, NK CD16high PPvHIV–, NK CD16high PSPvHIV–, NK CD56high HIV+vHIV–]
