# Supplementary material for: Innate Lymphoid Cell Activation and Sustained Depletion in Blood and Tissue of Children Infected with HIV from Birth Despite Antiretroviral Therapy
Source: Cell Rep. 2020 Sep 15;32(11):108153. doi: 10.1016/j.celrep.2020.108153 (PMC7495043; doi:10.1016/j.celrep.2020.108153)
Supplement: Table S4. Gene Set Analysis Results Using Ingenuity Pathway Analysis and GSEA with GO and KEGG Terms on the DEGs from the Peripheral Subsets, Related to Figure 4 — See Table S3 for gene lists. [file mmc5.xlsx]

## Sheet: IPA Pathways - p-values
Table S4. Gene Set Analysis results using Ingenuity Pathway Analysis and GSEA with GO and KEGG terms on the DEGs from the peripheral subsets. See Table S3 for gene lists. Related to Figure 4.
Enriched IPA Canonical Pathways, –log10(p-value) reported.
Canonical Pathways	NK CD16high	NK CD56high	ILC2	ILCP
EIF2 Signaling	0.681956	0	43.613	1.99812
Regulation of eIF4 and p70S6K Signaling	1.65469	0	21.5324	1.7419
mTOR Signaling	1.88822	0	16.4305	2.15828
Protein Ubiquitination Pathway	2.9021	3.261	6.90174	6.82428
Oxidative Phosphorylation	0	0.601169	15.5395	0.37405
Mitochondrial Dysfunction	0.443997	0.436133	13.5989	1.11543
Glucocorticoid Receptor Signaling	1.76045	5.7915	3.43814	0.546168
Phospholipase C Signaling	2.64977	4.36866	2.63801	1.26019
Systemic Lupus Erythematosus In B Cell Signaling Pathway	4.44787	2.32932	0.803003	2.94611
B Cell Receptor Signaling	3.31345	4.01758	1.72063	1.43795
TNFR1 Signaling	3.60978	2.18595	2.8143	1.54885
Aldosterone Signaling in Epithelial Cells	2.13577	3.1362	2.1673	2.29259
TNFR2 Signaling	2.73278	2.62216	2.18953	2.1491
Sirtuin Signaling Pathway	0.832094	0.734647	6.96993	1.03656
Telomerase Signaling	3.91157	1.55846	2.81553	1.27221
Hypoxia Signaling in the Cardiovascular System	1.99486	0.785094	4.00952	2.52794
Systemic Lupus Erythematosus Signaling	1.66835	3.60457	2.68164	1.07712
Production of Nitric Oxide and Reactive Oxygen Species in Macrophages	2.18428	1.93692	3.51567	0.982708
NRF2-mediated Oxidative Stress Response	1.28439	1.96745	4.60231	0.619981
Ceramide Signaling	2.32104	0.69954	4.13748	0.956022
T Cell Exhaustion Signaling Pathway	2.38444	3.0336	1.12252	1.53847
PI3K/AKT Signaling	3.5399	0.453111	2.32871	1.54898
Huntington's Disease Signaling	1.9987	0.932931	2.98358	1.86185
Primary Immunodeficiency Signaling	1.23072	5.18735	0.444378	0.850731
Renal Cell Carcinoma Signaling	1.26906	0.74452	3.04399	2.38178
Autoimmune Thyroid Disease Signaling	0.233541	5.15266	0.455564	1.57158
Dendritic Cell Maturation	0.389501	4.08323	1.37228	1.45741
ERK/MAPK Signaling	3.16005	1.08571	2.00261	0.947175
Apoptosis Signaling	1.50129	0.671177	1.40967	3.46472
PPAR Signaling	0.944593	1.58129	2.90244	1.30932
PI3K Signaling in B Lymphocytes	2.4861	2.29918	1.62682	0.263073
RANK Signaling in Osteoclasts	1.14707	1.70731	2.77394	0.956022
Hematopoiesis from Pluripotent Stem Cells	1.25207	3.6428	0	1.57158
Actin Cytoskeleton Signaling	1.79199	0	2.02415	2.59628
Unfolded protein response	1.11321	0.897072	1.28244	3.06947
Death Receptor Signaling	2.25027	0.703788	1.09925	2.14589
Role of Macrophages, Fibroblasts and Endothelial Cells in Rheumatoid Arthritis	1.28013	2.99184	1.27401	0.635632
Regulation of Actin-based Motility by Rho	3.57187	0	1.50369	0.893221
Role of Osteoblasts, Osteoclasts and Chondrocytes in Rheumatoid Arthritis	1.76879	1.76051	1.61986	0.778323
Neuregulin Signaling	2.79385	0.663485	1.46521	0.873503
Role of Tissue Factor in Cancer	2.93739	0	1.12344	1.70821
Hereditary Breast Cancer Signaling	0.62506	0.535721	2.53658	1.96617
Allograft Rejection Signaling	0	4.23103	0.434021	0.978268
Regulation of IL-2 Expression in Activated and Anergic T Lymphocytes	1.13291	2.85487	1.13145	0.483338
UVA-Induced MAPK Signaling	2.09638	0.671177	1.4279	1.38804
Th17 Activation Pathway	0.659826	1.67157	1.09925	2.14589
Communication between Innate and Adaptive Immune Cells	0.615665	4.04665	0	0.873503
Neuroinflammation Signaling Pathway	1.72862	3.01017	0.464368	0.251156
CD28 Signaling in T Helper Cells	2.25181	2.46249	0.732059	0
IL-12 Signaling and Production in Macrophages	1.06512	2.35988	1.7297	0.28255
Cholecystokinin/Gastrin-mediated Signaling	1.71119	0.585758	3.06585	0
IL-17A Signaling in Fibroblasts	1.62362	1.09054	0.658034	1.9627
Senescence Pathway	1.98434	0.833466	1.33282	1.13604
Type I Diabetes Mellitus Signaling	0.869868	1.52193	1.65417	1.22487
Inhibition of ARE-Mediated mRNA Degradation Pathway	2.21323	0	1.91808	1.10597
Lymphotoxin β Receptor Signaling	2.61338	0.904392	1.35575	0.296042
ILK Signaling	2.15527	1.10483	1.28739	0.61486
Cdc42 Signaling	1.11122	1.2009	2.00575	0.74548
p70S6K Signaling	2.08471	0.554249	1.78388	0.615183
JAK/Stat Signaling	1.26906	0.754243	1.29102	1.66799
Phagosome Formation	1.14328	2.46249	1.01768	0.307355
CXCR4 Signaling	1.99795	0.460997	2.46322	0
Prostate Cancer Signaling	1.63925	0.687099	1.09925	1.48834
PPARα/RXRα Activation	1.69051	1.09329	0.691491	1.39062
IL-7 Signaling Pathway	1.90216	0.754243	0.504546	1.70404
TGF-β Signaling	0.292741	1.64584	1.46521	1.41571
Germ Cell-Sertoli Cell Junction Signaling	1.47956	0.463004	2.87033	0
HMGB1 Signaling	2.55348	0.481717	0.908068	0.758234
Aryl Hydrocarbon Receptor Signaling	0.954444	2.24968	0.534884	0.916553
BAG2 Signaling Pathway	2.15758	0.986478	0.53066	0.957808
Activation of IRF by Cytosolic Pattern Recognition Receptors	2.28674	0	0.325272	2.01705
NER Pathway	0.955887	0	2.34739	1.32201
Mitotic Roles of Polo-Like Kinase	1.5281	0.83076	1.59885	0.66461
TWEAK Signaling	1.62362	1.09054	0.658034	1.10972
tRNA Charging	2.30976	0	1.12879	1.02908
HGF Signaling	1.32107	0.617342	2.15374	0.364849
Molecular Mechanisms of Cancer	1.97975	1.143	0.923728	0.384769
Role of NFAT in Regulation of the Immune Response	1.36735	1.97991	1.0576	0
Induction of Apoptosis by HIV1	1.02718	0.862455	1.17155	1.33033
PKCθ Signaling in T Lymphocytes	0.848229	2.17187	1.37027	0
Clathrin-mediated Endocytosis Signaling	1.65454	1.08949	0.270526	1.36311
Thrombin Signaling	1.91317	0	2.17859	0.284656
Chemokine Signaling	1.26906	0.735055	1.81075	0.545423
Xenobiotic Metabolism Signaling	0	0.295847	2.98519	1.06054
fMLP Signaling in Neutrophils	0.820758	0.588782	2.57388	0.342989
Actin Nucleation by ARP-WASP Complex	2.04367	0	2.02242	0.210227
CD40 Signaling	0.494104	0.836887	2.23562	0.674435
Sumoylation Pathway	0.955887	0.634347	1.81485	0.808784
April Mediated Signaling	0.819018	2.39688	0.589768	0.393026
Hepatic Fibrosis Signaling Pathway	1.18864	0.634789	1.90567	0.445749
Tight Junction Signaling	0.74758	1.20541	0.603709	1.61391
CCR3 Signaling in Eosinophils	1.63313	0	1.87858	0.647618
GM-CSF Signaling	1.44714	0	1.50212	1.18508
IL-17A Signaling in Gastric Cells	2.02149	1.23156	0.32671	0.548708
B Cell Activating Factor Signaling	0.784708	2.35423	0.559187	0.376556
Erythropoietin Signaling	1.33651	0.759205	1.37068	0.576336
NF-κB Signaling	0.672391	0.453111	2.23763	0.673851
Integrin Signaling	1.85148	0	1.35856	0.818681
T Helper Cell Differentiation	0	1.85862	0.951301	1.14186
Cardiac Hypertrophy Signaling (Enhanced)	1.55255	0.92248	0.957352	0.501823
Signaling by Rho Family GTPases	1.15482	0.346869	2.43231	0
IGF-1 Signaling	1.97564	0.644981	0.913975	0.398284
Role of MAPK Signaling in the Pathogenesis of Influenza	1.85809	0.739756	1.29102	0
2-ketoglutarate Dehydrogenase Complex	1.06782	1.62181	0	1.19206
PTEN Signaling	1.60315	0.573937	1.39544	0.303665
IL-2 Signaling	1.02718	0.849452	1.73171	0.255147
PAK Signaling	1.02721	0	1.94781	0.863857
FLT3 Signaling in Hematopoietic Progenitor Cells	1.26906	0	0.846123	1.66799
HIPPO signaling	1.75396	0	0.442205	1.58265
IL-4 Signaling	0.717969	1.72583	0.779334	0.50975
Cardiac Hypertrophy Signaling	0.866989	0.343011	2.09383	0.408409
Neurotrophin/TRK Signaling	1.33651	0.749349	0.524134	1.10087
Tec Kinase Signaling	1.14068	0.477453	1.63341	0.434127
Fatty Acid Activation	2.85857	0	0	0.799637
Mitochondrial L-carnitine Shuttle Pathway	2.50527	0	0.45391	0.694254
iNOS Signaling	0.72216	0.95997	1.58187	0.346552
Acute Phase Response Signaling	0.672391	0.449248	1.42337	1.05056
Atherosclerosis Signaling	0.73185	2.44312	0.40747	0
IL-23 Signaling Pathway	0.263545	0	1.61385	1.69417
Non-Small Cell Lung Cancer Signaling	2.01905	0	0.951301	0.601061
Colorectal Cancer Metastasis Signaling	1.42921	0.8905	1.25067	0
Systemic Lupus Erythematosus In T Cell Signaling Pathway	1.13043	0.702897	1.36318	0.348089
IL-15 Signaling	0.880576	0	1.47913	1.17041
IL-8 Signaling	1.57389	0.408316	1.5158	0
Breast Cancer Regulation by Stathmin1	1.17915	0	2.31108	0
14-3-3-mediated Signaling	0.72358	0.571049	1.82109	0.300025
Renin-Angiotensin Signaling	1.72736	0.576852	1.10958	0
Small Cell Lung Cancer Signaling	1.42785	0.785094	0.984193	0.21387
ErbB Signaling	1.58564	0.691197	0.673741	0.452698
Crosstalk between Dendritic Cells and Natural Killer Cells	0	1.69821	0.73025	0.945155
T Cell Receptor Signaling	0.933461	1.53632	0.901256	0
IL-3 Signaling	1.28548	0.759205	1.31038	0
SAPK/JNK Signaling	0.967344	0	2.37309	0
B Cell Development	0.874906	2.46534	0	0
Protein Kinase A Signaling	0	1.11539	2.21373	0
UVC-Induced MAPK Signaling	0.640947	0.935161	1.40782	0.307646
Sphingosine-1-phosphate Signaling	1.74372	0	1.54459	0
NGF Signaling	0.840002	0	2.08619	0.351544
Chronic Myeloid Leukemia Signaling	0.559563	1.58906	0.317332	0.808784
IL-17 Signaling	1.85809	0	0.846123	0.545423
eNOS Signaling	2.11991	0.467059	0.201442	0.455864
Rac Signaling	1.3073	0	1.19569	0.734262
Colanic Acid Building Blocks Biosynthesis	1.60602	1.07881	0.522741	0
γ-linolenate Biosynthesis II (Animals)	2.50527	0	0	0.694254
GDNF Family Ligand-Receptor Interactions	1.33651	0.759205	0.524134	0.576336
CD27 Signaling in Lymphocytes	0.616696	0.919468	1.35575	0.296042
Fatty Acid β-oxidation I	1.72721	0.986478	0	0.460372
Inhibition of Angiogenesis by TSP1	1.65693	1.04558	0	0.439379
Toll-like Receptor Signaling	0.407786	0.769339	1.37068	0.576336
RAN Signaling	0.581315	1.34768	0.45391	0.694254
Estrogen Receptor Signaling	0	0	2.1015	0.966316
Virus Entry via Endocytic Pathways	1.37796	0	1.27324	0.383526
Ethanol Degradation IV	0.471911	1.10262	0	1.43671
Glioma Invasiveness Signaling	1.37205	0	1.41281	0.203173
Docosahexaenoic Acid (DHA) Signaling	2.35074	0	0.207231	0.401673
EGF Signaling	1.78782	0.875924	0	0.285032
Role of IL-17A in Arthritis	0.605037	0	0.811336	1.46314
iCOS-iCOSL Signaling in T Helper Cells	0.869868	1.49397	0.514775	0
Role of PKR in Interferon Induction and Antiviral Response	0.784708	0	1.7157	0.376556
Phenylalanine Degradation I (Aerobic)	0	1.58093	0	1.28613
Branched-chain α-keto acid Dehydrogenase Complex	1.1609	1.66706	0	0
CDK5 Signaling	1.90023	0	0.539589	0.378753
Interferon Signaling	0.874906	0	0	1.9291
RhoGDI Signaling	1.37813	0	1.41041	0
Nur77 Signaling in T Lymphocytes	0	2.03281	0.731957	0
TR/RXR Activation	0.356351	0	0.792188	1.5992
CNTF Signaling	0.571788	0	0.762483	1.40377
Role of CHK Proteins in Cell Cycle Checkpoint Control	0.571788	0	0.762483	1.40377
GNRH Signaling	0.712355	0.453111	1.50374	0
Glioblastoma Multiforme Signaling	2.02763	0	0.625998	0
Cancer Drug Resistance By Drug Efflux	0.561246	0	1.81869	0.269535
Gα12/13 Signaling	0.699396	0	1.3344	0.608929
Semaphorin Signaling in Neurons	1.66226	0	0.717263	0.259827
Assembly of RNA Polymerase II Complex	0.228082	0	2.08297	0.313686
Cell Cycle Regulation by BTG Family Proteins	1.56031	0	0.622628	0.410614
LXR/RXR Activation	0.440277	1.41605	0.72207	0
Gαq Signaling	0.83183	0	1.74256	0
HER-2 Signaling in Breast Cancer	1.77413	0	0.792188	0
NAD Biosynthesis III	0.992445	1.54366	0	0
Myo-inositol Biosynthesis	2.5193	0	0	0
Role of IL-17F in Allergic Inflammatory Airway Diseases	0.76835	0	0	1.74792
Glycine Cleavage Complex	0.992445	1.50941	0	0
Acetyl-CoA Biosynthesis I (Pyruvate Dehydrogenase Complex)	0.929298	1.54366	0	0
Role of IL-17A in Psoriasis	1.66791	0	0	0.799637
2-oxobutanoate Degradation I	1.06782	1.39496	0	0
Stearate Biosynthesis I (Animals)	2.05423	0	0	0.339597
IL-9 Signaling	0.350676	0	2.04111	0
Prostanoid Biosynthesis	0.785726	0	1.60433	0
Agrin Interactions at Neuromuscular Junction	1.87994	0	0.495064	0
DNA Double-Strand Break Repair by Non-Homologous End Joining	0	0	0.522741	1.84708
Mouse Embryonic Stem Cell Pluripotency	0.559563	0	1.33943	0.403354
Telomere Extension by Telomerase	0	0	0.497964	1.7887
Insulin Receptor Signaling	1.42374	0	0.564757	0.259975
FAK Signaling	1.56828	0	0.663035	0
CREB Signaling in Neurons	0.514414	0	1.42897	0.287369
Role of JAK1 and JAK3 in γc Cytokine Signaling	0.460309	0	1.52557	0.221397
Fcγ Receptor-mediated Phagocytosis in Macrophages and Monocytes	0.632893	0	1.50369	0
Dopamine Receptor Signaling	1.3192	0	0.236217	0.568396
α-Adrenergic Signaling	0.624208	0	1.4843	0
DNA Methylation and Transcriptional Repression Signaling	0	0	1.9953	0
Sucrose Degradation V (Mammalian)	1.98341	0	0	0
Th2 Pathway	0	1.36848	0.588276	0
Retinoic acid Mediated Apoptosis Signaling	1.66226	0	0	0.259827
Sorbitol Degradation I	0	1.92027	0	0
Ephrin Receptor Signaling	1.37813	0	0.522124	0
Glutamine Biosynthesis I	0	0	0	1.87961
NAD Phosphorylation and Dephosphorylation	0	1.32591	0.549717	0
DNA Double-Strand Break Repair by Homologous Recombination	0	0	0	1.84708
Glycine Biosynthesis II	0	1.8416	0	0
UDP-D-xylose and UDP-D-glucuronate Biosynthesis	0	1.77517	0	0
Glycerol-3-phosphate Shuttle	0	1.77517	0	0
Choline Degradation I	0	1.77517	0	0
Proline Degradation	0	1.71769	0	0
Retinoate Biosynthesis II	0	1.71769	0	0
Taurine Biosynthesis	0	1.71769	0	0
VEGF Signaling	0.278935	0	1.40967	0
Methylglyoxal Degradation VI	0	1.66706	0	0
Threonine Degradation II	0	1.66706	0	0
4-aminobutyrate Degradation I	0	1.62181	0	0
Pyruvate Fermentation to Lactate	0	1.62181	0	0
β-alanine Degradation I	0	1.62181	0	0
2-amino-3-carboxymuconate Semialdehyde Degradation to Glutaryl-CoA	0	1.62181	0	0
D-mannose Degradation	0	0	1.59934	0
Uridine-5'-phosphate Biosynthesis	0	0	0	1.58145
4-hydroxyproline Degradation I	0	1.58093	0	0
D-glucuronate Degradation I	0	1.58093	0	0
Phenylethylamine Degradation I	0	1.58093	0	0
Glutamate Degradation III (via 4-aminobutyrate)	0	1.54366	0	0
Ascorbate Recycling (Cytosolic)	0	1.54366	0	0
L-DOPA Degradation	0	1.50941	0	0
L-carnitine Biosynthesis	0	1.50941	0	0
NAD Salvage Pathway III	0	1.50941	0	0
Arginine Degradation I (Arginase Pathway)	0	1.50941	0	0
Aspartate Degradation II	0	1.47774	0	0
Serine Biosynthesis	0	1.47774	0	0
GDP-L-fucose Biosynthesis I (from GDP-D-mannose)	1.45425	0	0	0
Spliceosomal Cycle	1.45425	0	0	0
4-hydroxybenzoate Biosynthesis	0	1.42077	0	0
Thyroid Hormone Biosynthesis	0	0	0	1.40821
NAD Biosynthesis from 2-amino-3-carboxymuconate Semialdehyde	0	1.39496	0	0
Lysine Degradation II	0	1.34768	0	0
Superpathway of Serine and Glycine Biosynthesis I	0	1.34768	0	0
Ketolysis	0	1.34768	0	0
Glycogen Degradation III	0	0	1.32719	0
Ketogenesis	0	1.32591	0	0
Putrescine Biosynthesis III	0	0	1.3038	0
Cardiolipin Biosynthesis II	0	0	1.3038	0

## Sheet: IPA Pathways - Z-Scores
Enriched IPA Canonical Pathways, Z-Score reported.
Canonical Pathways	NK CD16high	NK CD56high	ILC2	ILCP
EIF2 Signaling	0.447	N/A	5.488	2.236
Aryl Hydrocarbon Receptor Signaling	-2.236	N/A	-1.342	-2
Systemic Lupus Erythematosus In B Cell Signaling Pathway	-1.5	-1	0.632	2.111
Systemic Lupus Erythematosus In T Cell Signaling Pathway	-1.897	N/A	-1.941	-1.342
Oxidative Phosphorylation	N/A	N/A	4.899	N/A
Apoptosis Signaling	-1.342	N/A	-1.633	-1.134
Actin Cytoskeleton Signaling	1.667	N/A	1.732	0.707
NF-κB Signaling	-1	N/A	0.905	2
Huntington's Disease Signaling	-1.89	N/A	1.633	N/A
Inhibition of ARE-Mediated mRNA Degradation Pathway	0.378	N/A	1.134	2
Regulation of eIF4 and p70S6K Signaling	0.816	N/A	2.646	N/A
Sirtuin Signaling Pathway	0.816	N/A	-1	1.633
Phospholipase C Signaling	-0.632	-0.816	1.387	-0.378
Acute Phase Response Signaling	-1.342	N/A	1.414	0.447
PAK Signaling	2	N/A	1.134	N/A
PI3K Signaling in B Lymphocytes	-1.89	N/A	1.134	N/A
Non-Small Cell Lung Cancer Signaling	-1	N/A	2	N/A
mTOR Signaling	0.378	N/A	2.121	-0.447
PI3K/AKT Signaling	1.414	N/A	1	0.447
Rac Signaling	1.342	N/A	1.342	N/A
Neuregulin Signaling	-0.447	N/A	2.236	N/A
Telomerase Signaling	1.134	N/A	1.414	N/A
p70S6K Signaling	-0.378	N/A	2.121	N/A
RhoGDI Signaling	-1.342	N/A	-1.134	N/A
Cdc42 Signaling	0.816	N/A	1.633	N/A
IGF-1 Signaling	-0.447	N/A	2	N/A
ErbB Signaling	-0.447	N/A	2	N/A
ILK Signaling	-0.707	N/A	0.707	1
Gαq Signaling	-2	N/A	0.378	N/A
GM-CSF Signaling	1	N/A	1.342	N/A
TGF-β Signaling	N/A	N/A	1.342	1
Actin Nucleation by ARP-WASP Complex	1	N/A	1.342	N/A
JAK/Stat Signaling	0	N/A	1.342	1
fMLP Signaling in Neutrophils	0	N/A	2.333	N/A
Neuroinflammation Signaling Pathway	1.508	0.447	0.333	N/A
ERK/MAPK Signaling	1.508	N/A	0.302	0.447
Insulin Receptor Signaling	0	N/A	2.236	N/A
Sumoylation Pathway	N/A	N/A	2.236	N/A
Hepatic Fibrosis Signaling Pathway	-1.508	N/A	0.728	0
TNFR1 Signaling	-0.816	N/A	-1.342	N/A
NRF2-mediated Oxidative Stress Response	0	N/A	2.111	N/A
Sphingosine-1-phosphate Signaling	-0.447	N/A	-1.633	N/A
PKCθ Signaling in T Lymphocytes	-1.342	N/A	-0.707	N/A
CXCR4 Signaling	-0.378	N/A	1.667	N/A
PPAR Signaling	0	N/A	-1	-1
Retinoic acid Mediated Apoptosis Signaling	2	N/A	N/A	N/A
FLT3 Signaling in Hematopoietic Progenitor Cells	0	N/A	2	0
TNFR2 Signaling	-2	N/A	N/A	N/A
Ephrin Receptor Signaling	1.134	N/A	0.816	N/A
B Cell Receptor Signaling	-1.897	N/A	0	0
CD28 Signaling in T Helper Cells	-1.89	N/A	N/A	N/A
Th17 Activation Pathway	N/A	N/A	-1.342	-0.447
PPARα/RXRα Activation	-0.378	N/A	-1.342	N/A
Dendritic Cell Maturation	0	-1.342	0.333	0
T Cell Exhaustion Signaling Pathway	0	N/A	-1.633	0
Gα12/13 Signaling	0	N/A	1.633	N/A
Role of NFAT in Regulation of the Immune Response	-0.816	N/A	0.816	N/A
HMGB1 Signaling	-0.707	N/A	0.816	N/A
Activation of IRF by Cytosolic Pattern Recognition Receptors	0.447	N/A	N/A	1
Integrin Signaling	0.378	N/A	1	N/A
α-Adrenergic Signaling	N/A	N/A	1.342	N/A
IL-3 Signaling	0	N/A	1.342	N/A
CCR3 Signaling in Eosinophils	N/A	N/A	1.342	N/A
Type I Diabetes Mellitus Signaling	N/A	N/A	-1.342	N/A
Death Receptor Signaling	0.447	N/A	-0.447	0.447
Senescence Pathway	0	N/A	0.905	0.378
Renin-Angiotensin Signaling	0.447	N/A	0.816	N/A
Glioblastoma Multiforme Signaling	-0.816	N/A	0.447	N/A
PTEN Signaling	0.816	N/A	-0.378	N/A
Thrombin Signaling	-0.816	N/A	0.378	N/A
14-3-3-mediated Signaling	0	N/A	1.134	N/A
CREB Signaling in Neurons	0	N/A	1.134	N/A
Cardiac Hypertrophy Signaling	-0.447	N/A	0.577	0
VEGF Signaling	N/A	N/A	1	N/A
Lymphotoxin β Receptor Signaling	-1	N/A	N/A	N/A
Glioma Invasiveness Signaling	N/A	N/A	1	N/A
EGF Signaling	-1	N/A	N/A	N/A
UVA-Induced MAPK Signaling	N/A	N/A	1	N/A
Th2 Pathway	N/A	N/A	-1	N/A
Tec Kinase Signaling	1	N/A	0	N/A
BAG2 Signaling Pathway	1	N/A	N/A	N/A
tRNA Charging	-1	N/A	N/A	N/A
UVC-Induced MAPK Signaling	N/A	N/A	1	N/A
Aldosterone Signaling in Epithelial Cells	N/A	N/A	1	N/A
Small Cell Lung Cancer Signaling	-1	N/A	N/A	N/A
Renal Cell Carcinoma Signaling	0	N/A	1	N/A
Regulation of Actin-based Motility by Rho	0	N/A	0.816	N/A
Fcγ Receptor-mediated Phagocytosis in Macrophages and Monocytes	N/A	N/A	-0.816	N/A
Mouse Embryonic Stem Cell Pluripotency	N/A	N/A	0.816	N/A
HGF Signaling	0	N/A	0.816	N/A
Chemokine Signaling	0	N/A	0.816	N/A
eNOS Signaling	-0.816	N/A	N/A	N/A
Cholecystokinin/Gastrin-mediated Signaling	-0.447	N/A	-0.333	N/A
NER Pathway	N/A	N/A	0.707	N/A
Colorectal Cancer Metastasis Signaling	-0.707	N/A	0	N/A
IL-8 Signaling	0	N/A	0.632	N/A
Protein Kinase A Signaling	-0.378	N/A	0.243	0
IL-2 Signaling	N/A	N/A	0.447	N/A
CD40 Signaling	N/A	N/A	0.447	N/A
GNRH Signaling	0.447	N/A	0	N/A
Agrin Interactions at Neuromuscular Junction	0.447	N/A	N/A	N/A
LXR/RXR Activation	N/A	N/A	0.447	N/A
IL-7 Signaling Pathway	-0.447	N/A	N/A	N/A
CDK5 Signaling	-0.447	N/A	0	N/A
RANK Signaling in Osteoclasts	0	N/A	-0.378	N/A
Ceramide Signaling	0	N/A	-0.333	N/A
Signaling by Rho Family GTPases	0	N/A	-0.302	N/A
Cardiac Hypertrophy Signaling (Enhanced)	0.258	N/A	0	0
Stearate Biosynthesis I (Animals)	0	N/A	N/A	N/A
Prostanoid Biosynthesis	N/A	N/A	N/A	N/A
4-aminobutyrate Degradation I	N/A	N/A	N/A	N/A
Uridine-5'-phosphate Biosynthesis	N/A	N/A	N/A	N/A
4-hydroxybenzoate Biosynthesis	N/A	N/A	N/A	N/A
Induction of Apoptosis by HIV1	N/A	N/A	0	N/A
Pyruvate Fermentation to Lactate	N/A	N/A	N/A	N/A
Allograft Rejection Signaling	N/A	N/A	N/A	N/A
Xenobiotic Metabolism Signaling	N/A	N/A	N/A	N/A
UDP-D-xylose and UDP-D-glucuronate Biosynthesis	N/A	N/A	N/A	N/A
Aspartate Degradation II	N/A	N/A	N/A	N/A
Myo-inositol Biosynthesis	N/A	N/A	N/A	N/A
IL-23 Signaling Pathway	N/A	N/A	0	N/A
Putrescine Biosynthesis III	N/A	N/A	N/A	N/A
B Cell Development	N/A	N/A	N/A	N/A
Protein Ubiquitination Pathway	N/A	N/A	N/A	N/A
NAD Biosynthesis from 2-amino-3-carboxymuconate Semialdehyde	N/A	N/A	N/A	N/A
IL-15 Signaling	N/A	N/A	N/A	N/A
DNA Double-Strand Break Repair by Homologous Recombination	N/A	N/A	N/A	N/A
April Mediated Signaling	N/A	N/A	N/A	N/A
Colanic Acid Building Blocks Biosynthesis	N/A	N/A	N/A	N/A
Role of PKR in Interferon Induction and Antiviral Response	N/A	N/A	N/A	N/A
Cancer Drug Resistance By Drug Efflux	N/A	N/A	N/A	N/A
Systemic Lupus Erythematosus Signaling	N/A	N/A	N/A	N/A
NAD Biosynthesis III	N/A	N/A	N/A	N/A
Fatty Acid Activation	N/A	N/A	N/A	N/A
Serine Biosynthesis	N/A	N/A	N/A	N/A
FAK Signaling	N/A	N/A	N/A	N/A
TR/RXR Activation	N/A	N/A	N/A	N/A
TWEAK Signaling	N/A	N/A	N/A	N/A
Glycerol-3-phosphate Shuttle	N/A	N/A	N/A	N/A
Hematopoiesis from Pluripotent Stem Cells	N/A	N/A	N/A	N/A
Toll-like Receptor Signaling	N/A	N/A	N/A	N/A
Phenylalanine Degradation I (Aerobic)	N/A	N/A	N/A	N/A
Chronic Myeloid Leukemia Signaling	N/A	N/A	N/A	N/A
Role of JAK1 and JAK3 in γc Cytokine Signaling	N/A	N/A	N/A	N/A
NAD Phosphorylation and Dephosphorylation	N/A	N/A	N/A	N/A
Tight Junction Signaling	N/A	N/A	N/A	N/A
Estrogen Receptor Signaling	N/A	N/A	N/A	N/A
β-alanine Degradation I	N/A	N/A	N/A	N/A
4-hydroxyproline Degradation I	N/A	N/A	N/A	N/A
2-oxobutanoate Degradation I	N/A	N/A	N/A	N/A
Interferon Signaling	N/A	N/A	N/A	N/A
Cell Cycle Regulation by BTG Family Proteins	N/A	N/A	N/A	N/A
Lysine Degradation II	N/A	N/A	N/A	N/A
Regulation of IL-2 Expression in Activated and Anergic T Lymphocytes	N/A	N/A	N/A	N/A
Communication between Innate and Adaptive Immune Cells	N/A	N/A	N/A	N/A
L-DOPA Degradation	N/A	N/A	N/A	N/A
Proline Degradation	N/A	N/A	N/A	N/A
Retinoate Biosynthesis II	N/A	N/A	N/A	N/A
Mitotic Roles of Polo-Like Kinase	N/A	N/A	N/A	N/A
iCOS-iCOSL Signaling in T Helper Cells	N/A	N/A	N/A	N/A
DNA Methylation and Transcriptional Repression Signaling	N/A	N/A	N/A	N/A
Glycogen Degradation III	N/A	N/A	N/A	N/A
IL-12 Signaling and Production in Macrophages	N/A	N/A	N/A	N/A
Sucrose Degradation V (Mammalian)	N/A	N/A	N/A	N/A
IL-17A Signaling in Fibroblasts	N/A	N/A	N/A	N/A
γ-linolenate Biosynthesis II (Animals)	N/A	N/A	N/A	N/A
Choline Degradation I	N/A	N/A	N/A	N/A
T Cell Receptor Signaling	N/A	N/A	N/A	N/A
Ketogenesis	N/A	N/A	N/A	N/A
Glutamate Degradation III (via 4-aminobutyrate)	N/A	N/A	N/A	N/A
IL-17A Signaling in Gastric Cells	N/A	N/A	N/A	N/A
Nur77 Signaling in T Lymphocytes	N/A	N/A	N/A	N/A
iNOS Signaling	N/A	N/A	N/A	N/A
Cardiolipin Biosynthesis II	N/A	N/A	N/A	N/A
GDNF Family Ligand-Receptor Interactions	N/A	N/A	N/A	N/A
NGF Signaling	N/A	N/A	0	N/A
D-glucuronate Degradation I	N/A	N/A	N/A	N/A
Primary Immunodeficiency Signaling	N/A	N/A	N/A	N/A
Glycine Biosynthesis II	N/A	N/A	N/A	N/A
Semaphorin Signaling in Neurons	N/A	N/A	N/A	N/A
Fatty Acid β-oxidation I	N/A	N/A	N/A	N/A
Atherosclerosis Signaling	N/A	N/A	N/A	N/A
2-ketoglutarate Dehydrogenase Complex	N/A	N/A	N/A	N/A
Hereditary Breast Cancer Signaling	N/A	N/A	N/A	N/A
Assembly of RNA Polymerase II Complex	N/A	N/A	N/A	N/A
L-carnitine Biosynthesis	N/A	N/A	N/A	N/A
IL-17 Signaling	N/A	N/A	N/A	N/A
T Helper Cell Differentiation	N/A	N/A	N/A	N/A
Telomere Extension by Telomerase	N/A	N/A	N/A	N/A
HER-2 Signaling in Breast Cancer	N/A	N/A	N/A	N/A
DNA Double-Strand Break Repair by Non-Homologous End Joining	N/A	N/A	N/A	N/A
Glycine Cleavage Complex	N/A	N/A	N/A	N/A
SAPK/JNK Signaling	0	N/A	0	N/A
Ethanol Degradation IV	N/A	N/A	N/A	N/A
Dopamine Receptor Signaling	N/A	N/A	N/A	N/A
2-amino-3-carboxymuconate Semialdehyde Degradation to Glutaryl-CoA	N/A	N/A	N/A	N/A
Role of IL-17A in Psoriasis	N/A	N/A	N/A	N/A
IL-4 Signaling	N/A	N/A	N/A	N/A
Superpathway of Serine and Glycine Biosynthesis I	N/A	N/A	N/A	N/A
D-mannose Degradation	N/A	N/A	N/A	N/A
Ketolysis	N/A	N/A	N/A	N/A
Mitochondrial L-carnitine Shuttle Pathway	N/A	N/A	N/A	N/A
Role of MAPK Signaling in the Pathogenesis of Influenza	N/A	N/A	N/A	N/A
NAD Salvage Pathway III	N/A	N/A	N/A	N/A
Germ Cell-Sertoli Cell Junction Signaling	N/A	N/A	N/A	N/A
Prostate Cancer Signaling	N/A	N/A	N/A	N/A
Ascorbate Recycling (Cytosolic)	N/A	N/A	N/A	N/A
Glutamine Biosynthesis I	N/A	N/A	N/A	N/A
Clathrin-mediated Endocytosis Signaling	N/A	N/A	N/A	N/A
CD27 Signaling in Lymphocytes	N/A	N/A	N/A	N/A
Unfolded protein response	N/A	N/A	N/A	N/A
Taurine Biosynthesis	N/A	N/A	N/A	N/A
IL-9 Signaling	N/A	N/A	0	N/A
Neurotrophin/TRK Signaling	N/A	N/A	N/A	N/A
Mitochondrial Dysfunction	N/A	N/A	N/A	N/A
Breast Cancer Regulation by Stathmin1	N/A	N/A	N/A	N/A
Role of Macrophages, Fibroblasts and Endothelial Cells in Rheumatoid Arthritis	N/A	N/A	N/A	N/A
CNTF Signaling	N/A	N/A	N/A	N/A
Role of IL-17A in Arthritis	N/A	N/A	N/A	N/A
Methylglyoxal Degradation VI	N/A	N/A	N/A	N/A
Role of Tissue Factor in Cancer	N/A	N/A	N/A	N/A
Acetyl-CoA Biosynthesis I (Pyruvate Dehydrogenase Complex)	N/A	N/A	N/A	N/A
Erythropoietin Signaling	N/A	N/A	N/A	N/A
Role of CHK Proteins in Cell Cycle Checkpoint Control	N/A	N/A	N/A	N/A
Thyroid Hormone Biosynthesis	N/A	N/A	N/A	N/A
Docosahexaenoic Acid (DHA) Signaling	N/A	N/A	N/A	N/A
GDP-L-fucose Biosynthesis I (from GDP-D-mannose)	N/A	N/A	N/A	N/A
Spliceosomal Cycle	N/A	N/A	N/A	N/A
Phagosome Formation	N/A	N/A	N/A	N/A
Inhibition of Angiogenesis by TSP1	N/A	N/A	N/A	N/A
Role of IL-17F in Allergic Inflammatory Airway Diseases	N/A	N/A	N/A	N/A
Role of Osteoblasts, Osteoclasts and Chondrocytes in Rheumatoid Arthritis	N/A	N/A	N/A	N/A
Threonine Degradation II	N/A	N/A	N/A	N/A
Production of Nitric Oxide and Reactive Oxygen Species in Macrophages	0	N/A	0	0
B Cell Activating Factor Signaling	N/A	N/A	N/A	N/A
Hypoxia Signaling in the Cardiovascular System	N/A	N/A	N/A	N/A
Molecular Mechanisms of Cancer	N/A	N/A	N/A	N/A
Autoimmune Thyroid Disease Signaling	N/A	N/A	N/A	N/A
RAN Signaling	N/A	N/A	N/A	N/A
Crosstalk between Dendritic Cells and Natural Killer Cells	N/A	N/A	N/A	N/A
Virus Entry via Endocytic Pathways	N/A	N/A	N/A	N/A
Branched-chain α-keto acid Dehydrogenase Complex	N/A	N/A	N/A	N/A
Phenylethylamine Degradation I	N/A	N/A	N/A	N/A
Arginine Degradation I (Arginase Pathway)	N/A	N/A	N/A	N/A
HIPPO signaling	N/A	N/A	N/A	N/A
Glucocorticoid Receptor Signaling	N/A	N/A	N/A	N/A
Sorbitol Degradation I	N/A	N/A	N/A	N/A

## Sheet: IPA Upstream Drivers - p-values
Enriched IPA Upstream Drivers, –log10(p-value) reported.
Upstream Regulators	NK CD16high	NK CD56high	ILC2	ILCP
MYCN	0	2.1964	31.7416	3.76918
RICTOR	0	0	29.0359	1.89772
sirolimus	1.59278	1.6148	23.7506	3.669
ST1926	0	0	28.9585	0
CD 437	0	1.78283	26.5932	0
5-fluorouracil	2.83693	0	21.8633	3.63287
MYC	3.42624	5.12142	11.8845	7.67289
TP53	4.18497	8.99001	4.03636	3.85763
CD40LG	2.8787	6.01666	2.95499	6.73087
RET	3.59479	7.65576	2.49106	4.56699
2-amino-1-methyl-6-phenylimidazo-4-5-b-pyridine	2.85267	3.65988	7.71736	3.42732
CD3	5.0409	0	9.47297	2.83657
CAB39L	0	0	16.6437	0
tanespimycin	2.61798	1.35873	9.00176	2.73536
HRAS	2.5814	6.00582	5.58821	1.41662
HSF1	4.25011	5.81495	2.67757	2.48561
IFNG	5.91938	4.06488	0	5.12203
torin1	0	0	15.056	0
IL4	3.00037	6.57819	0	5.04645
TGFB1	1.70008	6.92897	1.85295	3.70998
TCR	0	1.7454	7.57884	4.16156
doxorubicin	2.89579	2.90924	4.37304	2.97424
CSF2	4.33662	2.70001	3.15388	2.46651
ESR1	6.09704	2.62396	1.05964	2.75218
lipopolysaccharide	4.17866	3.31895	2.24527	2.76324
CD40	3.03327	4.57743	0	4.86516
interferon beta-1a	0	1.39633	11.0082	0
thapsigargin	2.4845	3.74471	3.16341	2.82946
prednisolone	3.38779	3.40787	3.77039	1.37307
ATM	2.69757	5.76735	0	3.35654
HSF2	3.24779	2.37997	4.3304	1.84635
HTT	1.36055	3.8266	2.27132	4.24305
IL2	3.87681	2.19265	2.77442	2.51539
MAPT	2.27644	1.74171	4.43162	2.15296
imatinib	0	0	10.5786	0
IL3	3.16312	0	5.24479	2.08726
PML	1.92474	2.92514	2.80033	2.67673
RTKN	1.94801	1.63558	2.85544	3.68906
dexamethasone	2.88354	4.08552	0.678672	2.47636
tretinoin	2.41739	2.5353	3.06373	2.05214
camptothecin	4.52961	2.28811	0.564991	2.67168
PGR	3.12693	4.06047	1.43518	1.39569
curcumin	2.92893	2.46673	2.08736	2.35186
PPP2R5C	3.64461	0	2.01597	4.13666
F2	3.2984	3.06895	1.88684	1.48242
SOX11	2.68991	3.94176	0	2.66966
uranyl nitrate	0	0	7.50872	1.75523
RPS15	0	0	9.25929	0
IL21	0	4.01321	0	5.17276
SGPP2	1.92415	4.38164	1.50991	1.30538
CSF3	1.33986	3.90113	1.33537	2.50378
YY1	2.63017	6.19179	0	0
PI3K (family)	1.24329	2.50762	1.99376	3.03217
cisplatin	2.77585	2.29677	1.49448	2.17396
KRAS	2.25153	0	2.93451	3.4221
Interferon alpha	4.39202	0	0	4.20895
calcitriol	2.98196	1.76299	1.96877	1.87579
Fcer1	4.69165	1.86825	0	1.9533
REL	2.31678	1.62377	2.33348	2.23735
poly rI:rC-RNA	2.27659	3.3184	0	2.89646
desmopressin	0	3.97725	2.47418	2.03057
metribolone	0	1.30608	7.17247	0
Z-LLL-CHO	3.30172	2.718	2.44231	0
TNF	0	4.03071	1.68114	2.71362
dihydrotestosterone	0	4.7067	3.70338	0
bortezomib	1.4537	3.35067	2.28596	1.3079
APP	2.2866	0	1.35819	4.73758
HNF4A	1.84411	0	4.00155	2.46605
Raf	1.40965	3.07562	1.99817	1.81924
IL6	1.70471	5.21246	0	1.36238
FAS	3.60902	2.46199	0	2.20538
arsenic trioxide	0	0	8.26628	0
IKBKB	0.795963	6.11135	0	1.35069
hydrogen peroxide	1.53415	1.83779	3.21207	1.59114
26s Proteasome	2.6714	0	2.59518	2.90202
HGF	1.60936	1.35662	0	5.16822
beta-estradiol	0	3.64156	1.31673	3.14203
ERK	1.77756	2.39705	2.19386	1.67403
RELA	0	4.77826	1.13321	2.12332
ERBB2	3.63128	2.39713	0	1.991
STAT3	1.78944	3.02724	0	3.16475
cigarette smoke	1.67054	2.25069	2.42891	1.58375
tributyrin	2.15302	0	2.12152	3.56564
JUN	1.48882	2.08314	2.04382	2.1804
romidepsin	2.0452	3.1118	0	2.5801
FOLR1	2.0961	2.71067	1.40405	1.38625
MAP3K1	2.49844	2.02964	0	3.05807
5-O-mycolyl-beta-araf-(1->2)-5-O-mycolyl-alpha-araf-(1->1')-glycerol	1.68311	0	2.12473	3.76105
MAP2K1	1.98584	2.75538	0	2.81398
ANGPT2	0.462823	2.59651	2.39015	2.0629
etoposide	2.30037	0	1.31752	3.86468
ADRB	0	3.15897	1.8595	2.44398
DDIT3	2.21321	3.59661	0	1.63668
EPAS1	2.05251	0	1.77878	3.54745
NFKBIA	0.928604	3.8405	0.887217	1.70785
IL5	2.99398	3.0217	1.34344	0
chalcone-24	3.46696	2.28491	0	1.56273
Mek	1.97659	2.51323	1.69803	1.00926
valproic acid	0	1.36701	3.2729	2.54166
NFkB (complex)	1.51703	3.59864	0.579937	1.48089
filgrastim	2.41899	1.55536	1.8147	1.36082
trovafloxacin	0	1.85619	2.66449	2.60793
ISGF3	0	1.63558	0	5.375
estrogen receptor	1.4537	5.52606	0	0
sphingosylphosphocholine	0	5.3298	1.64858	0
DPP-23	1.32398	2.95741	0	2.67137
trichostatin A	0	2.07837	1.64706	3.19705
pirinixic acid	0	1.49763	2.0703	3.30988
DOCK8	1.40965	0	1.99817	3.42384
SYVN1	2.41406	0	2.45644	1.93843
CD28	2.5581	0	1.81988	2.39009
IFNAR1	0	2.15423	0.974469	3.6164
EGF	4.80994	1.86264	0	0
PD98059	1.44663	1.76009	1.51372	1.9011
IL1B	1.53608	1.84066	1.01221	2.20911
miR-542-3p (miRNAs w/seed GUGACAG)	0	0	6.58015	0
geldanamycin	2.14422	2.13064	0	2.29836
DDX58	1.37118	1.83263	0	3.35654
phytohemagglutinin	1.24178	0	1.77877	3.48278
PDGF BB	2.44928	1.9287	2.12188	0
CARD8	2.9952	2.10937	0	1.38962
TLE3	0	0	6.48936	0
HIF1A	0	1.57108	1.41385	3.49466
vorinostat	2.36858	4.09483	0	0
EP300	0	2.98791	1.33327	2.09175
gentamicin	2.21106	1.53781	0	2.65408
ETS2	1.96944	4.43066	0	0
arsenic	0	2.55989	1.50991	2.27359
methylprednisolone	1.65348	0	2.91706	1.77037
RAF1	2.13165	1.71297	0	2.48561
NR3C1	2.35979	0	1.79578	2.17138
IFNA2	1.83376	0	0	4.48999
PRKCD	1.19567	1.8401	1.50595	1.78174
mir-21	1.41368	2.19109	0	2.69985
Ubiquitin	1.71579	2.50435	0	2.05779
cyclosporin A	1.68358	2.81992	1.74868	0
Ap1	0	3.07684	1.52912	1.60149
SASH1	0	0	1.94008	4.25938
IFNB1	1.32906	0	0	4.82455
VRK2	1.43595	0	3.15104	1.56273
Ige	2.03218	0	1.48039	2.6341
topotecan	2.65117	0	1.60307	1.86295
mir-17	1.23076	1.7246	0	3.1084
SMAD7	0	4.32647	0	1.7342
TNFSF10	1.97029	1.50757	0	2.58027
STAT6	1.55889	2.30052	0	2.19614
NFKB1	1.48527	2.2287	0	2.29876
MAPK8	1.38449	1.9455	2.64867	0
KITLG	0	0	5.93959	0
STC1	2.05185	0	0	3.8607
prostaglandin E2	3.10537	2.7976	0	0
IL15	2.06559	0	3.82319	0
glycochenodeoxycholate	2.70686	1.36379	0	1.8114
Immunoglobulin	1.35686	2.51638	1.99329	0
salmonella minnesota R595 lipopolysaccharides	0	1.39633	2.29463	2.17545
APOE	0	1.81773	1.80955	2.20775
EIF4E	2.46761	0	3.36378	0
decitabine	0	2.33156	0	3.47669
IRAK4	1.8295	0	2.32754	1.64314
1'-acetoxychavicol acetate	2.61591	1.41705	0	1.75318
IER3	2.17147	1.74361	1.86737	0
TIMP3	0	3.49808	0	2.27489
IL33	2.68532	0	0.92948	2.15747
lonafarnib	2.61591	1.38957	0	1.75318
SENP5	3.46696	2.28491	0	0
Insulin	0	1.35404	1.78714	2.59305
SP1	1.69782	1.78943	0	2.22778
tripterine	1.92415	0	1.50991	2.27359
tosylphenylalanyl chloromethyl ketone	1.97149	0	2.39598	1.33627
evodiamine	4.26789	0	0	1.4025
IKBKG	0	2.24542	1.50299	1.90946
ARHGAP21	0	0	3.0405	2.54402
NLRX1	1.86664	0	1.36048	2.30571
EIF2AK2	2.63881	1.5622	0	1.33087
PTPRJ	0	0	3.31457	2.21534
MAP3K8	1.64813	2.13844	0	1.7342
U0126	1.39322	1.88158	0.744317	1.46459
TLR7/8	1.39913	0	2.35191	1.72644
CDK19	4.10326	0	0	1.34443
15-deoxy-delta-12,14 -PGJ 2	1.6674	2.81254	0	0.953261
tetradecanoylphorbol acetate	2.12108	1.88133	0	1.41581
IKBKE	1.62522	1.65719	0	2.12933
GPX1	0	0	3.76604	1.6196
FOXO1	2.44856	1.54295	0	1.37839
FOXP3	0	0	2.15619	3.19863
NFATC2	1.40598	0	0.726284	3.20363
indomethacin	0.775483	1.46306	3.05516	0
SPI1	0	4.16523	0	1.11158
SATB1	1.44262	0	2.28431	1.54532
PSEN1	0	0	2.34331	2.92517
BCR (complex)	3.0299	2.19473	0	0
ELAVL1	0	2.7159	2.49751	0
PPARG	0	1.35146	1.40265	2.4583
chloroquine	0	0	2.32692	2.88286
IGF1R	0	1.43555	3.7685	0
PS-1145	2.31139	1.31659	0	1.55703
STAT4	0	1.66735	0	3.51431
CAMK2	1.73295	0	1.57516	1.86077
glucosamine-2-O-methyl inositol octadecyl phosphate	1.73295	0	1.57516	1.86077
Jpx	1.73295	0	1.57516	1.86077
D-glucosaminylphosphatidylinositol	1.73295	0	1.57516	1.86077
FKBP10	1.73295	0	1.57516	1.86077
RNF165	1.73295	0	1.57516	1.86077
C17orf98	1.73295	0	1.57516	1.86077
ZNF426	1.73295	0	1.57516	1.86077
CCDC22	1.73295	0	1.57516	1.86077
CV 6209	1.73295	0	1.57516	1.86077
FBXO8	1.73295	0	1.57516	1.86077
MAPK10	3.75475	1.36379	0	0
STAT1	0.626726	2.58487	0	1.89091
EPO	0	0	3.00186	2.0921
Ifnar	0	1.60387	0	3.48997
F2R	1.37169	3.71349	0	0
POLG	0	0	5.0696	0
actinomycin D	2.74506	0	2.28596	0
CCN5	0	4.99364	0	0
2-amino-5-phosphonovaleric acid	0	2.17835	1.44022	1.32756
ERG	0	0	3.34401	1.6014
N-ethyl-N-nitrosourea	0	3.16631	0	1.75318
FOS	0	0	3.59346	1.31724
1,2-dithiol-3-thione	0	0	4.90928	0
SOCS1	1.33667	2.21137	0	1.34941
SYK	0	0	3.14851	1.73979
NRF1	0	0	4.86633	0
TIA1	0	0	4.85055	0
CD44	0.467454	1.74461	0	2.60813
VLDLR	0	1.31659	1.47974	2.01827
triamcinolone acetonide	2.24251	1.76627	0	0.788235
PRL	1.77494	3.00844	0	0
SAMSN1	0	0	1.96857	2.78814
USF1	0	0	1.68031	3.05106
PTK2	0	4.68807	0	0
NCR2	0	0	1.94532	2.74158
ASCC1	2.69952	1.98499	0	0
WT1	3.33484	0	0	1.34822
tacrolimus	1.37783	3.28748	0	0
EFNA1	0	1.89294	2.73985	0
MYCL	0	1.88863	0	2.73489
carbon tetrachloride	2.13165	2.48654	0	0
domoic acid	0	1.59037	3.02288	0
PDX1	0	2.80423	0	1.79307
bisindolylmaleimide I	0.822625	1.41591	0	2.35598
F3	0	3.1303	1.46038	0
CG	2.07434	2.51488	0	0
NUPR1	0	0	0	4.58221
ZFHX3	0	0	4.57413	0
levodopa	1.56995	0	1.41046	1.59273
CR2	1.46209	3.10905	0	0
MEL T1	1.46209	1.38957	0	1.69911
TGFB1I1	0	4.54598	0	0
N(G)-monomethyl-D-arginine	0	2.37997	2.15873	0
PRDM1	0	4.53468	0	0
FN1	1.37531	0	0	3.15538
IFNLR1	0	0	0	4.52877
CEBPB	2.23045	2.2752	0	0
mir-22	0	0	1.34999	3.13665
BMS-690514	0	2.47792	0	1.98241
gambogic acid	1.63339	1.47809	1.34316	0
FADD	1.60651	0	0	2.83781
FBXW7	2.36346	0	0	2.07751
RRP1B	0	0	4.4343	0
HELLS	1.41298	1.36379	0	1.64867
zerumbone	3.03926	0	0	1.3686
FSH	1.41281	1.62958	1.36364	0
TAPI	2.9952	0	0	1.38962
SP2509	1.51131	1.32638	0	1.53575
BUD23	2.48302	1.88863	0	0
SENP6	2.48302	1.88863	0	0
NFkB (family)	1.46209	0	0	2.89623
TGM2	2.47139	0	0	1.87254
zVAD-FMK	2.16725	2.15908	0	0
TADA2B	1.73295	2.58539	0	0
paclitaxel	1.55531	0	1.17614	1.57466
RNASEL	0	0	2.15873	2.13898
NOTCH1	1.99182	2.30155	0	0
ETS1	0	0	0	4.25318
IRF4	2.03096	0	0	2.1929
RAD51C	0	4.18023	0	0
7S NGF	0	4.18023	0	0
IRF3	1.46956	0	0	2.7086
PNPT1	1.86664	0	0	2.30571
TLR4	0	0	0.647623	3.50985
MAPK1	2.17512	0	0	1.97377
ST6GAL1	1.94801	0	0	2.19443
tunicamycin	0.736598	0	1.30584	2.09883
TNK1	0	0	0	4.13666
LARP1	0	0	4.1343	0
UBA1	2.31226	1.81001	0	0
MEFV	2.31226	1.81001	0	0
PSAP	2.48302	1.63558	0	0
MET	1.83582	1.47092	0.805223	0
CHD1	2.45332	0	0	1.64867
GFI1	2.75067	0	1.35132	0
3-nitropropionic acid	0	0	4.07303	0
CGAS	0	1.31659	0	2.74158
RASSF1	0	4.05069	0	0
Salmonella enterica serotype abortus equi lipopolysaccharide	0	0	1.42883	2.6121
gliotoxin	2.17147	0	1.86737	0
IFNL1	1.12304	0	0	2.91493
HOXA9	0	1.95205	2.08253	0
FOXL2	0	0	2.12152	1.90693
M344	0	2.29252	0	1.72644
XBP1	1.96424	0	2.05088	0
CDC42	1.6091	2.40338	0	0
BCL2L1	2.15302	1.85619	0	0
CSRP3	0	4.00487	0	0
SN-38	1.57603	2.42748	0	0
TGFA	2.40911	0	0	1.59006
rituximab	1.32398	0	0	2.67137
JQ1	0	0	2.08974	1.8844
Ifn gamma	2.63881	0	0	1.33087
allopurinol	0	0	2.53279	1.42988
TRAF2	1.72325	0	0	2.23541
CTBP1	0	3.95094	0	0
MAP2K5	0	0	2.53266	1.4025
NFE2L2	0	0	3.93371	0
PARP1	1.58487	2.34491	0	0
manidipine	2.17147	1.74361	0	0
NPC1	0	2.39326	0	1.50695
ciprofloxacin	0	0	1.53986	2.35598
PRKCA	0	1.36485	0.382664	2.14166
E. coli B5 lipopolysaccharide	0	2.25069	1.63686	0
mibolerone	2.37573	0	1.50299	0
EFNA4	0	2.27206	1.60257	0
Srebp	2.53169	1.33952	0	0
RPSA	1.75413	0	0	2.09761
palytoxin	0	2.28491	0	1.56273
LPAR1	1.57171	0	2.26168	0
TCF7L2	2.05275	0	0	1.77783
TP63	2.10118	0	0	1.72153
EFNA3	0	2.2521	1.5691	0
GH1	0	2.37367	1.43326	0
CpG ODN 2006	1.04011	0	0	2.76381
bromobenzene	0	1.83263	1.96884	0
SMAD4	0	1.59119	0	2.2027
mir-1	0	0	0	3.78771
chloropromazine	0	2.17685	1.60257	0
EBF1	2.45317	1.32305	0	0
TAB1	1.71579	0	0	2.05779
STAT2	0	0	0	3.75811
EFNA2	0	2.00033	1.75458	0
TERT	2.37573	0	0	1.3717
LTBR	0	2.17685	0	1.57034
FOXK1	0	0	3.74506	0
HTR7	0	1.54953	0	2.19443
ARNT	1.58487	0	0	2.15847
UPF2	0	2.42748	1.31416	0
ITGB1	1.3492	0	2.38891	0
acetic acid	2.05185	1.68618	0	0
DIABLO	2.05185	1.68618	0	0
SENP7	2.05185	1.68618	0	0
DES	0	3.73526	0	0
GRB10	0	3.73526	0	0
troglitazone	1.941	0	0	1.78094
PS-K	1.43595	2.28491	0	0
ZNF366	1.43595	2.28491	0	0
indirubin	2.38008	1.33952	0	0
PROC	0	2.1247	0	1.59465
thioacetamide	0	1.55088	2.164	0
EFNA5	0	2.19501	1.50514	0
LONP1	0	0	3.69429	0
PRKDC	0	0	1.46719	2.22684
XPA	0	1.68618	2.00582	0
ZAP70	1.6758	2.01485	0	0
GSK3B	0.729837	1.37727	0	1.5814
KCNE3	0	1.84432	0	1.84056
S-nitrosoglutathione	1.37275	0	2.30628	0
EGR2	1.51604	0	0	2.14961
SP110	1.7939	0	0	1.86707
carmustine	0	1.54953	0	2.10147
RB1CC1	1.70066	0	0	1.94303
Il3	1.87454	1.766	0	0
GW9662	0	1.58692	0	2.04978
STK11	0.351368	0	1.96114	1.32155
TRAP1	1.60651	0	2.01897	0
IGF1	1.45512	0	0	2.1423
SIRT1	0	0	1.62503	1.97162
asbestos	1.94801	0	1.64858	0
ANTXR1	1.73295	0	0	1.86077
miR-128-3p (and other miRNAs w/seed CACAGUG)	0	1.41705	2.17335	0
hexamethylene bisacetamide	1.99132	0	0	1.59465
acrylamide	1.94801	1.63558	0	0
HOXA10	0	1.93253	1.63199	0
DYSF	1.80754	1.74501	0	0
thiazolidinedione	0	0	1.94532	1.60143
S100P	0	3.53066	0	0
MSH2	0	3.53066	0	0
RELB	0	0	1.83038	1.69888
caffeic acid phenethyl ester	1.87299	0	1.65567	0
TLR3	0	1.52493	0	1.99711
IFNE	0	0	0	3.52111
vancomycin	0	0	2.04478	1.47544
estrogen	1.36228	2.15454	0	0
forskolin	0	1.93373	1.56695	0
Esr1-Estrogen-Sp1	0	2.10937	0	1.38962
GIMAP1-GIMAP5	0	2.10937	0	1.38962
PDLIM2	0	0	0	3.48997
JAK2	0	2.13064	1.35132	0
D-JNK inhibitor I	3.46696	0	0	0
TICAM1	0	0	1.04453	2.41058
3'-O-(4-benzoyl)benzoyladenosine 5'-triphosphate	0	0	3.45271	0
MTOR	1.20066	0	1.57746	0.674002
BAX	0	2.01485	0	1.43649
USP19	1.85641	1.59037	0	0
KCNN4	0	3.44423	0	0
IL12 (family)	0	0	0	3.43781
TRPC4AP	0	1.68618	1.75008	0
ZNF613	0	0	1.57516	1.86077
MED21	0	0	1.57516	1.86077
cevimeline	0	0	1.57516	1.86077
PNGASE F	0	0	1.57516	1.86077
DEPDC1	0	0	1.57516	1.86077
TLR2/3/4	0	0	1.57516	1.86077
MED7	0	0	1.57516	1.86077
N-arachidonylglycine	0	0	1.57516	1.86077
napabucasin	1.51262	1.91844	0	0
RBM5	0	0	0	3.42732
AHR	0	3.42548	0	0
NAGLU	1.43595	1.98499	0	0
NMB	1.43595	1.98499	0	0
ADORA2A	1.87254	0	1.53549	0
TCF4	1.76495	0	0	1.63512
CREBBP	0	1.71623	0	1.67754
R5020	1.78595	0	0	1.60747
PC-SPES	0	1.5622	1.82642	0
stallimycin	0	0	0	3.38222
KAT5	1.87299	1.50757	0	0
MAP2K4	1.65095	0	1.72473	0
Trk Receptor	0	1.98499	0	1.38962
DETA-NONOate	0	1.95831	0	1.41598
LIMA1	0	3.36578	0	0
NOD2	3.36074	0	0	0
TCOF1	0	0	0	3.35654
FGF18	0	1.47809	0	1.87441
NR4A1	0	0	1.87394	1.4743
ECSIT	1.87889	0	1.46719	0
TBK1	0	0	1.36655	1.97449
bicuculline	0	3.33293	0	0
TRIM24	0	0	0	3.32618
TP73	2.78702	0	0.538523	0
MYD88	0	1.47107	0.371859	1.4743
dalfampridine	0	3.31107	0	0
plumbagin	1.97149	0	0	1.33627
reactive oxygen species	2.02504	0	1.27349	0
CP-55940	1.4833	0	0	1.81499
geranylgeranylacetone	0	1.63558	1.64858	0
ZBTB16	0	0	1.42498	1.83948
GTF2I	0	1.44646	0	1.8114
manumycin A	1.77455	0	1.47974	0
bee venom	1.45017	0	1.80396	0
PAF1	0	0	0	3.25346
MLST8	0	0	0	3.24982
MKNK2	0	0	0	3.24982
ACKR1	0	0	1.75871	1.47562
MAPK3	1.66351	0	1.56686	0
CSF3R	0	3.22773	0	0
IRF5	1.0945	0	0	2.12933
Trolox C	1.85641	1.36379	0	0
lemairamin	0	0	3.21834	0
SOX5	0	0	1.34316	1.87441
ITK	0	1.67584	0	1.53943
puromycin aminonucleoside	0	1.52276	1.67594	0
LPL	1.75377	0	0	1.41598
SMURF2	1.46209	0	0	1.69911
RAPGEF1	1.46209	0	0	1.69911
SNAI1	0	3.15897	0	0
NRG1	0	3.14592	0	0
cis-urocanic acid	0	0	1.70353	1.43812
L-triiodothyronine	0	1.66002	1.47571	0
CHUK	0	2.6475	0.475231	0
mycophenolic acid	0	0	1.58878	1.52307
F2RL1	0	3.1118	0	0
CSF2RA	1.63339	1.47809	0	0
mir-130	0	3.10905	0	0
bromodeoxyuridine	0	0	0	3.09541
quinacrine	1.70066	1.38957	0	0
5-azacytidine	0	3.08686	0	0
CAV1	0	3.08686	0	0
resiquimod	1.69256	0	0	1.39046
JAK1/2	0	3.07562	0	0
IFNA21	0	0	0	3.07445
IFNA10	0	0	0	3.07445
IFNA5	0	0	0	3.07445
IFNA6	0	0	0	3.07445
IFNA7	0	0	0	3.07445
IFNA14	0	0	0	3.07445
allopregnanolone	0	1.5123	1.55929	0
wortmannin	1.43739	0	0	1.63161
17-alpha-ethinylestradiol	0	3.06689	0	0
FABP5	1.41298	0	0	1.64867
NFKBIB	0	0	0	3.05807
2-deoxyglucose	1.39023	1.66646	0	0
growth factor	0	3.05542	0	0
IFN Beta	0	0	0	3.05356
NF1	0	0	3.03838	0
mir-10	0	1.62122	0	1.41513
F7	1.39913	0	1.63708	0
HSP90B1	0	0	3.02908	0
miR-199a-5p (and other miRNAs w/seed CCAGUGU)	0	3.02334	0	0
noscapine	1.57171	1.44646	0	0
BMX	1.57171	1.44646	0	0
CpG oligonucleotide	0	0	0	3.01467
ITGB3	0	3.00641	0	0
LDL	0	0	0	3.00582
CEBPD	1.45017	1.55414	0	0
tazemetostat	0	1.36845	0	1.63089
glycoconjugate	1.43595	0	0	1.56273
PYGO1	1.43595	0	0	1.56273
CELA1	1.43595	0	0	1.56273
COX6A2	1.43595	0	0	1.56273
3-hydroxyflavone	1.43595	0	0	1.56273
ginkgolide A	1.43595	0	0	1.56273
E-c-HDMAPP	1.43595	0	0	1.56273
BB 3103	1.43595	0	0	1.56273
LAYN	1.43595	0	0	1.56273
neuropeptide Y	1.43595	0	0	1.56273
ZNF76	1.43595	0	0	1.56273
Gamma tubulin	2.9952	0	0	0
Tgf beta	0	2.98222	0	0
IFNA16	0	0	0	2.98198
IFNA8	0	0	0	2.98198
NSD1	0	0	0	2.98198
ethylenediaminetetraacetic acid	1.63339	0	1.34316	0
fluticasone propionate	0	2.97088	0	0
SAFB2	0	0	1.60178	1.3686
methyl methanesulfonate	1.32226	0	0	1.64522
MAX	0	0	1.50328	1.46003
mitomycin C	0	0	2.94207	0
nitric oxide	0	2.93417	0	0
CCL5	1.24723	1.68534	0	0
SMARCA4	0	2.92519	0	0
ETV6	2.9136	0	0	0
RPS6KA3	0	2.91238	0	0
SHARPIN	0	0	0	2.89623
CST5	0	0	2.89356	0
BIRC2	1.32398	0	0	1.55703
dexmedetomidine	1.51483	1.36379	0	0
TSC2	0	0	0.863257	2.01341
CEBPA	1.37562	1.50059	0	0
INSR	1.45653	0	1.41439	0
DDX5	0	2.86964	0	0
vemurafenib	0	2.86964	0	0
SB203580	1.30426	0	0	1.5643
delta-9-tetrahydrocannabinol	0	2.86405	0	0
EDN1	1.48046	0	1.37753	0
butyric acid	0	2.85701	0	0
N-acetylglucosamine	0	0	2.85544	0
N-chlorotaurine	0	0	2.85544	0
SOX4	0	2.85482	0	0
CSF2RB	1.46209	1.38957	0	0
diethylstilbestrol	0	2.85088	0	0
INHA	1.34179	1.49268	0	0
miR-7a-5p (and other miRNAs w/seed GGAAGAC)	0	2.82897	0	0
PTPN3	0	2.82897	0	0
ACVR1C	0	2.82897	0	0
ELK4	0	1.47809	1.34316	0
lomustine	0	0	2.81826	0
gentamicin C	0	0	2.81826	0
NCAM1	0	0	0	2.81634
MIR17HG	0	0	0	2.81573
Map3k7	0	0	0.969897	1.84056
N,N-dimethylsphingosine	0	1.44646	1.34316	0
glutamyl-Se-methylselenocysteine	1.41298	1.36379	0	0
triclosan	1.41298	1.36379	0	0
Alpha catenin	0	1.40279	1.36683	0
MTORC1	0	0	1.30796	1.45748
C3	2.76145	0	0	0
PTEN	1.64771	0	1.10333	0
SPRY2	0	0	0	2.74385
PLCG2	0	0	0	2.74158
PARP9	0	0	0	2.74158
triamterene	0	0	2.73985	0
guanidinopropionic acid	0	0	2.73828	0
progesterone	1.14912	1.58663	0	0
MAP4K1	0	0	0	2.73489
glutamine	1.35664	1.37727	0	0
trypsin	0	1.38957	1.34316	0
peroxynitrite	0	2.71764	0	0
PARPBP	0	2.71764	0	0
SQ 22536	0	0	2.70917	0
ITGA4	0	0	2.70917	0
beraprost	0	0	2.70917	0
PARG	1.36706	1.33952	0	0
IRF8	1.8093	0	0	0.891383
ULK1	2.69952	0	0	0
CC8490	2.69952	0	0	0
Sos	0	0	0	2.69396
finasteride	0	2.6836	0	0
miR-203a-3p (and other miRNAs w/seed UGAAAUG)	0	2.6836	0	0
epiallopregnanolone	0	0	2.68166	0
cardamomin	0	0	2.68166	0
pinoresinol	0	0	2.68166	0
TGFBR2	0	2.66994	0	0
AKT1	1.3539	0	0	1.31437
methylnitrosourea	0	0	2.65856	0
N-acetyl-L-cysteine	1.13722	1.51222	0	0
calcipotriene	1.32398	1.31659	0	0
BMP2	0	2.6401	0	0
ESR2	0	2.63253	0	0
fenamic acid	0	0	2.6279	0
LGALS3	0	2.62266	0	0
RNASEH2A	0	0	0	2.62055
SFN	0	2.61944	0	0
SP3	0	2.61814	0	0
Pam3-Cys-Ser-Lys4	2.61383	0	0	0
8-chlorophenylthio-adenosine 3',5'-cyclic monophosphate	2.608	0	0	0
selenomethylselenocysteine	0	0	2.60651	0
lapatinib/pazopanib	0	0	0	2.60521
TP53COR1	0	0	0	2.60521
2-chloro-dATP	0	2.58539	0	0
ibutamoren	0	2.58539	0	0
CTOP	0	2.58539	0	0
growth factor receptor	0	2.58539	0	0
GYKI 52466	0	2.58539	0	0
mediator	0	2.58539	0	0
Ac-DEVD-CHO	0	2.58539	0	0
(R)-5-(2-azetidnylmethoxy)-2-chloropyridine	0	2.58539	0	0
KIFAP3	0	2.58539	0	0
FGF14	0	2.58539	0	0
EXOSC10	0	2.58539	0	0
SCN7A	0	2.58539	0	0
G protein alpha	0	2.58539	0	0
selfotel	0	2.58539	0	0
ANKS1A	0	2.58539	0	0
ARHGEF17	0	2.58539	0	0
guanfacine	0	2.58539	0	0
ONO-8711	0	2.58539	0	0
NAPRT	0	2.58539	0	0
NPVF	0	2.58539	0	0
pridopidine	0	2.58539	0	0
GSK 189254	0	2.58539	0	0
RAB5B	0	2.58539	0	0
LY 354740	0	2.58539	0	0
anti-miR-32 inhibitor	0	2.58539	0	0
SRF-ELK1	0	2.58539	0	0
NMNAT3	0	2.58539	0	0
peptide YY 3-36	0	2.58539	0	0
droxidopa	0	2.58539	0	0
flurothyl	0	2.58539	0	0
TAX1BP3	0	2.58539	0	0
EPGN	0	2.58539	0	0
cytarabine/filgrastim/fludarabine phosphate	0	2.58539	0	0
CD2	0	0	0	2.58175
CIC	0	0	2.5795	0
RNF111	0	0	0	2.56277
Focal adhesion kinase	0	2.55989	0	0
bucladesine	0	2.55952	0	0
lysophosphatidic acid	1.99055	0	0.568746	0
Creb	2.55647	0	0	0
25-hydroxycholesterol	1.51262	0	1.04289	0
TANK	0	0	2.54948	0
JAK	0	0	0	2.54402
THZ1	0	0	0	2.54268
ELF3	0	2.53165	0	0
SOX2	0.416036	2.10908	0	0
carbonyl cyanide m-chlorophenyl hydrazone	0	0	2.52029	0
testosterone	0	1.75653	0.757628	0
IRS1	2.51337	0	0	0
HLX	2.51054	0	0	0
SB-431542	0	2.50762	0	0
NME1	0	0	0	2.5073
2,4-dinitrophenol-ovalbumin conjugate	0	2.50435	0	0
VHL	0	0	2.50269	0
TLR9	0.329581	0	0	2.16867
Atf	2.48302	0	0	0
SD-282	2.48302	0	0	0
TET1	0	2.47792	0	0
PTPN11	2.46305	0	0	0
bryostatin 1	2.46248	0	0	0
SELP	2.46248	0	0	0
D609	2.45332	0	0	0
GHRH	0	2.45231	0	0
ELF4	0	2.45231	0	0
ITGAV	0	2.45231	0	0
ethionine	0	0	2.44752	0
PLA2G10	0	2.44381	0	0
IFNA4	0	0	0	2.43669
VIP	0	2.43351	0	0
miR-124-3p (and other miRNAs w/seed AAGGCAC)	2.42811	0	0	0
SCGB3A2	0	0	0	2.4206
tofacitinib	0	0	0	2.4206
phorbol 12,13-dibutyrate	2.41607	0	0	0
TNFAIP3	0	0	0	2.40272
hexachlorobenzene	0	0	2.40161	0
PAX5	2.3961	0	0	0
RNASEH1	0	0	2.38836	0
CAY10397	0	0	2.38836	0
tylophorine	0	0	2.38836	0
CCDC134	0	0	2.38836	0
MUC2	0	0	2.38836	0
SKLB023	0	0	2.38836	0
(+)-epicatechin	0	0	2.38836	0
HOXB9	2.38008	0	0	0
FGFR3	0	2.37997	0	0
lithium chloride	0	2.364	0	0
SIRT6	0	0	2.36385	0
PLG	0	0	2.35855	0
KRT14	0	2.35721	0	0
SCAP	2.35685	0	0	0
FLT1	0	0	0	2.34974
fenofibrate	1.56055	0	0	0.783923
miR-155-5p (miRNAs w/seed UAAUGCU)	0	0	2.34299	0
IRF9	0	0	0	2.33726
pituitary adenylate cyclase-activating polypeptide	0	2.33507	0	0
CARM1	0	2.33507	0	0
NSUN6	0	2.33507	0	0
MAP3K7	0	0	0	2.32616
FGF1	0	2.32614	0	0
HEXIM1	0	0	0	2.32244
xanthohumol	0	2.31352	0	0
DACH1	0	2.31352	0	0
ficusin	2.31226	0	0	0
PRKD2	2.31226	0	0	0
TPR	2.31226	0	0	0
N-retinylidene-N-retinylethanolamine	2.31226	0	0	0
BCL2A1	2.31226	0	0	0
PDCD4	2.31139	0	0	0
EMD	2.31139	0	0	0
SAHM1	0	0	2.30628	0
phenacetin	0	0	2.30628	0
ERK1/2	2.30524	0	0	0
HDAC1	0	2.30155	0	0
pictilisib	0	0	0	2.29962
trametinib	0	0	0	2.29962
PTGER4	0	0	0	2.29836
streptozocin	0	2.2958	0	0
sarcosine	0	2.28491	0	0
UBE2V1	0	2.28491	0	0
BML-284	0	2.28491	0	0
vasopressins	0	2.28491	0	0
NPC 15437	0	2.28491	0	0
ginsenoside Rh2	0	2.28491	0	0
1-(3-chlorophenyl)piperazine	0	2.28491	0	0
MDC1	0	2.28491	0	0
Snhg5	0	2.28491	0	0
clusterin antisense oligonucleotide	0	2.28491	0	0
teleocidins	0	2.28491	0	0
anhydrovitamin A	0	2.28491	0	0
5-thio-D-glucose	0	2.28491	0	0
OMG	0	2.28491	0	0
MSK1/2	0	2.28491	0	0
Nmnat3	0	2.28491	0	0
INTERLEUKIN	0	2.28491	0	0
S(-)-carbidopa	0	2.28491	0	0
ARHGEF28	0	2.28491	0	0
chlordiazepoxide	0	2.28491	0	0
GABRG2	0	2.28491	0	0
GRAP	0	2.28491	0	0
MAPK8IP2	0	2.28491	0	0
POU4F3	0	2.28491	0	0
ondansetron	0	2.28491	0	0
FBXO25	0	2.28491	0	0
IFN type 1	0	0	0	2.27489
PLK2	0	0	0	2.27359
AGTR2	0	2.27206	0	0
nilvadipine	0	0	2.27199	0
5-hydroxytryptamine	0	0	0	2.2632
beta-carotene	0	0	2.26201	0
coomassie brilliant blue	0	0	2.26168	0
CLDN7	0	0	2.24846	0
androgen	0	0	2.24609	0
RHO	2.23956	0	0	0
mir-8	0	0	2.23948	0
D-glucose	2.23723	0	0	0
NOS1	0	2.23261	0	0
PLK4	0	0	0	2.22684
EIF3A	0	0	0	2.19443
cyclopentenone	0	0	0	2.19443
IRF3 dimer	0	0	0	2.19443
CD247	0	0	2.18709	0
CDK9	0	0	0	2.18656
USP18	0	0	0	2.18201
TRADD	0	0	0	2.18201
TNFSF13B	2.1813	0	0	0
bicalutamide	0	2.17685	0	0
mini-GAGR	0	0	2.17422	0
ACOD1	0	0	2.17422	0
aurapten	0	0	2.17422	0
DDX21	0	0	2.17422	0
BBC3	0	0	2.17422	0
CAPN3	0	0	2.17335	0
lith-O-Asp	0	0	2.17335	0
CLCN5	0	0	2.17335	0
trans-hydroxytamoxifen	2.17312	0	0	0
CXCL12	0	0	0	2.17297
QRFP	2.17147	0	0	0
Boc-D-FMK	2.17147	0	0	0
nicorandil	2.17147	0	0	0
thenoyltrifluoroacetone	2.17147	0	0	0
DGAT2	2.17147	0	0	0
recombinant human endostatin	2.17147	0	0	0
SNCB	2.17147	0	0	0
Histone h4	0	2.17025	0	0
6-hydroxydopamine	2.16308	0	0	0
aldesleukin	0	2.15908	0	0
LRP6	0	2.15908	0	0
NPC2	0	0	2.15873	0
ACSL4	0	0	2.15873	0
TMEM173	0	0	0	2.15841
MMP12	0	0	2.15396	0
IFNA1/IFNA13	0	0	0	2.13087
miR-122-5p (miRNAs w/seed GGAGUGU)	2.12529	0	0	0
NQO1	0	2.1247	0	0
E2F1	0	0	2.119	0
Rp-8-Br-cGMPS	0	2.10937	0	0
GPS1	0	2.10937	0	0
Gap	0	2.10937	0	0
Stat1-Stat3	0	2.10937	0	0
PLEC	0	2.10937	0	0
RING1	0	2.10937	0	0
nitrous oxide	0	2.10937	0	0
hydroxyl radical	0	2.10937	0	0
PPY	0	2.10937	0	0
tegaserod	0	2.10937	0	0
SPTBN1	0	2.10937	0	0
GPHA2	0	2.10937	0	0
exendin(9-39) amide	0	2.10937	0	0
CDK5R2	0	2.10937	0	0
amantadine	0	2.10937	0	0
SLC1A2	0	2.10937	0	0
tamsulosin	0	2.10937	0	0
L 733060	0	2.10937	0	0
GCNT1	0	2.10937	0	0
2-amino-3-phosphonopropionic acid	0	2.10937	0	0
SCN1B	0	2.10937	0	0
cycloserine	0	2.10937	0	0
GPHB5	0	2.10937	0	0
ATP1A2	0	2.10937	0	0
dinitrophenyl R group	0	2.10937	0	0
ixabepilone	0	2.10937	0	0
C20-D3-vitamin A	0	2.10937	0	0
ARID1B	0	2.10937	0	0
cetylpyridinium	0	2.10937	0	0
ARHGEF11	0	2.10937	0	0
ethyl ether	0	2.10937	0	0
NIPBL	0	2.10937	0	0
devazepide	0	2.10937	0	0
potassium channel	0	2.10937	0	0
aurora kinase inhibitor III	0	2.10937	0	0
GAD1	0	2.10937	0	0
H1-1	0	2.10937	0	0
mir-132	0	0	2.10565	0
BCYRN1	0	0	2.10565	0
FAAH	0	0	2.10565	0
mifepristone	0	2.10405	0	0
SERPINF1	0	0	0	2.10391
RLIM	0	0	0	2.10147
RNASEH2B	0	0	0	2.10147
LGALS8	0	0	0	2.10147
6-mercaptopurine	0	0	0	2.10147
IFNL4	0	0	0	2.10147
selenomethionine	0	0	0	2.10147
indican	0	0	0	2.09761
KDM5A	0	0	2.0952	0
SELPLG	2.0939	0	0	0
PRKAA1	0	2.09243	0	0
formoterol	0	0	2.09173	0
infliximab	0	0	2.08974	0
SOD1	0	0	2.07685	0
MMP1	0	2.07575	0	0
mir-181	0	2.07575	0	0
IL12 (complex)	0	0	0	2.0748
hydrochloric acid	2.07319	0	0	0
lipoarabinomannan	2.07319	0	0	0
TRAF3	0	0	0	2.06925
NAMPT	2.05876	0	0	0
TBP	0	0	2.0586	0
IL10	2.05475	0	0	0
RASSF10	2.05185	0	0	0
butyl N-[3-[4-(imidazol-1-ylmethyl)phenyl]-5-(2-methylpropyl)thiophen-2-yl]sulfonylcarbamate	2.05185	0	0	0
SLC25A4	2.05185	0	0	0
MAP3K12	2.05185	0	0	0
POLR2A	0	0	0	2.05166
KLF11	0	0	0	2.04448
BIRC5	0	2.02964	0	0
PRKAG3	0	2.02694	0	0
CXCR4	0	0	0	2.02633
2-bromoethylamine	0	0	2.02146	0
oleoyl-estrone	2.02111	0	0	0
WWP2	0	0	0	2.01827
Fcor	0	0	0	2.01827
teriflunomide	0	0	0	2.01827
emactuzumab	0	0	0	2.01827
PSMB8	0	0	2.01597	0
TOR1A	0	0	2.01597	0
10E,12Z-octadecadienoic acid	2.01537	0	0	0
MSC	0	2.01485	0	0
bisphenol A	0	2.00598	0	0
glaucocalyxin A	0	0	2.00582	0
gelam honey	0	0	2.00582	0
C4A/C4B	0	0	2.00582	0
ABCB7	0	0	2.00582	0
Ppp1cc	0	0	2.00582	0
propyl gallate	0	0	2.00582	0
GNRH2	0	0	2.00582	0
Ki16425	0	0	2.00582	0
psychosine	0	0	2.00582	0
SUPT5H	0	0	2.00582	0
ABCD2	0	0	2.00582	0
Msx3	0	0	2.00582	0
CACNA1C	0	0	2.00582	0
EGTA acetoxymethyl ester	0	0	2.00582	0
lysophosphatidylcholine	1.99423	0	0	0
cadmium chloride	0	1.98608	0	0
miR-145-5p (and other miRNAs w/seed UCCAGUU)	0	1.98608	0	0
atipamezole	0	1.98499	0	0
5-iodo-6-amino-1,2-benzopyrone	0	1.98499	0	0
ibotenic acid	0	1.98499	0	0
nisoldipine	0	1.98499	0	0
NPS	0	1.98499	0	0
miR-202-3p (and other miRNAs w/seed GAGGUAU)	0	1.98499	0	0
ZNF467	0	1.98499	0	0
griseofulvin	0	1.98499	0	0
RAMP3	0	1.98499	0	0
NBN	0	1.98499	0	0
taprostene	0	1.98499	0	0
ELL	0	1.98499	0	0
1-methyl-2-pyrrolidinone	0	1.98499	0	0
Sapk	0	1.98499	0	0
CK1	0	1.98499	0	0
KCNJ2	0	1.98499	0	0
TOR2A	0	1.98499	0	0
RAB11FIP3	0	1.98499	0	0
oxotremorine	0	1.98499	0	0
AKAP13	0	1.98499	0	0
AKR1C3	0	1.98499	0	0
Hspa1b	0	1.98499	0	0
Stat dimer	0	1.98499	0	0
TBPL1	0	1.98499	0	0
FASTK	0	1.98499	0	0
mecamylamine	0	1.98499	0	0
TEX11	0	1.98499	0	0
hoechst 33342	0	1.98499	0	0
SLC1A1	0	1.98499	0	0
veratridine	0	1.98499	0	0
CD274	0	0	0	1.98241
bezafibrate	0	0	0	1.97449
Ca2+	0	1.97251	0	0
black raspberry extract	0	0	1.97177	0
SPHK1	1.95893	0	0	0
taurine	0	0	1.95868	0
Smad2/3	0	1.95831	0	0
TNFSF11	1.95759	0	0	0
VCAN	1.95441	0	0	0
n-nitrosomethylbenzylamine	0	0	1.95386	0
USF2	0	0	0	1.9533
hyaluronic acid	0	0	1.95006	0
BRD2	0	0	1.94961	0
brefeldin A	0	0	1.94961	0
PLA2G1B	1.94801	0	0	0
PD 168393	1.94801	0	0	0
DEK	1.94801	0	0	0
FBXO42	1.94801	0	0	0
DNASE2	0	0	0	1.94667
HCAR2	0	0	1.94532	0
FGF21	0	1.94479	0	0
nitroprusside	0	1.94479	0	0
sphingosine-1-phosphate	0	0	1.94396	0
MTORC2	0	0	0	1.94303
CCNT1	0	0	0	1.94303
1,10-phenanthroline	0	0	0	1.94303
CDK4/6	0	0	1.94008	0
deferoxamine	1.93197	0	0	0
HNRNPK	1.92738	0	0	0
MYBL2	1.92738	0	0	0
GPER1	0	0	1.91506	0
KIT	1.91114	0	0	0
INSIG1	1.91114	0	0	0
cadmium	1.89765	0	0	0
MAPK7	1.89662	0	0	0
Hottip	0	1.88863	0	0
cromakalim	0	1.88863	0	0
p-chloroamphetamine	0	1.88863	0	0
C1QL1	0	1.88863	0	0
SH2B2	0	1.88863	0	0
3,7-dimethyl-1-propargylxanthine	0	1.88863	0	0
endothelin receptor	0	1.88863	0	0
anthralin	0	1.88863	0	0
GCLC	0	1.88863	0	0
ADAR	0	1.88863	0	0
TAS-103	0	1.88863	0	0
HIVEP2	0	1.88863	0	0
ACP1	0	1.88863	0	0
MTF2	0	1.88863	0	0
KIDINS220	0	1.88863	0	0
PLA2	0	1.88863	0	0
modafinil	0	1.88863	0	0
RAR-RXR	0	1.88863	0	0
dicumarol	0	1.88863	0	0
LRP8	0	1.88863	0	0
lindane	0	1.88863	0	0
UTS2	0	1.88863	0	0
GPR17	0	1.88863	0	0
PENK	0	1.88863	0	0
ILF2	0	1.88863	0	0
ILX-23-7553	0	1.88863	0	0
mir-155	0	0	1.8866	0
caffeine	0	0	0	1.8844
TREM2	0	0	1.87922	0
KLF13	0	0	1.87922	0
ceramide	1.87889	0	0	0
GTF2B	0	0	0	1.8787
ATXN3	0	0	0	1.87441
CDK7	0	0	0	1.87441
ERFE	0	0	0	1.87441
Ngf	0	1.86825	0	0
coconut oil	0	0	1.86737	0
SERPINC1	0	0	1.86737	0
FUBP1	0	0	1.86737	0
SH3RF1	0	0	1.86737	0
TSPO	0	0	1.86737	0
Pde4d	0	0	1.86737	0
miR-197-3p (and other miRNAs w/seed UCACCAC)	0	0	1.86737	0
RWJ 67657	0	0	1.86737	0
DUSP10	0	0	1.86737	0
NRDE2	0	0	1.86737	0
nitrofurantoin	0	0	1.86716	0
miR-29b-3p (and other miRNAs w/seed AGCACCA)	0	0	0	1.86228
sodium metavanadate	0	0	0	1.86077
yisuishengxuegranule	0	0	0	1.86077
RG108	0	0	0	1.86077
CSN1S1	0	0	0	1.86077
TMCG	0	0	0	1.86077
8-chloroadenosine	0	0	0	1.86077
ACOT8	0	0	0	1.86077
thymine	0	0	0	1.86077
Calcineurin A-Calcineurin B-Runx1	0	0	0	1.86077
Clathrin	0	0	0	1.86077
PIGG	0	0	0	1.86077
IPI 493	0	0	0	1.86077
1,4-phenylenebis(methylene)selenocyanate	0	0	0	1.86077
selenodiglutathione	0	0	0	1.86077
PPP1R3A	0	0	0	1.86077
ALG2	0	0	0	1.86077
PRR13	0	0	0	1.86077
mir-602	0	0	0	1.86077
mahanine	0	0	0	1.86077
azide	0	0	0	1.86077
BMS-275183	0	0	0	1.86077
miR-602 (miRNAs w/seed ACACGGG)	0	0	0	1.86077
linsitinib	0	0	0	1.86077
OCRL	0	0	0	1.86077
NBR2	0	0	0	1.86077
NOL3	0	0	0	1.86077
RASSF1-AS1	0	0	0	1.86077
IL17A	1.38709	0	0.473411	0
methamphetamine	0	0	1.85703	0
PTGER2	1.34179	0	0.514727	0
NFKBIE	1.85641	0	0	0
calphostin C	0	1.85619	0	0
MAPK14	0	1.85195	0	0
NKX2-3	0	0	1.84902	0
iron	0	0	1.8485	0
CD4	0	0	0	1.84635
IL1	0	1.84554	0	0
miR-16-5p (and other miRNAs w/seed AGCAGCA)	1.84159	0	0	0
IGFBP2	1.83739	0	0	0
UCP1	1.47881	0	0.353888	0
rottlerin	1.8295	0	0	0
8-bromo-cAMP	0	1.82838	0	0
IRF1	0	0	0	1.82761
TBX21	0	0	0	1.81924
NFATC1	0	0	0	1.81891
RFX3	0	0	1.81715	0
betaine	0	0	1.81715	0
fumonisin B1	0	0	1.81715	0
CLEC11A	0	0	1.81644	0
FASLG	0	0	0	1.81499
NR1D1	0	0	0	1.81499
PTPRE	0	0	0	1.8114
IFNA17	0	0	0	1.8114
RNA polymerase II	0	0	1.81073	0
nor-binaltorphimine	0	1.81001	0	0
tacedinaline	0	1.81001	0	0
Nrg1	0	1.81001	0	0
Dynamin	0	1.81001	0	0
ZYX	0	1.81001	0	0
sGC	0	1.81001	0	0
lestaurtinib	0	1.81001	0	0
PTPRR	0	1.81001	0	0
U 50488H	0	1.81001	0	0
DYNLL1	0	1.81001	0	0
Beta Arrestin	0	1.81001	0	0
remifentanil	0	1.81001	0	0
miR-10a-5p (and other miRNAs w/seed ACCCUGU)	0	1.81001	0	0
CALCR	0	1.81001	0	0
ANKHD1/ANKHD1-EIF4EBP3	0	1.81001	0	0
gabapentin	0	1.81001	0	0
PLAA	0	1.81001	0	0
GCLM	0	1.81001	0	0
tramadol	0	1.81001	0	0
5-hydroxydecanoic acid	0	1.81001	0	0
PIWIL4	0	1.81001	0	0
resiniferatoxin	0	1.81001	0	0
glabridin	0	1.81001	0	0
Muc4	0	1.81001	0	0
risedronic acid	0	1.81001	0	0
ADRA1	0	1.81001	0	0
Gpcr	0	1.81001	0	0
ghrelin	0	1.81001	0	0
PROK2	0	1.81001	0	0
HMG20A	0	1.81001	0	0
etidronic acid	0	1.81001	0	0
RASA1	0	1.81001	0	0
Nisch	0	1.81001	0	0
LCK	0	1.80977	0	0
fenretinide	1.80754	0	0	0
SREBF2	1.80754	0	0	0
3M-002	0	0	1.80568	0
SPP1	0	1.79967	0	0
GnRH-A	0	1.79859	0	0
GRP	1.79401	0	0	0
TFAP2C	0	1.78757	0	0
MEF2D	0	1.78757	0	0
ALOX5	0	0	1.78682	0
CUL4B	0	0	1.78682	0
FOXO3	0	0	0	1.78607
N-Ac-Leu-Leu-norleucinal	1.78595	0	0	0
plicamycin	1.78183	0	0	0
NOS2	0	0	0	1.78174
cerivastatin	0	0	1.77853	0
Bay 11-7082	0	0	0	1.77771
IKZF3	0	0	0	1.77771
nitroglycerin	1.77455	0	0	0
CHRNA3	1.77455	0	0	0
ZNF143	1.77455	0	0	0
PKD1	0	1.77176	0	0
NTRK2	0	1.766	0	0
RPS6KA5	0	0	1.75871	0
PCDH11Y	0	0	1.75871	0
cyclophosphamide	0	1.75543	0	0
PTGS2	0	1.75538	0	0
GNRH1	0	0	1.75458	0
tosedostat	1.75413	0	0	0
R-WIN 55,212	1.75413	0	0	0
VAV3	1.75413	0	0	0
TREX1	0	0	0	1.75318
ginkgolide B	0	0	0	1.75318
mir-199	0	0	0	1.75318
RGS1	0	0	0	1.75318
TIFA	0	0	0	1.75318
E2F4	0	0	1.75144	0
S100A10	0	0	1.75008	0
PLP2	0	0	1.75008	0
epoxyeicosatrienoic acid analog B	0	0	1.75008	0
cyanidin 3-O-glucoside	0	0	1.75008	0
TERF2	0	0	1.75008	0
GW 5074	0	0	1.75008	0
palmitoyl-Cys((RS)-2,3-di(palmitoyloxy)-propyl)-Ala-Gly-OH	0	0	1.75008	0
12(S)-hydroxyeicosatetraenoic acid	0	0	1.75008	0
I-BET-151	0	0	1.75008	0
epoxyeicosatrienoic acid analog A	0	0	1.75008	0
GRIP1	0	0	1.75008	0
astragaloside IV	0	0	1.75008	0
ganglioside GM1	0	0	1.75008	0
ganglioside GD1a	0	0	1.75008	0
latrunculin A	0	0	1.75008	0
NCR3	0	0	1.75008	0
CTCF	0	1.74501	0	0
PD173074	0	1.74501	0	0
BCL6	0	1.74461	0	0
AGR2	0	1.74361	0	0
methyllycaconitine	0	1.74361	0	0
6,7-dinitroquinoxaline-2,3-dione	0	1.74361	0	0
SNRK	0	1.74361	0	0
RPE65	0	1.74361	0	0
etretinate	0	1.74361	0	0
quisqualic acid	0	1.74361	0	0
AP20187	0	1.74361	0	0
SDHA	0	1.74361	0	0
poly(dG-dC)	0	1.74361	0	0
apamin	0	1.74361	0	0
beta-lapachone	0	1.74361	0	0
HLA-DQ	0	1.74361	0	0
nicotinic acetylcholine receptor	0	1.74361	0	0
RAP1GAP	0	1.74361	0	0
DAB2	0	1.74361	0	0
butylated hydroxytoluene	0	1.74361	0	0
NUP107	0	1.74361	0	0
TH	0	1.74361	0	0
KMT5B	0	1.74361	0	0
RAB7A	0	1.74361	0	0
fluphenazine	0	1.74361	0	0
phloroglucinol	0	1.74361	0	0
carboxyamido-triazole	0	1.74361	0	0
RB1-DT	1.73295	0	0	0
PSMD8	1.73295	0	0	0
CHL1	1.73295	0	0	0
FER1L4	1.73295	0	0	0
miR-411-3p (and other miRNAs w/seed AUGUAAC)	1.73295	0	0	0
MUC2	1.73295	0	0	0
L-threo-safingol	1.73295	0	0	0
HOXA4	1.73295	0	0	0
pustulan	1.73295	0	0	0
PCGF6	1.73295	0	0	0
flunitrazepam	1.73295	0	0	0
V2+	1.73295	0	0	0
RASGRP2	1.73295	0	0	0
LTB4R/LTB4R2	1.73295	0	0	0
PCGF5	1.73295	0	0	0
SLC1A5	1.73295	0	0	0
BL-V8-310	1.73295	0	0	0
RNF19A	1.73295	0	0	0
poractant alfa	1.73295	0	0	0
ALX4	1.73295	0	0	0
gataparsen	1.73295	0	0	0
KCNA1	1.73295	0	0	0
G-Actin	1.73295	0	0	0
EHD1	1.73295	0	0	0
LINC00853	1.73295	0	0	0
AG 879	1.73295	0	0	0
potassium iodide	1.73295	0	0	0
miR-331-5p (and other miRNAs w/seed UAGGUAU)	1.73295	0	0	0
FCN1	1.73295	0	0	0
PRG3	1.73295	0	0	0
PD173955	1.73295	0	0	0
PHF10	1.73295	0	0	0
cyanuric acid	1.73295	0	0	0
LRRC19	1.73295	0	0	0
RHBDF1	1.73295	0	0	0
ZNF580	1.73295	0	0	0
NDPK	1.73295	0	0	0
cinacalcet	1.73295	0	0	0
WTIP	1.73295	0	0	0
RPS6KA	1.73295	0	0	0
PSMB7	1.73295	0	0	0
tolrestat	1.73295	0	0	0
KSR2	1.73295	0	0	0
BARHL2	1.73295	0	0	0
oxalic acid	1.73295	0	0	0
pneumocystis beta-glucan	1.73295	0	0	0
rimantadine	1.73295	0	0	0
LY6D	1.73295	0	0	0
PPP3CC	1.73295	0	0	0
FANK1	1.73295	0	0	0
lactulose	1.73295	0	0	0
FAF2	1.73295	0	0	0
fluorescein	1.73295	0	0	0
RNF7	1.73295	0	0	0
AFAP1	1.73295	0	0	0
VPS4B	1.73295	0	0	0
NF279	1.73295	0	0	0
LLGL1	1.73295	0	0	0
16:0 ceramide-1-phosphate	1.73295	0	0	0
BDNF-AS	1.73295	0	0	0
HDLBP	1.73295	0	0	0
FOXD2	1.73295	0	0	0
miR-675-5p (and other miRNAs w/seed GGUGCGG)	1.73295	0	0	0
aspergillus beta-glucan	1.73295	0	0	0
TUBG1	1.73295	0	0	0
cycloleucine	1.73295	0	0	0
epi-BL-V8-310	1.73295	0	0	0
NEUROD6	1.73295	0	0	0
TNPO2	1.73295	0	0	0
4930481B07Rik	1.73295	0	0	0
beractant	1.73295	0	0	0
TYMP	1.73295	0	0	0
PSMB4	1.73295	0	0	0
2-methoxy-5-(2',3',4'-trimethoxyphenyl)-2,4,6-cycloheptatrien-1-one	1.73295	0	0	0
VPS18	1.73295	0	0	0
IL2RG	1.72718	0	0	0
anisomycin	1.72718	0	0	0
CNTF	1.72325	0	0	0
VAV1	1.71579	0	0	0
4-tert-octylphenol	1.71579	0	0	0
NGFR	1.71579	0	0	0
VAV2	1.71579	0	0	0
Gsk3	0	1.71459	0	0
lenalidomide	0	0	0	1.71174
POR	1.7053	0	0	0
FMR1	1.70469	0	0	0
MAPK13	0	0	1.70353	0
ketamine	0	0	1.70353	0
ibrutinib	0	0	1.70353	0
PLA2G6	0	0	1.70353	0
IKK (complex)	0	0	1.70353	0
rhein	1.70066	0	0	0
AFAP1-AS1	1.70066	0	0	0
BCL10	0	0	0	1.69911
BMP10	0	0	0	1.69911
CREBZF	0	0	0	1.69911
epothilone B	0	0	0	1.69911
concanamycin A	0	0	0	1.69911
ribavirin	0	0	0	1.69861
TCF12	0	0	1.69557	0
PPP3CA	0	1.69497	0	0
cholic acid	0	1.69497	0	0
phenylephrine	0	1.69497	0	0
lacto-N-fucopentaose III	0	1.68618	0	0
PBX2	0	1.68618	0	0
trimethyltin	0	1.68618	0	0
PAX9	0	1.68618	0	0
saikosaponin A	0	1.68618	0	0
TFIIA	0	1.68618	0	0
CYSLTR1	0	1.68618	0	0
PDE6B	0	1.68618	0	0
PRKG2	0	1.68618	0	0
NUCB2	0	1.68618	0	0
GALP	0	1.68618	0	0
PPP1CA	0	1.68618	0	0
OXTR	0	1.68618	0	0
GADD45GIP1	0	1.68618	0	0
IL-2R	0	1.68618	0	0
Neurotrophin	0	1.68618	0	0
OPRK1	0	1.68618	0	0
CCR4	0	1.68618	0	0
GPR39	0	1.68618	0	0
volinanserin	0	1.68618	0	0
dihematoporphyrin ether	0	1.68618	0	0
KLKB1	0	1.68618	0	0
Muscarinic cholinergic receptor	0	1.68618	0	0
PRCP	0	1.68618	0	0
SDC4	0	1.68618	0	0
ARHGEF1	0	1.68618	0	0
SDC2	0	1.68618	0	0
DRD3	0	1.68618	0	0
catechol	0	1.68618	0	0
ARAF	0	1.68618	0	0
P2RY1	0	1.68618	0	0
CDH1	0	1.68534	0	0
NR4A2	0	0	1.68031	0
GAST	0	0	1.68031	0
BTK	1.67975	0	0	0
PRKCZ	1.67891	0	0	0
Tnf (family)	1.67613	0	0	0
H1f1	0	1.67584	0	0
H1-6	0	1.67584	0	0
MAP2K7	1.6758	0	0	0
ACKR2	0	0	0	1.67155
phenylbutazone	0	0	1.66707	0
PTGES	0	0	1.66707	0
RARG	0	1.65719	0	0
JINK1/2	0	0	1.65131	0
ADCY	0	0	1.65131	0
paroxetine	0	0	1.65131	0
LMX1B	0	0	1.65131	0
cannabidiol	0	0	1.65131	0
CD14	1.65095	0	0	0
SCD	1.65095	0	0	0
SMYD3	0	0	0	1.64867
TNFRSF6B	0	0	0	1.64867
INHBB	0	0	0	1.64867
ABCD1	0	0	1.64858	0
tyrphostin AG 127	0	0	1.64858	0
cholesterol sulfate	0	0	1.64858	0
bacterial lipopolysaccharides	0	0	1.64858	0
CAPN1	0	0	1.64858	0
PSMB9	0	0	1.64858	0
ganglioside GT1	0	0	1.64858	0
miR-142-3p (and other miRNAs w/seed GUAGUGU)	0	0	1.64858	0
2',3'-dialdehyde ATP	0	0	1.64858	0
LRRK2	0	0	1.64858	0
hexamethoxyflavone	0	0	1.64858	0
salmonella typhimurium lipopolysaccharide	0	0	1.64858	0
ganglioside	0	0	1.64858	0
RSPO3	0	0	1.64858	0
AP3B1	0	0	1.64858	0
NEK6	0	0	1.64858	0
MC1R	0	0	1.64858	0
PTGDR	0	0	1.64858	0
RORC	0	0	0	1.64824
TCL1A	0	1.64803	0	0
P38 MAPK	1.64461	0	0	0
RAB1B	1.64337	0	0	0
Fgf	1.64337	0	0	0
FLI1	0	0	1.63921	0
1,1-bis(3'-indolyl)-1-(4-trifluoromethyl-phenyl)methane	0	1.63558	0	0
MSI2	0	1.63558	0	0
F2RL3	0	1.63558	0	0
5-hydroxytryptophan	0	1.63558	0	0
yohimbine	0	1.63558	0	0
USP17L2 (includes others)	0	1.63558	0	0
ZNF503-AS1	0	1.63558	0	0
MPL	0	1.63558	0	0
3-beta,17-beta-androstanediol	0	1.63558	0	0
MAF1	0	1.63558	0	0
ADCYAP1R1	0	1.63558	0	0
CD160	0	1.63558	0	0
desoxycorticosterone	0	1.63558	0	0
coumestrol	0	1.63558	0	0
PRRX1	0	1.63558	0	0
G0S2	0	1.63558	0	0
CD244	0	1.63558	0	0
16,16-dimethylprostaglandin E2	0	1.63558	0	0
DLG4	0	1.63558	0	0
halothane	0	1.63558	0	0
GNAO1	0	1.63558	0	0
PDGF (family)	0	1.63558	0	0
PHF8	0	1.63558	0	0
ZNF503	0	1.63558	0	0
ifosfamide	0	1.63558	0	0
TCF3	1.63403	0	0	0
zinc	0	0	1.63375	0
ladostigil	1.63339	0	0	0
D-alpha-tocopheryl succinate	1.63339	0	0	0
sodium chloride	0	1.62122	0	0
genistein	0	0	0	1.62122
thymoquinone	0	0	0	1.6196
Irgm1	0	0	0	1.6196
IKZF1	0	0	0	1.6192
phenethyl isothiocyanate	0	0	1.61597	0
Mapk	0	0	1.61597	0
ASXL1	0	0	1.60257	0
Ikb	0	0	1.60178	0
monensin	0	0	0	1.60143
KLRC4-KLRK1/KLRK1	0	0	0	1.60143
IFNW1	0	0	0	1.60143
CL 316243	0	0	0	1.60143
POU2F1	1.60021	0	0	0
RHOA	0	1.59535	0	0
EGR3	0	0	0	1.59465
IFNAR2	0	0	0	1.59465
Shc	0	1.59037	0	0
ferric nitrilotriacetate	0	1.59037	0	0
thymidine	0	1.59037	0	0
Ck2	0	1.59037	0	0
aplidine	0	1.59037	0	0
levamisole	0	1.59037	0	0
SEMA4D	0	1.59037	0	0
6-cyano-7-nitroquinoxaline-2,3-dione	0	1.59037	0	0
AGTRAP	0	1.59037	0	0
diazepam	0	1.59037	0	0
LY9	0	1.59037	0	0
R59949	0	1.59037	0	0
Agtr1b	0	1.59037	0	0
HGS	0	1.59037	0	0
L-type Calcium Channel	0	1.59037	0	0
MLH1	0	1.59037	0	0
MEMO1	0	1.59037	0	0
atropine	0	1.59037	0	0
HCRT	0	1.59037	0	0
NCK1	0	1.59037	0	0
NQO2	0	1.59037	0	0
parathyroid hormone-related protein	0	1.59037	0	0
IFN alpha/beta	0	0	0	1.59006
PRNP	0	0	0	1.59006
YBX1	0	1.58692	0	0
GATA3	0	1.58663	0	0
mir-122	0	1.57859	0	0
resveratrol	0	0	1.57781	0
RP 48740	0	0	1.57516	0
WDR41	0	0	1.57516	0
NSC 270012	0	0	1.57516	0
CGP77675	0	0	1.57516	0
propagermanium	0	0	1.57516	0
diglucosyl-diacylglycerol	0	0	1.57516	0
PLCB4	0	0	1.57516	0
deoxyspergualin	0	0	1.57516	0
R-(+)-p-aminoglutethimide	0	0	1.57516	0
ferric citrate	0	0	1.57516	0
HNRNPA0	0	0	1.57516	0
BCL2L14	0	0	1.57516	0
long-chain alcohol	0	0	1.57516	0
EXT2	0	0	1.57516	0
Slpi (includes others)	0	0	1.57516	0
Lysosomal Protease	0	0	1.57516	0
8-cyclopentyl-1,3-dipropylxanthine	0	0	1.57516	0
methyl palmitate	0	0	1.57516	0
SRI-29132	0	0	1.57516	0
allotrap 1258	0	0	1.57516	0
thromboxane A2	0	0	1.57516	0
SH-130	0	0	1.57516	0
justicidin A	0	0	1.57516	0
ETS1-AS1	0	0	1.57516	0
H2BC21	0	0	1.57516	0
Pla2g2a	0	0	1.57516	0
Tpl2 kinase inhibitor	0	0	1.57516	0
FAU	0	0	1.57516	0
n-6 docosapentaenoic acid	0	0	1.57516	0
polysaccharide	0	0	1.57516	0
AP2S1	0	0	1.57516	0
ISCU	0	0	1.57516	0
zinc tetrakis-(diisopropyl-guanidine) phthalocyanine	0	0	1.57516	0
MARCKS	0	0	1.57516	0
5-methoxytryptophan	0	0	1.57516	0
tetrakis-(diisopropyl-guanidine) phthalocyanine	0	0	1.57516	0
MMD	0	0	1.57516	0
POP-2',2'-dimethylpropanediol	0	0	1.57516	0
N-t-Boc-Phe-D-Leu-Phe-D-Leu-Phe	0	0	1.57516	0
RASGRF2	0	0	1.57516	0
THEM4	0	0	1.57516	0
TFF1	0	0	1.57516	0
BG60	0	0	1.57516	0
(4-(3-chlorophenyl)piperazin-1-yl)(2-ethoxyphenyl)methanone	0	0	1.57516	0
POP-1',3'-propanediol	0	0	1.57516	0
dalcetrapib	0	0	1.57516	0
BN 50730	0	0	1.57516	0
beta-glucuronidase	0	0	1.57516	0
LILRA3	0	0	1.57516	0
GPR18	0	0	1.57516	0
PKA-I	0	0	1.57516	0
LRRC4	0	0	1.57516	0
POP-1',4'-butanediol	0	0	1.57516	0
POP-1',2'-propanediol	0	0	1.57516	0
Silybum marianum extract	0	0	1.57516	0
anagliptin	0	0	1.57516	0
procyanidin B2	0	0	1.57516	0
3-aminoisobutanoate	0	0	1.57516	0
PTPRM	0	0	1.57516	0
phosphatidylpropanol	0	0	1.57516	0
POP-1',3'-butanediol	0	0	1.57516	0
CGP 57380	0	0	1.57516	0
GEMIN7	0	0	1.57516	0
NSC 95397	0	0	1.57516	0
miR-18a-3p (and other miRNAs w/seed CUGCCCU)	0	0	1.57516	0
phosphodiesterase 4 inhibitor	0	0	1.57516	0
cucurbitacin E	0	0	1.57516	0
Ro 31-7549	0	0	1.57516	0
T2	0	0	1.57516	0
merck C	0	0	1.57516	0
MAP2K4/7	0	0	1.57516	0
carteolol	0	0	1.57516	0
cyanoketone	0	0	1.57516	0
PRC1	0	0	1.57516	0
L-tartaric acid	0	0	1.57516	0
CSN2	0	0	1.57516	0
SIGLEC7	0	0	1.57516	0
Pad2	0	0	1.57516	0
dexanabinol	0	0	1.57516	0
tirofiban	0	0	1.57516	0
E. coli 0111:B4 peptidoglycan	0	0	1.57516	0
FD & C Yellow no. 6	0	0	1.57516	0
SIGLEC9	0	0	1.57516	0
3',5'-methoxyflavone	0	0	1.57516	0
HCV 796	0	0	1.57516	0
LUC7L3	0	0	1.57516	0
myrcene	0	0	1.57516	0
MALP-2R	0	0	1.57516	0
Gαq	0	0	1.57516	0
ESX1	0	0	1.57516	0
RCC1	0	0	1.57516	0
Klf7	0	0	1.57516	0
NFKBIL1	0	0	1.57516	0
LMAN1	0	0	1.57516	0
AKAP8	0	0	1.57516	0
THRIL	0	0	1.57516	0
theaflavin monogallate B	0	0	1.57516	0
diacetylbis(4-methylthiosemicarbazonato)copper(II)	0	0	1.57516	0
BPDE-II	0	0	1.57516	0
Caveolin	0	0	1.57516	0
PEX14	0	0	1.57516	0
cineole	0	0	1.57516	0
1-(1-glycero)dodeca-1,3,5,7,9-pentaene	0	0	1.57516	0
nickel sulfide	0	0	1.57516	0
LMT-28	0	0	1.57516	0
taurolithocholic acid	0	0	1.57516	0
EDN2	0	0	1.57516	0
APOC2	0	0	1.57516	0
UBE2J1	0	0	1.57516	0
Cd209d	0	0	1.57516	0
POP-2'-methylpropanediol	0	0	1.57516	0
L-cystine	0	0	1.57516	0
CYFIP2	0	0	1.57516	0
LY311727	0	0	1.57516	0
gallic acid	1.57171	0	0	0
MVP	1.57171	0	0	0
NHLH2	1.57171	0	0	0
TCF/LEF	1.57171	0	0	0
POU3F2	1.57171	0	0	0
SRSF3	1.57171	0	0	0
imiquimod	0	1.57035	0	0
quinolinic acid	0	0	0	1.57034
phorbol esters	1.56994	0	0	0
SRSF2	0	0	1.5691	0
RAS	0	0	1.56876	0
PI3K (complex)	0	0	1.56695	0
maslinic acid	0	0	1.56686	0
NGF	0	1.56413	0	0
miR-101-5p (miRNAs w/seed AGUUAUC)	0	0	0	1.56273
2,5-hexanedione	0	0	0	1.56273
glucuronoxylomannan	0	0	0	1.56273
8-aminoadenosine	0	0	0	1.56273
SNRPE	0	0	0	1.56273
glucose oxidase	0	0	0	1.56273
TRIM50	0	0	0	1.56273
mir-613	0	0	0	1.56273
MLIP	0	0	0	1.56273
IBSP	0	0	0	1.56273
dimethyl succinate	0	0	0	1.56273
TRIM67	0	0	0	1.56273
PRKCSH	0	0	0	1.56273
PLEKHA2	0	0	0	1.56273
MXD4	0	0	0	1.56273
TRIM5	0	0	0	1.56273
SEC63	0	0	0	1.56273
Nedd4	0	0	0	1.56273
ELOC	0	0	0	1.56273
POLDIP3	0	0	0	1.56273
Tgf beta receptor	0	0	0	1.56273
EIF4B	0	0	0	1.56273
mir-302	0	0	0	1.56273
3-hydroxykynurenine	0	0	0	1.56273
PLEKHA1	0	0	0	1.56273
BAY 61-3606	0	0	0	1.56273
CCNB1	0	0	0	1.56273
gliclazide	0	0	0	1.56273
cabozantinib/erlotinib	0	0	0	1.56273
STAT-1/2	0	0	0	1.56273
glemanserin	0	0	0	1.56273
KLHL40	0	0	0	1.56273
MED6	0	0	0	1.56273
FS-93	0	0	0	1.56273
RNF43	0	0	0	1.56273
MR1	0	0	0	1.56273
vanillic acid	0	0	0	1.56273
ZNF224	0	0	0	1.56273
MYO1C	0	0	0	1.56273
okadaic acid	0	1.5622	0	0
FANCD2	0	0	1.55929	0
zileuton	0	0	1.55929	0
NCR1	0	0	1.55929	0
ADIPOR2	0	0	1.55929	0
CNBP	0	0	1.55929	0
BQ-788	0	0	1.55929	0
PIM3	0	0	1.55929	0
GPC1	0	0	1.55929	0
B4GALT6	0	0	1.55929	0
TRPM8	0	0	1.55929	0
IH636 grape seed proanthocyanidin extract	0	0	1.55929	0
CBR-470-1	0	0	1.55929	0
FAT1	0	0	1.55929	0
leuprolide	0	0	0	1.55703
NOX1	0	0	0	1.55703
mir-31	0	0	0	1.55703
ATR	0	0	0	1.55703
MNT	0	0	0	1.55703
isoprenaline	0	0	0	1.55703
methylselenic acid	0	1.55527	0	0
amino acids	0	0	1.55472	0
KN-62	0	0	1.55472	0
erlotinib	1.55206	0	0	0
LMNA	0	1.55088	0	0
Ncoa6	0	1.54953	0	0
NCOA6	0	1.54953	0	0
tridecanoic acid	0	1.54953	0	0
cordycepin	0	1.54953	0	0
PIAS2	0	1.54953	0	0
4-nonylphenol	0	1.54953	0	0
allyl isothiocyanate	0	1.54953	0	0
SELE	0	1.54953	0	0
ketanserin	0	1.54953	0	0
ELK3	0	1.54953	0	0
enoxacin	0	1.54953	0	0
FUS	0	1.54953	0	0
4-aminophenol	0	1.54953	0	0
ST3-Hel2A-2	0	1.54953	0	0
TNFSF8	0	1.54953	0	0
muscimol	0	1.54953	0	0
RANBP9	0	1.54953	0	0
DAB2IP	0	1.54953	0	0
MYZAP	0	1.54953	0	0
EPHB1	0	1.54953	0	0
OGT	0	1.54617	0	0
mercuric chloride	1.54408	0	0	0
ACVRL1	1.54408	0	0	0
C5	0	0	0	1.54154
3,4,5,3',4'-pentachlorobiphenyl	0	0	0	1.53943
HBA1/HBA2	0	0	1.53664	0
RAC2	0	0	1.53664	0
tributyltin	0	0	0	1.52854
CD86	0	0	0	1.52353
ALKBH5	0	0	0	1.52307
TFRC	0	0	0	1.52307
diethylnitrosamine	0	1.52276	0	0
CASR	0	0	1.51914	0
FOXO4	1.5171	0	0	0
CD38	1.51604	0	0	0
TLR1	0	0	0	1.51518
Klra7 (includes others)	0	0	0	1.51518
mir-101	0	0	0	1.51518
DUSP5	0	0	0	1.51518
NAB2	0	0	0	1.51518
PPARα-RXRα	1.51483	0	0	0
Z-551	1.51483	0	0	0
SPINT1	1.51483	0	0	0
CNOT3	1.51483	0	0	0
INSIG2	1.51483	0	0	0
SERPINE1	1.51319	0	0	0
CD80	1.51319	0	0	0
NORAD	1.51319	0	0	0
TRH	1.51319	0	0	0
NDRG1	1.51319	0	0	0
Sn50 peptide	1.51262	0	0	0
OSTM1	0	1.5123	0	0
NUMBL	0	1.5123	0	0
azetidyl-2-carboxylic acid	0	1.5123	0	0
Pde	0	1.5123	0	0
Rap1	0	1.5123	0	0
AFP	0	1.5123	0	0
IL16	0	1.5123	0	0
RPS6KA4	0	1.5123	0	0
dexfenfluramine	0	1.5123	0	0
astressin 2B	0	1.5123	0	0
liquiritigenin	0	1.5123	0	0
diltiazem	0	1.5123	0	0
RASGRF1	0	1.5123	0	0
2,2-bis(4-hydroxyphenyl)-1,1,1-trichloroethane	0	1.5123	0	0
putrescine	0	1.5123	0	0
NMNAT1	0	1.5123	0	0
KRIT1	0	1.5123	0	0
CAMK2A	0	1.5123	0	0
sevoflurane	0	1.5123	0	0
raclopride	0	1.5123	0	0
citalopram	0	1.5123	0	0
TEC	0	1.5123	0	0
calmidazolium	0	1.5123	0	0
dovitinib	0	1.5123	0	0
ALOX15B	0	1.5123	0	0
adenine	0	1.5123	0	0
cyanocobalamin	0	0	1.50991	0
RCAN1	0	0	1.50991	0
AKT3	0	0	1.50991	0
calyculin A	0	0	1.50991	0
CD3E	0	0	1.50877	0
olanzapine	0	1.50757	0	0
LYN	0	0	0	1.50695
Collagen(s)	0	0	1.50514	0
COL18A1	0	0	1.50328	0
garcinol	0	0	1.50328	0
HDAC3	1.5	0	0	0
MAPK9	0	0	1.49973	0
LY294002	0	0	0	1.49812
CLPP	1.4912	0	0	0
ERN1	0	0	1.48702	0
ATP-gamma-S	0	0	1.48432	0
NSD2	1.4833	0	0	0
tempol	1.4833	0	0	0
thalidomide	1.4833	0	0	0
CYLD	1.4833	0	0	0
SMAD3	0	1.48323	0	0
CD36	1.48315	0	0	0
CTNNB1	0	0	0	1.48067
rosmarinic acid	0	0	1.47974	0
T 0070907	0	0	1.47974	0
KLRD1	0	0	1.47974	0
RFX2	0	0	1.47974	0
AIFM1	0	0	1.47974	0
miR-208a-3p (and other miRNAs w/seed UAAGACG)	0	0	1.47974	0
astragalin	0	0	1.47974	0
puerarin	0	0	1.47974	0
APOA1	0	0	0	1.47897
ROCK2	0	0	0	1.47897
Complement	0	1.47809	0	0
CSK	0	1.47809	0	0
scopolamine	0	1.47809	0	0
SERPINB5	0	1.47809	0	0
oleoylethanolamide	0	1.47809	0	0
terbutaline	0	1.47809	0	0
clonidine	0	1.47809	0	0
phytol	0	1.47809	0	0
GLP1R	0	1.47809	0	0
VGF	0	1.47809	0	0
2'3'-cyclic guanosine monophosphate-adenosine monophosphate	0	1.47809	0	0
SDC1	0	1.47809	0	0
pentylenetetrazol	0	1.47809	0	0
CST3	0	1.47809	0	0
TLE1	0	1.47809	0	0
harmine	0	1.47809	0	0
HMGA2	0	0	0	1.47562
ULK4	0	0	0	1.47562
ABCA1	0	0	1.47454	0
IL12A	0	0	1.47454	0
FYN	0	0	1.47454	0
NCOA2	0	1.47092	0	0
EIF2AK3	0	1.47092	0	0
MBD2	1.4702	0	0	0
TWIST1	1.46664	0	0	0
NR5A2	0	1.4638	0	0
silicon dioxide	1.46209	0	0	0
UBD	1.46209	0	0	0
tetrandrine	1.46209	0	0	0
CCND1	0	0	1.46096	0
Igm	0	0	1.46038	0
4-phenylbutyric acid	0	0	0	1.46003
2,3,4,7,8-pentachlorodibenzofuran	0	0	0	1.45748
miR-182-5p (and other miRNAs w/seed UUGGCAA)	1.45436	0	0	0
RMRP	0	1.44646	0	0
RYR2	0	1.44646	0	0
ginsenoside Rb1	0	1.44646	0	0
mir-196	0	1.44646	0	0
ACVR1B	0	1.44646	0	0
GRM5	0	1.44646	0	0
buserelin	0	1.44646	0	0
PTGER1	0	1.44646	0	0
KRT8	0	1.44646	0	0
HSPA1A/HSPA1B	0	1.44646	0	0
ryanodine	0	1.44646	0	0
intralipid	0	1.44646	0	0
CRY2	0	1.44646	0	0
CARTPT	0	1.44646	0	0
baclofen	0	1.44646	0	0
GADD45B	0	1.44646	0	0
picryl chloride	0	1.44646	0	0
ILF3	0	1.44646	0	0
DRD1	0	1.44646	0	0
mannose	0	1.44646	0	0
ERBB3	0	1.44288	0	0
prostaglandin A1	0	0	0	1.43812
mezerein	0	0	0	1.43812
miR-199a-3p (and other miRNAs w/seed CAGUAGU)	0	0	0	1.43812
apicidin	0	0	0	1.43812
PTPN1	0	0	0	1.43649
salirasib	0	0	0	1.43649
1,4-glucan	1.43595	0	0	0
GSTM1	1.43595	0	0	0
ZBTB49	1.43595	0	0	0
FRAT1	1.43595	0	0	0
BATF2	1.43595	0	0	0
CTDSPL	1.43595	0	0	0
1-o-hexadecyl-2-o-methyl-rac-glycerol	1.43595	0	0	0
mir-622	1.43595	0	0	0
mir-331	1.43595	0	0	0
6-n-octylaminouracil	1.43595	0	0	0
RHBDF2	1.43595	0	0	0
VANGL1	1.43595	0	0	0
MID1	1.43595	0	0	0
GATAD2B	1.43595	0	0	0
Cop9 Signalosome	1.43595	0	0	0
1,1-bis(3'-indolyl)-1-(4-chlorophenyl)methane	1.43595	0	0	0
TMEM9B	1.43595	0	0	0
IP6K1	1.43595	0	0	0
dec-RVKR-CMK	1.43595	0	0	0
cyclo(iso-Asp-GR)-LLIIKLAKLAKKLAKLAK	1.43595	0	0	0
mir-920	1.43595	0	0	0
IL17D	1.43595	0	0	0
3-hydroxydodecanoic acid	1.43595	0	0	0
BIBX1522	1.43595	0	0	0
SB 220025	1.43595	0	0	0
Z-WEHD-FMK	1.43595	0	0	0
amsacrine	1.43595	0	0	0
Il17d	1.43595	0	0	0
Convulxin	1.43595	0	0	0
STXBP4	1.43595	0	0	0
NEDD8	1.43595	0	0	0
apilimod	1.43595	0	0	0
Clock-Bmal1	1.43595	0	0	0
capmatinib	1.43595	0	0	0
zafirlukast	1.43595	0	0	0
USP13	1.43595	0	0	0
CUX2	1.43595	0	0	0
HIF1A-AS1	1.43595	0	0	0
ADAMTS5	1.43595	0	0	0
FAIM2	1.43595	0	0	0
APOC1	1.43595	0	0	0
iopanoic acid	1.43595	0	0	0
desethylamiodarone	1.43595	0	0	0
SF 6847	1.43595	0	0	0
hypoxanthine	1.43595	0	0	0
gedatolisib	1.43595	0	0	0
GPR32	1.43595	0	0	0
KHDRBS2	1.43595	0	0	0
tetrahydropalmatine	1.43595	0	0	0
DUOX1	1.43595	0	0	0
ITGA7	1.43595	0	0	0
STK38L	1.43595	0	0	0
RPL19	1.43595	0	0	0
ginkgetin	1.43595	0	0	0
D-mannose	1.43595	0	0	0
BORCS8-MEF2B	1.43595	0	0	0
MIR585	1.43595	0	0	0
dioctyl adipate	1.43595	0	0	0
tenofovir	1.43595	0	0	0
miR-483-5p (miRNAs w/seed AGACGGG)	1.43595	0	0	0
miR-411-5p (and other miRNAs w/seed AGUAGAC)	1.43595	0	0	0
COL17A1	1.43595	0	0	0
Z-YVAD-FMK	1.43595	0	0	0
AFAP1L2	1.43595	0	0	0
1-phenazinecarboxylic acid	1.43595	0	0	0
ethanol	0	1.43445	0	0
MYB	1.43078	0	0	0
phosphate	0	0	0	1.42988
ADAM10	0	0	0	1.42988
SRC	0	1.42927	0	0
PLA2R1	0	0	1.42638	0
FOXP1	1.42632	0	0	0
PLAUR	1.42632	0	0	0
tetraethylammonium	1.42632	0	0	0
TAL1	0	0	1.42107	0
cephaloridine	1.41811	0	0	0
CYP1A1	1.41811	0	0	0
SP2	0	1.41705	0	0
CRY1	0	1.41705	0	0
HNRNPD	0	1.41705	0	0
SU5402	0	1.41705	0	0
RLN2	0	1.41705	0	0
venlafaxine	0	1.41705	0	0
triptorelin	0	1.41705	0	0
DBH	0	1.41705	0	0
pentobarbital	0	1.41705	0	0
spermidine	0	1.41705	0	0
KT5823	0	1.41705	0	0
KLB	0	1.41705	0	0
TRPV1	0	1.41705	0	0
UCN2	0	1.41705	0	0
CALC	0	1.41705	0	0
Cd2+	0	1.41705	0	0
capsazepine	0	1.41705	0	0
hydroquinone	0	1.41705	0	0
[D-Ala2,N-Me-Phe4,Gly5-ol]-Enkephalin	0	1.41705	0	0
AGRP	0	1.41705	0	0
lidocaine	0	1.41705	0	0
ZEB2	0	0	0	1.41598
SAFB	0	0	0	1.41598
PPRC1	0	0	1.41592	0
N-formyl-Met-Leu-Phe	0	0	1.41592	0
NFAT5	0	0	0	1.41513
NFATC3	0	0	1.41396	0
mir-34	0	0	1.41396	0
LAMA5	1.41298	0	0	0
phenyl-N-tert-butylnitrone	1.41298	0	0	0
FZD9	1.41298	0	0	0
S1PR2	1.41298	0	0	0
edaravone	0	0	1.40815	0
8-hydroxyeicosapentaenoic acid	0	0	1.40815	0
CXCL1	0	0	1.40815	0
beta-cyclodextrin	0	0	1.40815	0
miR-148a-3p (and other miRNAs w/seed CAGUGCA)	0	0	1.40815	0
D-sphingosine	0	0	1.40815	0
DOK1	0	0	1.40815	0
ITGA3	0	0	1.40815	0
cytochalasin B	0	0	1.40815	0
8-oxo-7-hydrodeoxyguanosine	0	0	1.40815	0
mocetinostat	0	0	1.40815	0
PP2A	0	0	1.40815	0
SGPL1	0	0	0	1.4025
alvespimycin	0	0	0	1.4025
IFNK	0	0	0	1.4025
BTRC	0	0	0	1.4025
9Z,11E-octadecadienoic acid	0	0	0	1.4025
BMP15	0	0	0	1.4025
CTR9	0	0	0	1.4025
2-aminopurine	0	0	0	1.4025
PIM1	0	0	0	1.39593
miR-34a-5p (and other miRNAs w/seed GGCAGUG)	0	0	0	1.39593
CAT	0	0	0	1.39593
mir-24	0	0	0	1.39593
raloxifene	1.3959	0	0	0
atorvastatin	1.39568	0	0	0
isobutylmethylxanthine	1.39568	0	0	0
GLUD1	0	0	0	1.38962
Miat	0	0	0	1.38962
ASS1	0	0	0	1.38962
cibacron blue F 3GA	0	0	0	1.38962
brivudine	0	0	0	1.38962
RAD50	0	0	0	1.38962
PPP1R3C	0	0	0	1.38962
TIGAR	0	0	0	1.38962
omalizumab	0	0	0	1.38962
TRIM36	0	0	0	1.38962
corticotropin	0	0	0	1.38962
SOCS2-AS1	0	0	0	1.38962
pentosan polysulfate	0	0	0	1.38962
TRIM32	0	0	0	1.38962
lanthanum chloride	0	0	0	1.38962
lobeline	0	0	0	1.38962
SLC48A1	0	0	0	1.38962
interferon beta-1b	0	0	0	1.38962
dihydro-beta-erythroidine	0	0	0	1.38962
HERC5	0	0	0	1.38962
tretinoin tocoferil	0	0	0	1.38962
Col17a1	0	0	0	1.38962
Stat5b dimer	0	0	0	1.38962
ADI PEG20	0	0	0	1.38962
E64	0	0	0	1.38962
MGMT	0	0	0	1.38962
FKBP1B	0	0	0	1.38962
pydrin	0	0	0	1.38962
CIAO2B	0	0	0	1.38962
etodolac	0	0	0	1.38962
TRIM13	0	0	0	1.38962
COL7A1	0	0	0	1.38962
sethoxydim	0	0	0	1.38962
ethyl-3-trifluoromethylbenzyl-alpha-ketoglutarate	0	0	0	1.38962
MTCH2	0	0	0	1.38962
SB-657510	0	0	0	1.38962
NDUFAF3	0	0	0	1.38962
thioguanine	0	0	0	1.38962
RECQL	0	0	0	1.38962
CLCN1	0	0	0	1.38962
MID2	0	0	0	1.38962
CIAO1	0	0	0	1.38962
RBFOX1	0	0	0	1.38962
singlet oxygen	0	0	0	1.38962
mitotane	0	0	0	1.38962
TRIM66	0	0	0	1.38962
ASH1L	0	0	0	1.38962
TOP2A	0	0	0	1.38962
TSIX	0	0	0	1.38962
KLHL21	0	0	0	1.38962
MXD3	0	0	0	1.38962
PBK	0	0	0	1.38962
TRIM9	0	0	0	1.38962
TRIM58	0	0	0	1.38962
GPNMB	0	1.38957	0	0
aristolochic acid I	0	1.38957	0	0
GHRHR	0	1.38957	0	0
theophylline	0	1.38957	0	0
cyclosporin	0	1.38957	0	0
[truncated: 146 more rows]

## Sheet: IPA Upstream Drivers - Z-Scores
Enriched IPA Upstream Drivers, Z-Score reported.
Upstream Regulators	NK CD16high	NK CD56high	ILC2	ILCP
MYCN	N/A	1.982	5.377	1.893
sirolimus	-1.957	0.555	-5.772	-0.927
MYC	-1.184	0.891	5.311	1.367
RICTOR	N/A	N/A	-7.211	-1.31
RET	2.585	1.342	2.219	2.183
5-fluorouracil	-1	N/A	-4.963	-2.012
ERK	-0.761	-1.941	-2.555	-1.942
TP53	-0.166	-2.239	-2.506	-1.861
HSF1	2.069	1.745	2.027	0.904
CD 437	N/A	N/A	-6.633	N/A
ESR1	2.867	0.534	1.89	1.278
ST1926	N/A	N/A	-6.473	N/A
ANGPT2	2.236	2	-0.24	1.914
2-amino-1-methyl-6-phenylimidazo-4-5-b-pyridine	1.387	N/A	2.714	2.236
PML	1.51	1.067	-0.877	2.621
dexamethasone	-0.696	-1.5	2.054	-1.81
NFKBIA	-1.787	-1.183	-2.808	-0.282
poly rI:rC-RNA	2.519	1.46	N/A	2.066
cisplatin	2.142	-0.078	1.25	1.939
SATB1	2.4	N/A	2.226	0.763
tanespimycin	0.707	N/A	-3.43	-1.248
Mek	1.152	-0.962	-1.32	-1.945
beta-estradiol	N/A	-1.828	1.971	-1.517
MTOR	2.361	N/A	0.853	-2
STAT1	1.866	-0.555	N/A	2.775
NFkB (complex)	1.408	-0.461	-2.142	1.184
prednisolone	-2.496	-0.447	-1.053	-1.134
STK11	-2.186	N/A	1.664	-1.134
IFNG	1.744	1.137	N/A	2.079
tretinoin	1.471	-0.053	-2.131	1.303
CSF2	1.645	-1.168	-2.039	0.012
IKBKB	1.966	-1.941	N/A	0.761
F2	1.616	-0.68	-1.659	-0.681
TLR9	2.211	N/A	-2.163	0.16
5-O-mycolyl-beta-araf-(1->2)-5-O-mycolyl-alpha-araf-(1->1')-glycerol	2.236	N/A	-1.89	0.378
CHUK	N/A	-1.964	-2.392	N/A
U0126	-0.589	1.548	1.822	0.371
bortezomib	1.42	0.418	1.433	1.044
torin1	N/A	N/A	-4.231	N/A
thapsigargin	0.68	-1.952	-0.48	1.083
CAB39L	N/A	N/A	4.123	N/A
15-deoxy-delta-12,14 -PGJ 2	0.095	-1.828	N/A	-2.191
PI3K (family)	1.812	N/A	1.315	0.912
STAT3	-0.287	-1.141	N/A	-2.588
PRKCD	2.055	N/A	-1.264	0.692
TICAM1	N/A	N/A	-2.644	1.304
IRF5	1.969	N/A	N/A	1.969
HGF	2.893	-0.967	N/A	0.072
TCF7L2	1.941	N/A	N/A	-1.897
indomethacin	2.219	N/A	1.581	N/A
KRAS	0.251	N/A	1.002	2.53
NFATC2	0.896	N/A	-1.929	0.955
1,2-dithiol-3-thione	N/A	N/A	3.773	N/A
CD40LG	1.919	-0.94	-0.497	0.409
CD3	1.477	N/A	1.083	1.192
TCR	N/A	N/A	3.161	0.581
TGFB1	-1.306	-1.089	-0.565	0.735
EPO	N/A	N/A	1.238	-2.414
troglitazone	-1.267	N/A	N/A	-2.359
PTPRJ	N/A	N/A	-2.611	-1
CpG ODN 2006	1.927	N/A	N/A	1.67
IL2	0.456	N/A	-1.046	2.084
IL17A	-1.359	N/A	-2.216	N/A
IFNL1	1.944	N/A	N/A	1.59
prostaglandin E2	-1.591	-1.911	N/A	N/A
RELA	N/A	-0.988	-2.443	0.068
PDGF BB	0.208	N/A	-3.291	N/A
cyclosporin A	0.369	-1.637	1.469	N/A
PRL	0.983	-0.6	1.89	N/A
IL33	1.243	N/A	-1.802	0.427
ARHGAP21	N/A	N/A	-2.449	-1
trichostatin A	N/A	-1.781	0.922	-0.742
PTGER2	-1.491	N/A	-1.951	N/A
etoposide	1.964	N/A	0	1.473
bisindolylmaleimide I	-1.982	N/A	N/A	-1.455
IL4	-0.372	-1.103	N/A	-1.946
doxorubicin	1.423	-1.501	0.445	0.017
lipopolysaccharide	1.783	-0.833	-0.618	0.133
mir-17	-1.951	N/A	N/A	1.387
TBK1	N/A	N/A	-1.671	-1.646
TRAF2	1.934	N/A	N/A	1.342
metribolone	N/A	N/A	3.272	N/A
REL	1.739	N/A	-1.488	0.042
salmonella minnesota R595 lipopolysaccharides	N/A	N/A	-2.454	0.801
TSC2	N/A	N/A	-2.236	1
camptothecin	0.565	N/A	-2.207	-0.453
TGM2	1.976	N/A	N/A	1.238
SPI1	N/A	1	N/A	2.186
IRF4	-2.219	N/A	N/A	-0.963
SP2509	-1.508	N/A	N/A	-1.667
Immunoglobulin	-0.231	0.832	-2.106	N/A
nitrofurantoin	N/A	N/A	3.162	N/A
Z-LLL-CHO	0.364	0	2.789	N/A
NFE2L2	N/A	N/A	3.149	N/A
topotecan	-1.373	N/A	-0.102	1.673
NRF1	N/A	N/A	3.148	N/A
Insulin	N/A	-0.269	2.106	0.761
MET	-0.896	N/A	-2.236	N/A
IL6	-0.655	-1.725	N/A	-0.74
TCF4	-0.577	N/A	N/A	-2.538
IRF8	1.135	N/A	N/A	-1.976
25-hydroxycholesterol	-1.103	N/A	-2	N/A
phytohemagglutinin	1.826	N/A	-0.839	0.437
TNF	N/A	-1.348	-1.603	0.132
USF1	N/A	N/A	-1.103	-1.96
fenofibrate	-1.079	N/A	N/A	-1.961
KDM5A	N/A	N/A	-3	N/A
PPP2R5C	-2	N/A	N/A	-1
INSR	1.718	N/A	1.238	N/A
hydrogen peroxide	0.179	-1.419	0.6	-0.755
MYD88	N/A	N/A	-2.749	-0.202
Map3k7	N/A	N/A	-1.78	1.165
SOX2	-1.869	1.039	N/A	N/A
ERG	N/A	N/A	-0.905	-2
CDK19	1.89	N/A	N/A	1
PD98059	-1.098	0.102	-0.457	-1.229
SYVN1	1.414	N/A	0.632	-0.816
HRAS	-0.735	-1	-0.293	-0.816
decitabine	N/A	-2.007	N/A	-0.826
SASH1	N/A	N/A	-2.449	0.378
tetradecanoylphorbol acetate	2.022	-0.638	N/A	-0.166
EPAS1	-0.714	N/A	-0.861	-1.236
FOXL2	N/A	N/A	-1.802	-1
TP73	-0.63	N/A	-2.133	N/A
IL1B	-0.138	-0.422	-1.919	0.272
tributyrin	1.342	N/A	-0.221	1.172
JUN	-0.57	N/A	-1.536	0.629
gentamicin	1.554	N/A	N/A	-1.177
progesterone	-1.791	0.915	N/A	N/A
NR3C1	-0.877	N/A	0.283	-1.542
DDX58	0.324	N/A	N/A	2.366
resiquimod	1.253	N/A	N/A	1.432
CSF3	-0.647	-1.195	0.728	-0.113
cigarette smoke	0.544	N/A	-1.181	0.955
vancomycin	N/A	N/A	1.609	1.067
calcitriol	-0.839	-0.202	-0.96	-0.655
SAMSN1	N/A	N/A	-2.646	0
MIR17HG	N/A	N/A	N/A	2.646
reactive oxygen species	0.264	N/A	-2.375	N/A
TNFSF10	1.049	N/A	N/A	1.584
Ifnar	N/A	N/A	N/A	2.619
methylprednisolone	-0.921	N/A	0.987	-0.696
TLR4	N/A	N/A	-1.958	0.632
2-amino-5-phosphonovaleric acid	N/A	N/A	1.48	1.109
sphingosine-1-phosphate	N/A	N/A	-2.575	N/A
CD40	1.509	N/A	N/A	1.063
Fcer1	1.356	N/A	N/A	1.208
curcumin	-0.279	-0.672	1.056	0.552
imatinib	N/A	N/A	-2.539	N/A
Salmonella enterica serotype abortus equi lipopolysaccharide	N/A	N/A	-1.686	0.841
TRAP1	-0.555	N/A	-1.937	N/A
CD28	1.01	N/A	1.149	0.325
STAT6	-0.87	-0.585	N/A	-1.021
DOCK8	0	N/A	-2.449	0
HSF2	N/A	N/A	2.433	N/A
testosterone	N/A	-0.443	1.976	N/A
pirinixic acid	N/A	N/A	1.556	-0.855
lysophosphatidic acid	-0.462	N/A	-1.948	N/A
UCP1	-0.174	N/A	2.219	N/A
SMAD7	N/A	-1.982	N/A	0.391
SOCS1	-0.14	N/A	N/A	-2.215
filgrastim	-1.361	0.132	0.492	-0.329
geldanamycin	1.331	N/A	N/A	0.97
triamcinolone acetonide	-0.327	N/A	N/A	-1.951
GSK3B	2	N/A	N/A	0.277
CEBPA	1.933	-0.339	N/A	N/A
APP	-0.182	N/A	0.251	1.839
LY294002	N/A	N/A	N/A	2.24
CD44	1.961	N/A	N/A	-0.277
TLR7/8	N/A	N/A	-2.236	N/A
stallimycin	N/A	N/A	N/A	2.236
bromodeoxyuridine	N/A	N/A	N/A	2.236
SAHM1	N/A	N/A	2.236	N/A
phenacetin	N/A	N/A	2.236	N/A
F2R	2.158	-0.068	N/A	N/A
FAS	0.975	N/A	N/A	1.245
miR-124-3p (and other miRNAs w/seed AAGGCAC)	-2.218	N/A	N/A	N/A
FN1	1.947	N/A	N/A	0.243
HNF4A	1.342	N/A	0.194	-0.651
NF1	N/A	N/A	-2.186	N/A
L-triiodothyronine	N/A	1.067	-1.102	N/A
PPARG	N/A	-1.177	0.986	0.002
PTEN	-0.215	N/A	-1.944	N/A
Interferon alpha	0.581	N/A	N/A	1.573
IRF1	N/A	N/A	N/A	2.153
WT1	1.739	N/A	N/A	-0.412
N-acetyl-L-cysteine	-2.148	N/A	N/A	N/A
EGR2	-1.8	N/A	N/A	0.342
allopurinol	N/A	N/A	2.121	0
IRF3	-0.309	N/A	N/A	1.799
tunicamycin	1.769	N/A	-0.088	-0.25
NLRX1	-1	N/A	1.091	0
hyaluronic acid	N/A	N/A	-2.087	N/A
valproic acid	N/A	1.981	-0.031	0.073
TGFA	-0.127	N/A	N/A	1.944
IFNB1	0.857	N/A	N/A	1.211
TNK1	N/A	N/A	N/A	2
PPRC1	N/A	N/A	-2	N/A
HBA1/HBA2	N/A	N/A	2	N/A
SELPLG	2	N/A	N/A	N/A
JAK	N/A	N/A	N/A	2
SELP	2	N/A	N/A	N/A
MTORC1	N/A	N/A	-1.982	N/A
FAAH	N/A	N/A	-1.982	N/A
4-phenylbutyric acid	N/A	N/A	N/A	-1.982
MAPT	-1.982	N/A	N/A	N/A
ESR2	N/A	-1.982	N/A	N/A
MAP2K5	N/A	N/A	-1.981	N/A
TMEM173	N/A	N/A	N/A	1.98
fenretinide	-1.98	N/A	N/A	N/A
EGF	-0.508	-1.47	N/A	N/A
Sn50 peptide	-1.977	N/A	N/A	N/A
Ap1	N/A	N/A	-1.97	N/A
TBX21	N/A	N/A	N/A	1.967
AHR	N/A	-1.964	N/A	N/A
fenamic acid	N/A	N/A	1.964	N/A
NOS2	N/A	N/A	N/A	1.964
IFNAR1	N/A	N/A	1.96	N/A
CCL5	1.96	N/A	N/A	N/A
PRKCA	N/A	N/A	-1.959	N/A
minocycline	-1.953	N/A	N/A	N/A
BCYRN1	N/A	N/A	1.951	N/A
IFN alpha/beta	N/A	N/A	N/A	1.949
ethanol	N/A	-1.948	N/A	N/A
paclitaxel	N/A	N/A	-1.931	N/A
IFNA4	N/A	N/A	N/A	1.929
IFNA1/IFNA13	N/A	N/A	N/A	1.925
ATM	0.996	N/A	N/A	-0.927
Alpha catenin	N/A	N/A	1.912	N/A
cholesterol	N/A	N/A	N/A	-1.912
androgen	N/A	N/A	1.908	N/A
lomustine	N/A	N/A	1.89	N/A
gentamicin C	N/A	N/A	1.89	N/A
triamterene	N/A	N/A	1.89	N/A
CCND1	N/A	N/A	-1.89	N/A
PTGER4	N/A	N/A	N/A	-1.89
SP110	-1.89	N/A	N/A	0
Ige	0.426	N/A	-0.459	-0.988
dihydrotestosterone	N/A	-1.067	0.797	N/A
CG	-1.825	0	N/A	N/A
NOD2	1.818	N/A	N/A	N/A
IGF1	-0.627	N/A	N/A	-1.174
JQ1	N/A	N/A	1.732	0.064
mibolerone	-0.378	N/A	1.414	N/A
E2F1	N/A	N/A	-1.758	N/A
IKBKG	N/A	N/A	-0.232	1.519
MAPK3	1.067	N/A	-0.659	N/A
IKBKE	0.585	N/A	N/A	1.125
LONP1	N/A	N/A	-1.706	N/A
SERPINF1	N/A	N/A	N/A	1.694
STAT2	N/A	N/A	N/A	1.688
trans-hydroxytamoxifen	1.667	N/A	N/A	N/A
tazemetostat	N/A	N/A	N/A	-1.667
IL5	0.529	0.063	-1.072	N/A
carbonyl cyanide m-chlorophenyl hydrazone	N/A	N/A	-1.664	N/A
SOX11	-1.011	N/A	N/A	-0.647
PNPT1	-0.655	N/A	N/A	-1
NKX2-3	N/A	N/A	1.644	N/A
E. coli B5 lipopolysaccharide	N/A	0.152	-1.486	N/A
EFNA1	N/A	N/A	1.633	N/A
hexachlorobenzene	N/A	N/A	1.633	N/A
STAT5A	N/A	N/A	N/A	1.633
CDK4/6	N/A	N/A	-1.633	N/A
CD247	N/A	N/A	1.633	N/A
plicamycin	-1.633	N/A	N/A	N/A
XBP1	0.14	N/A	1.481	N/A
chloroquine	N/A	N/A	0.208	-1.406
IFN Beta	N/A	N/A	N/A	1.612
BCR (complex)	1.609	N/A	N/A	N/A
SP1	N/A	N/A	N/A	-1.588
trovafloxacin	N/A	N/A	-1.134	-0.447
EP300	N/A	N/A	-1.563	N/A
PGR	0.13	-0.152	-0.365	-0.912
guanidinopropionic acid	N/A	N/A	1.548	N/A
SMAD4	N/A	N/A	N/A	1.544
Pam3-Cys-Ser-Lys4	1.536	N/A	N/A	N/A
carbon tetrachloride	1.534	N/A	N/A	N/A
MAPK1	-0.756	N/A	N/A	-0.777
CXCL12	N/A	N/A	N/A	1.526
26s Proteasome	-1.333	N/A	-0.135	0.053
Mapk	N/A	N/A	-1.513	N/A
Tgf beta	N/A	-1.489	N/A	N/A
MAP3K1	0.996	N/A	N/A	-0.487
SIRT1	N/A	N/A	1.063	0.419
PARP1	1.467	N/A	N/A	N/A
forskolin	N/A	-0.36	1.105	N/A
NR4A1	N/A	N/A	-1.192	-0.264
HSP90B1	N/A	N/A	1.433	N/A
IL15	0.185	N/A	-1.247	N/A
YY1	1.432	N/A	N/A	N/A
IFNA2	0.018	N/A	N/A	1.402
MAP3K8	-0.627	N/A	N/A	0.765
HIF1A	N/A	N/A	0.307	-1.08
zVAD-FMK	-1.387	N/A	N/A	N/A
estrogen	-0.584	0.8	N/A	N/A
D-glucose	1.377	N/A	N/A	N/A
FADD	0.555	N/A	N/A	0.816
FOXO1	0.863	N/A	N/A	-0.504
mir-21	-0.745	0.152	N/A	-0.453
mir-8	N/A	N/A	1.346	N/A
EIF2AK2	1.276	N/A	N/A	0.068
F3	N/A	N/A	-1.342	N/A
erlotinib	-1.342	N/A	N/A	N/A
2-bromoethylamine	N/A	N/A	1.342	N/A
ethionine	N/A	N/A	1.342	N/A
IFNE	N/A	N/A	N/A	1.342
EFNA2	N/A	N/A	1.342	N/A
GPER1	N/A	N/A	-1.342	N/A
TNFSF11	1.331	N/A	N/A	N/A
3M-002	N/A	N/A	-1.304	N/A
vorinostat	-0.735	-0.557	N/A	N/A
lysophosphatidylcholine	1.285	N/A	N/A	N/A
N-formyl-Met-Leu-Phe	N/A	N/A	-1.274	N/A
thioacetamide	N/A	N/A	1.265	N/A
wortmannin	0.787	N/A	N/A	0.471
RELB	N/A	N/A	1.176	0.08
DDIT3	1.254	N/A	N/A	N/A
carrageenan	N/A	N/A	-1.244	N/A
GFI1	-0.896	N/A	-0.346	N/A
MAPK9	N/A	N/A	1.237	N/A
ARNT	N/A	N/A	N/A	-1.236
GAST	N/A	N/A	1.234	N/A
diethylstilbestrol	N/A	-1.229	N/A	N/A
ABCA1	N/A	N/A	1.222	N/A
VCAN	1.195	N/A	N/A	N/A
ciprofloxacin	N/A	N/A	-0.378	-0.816
miR-542-3p (miRNAs w/seed GUGACAG)	N/A	N/A	-1.187	N/A
arachidonic acid	-1.183	N/A	N/A	N/A
miR-155-5p (miRNAs w/seed UAAUGCU)	N/A	N/A	1.182	N/A
phenylbutazone	N/A	N/A	1.172	N/A
IL10	-1.169	N/A	N/A	N/A
CXCR4	N/A	N/A	N/A	1.165
rottlerin	-1.165	N/A	N/A	N/A
mifepristone	N/A	-1.153	N/A	N/A
STAT4	N/A	N/A	N/A	-1.151
FSH	-0.478	0.372	0.291	N/A
levodopa	0.447	N/A	0.187	-0.5
TRIM24	N/A	N/A	N/A	-1.134
estrogen receptor	0	-1.134	N/A	N/A
GH1	N/A	N/A	-1.134	N/A
puromycin aminonucleoside	N/A	N/A	1.134	N/A
SPHK1	1.131	N/A	N/A	N/A
HLX	-1.131	N/A	N/A	N/A
PDX1	N/A	-1	N/A	0.128
C3	1.126	N/A	N/A	N/A
PAX5	-1.124	N/A	N/A	N/A
romidepsin	N/A	N/A	N/A	-1.091
mir-10	N/A	N/A	N/A	1.077
R5020	-1.067	N/A	N/A	N/A
SOX4	N/A	-1.067	N/A	N/A
mycophenolic acid	N/A	N/A	0	1.067
IGF1R	N/A	N/A	1.066	N/A
EBF1	-1.065	N/A	N/A	N/A
iron	N/A	N/A	1.06	N/A
infliximab	N/A	N/A	1.039	N/A
uranyl nitrate	N/A	N/A	0.477	0.555
IL12 (complex)	N/A	N/A	N/A	1.03
ADORA2A	-0.378	N/A	-0.639	N/A
TP63	-0.12	N/A	N/A	-0.894
TIMP3	N/A	N/A	N/A	1
selenomethylselenocysteine	N/A	N/A	-1	N/A
evodiamine	-1	N/A	N/A	N/A
tosylphenylalanyl chloromethyl ketone	N/A	N/A	1	N/A
fluticasone propionate	N/A	1	N/A	N/A
phosphate	N/A	N/A	N/A	1
taurine	N/A	N/A	1	N/A
zerumbone	-1	N/A	N/A	N/A
CLPP	-1	N/A	N/A	N/A
ACSL4	N/A	N/A	1	N/A
napabucasin	-1	N/A	N/A	N/A
cadmium	-1	N/A	N/A	N/A
ZAP70	-1	N/A	N/A	N/A
nilvadipine	N/A	N/A	-1	N/A
bromobenzene	N/A	N/A	1	N/A
RHO	-1	N/A	N/A	N/A
RAF1	-0.794	N/A	N/A	-0.198
COL18A1	N/A	N/A	0.97	N/A
NAMPT	0.952	N/A	N/A	N/A
miR-29b-3p (and other miRNAs w/seed AGCACCA)	N/A	N/A	N/A	0.951
caffeic acid phenethyl ester	-0.842	N/A	0.1	N/A
EDN1	0.058	N/A	-0.873	N/A
TLR3	N/A	N/A	N/A	0.93
NFKB1	0.72	N/A	N/A	-0.199
atorvastatin	0.912	N/A	N/A	N/A
Tnf (family)	0.897	N/A	N/A	N/A
SREBF1	-0.852	N/A	N/A	N/A
ITK	N/A	N/A	N/A	0.849
SREBF2	-0.849	N/A	N/A	N/A
SQSTM1	N/A	N/A	-0.849	N/A
butyric acid	N/A	-0.842	N/A	N/A
actinomycin D	0.765	N/A	-0.068	N/A
RASSF1	N/A	-0.832	N/A	N/A
SCD	-0.831	N/A	N/A	N/A
tamoxifen	N/A	N/A	N/A	-0.822
IKZF1	N/A	N/A	N/A	0.822
IL12A	N/A	N/A	-0.821	N/A
raloxifene	0.816	N/A	N/A	N/A
garcinol	N/A	N/A	0.816	N/A
arsenic trioxide	N/A	N/A	0.813	N/A
CEBPB	-0.698	0.105	N/A	N/A
ADRB	N/A	0	0.629	0.174
PITX2	N/A	N/A	0.798	N/A
FOXO4	0.787	N/A	N/A	N/A
MAPK8	0.186	N/A	-0.584	N/A
TANK	N/A	N/A	0.762	N/A
miR-125b-5p (and other miRNAs w/seed CCCUGAG)	N/A	N/A	N/A	-0.762
mir-132	N/A	N/A	0.762	N/A
CCN5	N/A	-0.762	N/A	N/A
BMP2	N/A	0.762	N/A	N/A
IKZF3	N/A	N/A	N/A	0.762
FOS	N/A	N/A	0.75	0
mir-34	N/A	N/A	-0.737	N/A
TRAF3	N/A	N/A	N/A	0.728
CST5	N/A	N/A	0.728	N/A
KITLG	N/A	N/A	0.715	N/A
ZBTB16	N/A	N/A	0.69	0.022
CASR	N/A	N/A	-0.707	N/A
lenalidomide	N/A	N/A	N/A	-0.707
EIF4E	0	N/A	-0.707	N/A
mir-1	N/A	N/A	N/A	0.705
ETS1	N/A	N/A	N/A	0.679
MAP2K4	N/A	N/A	-0.651	N/A
POR	-0.651	N/A	N/A	N/A
zinc	N/A	N/A	-0.644	N/A
ERBB2	-0.433	N/A	N/A	0.205
tacrolimus	-0.637	N/A	N/A	N/A
HOXA10	N/A	N/A	0.632	N/A
FOXO3	N/A	N/A	N/A	-0.629
IL21	N/A	-0.555	N/A	0.073
INSIG1	0.625	N/A	N/A	N/A
RBM5	N/A	N/A	N/A	-0.625
brefeldin A	N/A	N/A	0.603	N/A
PI3K (complex)	N/A	N/A	-0.587	N/A
ERN1	N/A	N/A	0.585	N/A
N(G)-monomethyl-D-arginine	N/A	N/A	-0.581	N/A
BTK	-0.577	N/A	N/A	N/A
SB203580	-0.576	N/A	N/A	0
Ifn gamma	0.505	N/A	N/A	-0.068
miR-122-5p (miRNAs w/seed GGAGUGU)	0.571	N/A	N/A	N/A
bezafibrate	N/A	N/A	N/A	-0.555
ETS2	-0.555	N/A	N/A	N/A
GPX1	N/A	N/A	-0.555	N/A
TWIST1	-0.547	N/A	N/A	N/A
P38 MAPK	-0.546	N/A	N/A	N/A
SCAP	0.537	N/A	N/A	N/A
CpG oligonucleotide	N/A	N/A	N/A	0.537
mir-155	N/A	N/A	-0.529	N/A
F7	N/A	N/A	-0.528	N/A
CTNNB1	N/A	N/A	N/A	-0.509
mir-22	N/A	N/A	N/A	0.508
anisomycin	-0.501	N/A	N/A	N/A
6-hydroxydopamine	-0.497	N/A	N/A	N/A
RAS	N/A	N/A	-0.49	N/A
ITGB1	0.059	N/A	-0.429	N/A
ERK1/2	0.481	N/A	N/A	N/A
CD38	-0.479	N/A	N/A	N/A
bee venom	-0.283	N/A	-0.192	N/A
SYK	N/A	N/A	0.038	-0.432
TNFSF13B	0.463	N/A	N/A	N/A
10E,12Z-octadecadienoic acid	0.458	N/A	N/A	N/A
beta-carotene	N/A	N/A	0.447	N/A
INHA	0.447	N/A	N/A	N/A
PAF1	N/A	N/A	N/A	0.447
GW9662	N/A	N/A	N/A	0.447
phorbol esters	-0.447	N/A	N/A	N/A
TAL1	N/A	N/A	0.447	N/A
FBXW7	-0.447	N/A	N/A	N/A
MYB	-0.447	N/A	N/A	N/A
NUPR1	N/A	N/A	N/A	-0.447
FLT1	N/A	N/A	N/A	0.447
HOXA9	N/A	N/A	-0.447	N/A
FOXP3	N/A	N/A	0.294	0.152
IL12 (family)	N/A	N/A	N/A	0.411
let-7	N/A	N/A	0.403	N/A
CLDN7	N/A	N/A	0.396	N/A
VHL	N/A	N/A	-0.391	N/A
cephaloridine	0.391	N/A	N/A	N/A
AKT1	-0.342	N/A	N/A	0.039
PDLIM2	N/A	N/A	N/A	0.378
N-Ac-Leu-Leu-norleucinal	-0.372	N/A	N/A	N/A
C5	N/A	N/A	N/A	0.372
NOTCH1	0.371	N/A	N/A	N/A
APOE	N/A	N/A	-0.349	N/A
GNRH1	N/A	N/A	-0.345	N/A
methamphetamine	N/A	N/A	-0.343	N/A
NPC2	N/A	N/A	-0.343	N/A
IL3	-0.052	N/A	N/A	-0.277
IL1	N/A	-0.313	N/A	N/A
Lh	-0.313	N/A	N/A	N/A
TCF3	0.308	N/A	N/A	N/A
MAP2K1	-0.105	N/A	N/A	-0.186
PLG	N/A	N/A	-0.291	N/A
isobutylmethylxanthine	0.271	N/A	N/A	N/A
NFATC1	N/A	N/A	N/A	0.246
LDL	N/A	N/A	N/A	0.239
miR-16-5p (and other miRNAs w/seed AGCAGCA)	0.235	N/A	N/A	N/A
ALOX5	N/A	N/A	-0.228	N/A
8-chlorophenylthio-adenosine 3',5'-cyclic monophosphate	0.223	N/A	N/A	N/A
TIA1	N/A	N/A	-0.221	N/A
3,4,5,3',4'-pentachlorobiphenyl	N/A	N/A	N/A	-0.218
Creb	-0.218	N/A	N/A	N/A
streptozocin	N/A	-0.218	N/A	N/A
CD36	-0.2	N/A	N/A	N/A
NME1	N/A	N/A	N/A	-0.192
BCL2L1	0.175	N/A	N/A	N/A
NR4A2	N/A	N/A	-0.162	N/A
MAPK7	-0.159	N/A	N/A	N/A
IL2RG	-0.152	N/A	N/A	N/A
KLF11	N/A	N/A	N/A	0.152
PSEN1	N/A	N/A	0.152	N/A
17-alpha-ethinylestradiol	N/A	-0.152	N/A	N/A
PRDM1	N/A	0.152	N/A	N/A
genistein	N/A	N/A	N/A	-0.149
resveratrol	N/A	N/A	0.141	N/A
deferoxamine	0.141	N/A	N/A	N/A
FMR1	-0.132	N/A	N/A	N/A
SMARCA4	N/A	0.106	N/A	N/A
SPRY2	N/A	N/A	N/A	0.106
hexamethylene bisacetamide	0.068	N/A	N/A	N/A
S-nitrosoglutathione	N/A	N/A	-0.03	N/A
5-azacytidine	N/A	0.025	N/A	N/A
ELAVL1	N/A	N/A	0.005	N/A
monensin	N/A	N/A	N/A	N/A
AGR2	N/A	N/A	N/A	N/A
nor-binaltorphimine	N/A	N/A	N/A	N/A
lacto-N-fucopentaose III	N/A	N/A	N/A	N/A
2-chloro-dATP	N/A	N/A	N/A	N/A
methyllycaconitine	N/A	N/A	N/A	N/A
cerivastatin	N/A	N/A	N/A	N/A
RP 48740	N/A	N/A	N/A	N/A
LAMA5	N/A	N/A	N/A	N/A
2-deoxyglucose	N/A	N/A	N/A	N/A
1,4-glucan	N/A	N/A	N/A	N/A
glaucocalyxin A	N/A	N/A	N/A	N/A
IFNA21	N/A	N/A	N/A	N/A
tacedinaline	N/A	N/A	N/A	N/A
GPNMB	N/A	N/A	N/A	N/A
BCL6	N/A	N/A	N/A	N/A
leukotriene C4	N/A	N/A	N/A	N/A
GSTM1	N/A	N/A	N/A	N/A
Rp-8-Br-cGMPS	N/A	N/A	N/A	N/A
Ca2+	N/A	N/A	N/A	N/A
CD274	N/A	N/A	N/A	N/A
WDR41	N/A	N/A	N/A	N/A
Shc	N/A	N/A	N/A	N/A
miR-101-5p (miRNAs w/seed AGUUAUC)	N/A	N/A	N/A	N/A
MAPK10	0	N/A	N/A	N/A
RB1-DT	N/A	N/A	N/A	N/A
NSC 270012	N/A	N/A	N/A	N/A
PBX2	N/A	N/A	N/A	N/A
ABCD1	N/A	N/A	N/A	N/A
PSMD8	N/A	N/A	N/A	N/A
rosmarinic acid	N/A	N/A	N/A	N/A
N-ethyl-N-nitrosourea	N/A	N/A	N/A	N/A
CGP77675	N/A	N/A	N/A	N/A
6,7-dinitroquinoxaline-2,3-dione	N/A	N/A	N/A	N/A
1,1-bis(3'-indolyl)-1-(4-trifluoromethyl-phenyl)methane	N/A	N/A	N/A	N/A
OSTM1	N/A	N/A	N/A	N/A
SNRK	N/A	N/A	N/A	N/A
sarcosine	N/A	N/A	N/A	N/A
MSI2	N/A	N/A	N/A	N/A
Atf	N/A	N/A	N/A	N/A
diethylnitrosamine	N/A	N/A	N/A	N/A
MYCL	N/A	N/A	N/A	N/A
PCYT1A	N/A	N/A	N/A	N/A
HDAC1	N/A	N/A	N/A	N/A
HTT	N/A	N/A	N/A	N/A
KIT	N/A	N/A	N/A	N/A
N-acetylglucosamine	N/A	N/A	N/A	N/A
Complement	N/A	N/A	N/A	N/A
propagermanium	N/A	N/A	N/A	N/A
SAFB2	N/A	N/A	N/A	N/A
diglucosyl-diacylglycerol	N/A	N/A	N/A	N/A
ALKBH5	N/A	N/A	N/A	N/A
FGF21	N/A	N/A	N/A	N/A
atipamezole	N/A	N/A	N/A	N/A
RNASEH1	N/A	N/A	N/A	N/A
BCL10	N/A	N/A	N/A	N/A
WAS	N/A	N/A	N/A	N/A
glycoconjugate	N/A	N/A	N/A	N/A
Raf	N/A	N/A	N/A	N/A
PPP3CA	N/A	N/A	N/A	N/A
RMRP	N/A	N/A	N/A	N/A
S100A10	N/A	N/A	N/A	N/A
F2RL3	N/A	N/A	N/A	N/A
CREBBP	N/A	N/A	N/A	N/A
CHL1	N/A	N/A	N/A	N/A
FANCD2	N/A	N/A	N/A	N/A
2,5-hexanedione	N/A	N/A	N/A	N/A
mini-GAGR	N/A	N/A	N/A	N/A
FER1L4	N/A	N/A	N/A	N/A
IFNA16	N/A	N/A	N/A	N/A
glucuronoxylomannan	N/A	N/A	N/A	N/A
SENP5	N/A	N/A	N/A	N/A
Trolox C	N/A	N/A	N/A	N/A
arsenic	N/A	N/A	N/A	N/A
M344	N/A	N/A	N/A	N/A
PLP2	N/A	N/A	N/A	N/A
miR-411-3p (and other miRNAs w/seed AUGUAAC)	N/A	N/A	N/A	N/A
ferric nitrilotriacetate	N/A	N/A	N/A	N/A
PLCB4	N/A	N/A	N/A	N/A
ibutamoren	N/A	N/A	N/A	N/A
5-hydroxytryptophan	N/A	N/A	N/A	N/A
GLUD1	N/A	N/A	N/A	N/A
trimethyltin	N/A	N/A	N/A	N/A
5-iodo-6-amino-1,2-benzopyrone	N/A	N/A	N/A	N/A
PYGO1	N/A	N/A	N/A	N/A
gallic acid	N/A	N/A	N/A	N/A
deoxyspergualin	N/A	N/A	N/A	N/A
GPS1	N/A	N/A	N/A	N/A
RAB1B	N/A	N/A	N/A	N/A
CBX7	N/A	N/A	N/A	N/A
ibotenic acid	N/A	N/A	N/A	N/A
ACOD1	N/A	N/A	N/A	N/A
RHOA	N/A	N/A	N/A	N/A
Ncoa6	N/A	N/A	N/A	N/A
CD2	N/A	N/A	N/A	N/A
phenyl-N-tert-butylnitrone	N/A	N/A	N/A	N/A
R-(+)-p-aminoglutethimide	N/A	N/A	N/A	N/A
gliotoxin	N/A	N/A	N/A	N/A
ZBTB49	N/A	N/A	N/A	N/A
8-aminoadenosine	N/A	N/A	N/A	N/A
ethylenediaminetetraacetic acid	N/A	N/A	N/A	N/A
Miat	N/A	N/A	N/A	N/A
CTOP	N/A	N/A	N/A	N/A
black raspberry extract	N/A	N/A	N/A	N/A
FASLG	N/A	N/A	N/A	N/A
Nrg1	N/A	N/A	N/A	N/A
edaravone	N/A	N/A	N/A	N/A
CD86	N/A	N/A	N/A	N/A
TLR1	N/A	N/A	N/A	N/A
yohimbine	N/A	N/A	N/A	N/A
ferric citrate	N/A	N/A	N/A	N/A
aristolochic acid I	N/A	N/A	N/A	N/A
VAV1	N/A	N/A	N/A	N/A
Dynamin	N/A	N/A	N/A	N/A
LMNA	N/A	N/A	N/A	N/A
CHD1	N/A	N/A	N/A	N/A
Hottip	N/A	N/A	N/A	N/A
PAX9	N/A	N/A	N/A	N/A
zileuton	N/A	N/A	N/A	N/A
tyrphostin AG 127	N/A	N/A	N/A	N/A
CSF1R	N/A	N/A	N/A	N/A
cromakalim	N/A	N/A	N/A	N/A
HNRNPA0	N/A	N/A	N/A	N/A
BCL2L14	N/A	N/A	N/A	N/A
Smad2/3	N/A	N/A	N/A	N/A
TET1	N/A	N/A	N/A	N/A
T 0070907	N/A	N/A	N/A	N/A
long-chain alcohol	N/A	N/A	N/A	N/A
SGPL1	N/A	N/A	N/A	N/A
epiallopregnanolone	N/A	N/A	N/A	N/A
SNRPE	N/A	N/A	N/A	N/A
RYR2	N/A	N/A	N/A	N/A
interferon beta-1a	N/A	N/A	N/A	N/A
gelam honey	N/A	N/A	N/A	N/A
CAMK2	N/A	N/A	N/A	N/A
tripterine	N/A	N/A	N/A	N/A
ASS1	N/A	N/A	N/A	N/A
CSK	N/A	N/A	N/A	N/A
APOA1	N/A	N/A	N/A	N/A
FRAT1	N/A	N/A	N/A	N/A
SRSF2	N/A	N/A	N/A	N/A
HELLS	N/A	N/A	N/A	N/A
LTBR	N/A	N/A	N/A	N/A
olanzapine	N/A	N/A	N/A	N/A
BATF2	N/A	N/A	N/A	N/A
MUC2	N/A	N/A	N/A	N/A
scopolamine	N/A	N/A	N/A	N/A
Gap	N/A	N/A	N/A	N/A
sodium metavanadate	N/A	N/A	N/A	N/A
yisuishengxuegranule	N/A	N/A	N/A	N/A
PLA2G10	N/A	N/A	N/A	N/A
NCOA6	N/A	N/A	N/A	N/A
8-hydroxyeicosapentaenoic acid	N/A	N/A	N/A	N/A
SP2	N/A	N/A	N/A	N/A
cholesterol sulfate	N/A	N/A	N/A	N/A
ST6GAL1	N/A	N/A	N/A	N/A
mitomycin C	N/A	N/A	0	N/A
EXT2	N/A	N/A	N/A	N/A
C4A/C4B	N/A	N/A	N/A	N/A
CXCL1	N/A	N/A	N/A	N/A
glucose oxidase	N/A	N/A	N/A	N/A
ZYX	N/A	N/A	N/A	N/A
L-threo-safingol	N/A	N/A	N/A	N/A
CTDSPL	N/A	N/A	N/A	N/A
EGR3	N/A	N/A	N/A	N/A
nisoldipine	N/A	N/A	N/A	N/A
thymidine	N/A	N/A	N/A	N/A
RG108	N/A	N/A	N/A	N/A
cibacron blue F 3GA	N/A	N/A	N/A	N/A
HOXA4	N/A	N/A	N/A	N/A
PTPRE	N/A	N/A	N/A	N/A
mercuric chloride	N/A	N/A	N/A	N/A
sodium chloride	N/A	N/A	N/A	N/A
UBE2V1	N/A	N/A	N/A	N/A
Slpi (includes others)	N/A	N/A	N/A	N/A
SMAD3	N/A	N/A	N/A	N/A
aurapten	N/A	N/A	N/A	N/A
GTF2B	N/A	N/A	N/A	N/A
Lysosomal Protease	N/A	N/A	N/A	N/A
CAPN3	N/A	N/A	N/A	N/A
SERPINE1	N/A	N/A	N/A	N/A
brivudine	N/A	N/A	N/A	N/A
BML-284	N/A	N/A	N/A	N/A
JINK1/2	N/A	N/A	N/A	N/A
ficusin	N/A	N/A	N/A	N/A
PPARα-RXRα	N/A	N/A	N/A	N/A
MAP4K1	N/A	N/A	N/A	N/A
acetic acid	N/A	N/A	N/A	N/A
APOA4	N/A	N/A	N/A	N/A
epoxyeicosatrienoic acid analog B	N/A	N/A	N/A	N/A
TRIM50	N/A	N/A	N/A	N/A
KLRD1	N/A	N/A	N/A	N/A
saikosaponin A	N/A	N/A	N/A	N/A
CSRP3	N/A	N/A	N/A	N/A
8-cyclopentyl-1,3-dipropylxanthine	N/A	N/A	N/A	N/A
SERPINB5	N/A	N/A	N/A	N/A
Ck2	N/A	N/A	N/A	N/A
CSN1S1	N/A	N/A	N/A	N/A
RPE65	N/A	N/A	N/A	N/A
bacterial lipopolysaccharides	N/A	N/A	N/A	N/A
oleoylethanolamide	N/A	N/A	N/A	N/A
PDCD4	N/A	N/A	N/A	N/A
mir-613	N/A	N/A	N/A	N/A
aldesleukin	N/A	N/A	N/A	N/A
acrylamide	N/A	N/A	N/A	N/A
calcipotriene	N/A	N/A	N/A	N/A
TFIIA	N/A	N/A	N/A	N/A
sGC	N/A	N/A	N/A	N/A
tridecanoic acid	N/A	N/A	N/A	N/A
1-o-hexadecyl-2-o-methyl-rac-glycerol	N/A	N/A	N/A	N/A
DDX21	N/A	N/A	N/A	N/A
noscapine	N/A	N/A	N/A	N/A
NPS	N/A	N/A	N/A	N/A
CYSLTR1	N/A	N/A	N/A	N/A
RAD50	N/A	N/A	N/A	N/A
aplidine	N/A	N/A	N/A	N/A
cordycepin	N/A	N/A	N/A	N/A
BRD2	N/A	N/A	N/A	N/A
methyl palmitate	N/A	N/A	N/A	N/A
CEP-1347	N/A	N/A	N/A	N/A
MLIP	N/A	N/A	N/A	N/A
lestaurtinib	N/A	N/A	N/A	N/A
NCR1	N/A	N/A	N/A	N/A
miR-182-5p (and other miRNAs w/seed UUGGCAA)	N/A	N/A	N/A	N/A
PTPRR	N/A	N/A	N/A	N/A
BMP10	N/A	N/A	N/A	N/A
CELA1	N/A	N/A	N/A	N/A
RNF20	N/A	N/A	N/A	N/A
MUC4	N/A	N/A	N/A	N/A
imiquimod	N/A	N/A	N/A	N/A
SRI-29132	N/A	N/A	N/A	N/A
CTBP1	N/A	N/A	N/A	N/A
allotrap 1258	N/A	N/A	N/A	N/A
NRG1	N/A	N/A	N/A	N/A
ACKR2	N/A	N/A	N/A	N/A
mir-622	N/A	N/A	N/A	N/A
ARHGDIG	N/A	N/A	N/A	N/A
LRP6	N/A	N/A	N/A	N/A
ZNF613	N/A	N/A	N/A	N/A
mir-331	N/A	N/A	N/A	N/A
allopregnanolone	N/A	N/A	N/A	N/A
levamisole	N/A	N/A	N/A	N/A
TREX1	N/A	N/A	N/A	N/A
CAPN1	N/A	N/A	N/A	N/A
miR-202-3p (and other miRNAs w/seed GAGGUAU)	N/A	N/A	N/A	N/A
COX6A2	N/A	N/A	N/A	N/A
thromboxane A2	N/A	N/A	N/A	N/A
NEDD4	N/A	N/A	N/A	N/A
RLIM	N/A	N/A	N/A	N/A
PIM1	N/A	N/A	N/A	N/A
cardamomin	N/A	N/A	N/A	N/A
coconut oil	N/A	N/A	N/A	N/A
OGT	N/A	N/A	N/A	N/A
RNASEL	N/A	N/A	N/A	N/A
PPP1R3C	N/A	N/A	N/A	N/A
GHRHR	N/A	N/A	N/A	N/A
beta-cyclodextrin	N/A	N/A	N/A	N/A
TIGAR	N/A	N/A	N/A	N/A
RPSA	N/A	N/A	N/A	N/A
Klra7 (includes others)	N/A	N/A	N/A	N/A
RB1CC1	N/A	N/A	N/A	N/A
ginsenoside Rb1	N/A	N/A	N/A	N/A
6-n-octylaminouracil	N/A	N/A	N/A	N/A
pustulan	N/A	N/A	N/A	N/A
omalizumab	N/A	N/A	N/A	N/A
RAD51C	N/A	N/A	N/A	N/A
USP17L2 (includes others)	N/A	N/A	N/A	N/A
SH-130	N/A	N/A	N/A	N/A
PCGF6	N/A	N/A	N/A	N/A
flunitrazepam	N/A	N/A	N/A	N/A
UBE3A	N/A	N/A	N/A	N/A
HDAC5	N/A	N/A	N/A	N/A
justicidin A	N/A	N/A	N/A	N/A
F2RL1	N/A	N/A	N/A	N/A
TCF12	N/A	N/A	N/A	N/A
etretinate	N/A	N/A	N/A	N/A
V2+	N/A	N/A	N/A	N/A
peroxynitrite	N/A	N/A	N/A	N/A
RASGRP2	N/A	N/A	N/A	N/A
ATP-gamma-S	N/A	N/A	N/A	N/A
nitroglycerin	N/A	N/A	N/A	N/A
PIAS2	N/A	N/A	N/A	N/A
TRIM36	N/A	N/A	N/A	N/A
4-tert-octylphenol	N/A	N/A	N/A	N/A
ETS1-AS1	N/A	N/A	N/A	N/A
USP18	N/A	N/A	N/A	N/A
miR-7a-5p (and other miRNAs w/seed GGAAGAC)	N/A	N/A	N/A	N/A
IER3	N/A	N/A	N/A	N/A
maslinic acid	N/A	N/A	N/A	N/A
FGFR3	N/A	N/A	N/A	N/A
cyanidin 3-O-glucoside	N/A	N/A	N/A	N/A
Nos	N/A	N/A	N/A	N/A
NTRK2	N/A	N/A	N/A	N/A
LTB4R/LTB4R2	N/A	N/A	N/A	N/A
U 50488H	N/A	N/A	N/A	N/A
H2BC21	N/A	N/A	N/A	N/A
SEMA4D	N/A	N/A	N/A	N/A
theophylline	N/A	N/A	N/A	N/A
PSAP	N/A	N/A	N/A	N/A
Stat1-Stat3	N/A	N/A	N/A	N/A
S1PR3	N/A	N/A	N/A	N/A
terbutaline	N/A	N/A	N/A	N/A
glucosamine-2-O-methyl inositol octadecyl phosphate	N/A	N/A	N/A	N/A
DYNLL1	N/A	N/A	N/A	N/A
geranylgeranylacetone	N/A	N/A	N/A	N/A
TERF2	N/A	N/A	N/A	N/A
PS-1145	N/A	N/A	N/A	N/A
IBSP	N/A	N/A	N/A	N/A
FOXP1	N/A	N/A	N/A	N/A
CRY1	N/A	N/A	N/A	N/A
dimethyl succinate	N/A	N/A	N/A	N/A
vanadate	N/A	N/A	N/A	N/A
Z-551	N/A	N/A	N/A	N/A
growth factor receptor	N/A	N/A	N/A	N/A
Esr1-Estrogen-Sp1	N/A	N/A	N/A	N/A
NGFR	N/A	N/A	N/A	N/A
MAPK13	N/A	N/A	N/A	N/A
TRIM67	N/A	N/A	N/A	N/A
Pla2g2a	N/A	N/A	N/A	N/A
quisqualic acid	N/A	N/A	N/A	N/A
2,3,4,7,8-pentachlorodibenzofuran	N/A	N/A	N/A	N/A
DPP-23	N/A	N/A	N/A	N/A
Tpl2 kinase inhibitor	N/A	N/A	N/A	N/A
VLDLR	N/A	N/A	N/A	N/A
TNFRSF4	N/A	N/A	N/A	N/A
n-nitrosomethylbenzylamine	N/A	N/A	N/A	N/A
ZNF467	N/A	N/A	N/A	N/A
PRKD2	N/A	N/A	N/A	N/A
CREBZF	N/A	N/A	N/A	N/A
ADIPOR2	N/A	N/A	N/A	N/A
PCGF5	N/A	N/A	N/A	N/A
LCK	N/A	N/A	N/A	N/A
SLC1A5	N/A	N/A	N/A	N/A
FAU	N/A	N/A	N/A	N/A
cyclic GMP	N/A	N/A	N/A	N/A
lapatinib/pazopanib	N/A	N/A	N/A	N/A
HNRNPK	N/A	N/A	N/A	N/A
ADCY	N/A	N/A	N/A	N/A
IFNA8	N/A	N/A	N/A	N/A
coomassie brilliant blue	N/A	N/A	N/A	N/A
MLST8	N/A	N/A	N/A	N/A
HNRNPD	N/A	N/A	N/A	N/A
PLEC	N/A	N/A	N/A	N/A
CAY10397	N/A	N/A	N/A	N/A
dalfampridine	N/A	N/A	N/A	N/A
TMCG	N/A	N/A	N/A	N/A
Jpx	N/A	N/A	N/A	N/A
RHBDF2	N/A	N/A	N/A	N/A
IFN type 1	N/A	N/A	N/A	N/A
mir-196	N/A	N/A	N/A	N/A
IRAK3	N/A	N/A	N/A	N/A
vasopressins	N/A	N/A	N/A	N/A
PLA2R1	N/A	N/A	N/A	N/A
IFNLR1	N/A	N/A	N/A	N/A
3-hydroxyflavone	N/A	N/A	N/A	N/A
NUMBL	N/A	N/A	N/A	N/A
RING1	N/A	N/A	N/A	N/A
NPC 15437	N/A	N/A	N/A	N/A
RFX3	N/A	N/A	N/A	N/A
VANGL1	N/A	N/A	N/A	N/A
p-chloroamphetamine	N/A	N/A	N/A	N/A
CIC	N/A	N/A	N/A	N/A
GRP	N/A	N/A	N/A	N/A
corticotropin	N/A	N/A	N/A	N/A
PRKCSH	N/A	N/A	N/A	N/A
CNBP	N/A	N/A	N/A	N/A
miR-34a-5p (and other miRNAs w/seed GGCAGUG)	N/A	N/A	N/A	N/A
TAB1	N/A	N/A	N/A	N/A
BL-V8-310	N/A	N/A	N/A	N/A
n-6 docosapentaenoic acid	N/A	N/A	N/A	N/A
PLCG2	N/A	N/A	N/A	N/A
FZD9	N/A	N/A	N/A	N/A
NCOA2	N/A	N/A	N/A	N/A
ACVR1B	N/A	N/A	N/A	N/A
Gamma tubulin	N/A	N/A	N/A	N/A
miR-148a-3p (and other miRNAs w/seed CAGUGCA)	N/A	N/A	N/A	N/A
griseofulvin	N/A	N/A	N/A	N/A
PDE6B	N/A	N/A	N/A	N/A
UPF2	N/A	N/A	N/A	N/A
cyclosporin	N/A	N/A	N/A	N/A
ZNF503-AS1	N/A	N/A	N/A	N/A
RNF111	N/A	N/A	N/A	N/A
nitrous oxide	N/A	N/A	N/A	N/A
bicuculline	N/A	N/A	N/A	N/A
6-cyano-7-nitroquinoxaline-2,3-dione	N/A	N/A	N/A	N/A
polysaccharide	N/A	N/A	N/A	N/A
ginkgolide A	N/A	N/A	N/A	N/A
IFNA10	N/A	N/A	N/A	N/A
AP2S1	N/A	N/A	N/A	N/A
ISCU	N/A	N/A	N/A	N/A
ginsenoside Rh2	N/A	N/A	N/A	N/A
1-(3-chlorophenyl)piperazine	N/A	N/A	N/A	N/A
Beta Arrestin	N/A	N/A	N/A	N/A
CEBPD	N/A	N/A	N/A	N/A
azetidyl-2-carboxylic acid	N/A	N/A	N/A	N/A
SERPINC1	N/A	N/A	N/A	N/A
QRFP	N/A	N/A	N/A	N/A
pictilisib	N/A	N/A	N/A	N/A
LPL	N/A	N/A	N/A	N/A
MID1	N/A	N/A	N/A	N/A
IRS1	N/A	N/A	N/A	N/A
SOD1	N/A	N/A	N/A	N/A
GRM5	N/A	N/A	N/A	N/A
remifentanil	N/A	N/A	N/A	N/A
TRPC4AP	N/A	N/A	N/A	N/A
buserelin	N/A	N/A	N/A	N/A
zinc tetrakis-(diisopropyl-guanidine) phthalocyanine	N/A	N/A	N/A	N/A
amino acids	N/A	N/A	N/A	N/A
Boc-D-FMK	N/A	N/A	N/A	N/A
SOCS2-AS1	N/A	N/A	N/A	N/A
pentosan polysulfate	N/A	N/A	N/A	N/A
RASSF10	N/A	N/A	N/A	N/A
PLA2G1B	N/A	N/A	N/A	N/A
RNF19A	N/A	N/A	N/A	N/A
Pde	N/A	N/A	N/A	N/A
hydroxyl radical	N/A	N/A	N/A	N/A
SD-282	N/A	N/A	N/A	N/A
C1QL1	N/A	N/A	N/A	N/A
tylophorine	N/A	N/A	N/A	N/A
MEL T1	N/A	N/A	N/A	N/A
GYKI 52466	N/A	N/A	N/A	N/A
TRIM32	N/A	N/A	N/A	N/A
AP20187	N/A	N/A	N/A	N/A
MDM4	N/A	N/A	N/A	N/A
SMAD2	N/A	N/A	N/A	N/A
palytoxin	N/A	N/A	N/A	N/A
RNASEH2B	N/A	N/A	N/A	N/A
PRKG2	N/A	N/A	N/A	N/A
poractant alfa	N/A	N/A	N/A	N/A
NUCB2	N/A	N/A	N/A	N/A
MARCKS	N/A	N/A	N/A	N/A
D-sphingosine	N/A	N/A	N/A	N/A
VRK2	N/A	N/A	N/A	N/A
5-methoxytryptophan	N/A	N/A	N/A	N/A
tetrakis-(diisopropyl-guanidine) phthalocyanine	N/A	N/A	N/A	N/A
MPL	N/A	N/A	N/A	N/A
JAK1/2	N/A	N/A	N/A	N/A
ketamine	N/A	N/A	N/A	N/A
RAMP3	N/A	N/A	N/A	N/A
clonidine	N/A	N/A	N/A	N/A
PTGER1	N/A	N/A	N/A	N/A
SH2B2	N/A	N/A	N/A	N/A
PLEKHA2	N/A	N/A	N/A	N/A
PPY	N/A	N/A	N/A	N/A
IRAK4	N/A	N/A	N/A	N/A
lanthanum chloride	N/A	N/A	N/A	N/A
SU5402	N/A	N/A	N/A	N/A
3,7-dimethyl-1-propargylxanthine	N/A	N/A	N/A	N/A
CD14	N/A	N/A	N/A	N/A
NTS	N/A	N/A	N/A	N/A
IFNA5	N/A	N/A	N/A	N/A
ALX4	N/A	N/A	N/A	N/A
MED21	N/A	N/A	N/A	N/A
8-chloroadenosine	N/A	N/A	N/A	N/A
mediator	N/A	N/A	N/A	N/A
gataparsen	N/A	N/A	N/A	N/A
ABCB7	N/A	N/A	N/A	N/A
delta-9-tetrahydrocannabinol	N/A	N/A	N/A	N/A
MDC1	N/A	N/A	N/A	N/A
magnolol	N/A	N/A	N/A	N/A
AGTRAP	N/A	N/A	N/A	N/A
NBN	N/A	N/A	N/A	N/A
NANOG	N/A	N/A	N/A	N/A
domoic acid	N/A	N/A	N/A	N/A
tegaserod	N/A	N/A	N/A	N/A
NAGLU	N/A	N/A	N/A	N/A
PIN1	N/A	N/A	N/A	N/A
KRT8	N/A	N/A	N/A	N/A
PLAUR	N/A	N/A	N/A	N/A
lobeline	N/A	N/A	N/A	N/A
PSMB9	N/A	N/A	N/A	N/A
mir-101	N/A	N/A	N/A	N/A
TAF4B	N/A	N/A	N/A	N/A
Ac-DEVD-CHO	N/A	N/A	N/A	N/A
HMGA2	N/A	N/A	N/A	N/A
NFKBIE	N/A	N/A	N/A	N/A
LGALS8	N/A	N/A	N/A	N/A
ULK4	N/A	N/A	N/A	N/A
DUSP5	N/A	N/A	N/A	N/A
bucladesine	N/A	N/A	N/A	N/A
SPTBN1	N/A	N/A	N/A	N/A
NMU	N/A	N/A	N/A	N/A
(R)-5-(2-azetidnylmethoxy)-2-chloropyridine	N/A	N/A	N/A	N/A
MMD	N/A	N/A	N/A	N/A
indirubin	N/A	N/A	N/A	N/A
MXD4	N/A	N/A	N/A	N/A
KCNA1	N/A	N/A	N/A	N/A
miR-10a-5p (and other miRNAs w/seed ACCCUGU)	N/A	N/A	N/A	N/A
PTPN3	N/A	N/A	N/A	N/A
G-Actin	N/A	N/A	N/A	N/A
cholic acid	N/A	N/A	N/A	N/A
PELP1	N/A	N/A	N/A	N/A
SLC48A1	N/A	N/A	N/A	N/A
Ppp1cc	N/A	N/A	N/A	N/A
EHD1	N/A	N/A	N/A	N/A
EIF3A	N/A	N/A	N/A	N/A
GATAD2B	N/A	N/A	N/A	N/A
formoterol	N/A	N/A	N/A	N/A
ACOT8	N/A	N/A	N/A	N/A
okadaic acid	N/A	N/A	N/A	N/A
ECSIT	N/A	N/A	N/A	N/A
thymine	N/A	N/A	N/A	N/A
CD4	N/A	N/A	N/A	N/A
TERT	N/A	N/A	N/A	N/A
GPHA2	N/A	N/A	N/A	N/A
SMURF2	N/A	N/A	N/A	N/A
KIFAP3	N/A	N/A	N/A	N/A
PD 168393	N/A	N/A	N/A	N/A
LINC00853	N/A	N/A	N/A	N/A
AG 879	N/A	N/A	N/A	N/A
PTK2	N/A	N/A	N/A	N/A
TRIM5	N/A	N/A	N/A	N/A
nicorandil	N/A	N/A	N/A	N/A
alvespimycin	N/A	N/A	N/A	N/A
pituitary adenylate cyclase-activating polypeptide	N/A	N/A	N/A	N/A
NFKBIB	N/A	N/A	N/A	N/A
exendin(9-39) amide	N/A	N/A	N/A	N/A
BQ-788	N/A	N/A	N/A	N/A
interferon beta-1b	N/A	N/A	N/A	N/A
RLN2	N/A	N/A	N/A	N/A
Calcineurin A-Calcineurin B-Runx1	N/A	N/A	N/A	N/A
GW 5074	N/A	N/A	N/A	N/A
Rap1	N/A	N/A	N/A	N/A
potassium iodide	N/A	N/A	N/A	N/A
endothelin receptor	N/A	N/A	N/A	N/A
SIRT7	N/A	N/A	N/A	N/A
miR-331-5p (and other miRNAs w/seed UAGGUAU)	N/A	N/A	N/A	N/A
Cop9 Signalosome	N/A	N/A	N/A	N/A
Trk Receptor	N/A	N/A	N/A	N/A
cyclopentenone	N/A	N/A	N/A	N/A
asbestos	N/A	N/A	N/A	N/A
D-glucosaminylphosphatidylinositol	N/A	N/A	N/A	N/A
Ifn	N/A	N/A	N/A	N/A
SFN	N/A	N/A	N/A	N/A
3-beta,17-beta-androstanediol	N/A	N/A	N/A	N/A
GALP	N/A	N/A	N/A	N/A
miR-199a-5p (and other miRNAs w/seed CCAGUGU)	N/A	N/A	N/A	N/A
LPAR1	N/A	N/A	N/A	N/A
NSD1	N/A	N/A	N/A	N/A
BAX	N/A	N/A	N/A	N/A
POP-2',2'-dimethylpropanediol	N/A	N/A	N/A	N/A
cevimeline	N/A	N/A	N/A	N/A
TFAP2A	N/A	N/A	N/A	N/A
dihydro-beta-erythroidine	N/A	N/A	N/A	N/A
SYK/ZAP	N/A	N/A	N/A	N/A
N-t-Boc-Phe-D-Leu-Phe-D-Leu-Phe	N/A	N/A	N/A	N/A
SEC63	N/A	N/A	N/A	N/A
RASGRF2	N/A	N/A	N/A	N/A
1,1-bis(3'-indolyl)-1-(4-chlorophenyl)methane	N/A	N/A	N/A	N/A
RNA polymerase II	N/A	N/A	N/A	N/A
THEM4	N/A	N/A	N/A	N/A
4-nonylphenol	N/A	N/A	N/A	N/A
CDK5R2	N/A	N/A	N/A	N/A
Nedd4	N/A	N/A	N/A	N/A
allyl isothiocyanate	N/A	N/A	N/A	N/A
CTCF	N/A	N/A	N/A	N/A
FCN1	N/A	N/A	N/A	N/A
TFRC	N/A	N/A	N/A	N/A
SPINT1	N/A	N/A	N/A	N/A
CALCR	N/A	N/A	N/A	N/A
Clathrin	N/A	N/A	N/A	N/A
WWP2	N/A	N/A	N/A	N/A
HERC5	N/A	N/A	N/A	N/A
PPP1CA	N/A	N/A	N/A	N/A
PRG3	N/A	N/A	N/A	N/A
DOK1	N/A	N/A	N/A	N/A
USP19	N/A	N/A	N/A	N/A
ALB	N/A	N/A	N/A	N/A
venlafaxine	N/A	N/A	N/A	N/A
ANKHD1/ANKHD1-EIF4EBP3	N/A	N/A	N/A	N/A
tretinoin tocoferil	N/A	N/A	N/A	N/A
BMS-690514	N/A	N/A	N/A	N/A
thenoyltrifluoroacetone	N/A	N/A	N/A	N/A
FGF14	N/A	N/A	N/A	N/A
ganglioside GT1	N/A	N/A	N/A	N/A
Snhg5	N/A	N/A	N/A	N/A
NFATC3	N/A	N/A	N/A	N/A
NPC1	N/A	N/A	N/A	N/A
AFP	N/A	N/A	N/A	N/A
BMX	N/A	N/A	N/A	N/A
IL1RN	N/A	N/A	N/A	N/A
EXOSC10	N/A	N/A	N/A	N/A
IL16	N/A	N/A	N/A	N/A
fish oils	N/A	N/A	N/A	N/A
PLK2	N/A	N/A	N/A	N/A
LIMA1	N/A	N/A	N/A	N/A
OXTR	N/A	N/A	N/A	N/A
TMEM9B	N/A	N/A	N/A	N/A
SCN7A	N/A	N/A	N/A	N/A
PIGG	N/A	N/A	N/A	N/A
DEF6	N/A	N/A	N/A	N/A
TFAP2C	N/A	N/A	N/A	N/A
propyl gallate	N/A	N/A	N/A	N/A
IFNAR2	N/A	N/A	N/A	N/A
RPS6KA4	N/A	N/A	N/A	N/A
TFF1	N/A	N/A	N/A	N/A
gabapentin	N/A	N/A	N/A	N/A
miR-142-3p (and other miRNAs w/seed GUAGUGU)	N/A	N/A	N/A	N/A
Col17a1	N/A	N/A	N/A	N/A
PD173074	N/A	N/A	N/A	N/A
glutamyl-Se-methylselenocysteine	N/A	N/A	N/A	N/A
clusterin antisense oligonucleotide	N/A	N/A	N/A	N/A
taprostene	N/A	N/A	N/A	N/A
PLAA	N/A	N/A	N/A	N/A
1'-acetoxychavicol acetate	N/A	N/A	N/A	N/A
chalcone-24	N/A	N/A	N/A	N/A
CD3E	N/A	N/A	N/A	N/A
hydrochloric acid	N/A	N/A	N/A	N/A
palmitoyl-Cys((RS)-2,3-di(palmitoyloxy)-propyl)-Ala-Gly-OH	N/A	N/A	N/A	N/A
KLRC4-KLRK1/KLRK1	N/A	N/A	N/A	N/A
mir-130	N/A	N/A	N/A	N/A
DNAJB6	N/A	N/A	N/A	N/A
BG60	N/A	N/A	N/A	N/A
SENP1	N/A	N/A	N/A	N/A
VAV2	N/A	N/A	N/A	N/A
ZFHX3	N/A	N/A	N/A	N/A
G protein alpha	N/A	N/A	N/A	N/A
tranylcypromine	N/A	N/A	N/A	N/A
lith-O-Asp	N/A	N/A	N/A	N/A
PTGS2	N/A	N/A	N/A	N/A
CAT	N/A	N/A	N/A	N/A
teleocidins	N/A	N/A	N/A	N/A
prostaglandin D2	N/A	N/A	N/A	N/A
(4-(3-chlorophenyl)piperazin-1-yl)(2-ethoxyphenyl)methanone	N/A	N/A	N/A	N/A
TCOF1	N/A	N/A	N/A	N/A
ELL	N/A	N/A	N/A	N/A
FUBP1	N/A	N/A	N/A	N/A
Histone h4	N/A	N/A	N/A	N/A
Srebp	N/A	N/A	N/A	N/A
GCLM	N/A	N/A	N/A	N/A
STC1	N/A	N/A	N/A	N/A
GATA3	N/A	N/A	N/A	N/A
GADD45GIP1	N/A	N/A	N/A	N/A
ginkgolide B	N/A	N/A	N/A	N/A
2',3'-dialdehyde ATP	N/A	N/A	N/A	N/A
POU2AF1	N/A	N/A	N/A	N/A
S100P	N/A	N/A	N/A	N/A
PD173955	N/A	N/A	N/A	N/A
ACVRL1	N/A	N/A	N/A	N/A
IP6K1	N/A	N/A	N/A	N/A
rituximab	N/A	N/A	N/A	N/A
PARPBP	N/A	N/A	N/A	N/A
LMX1A	N/A	N/A	N/A	N/A
POLR2A	N/A	N/A	N/A	N/A
amantadine	N/A	N/A	N/A	N/A
CHRNA3	N/A	N/A	N/A	N/A
MAF1	N/A	N/A	N/A	N/A
mir-199	N/A	N/A	N/A	N/A
POP-1',3'-propanediol	N/A	N/A	N/A	N/A
SHARPIN	N/A	N/A	N/A	N/A
anhydrovitamin A	N/A	N/A	N/A	N/A
GNRH2	N/A	N/A	N/A	N/A
HSPA1A/HSPA1B	N/A	N/A	N/A	N/A
12(S)-hydroxyeicosatetraenoic acid	N/A	N/A	N/A	N/A
RFX2	N/A	N/A	N/A	N/A
PTGFR	N/A	N/A	N/A	N/A
5-thio-D-glucose	N/A	N/A	N/A	N/A
ATXN3	N/A	N/A	N/A	N/A
Stat5b dimer	N/A	N/A	N/A	N/A
ULK1	N/A	N/A	N/A	N/A
ADCYAP1R1	N/A	N/A	N/A	N/A
PSMB8	N/A	N/A	N/A	N/A
dalcetrapib	N/A	N/A	N/A	N/A
GnRH-A	N/A	N/A	N/A	N/A
dexfenfluramine	N/A	N/A	N/A	N/A
LRRK2	N/A	N/A	N/A	N/A
PHF10	N/A	N/A	N/A	N/A
PRNP	N/A	N/A	N/A	N/A
BN 50730	N/A	N/A	N/A	N/A
leuprolide	N/A	N/A	N/A	N/A
NQO1	N/A	N/A	N/A	N/A
beta-glucuronidase	N/A	N/A	N/A	N/A
SDHA	N/A	N/A	N/A	N/A
paroxetine	N/A	N/A	N/A	N/A
phytol	N/A	N/A	N/A	N/A
ITGA3	N/A	N/A	N/A	N/A
TPR	N/A	N/A	N/A	N/A
CDH1	N/A	N/A	N/A	N/A
3-nitropropionic acid	N/A	N/A	N/A	N/A
ELOC	N/A	N/A	N/A	N/A
anthralin	N/A	N/A	N/A	N/A
cyanocobalamin	N/A	N/A	N/A	N/A
PRKAA1	N/A	N/A	N/A	N/A
KCNE3	N/A	N/A	N/A	N/A
SMYD3	N/A	N/A	N/A	N/A
IPI 493	N/A	N/A	N/A	N/A
LILRA3	N/A	N/A	N/A	N/A
GPR18	N/A	N/A	N/A	N/A
BUD23	N/A	N/A	N/A	N/A
PKA-I	N/A	N/A	N/A	N/A
NR3C2	N/A	N/A	N/A	N/A
SH3RF1	N/A	N/A	N/A	N/A
ryanodine	N/A	N/A	N/A	N/A
SQ 22536	N/A	N/A	N/A	N/A
selfotel	N/A	N/A	N/A	N/A
glycochenodeoxycholate	N/A	N/A	N/A	N/A
DDX17	N/A	N/A	N/A	N/A
triptorelin	N/A	N/A	N/A	N/A
IFNK	N/A	N/A	N/A	N/A
BHLHA15	N/A	N/A	N/A	N/A
TSPO	N/A	N/A	N/A	N/A
LRRC4	N/A	N/A	N/A	N/A
POLDIP3	N/A	N/A	N/A	N/A
SLC1A2	N/A	N/A	N/A	N/A
EFNA5	N/A	N/A	0	N/A
astressin 2B	N/A	N/A	N/A	N/A
PIM3	N/A	N/A	N/A	N/A
3-aminobenzamide	N/A	N/A	N/A	N/A
lemairamin	N/A	N/A	N/A	N/A
POP-1',4'-butanediol	N/A	N/A	N/A	N/A
dec-RVKR-CMK	N/A	N/A	N/A	N/A
Smad	N/A	N/A	N/A	N/A
PROC	N/A	N/A	N/A	N/A
ANKS1A	N/A	N/A	N/A	N/A
1,2-dimethylhydrazine	N/A	N/A	N/A	N/A
desmopressin	N/A	N/A	N/A	N/A
NAB2	N/A	N/A	N/A	N/A
GCLC	N/A	N/A	N/A	N/A
prazosin	N/A	N/A	N/A	N/A
CLEC11A	N/A	N/A	N/A	N/A
NOX1	N/A	N/A	N/A	N/A
cis-urocanic acid	N/A	N/A	N/A	N/A
PS-K	N/A	N/A	N/A	N/A
tamsulosin	N/A	N/A	N/A	N/A
L 733060	N/A	N/A	N/A	N/A
GHRH	N/A	N/A	N/A	N/A
CTBP2	N/A	N/A	N/A	N/A
RPS15	N/A	N/A	N/A	N/A
IFNA6	N/A	N/A	N/A	N/A
dexmedetomidine	N/A	N/A	N/A	N/A
mir-122	N/A	N/A	N/A	N/A
ADI PEG20	N/A	N/A	N/A	N/A
ZEB2	N/A	N/A	N/A	N/A
ARHGEF17	N/A	N/A	N/A	N/A
tosedostat	N/A	N/A	N/A	N/A
PRKAG3	N/A	N/A	N/A	N/A
cyanuric acid	N/A	N/A	N/A	N/A
IRF3 dimer	N/A	N/A	N/A	N/A
nitric oxide	N/A	N/A	N/A	N/A
1,4-phenylenebis(methylene)selenocyanate	N/A	N/A	N/A	N/A
GCNT1	N/A	N/A	N/A	N/A
JAK2	N/A	N/A	N/A	N/A
OMG	N/A	N/A	N/A	N/A
POP-1',2'-propanediol	N/A	N/A	N/A	N/A
ribavirin	N/A	N/A	N/A	N/A
prostaglandin A1	N/A	N/A	N/A	N/A
poly(dG-dC)	N/A	N/A	N/A	N/A
FKBP10	N/A	N/A	N/A	N/A
diazepam	N/A	N/A	N/A	N/A
SELE	N/A	N/A	N/A	N/A
AQP1	N/A	N/A	N/A	N/A
apamin	N/A	N/A	N/A	N/A
IL-2R	N/A	N/A	N/A	N/A
LRRC19	N/A	N/A	N/A	N/A
intralipid	N/A	N/A	N/A	N/A
PTPN1	N/A	N/A	N/A	N/A
lipoarabinomannan	N/A	N/A	N/A	N/A
SENP6	N/A	N/A	N/A	N/A
Neurotrophin	N/A	N/A	N/A	N/A
MAPK14	N/A	N/A	N/A	N/A
CD160	N/A	N/A	N/A	N/A
MSK1/2	N/A	N/A	N/A	N/A
cyclo(iso-Asp-GR)-LLIIKLAKLAKKLAKLAK	N/A	N/A	N/A	N/A
CAV1	N/A	N/A	N/A	N/A
8-bromo-cAMP	N/A	N/A	N/A	N/A
CHRM1	N/A	N/A	N/A	N/A
liquiritigenin	N/A	N/A	N/A	N/A
phencyclidine	N/A	N/A	N/A	N/A
E-c-HDMAPP	N/A	N/A	N/A	N/A
H1f1	N/A	N/A	N/A	N/A
Silybum marianum extract	N/A	N/A	N/A	N/A
anagliptin	N/A	N/A	N/A	N/A
PC-SPES	N/A	N/A	N/A	N/A
1-methyl-2-pyrrolidinone	N/A	N/A	N/A	N/A
NSD2	N/A	N/A	N/A	N/A
MYBL2	N/A	N/A	N/A	N/A
ibrutinib	N/A	N/A	N/A	N/A
RHBDF1	N/A	N/A	N/A	N/A
selenodiglutathione	N/A	N/A	N/A	N/A
MAPK11	N/A	N/A	N/A	N/A
CDK7	N/A	N/A	N/A	N/A
GLP1R	N/A	N/A	N/A	N/A
tert-butyl hydroperoxide	N/A	N/A	N/A	N/A
TOR1A	N/A	N/A	N/A	N/A
I-BET-151	N/A	N/A	N/A	N/A
YBX1	N/A	N/A	N/A	N/A
GPC1	N/A	N/A	N/A	N/A
bardoxolone methyl	N/A	N/A	N/A	N/A
ZNF580	N/A	N/A	N/A	N/A
cadmium chloride	N/A	N/A	N/A	N/A
mir-920	N/A	N/A	N/A	N/A
EIF2AK3	N/A	N/A	N/A	N/A
ADAR	N/A	N/A	N/A	N/A
CREB3	N/A	N/A	N/A	N/A
Ubiquitin	N/A	N/A	N/A	N/A
procyanidin B2	N/A	N/A	N/A	N/A
TAS-103	N/A	N/A	N/A	N/A
IL17D	N/A	N/A	N/A	N/A
FABP5	N/A	N/A	N/A	N/A
3-aminoisobutanoate	N/A	N/A	N/A	N/A
PARP9	N/A	N/A	N/A	N/A
MVP	N/A	N/A	N/A	N/A
TBP	N/A	N/A	N/A	N/A
3-hydroxydodecanoic acid	N/A	N/A	N/A	N/A
2-amino-3-phosphonopropionic acid	N/A	N/A	N/A	N/A
E64	N/A	N/A	N/A	N/A
HIVEP2	N/A	N/A	N/A	N/A
CHD4	N/A	N/A	N/A	N/A
3'-O-(4-benzoyl)benzoyladenosine 5'-triphosphate	N/A	N/A	N/A	N/A
PKD1	N/A	N/A	N/A	N/A
MBD2	N/A	N/A	N/A	N/A
SGPP2	N/A	N/A	N/A	N/A
PTPRM	N/A	N/A	N/A	N/A
Pdgf Ab	N/A	N/A	N/A	N/A
Sapk	N/A	N/A	N/A	N/A
NDPK	N/A	N/A	N/A	N/A
cinacalcet	N/A	N/A	N/A	N/A
phosphatidylpropanol	N/A	N/A	N/A	N/A
PPP1R1B	N/A	N/A	N/A	N/A
MGMT	N/A	N/A	N/A	N/A
Tgf beta receptor	N/A	N/A	N/A	N/A
Nmnat3	N/A	N/A	N/A	N/A
POP-1',3'-butanediol	N/A	N/A	N/A	N/A
guanfacine	N/A	N/A	N/A	N/A
beta-lapachone	N/A	N/A	N/A	N/A
VIP	N/A	N/A	N/A	N/A
PTK2B	N/A	N/A	N/A	N/A
DGAT2	N/A	N/A	N/A	N/A
ONO-8711	N/A	N/A	N/A	N/A
tramadol	N/A	N/A	N/A	N/A
ZNF366	N/A	N/A	N/A	N/A
B4GALT6	N/A	N/A	N/A	N/A
ERFE	N/A	N/A	N/A	N/A
SCN1B	N/A	N/A	N/A	N/A
BB 3103	N/A	N/A	N/A	N/A
5-hydroxydecanoic acid	N/A	N/A	N/A	N/A
INTERLEUKIN	N/A	N/A	N/A	N/A
S(-)-carbidopa	N/A	N/A	N/A	N/A
WTIP	N/A	N/A	N/A	N/A
PLA2G6	N/A	N/A	N/A	N/A
FKBP1B	N/A	N/A	N/A	N/A
PLK4	N/A	N/A	N/A	N/A
PIWIL4	N/A	N/A	N/A	N/A
DIABLO	N/A	N/A	N/A	N/A
SCGB3A2	N/A	N/A	N/A	N/A
LY9	N/A	N/A	N/A	N/A
IFNA7	N/A	N/A	N/A	N/A
ELF3	N/A	N/A	N/A	N/A
FOXK1	N/A	N/A	N/A	N/A
cycloserine	N/A	N/A	N/A	N/A
SENP7	N/A	N/A	N/A	N/A
rhein	N/A	N/A	N/A	N/A
MAP3K7	N/A	N/A	N/A	0
BIBX1522	N/A	N/A	N/A	N/A
NFkB (family)	N/A	N/A	N/A	N/A
UBA1	N/A	N/A	N/A	N/A
pydrin	N/A	N/A	N/A	N/A
EIF4B	N/A	N/A	N/A	N/A
GPHB5	N/A	N/A	N/A	N/A
diltiazem	N/A	N/A	N/A	N/A
Ki16425	N/A	N/A	N/A	N/A
NAPRT	N/A	N/A	N/A	N/A
IFRD1	N/A	N/A	N/A	N/A
PPP1R3A	N/A	N/A	N/A	N/A
CGP 57380	N/A	N/A	N/A	N/A
GEMIN7	N/A	N/A	N/A	N/A
SB 220025	N/A	N/A	N/A	N/A
1-chloro-2-(2,2,2-trichloro-1-(4-chlorophenyl)ethyl)benzene	N/A	N/A	N/A	N/A
sphingosylphosphocholine	N/A	N/A	N/A	N/A
CK1	N/A	N/A	N/A	N/A
ALG2	N/A	N/A	N/A	N/A
SOX5	N/A	N/A	N/A	N/A
CNOT3	N/A	N/A	N/A	N/A
Z-WEHD-FMK	N/A	N/A	N/A	N/A
RPS6KA3	N/A	N/A	N/A	N/A
ATP1A2	N/A	N/A	N/A	N/A
LMX1B	N/A	N/A	N/A	N/A
OPRK1	N/A	N/A	N/A	N/A
TGFBR2	N/A	N/A	N/A	N/A
DBH	N/A	N/A	N/A	N/A
triclosan	N/A	N/A	N/A	N/A
RPS6KA	N/A	N/A	N/A	N/A
CCNH	N/A	N/A	N/A	N/A
desoxycorticosterone	N/A	N/A	N/A	N/A
SDCBP	N/A	N/A	N/A	N/A
Il3	N/A	N/A	N/A	N/A
ADAM10	N/A	N/A	N/A	N/A
mir-24	N/A	N/A	N/A	N/A
NSC 95397	N/A	N/A	N/A	N/A
resiniferatoxin	N/A	N/A	N/A	N/A
GC-GCR dimer	N/A	N/A	N/A	N/A
NR5A2	N/A	N/A	N/A	N/A
baicalein	N/A	N/A	N/A	N/A
CCDC134	N/A	N/A	N/A	N/A
PSMB7	N/A	N/A	N/A	N/A
CSF3R	N/A	N/A	N/A	N/A
CIAO2B	N/A	N/A	N/A	N/A
miR-18a-3p (and other miRNAs w/seed CUGCCCU)	N/A	N/A	N/A	N/A
NGF	N/A	N/A	N/A	N/A
salirasib	N/A	N/A	N/A	N/A
CGAS	N/A	N/A	N/A	N/A
HLA-DQ	N/A	N/A	N/A	N/A
GPS2	N/A	N/A	N/A	N/A
R-WIN 55,212	N/A	N/A	N/A	N/A
Fcor	N/A	N/A	N/A	N/A
quinacrine	N/A	N/A	N/A	N/A
NCAM1	N/A	N/A	N/A	N/A
VGF	N/A	N/A	N/A	N/A
CLCN5	N/A	N/A	N/A	N/A
etodolac	N/A	N/A	N/A	N/A
RASGRF1	N/A	N/A	N/A	N/A
TRIM13	N/A	N/A	N/A	N/A
ACVR1C	N/A	N/A	N/A	N/A
tolrestat	N/A	N/A	N/A	N/A
PRR13	N/A	N/A	N/A	N/A
psychosine	N/A	N/A	N/A	N/A
KCNJ2	N/A	N/A	N/A	N/A
plumbagin	N/A	N/A	N/A	N/A
CCR4	N/A	N/A	N/A	N/A
lithium chloride	N/A	N/A	N/A	N/A
ketanserin	N/A	N/A	N/A	N/A
fontolizumab	N/A	N/A	N/A	N/A
pentobarbital	N/A	N/A	N/A	N/A
spermidine	N/A	N/A	N/A	N/A
amsacrine	N/A	N/A	N/A	N/A
Il17d	N/A	N/A	N/A	N/A
D609	N/A	N/A	N/A	N/A
2,2-bis(4-hydroxyphenyl)-1,1,1-trichloroethane	N/A	N/A	N/A	N/A
R59949	N/A	N/A	N/A	N/A
KSR2	N/A	N/A	N/A	N/A
RARB	N/A	N/A	N/A	N/A
GPR39	N/A	N/A	N/A	N/A
putrescine	N/A	N/A	N/A	N/A
mir-302	N/A	N/A	N/A	N/A
nicotinic acetylcholine receptor	N/A	N/A	N/A	N/A
tofacitinib	N/A	N/A	N/A	N/A
HEXIM1	N/A	N/A	N/A	N/A
Convulxin	N/A	N/A	N/A	N/A
phosphodiesterase 4 inhibitor	N/A	N/A	N/A	N/A
SUPT16H	N/A	N/A	N/A	N/A
TOR2A	N/A	N/A	N/A	N/A
CD80	N/A	N/A	N/A	N/A
ARHGEF28	N/A	N/A	N/A	N/A
STXBP4	N/A	N/A	N/A	N/A
COL7A1	N/A	N/A	N/A	N/A
cucurbitacin E	N/A	N/A	N/A	N/A
NPVF	N/A	N/A	N/A	N/A
Ro 31-7549	N/A	N/A	N/A	N/A
ladostigil	N/A	N/A	N/A	N/A
MTORC2	N/A	N/A	N/A	N/A
pridopidine	N/A	N/A	N/A	N/A
NEDD8	N/A	N/A	N/A	N/A
NHLH2	N/A	N/A	N/A	N/A
H1-6	N/A	N/A	N/A	N/A
RAP1GAP	N/A	N/A	N/A	N/A
Agtr1b	N/A	N/A	N/A	N/A
indican	N/A	N/A	N/A	N/A
3-hydroxykynurenine	N/A	N/A	N/A	N/A
finasteride	N/A	N/A	N/A	N/A
IRF9	N/A	N/A	N/A	N/A
coumestrol	N/A	N/A	N/A	N/A
TREM2	N/A	N/A	N/A	N/A
NR1D1	N/A	N/A	N/A	N/A
volinanserin	N/A	N/A	N/A	N/A
APC	N/A	N/A	N/A	N/A
CCNT1	N/A	N/A	N/A	N/A
KAT5	N/A	N/A	N/A	N/A
PLEKHA1	N/A	N/A	N/A	N/A
trypsin	N/A	N/A	N/A	N/A
T2	N/A	N/A	N/A	N/A
CHRM3	N/A	N/A	N/A	N/A
dihematoporphyrin ether	N/A	N/A	N/A	N/A
D-JNK inhibitor I	N/A	N/A	N/A	N/A
tempol	N/A	N/A	N/A	N/A
1,10-phenanthroline	N/A	N/A	N/A	N/A
BARHL2	N/A	N/A	N/A	N/A
MEF2D	N/A	N/A	N/A	N/A
epoxyeicosatrienoic acid analog A	N/A	N/A	N/A	N/A
oxalic acid	N/A	N/A	N/A	N/A
sethoxydim	N/A	N/A	N/A	N/A
ethyl-3-trifluoromethylbenzyl-alpha-ketoglutarate	N/A	N/A	N/A	N/A
hexamethoxyflavone	N/A	N/A	N/A	N/A
pneumocystis beta-glucan	N/A	N/A	N/A	N/A
GIMAP1-GIMAP5	N/A	N/A	N/A	N/A
mir-31	N/A	N/A	N/A	N/A
methylnitrosourea	N/A	N/A	N/A	N/A
merck C	N/A	N/A	N/A	N/A
apilimod	N/A	N/A	N/A	N/A
KLKB1	N/A	N/A	N/A	N/A
IFNA14	N/A	N/A	N/A	N/A
BRD7	N/A	N/A	N/A	N/A
SUPT5H	N/A	N/A	N/A	N/A
Ngf	N/A	N/A	N/A	N/A
IL2RB	N/A	N/A	N/A	N/A
SNAI1	N/A	N/A	N/A	N/A
RNF165	N/A	N/A	N/A	N/A
phenylephrine	N/A	N/A	N/A	N/A
GNA14	N/A	N/A	N/A	N/A
rimantadine	N/A	N/A	N/A	N/A
LY6D	N/A	N/A	N/A	N/A
ELK3	N/A	N/A	N/A	N/A
Clock-Bmal1	N/A	N/A	N/A	N/A
PPP3CC	N/A	N/A	N/A	N/A
CSNK2A1	N/A	N/A	N/A	N/A
RAPGEF1	N/A	N/A	N/A	N/A
GSK 189254	N/A	N/A	N/A	N/A
CSF2RB	N/A	N/A	N/A	N/A
RAB5B	N/A	N/A	N/A	N/A
pinoresinol	N/A	N/A	N/A	N/A
PRRX1	N/A	N/A	N/A	N/A
LY 354740	N/A	N/A	N/A	N/A
MAP2K4/7	N/A	N/A	N/A	N/A
DEK	N/A	N/A	N/A	N/A
ATR	N/A	N/A	N/A	N/A
RAB11FIP3	N/A	N/A	N/A	N/A
HDAC4	N/A	N/A	N/A	N/A
ACP1	N/A	N/A	N/A	N/A
methylselenic acid	N/A	N/A	N/A	N/A
HCAR2	N/A	N/A	N/A	N/A
CRY2	N/A	N/A	N/A	N/A
MAX	N/A	N/A	N/A	N/A
gambogic acid	N/A	N/A	N/A	N/A
cyclopiazonic acid	N/A	N/A	N/A	N/A
glabridin	N/A	N/A	N/A	N/A
moxonidine	N/A	N/A	N/A	N/A
BTRC	N/A	N/A	N/A	N/A
6-mercaptopurine	N/A	N/A	N/A	N/A
xanthohumol	N/A	N/A	N/A	N/A
salmonella typhimurium lipopolysaccharide	N/A	N/A	N/A	N/A
TCF/LEF	N/A	N/A	N/A	N/A
FANK1	N/A	N/A	N/A	N/A
AFAP1-AS1	N/A	N/A	N/A	N/A
NMNAT1	N/A	N/A	N/A	N/A
MSC	N/A	N/A	N/A	N/A
FYN	N/A	N/A	N/A	N/A
G0S2	N/A	N/A	N/A	N/A
carteolol	N/A	N/A	N/A	N/A
DES	N/A	N/A	N/A	N/A
Muc4	N/A	N/A	N/A	N/A
ARHGDIA	N/A	N/A	N/A	N/A
MTF2	N/A	N/A	N/A	N/A
PTPN11	N/A	N/A	N/A	N/A
cyanoketone	N/A	N/A	N/A	N/A
chloropromazine	N/A	N/A	N/A	N/A
teriflunomide	N/A	N/A	N/A	N/A
lactulose	N/A	N/A	N/A	N/A
dinitrophenyl R group	N/A	N/A	N/A	N/A
mir-602	N/A	N/A	N/A	N/A
KIDINS220	N/A	N/A	N/A	N/A
FBXO42	N/A	N/A	N/A	N/A
POU2F1	N/A	N/A	N/A	N/A
thalidomide	N/A	N/A	N/A	N/A
growth factor	N/A	N/A	N/A	N/A
CARTPT	N/A	N/A	N/A	N/A
anti-miR-32 inhibitor	N/A	N/A	N/A	N/A
oxotremorine	N/A	N/A	N/A	N/A
2'3'-cyclic guanosine monophosphate-adenosine monophosphate	N/A	N/A	N/A	N/A
capmatinib	N/A	N/A	N/A	N/A
POU3F2	N/A	N/A	N/A	N/A
enoxacin	N/A	N/A	N/A	N/A
zafirlukast	N/A	N/A	N/A	N/A
mahanine	N/A	N/A	N/A	N/A
FAF2	N/A	N/A	N/A	N/A
SPP1	N/A	N/A	N/A	N/A
PRC1	N/A	N/A	N/A	N/A
ROCK2	N/A	N/A	N/A	N/A
L-tartaric acid	N/A	N/A	N/A	N/A
LAYN	N/A	N/A	N/A	N/A
FUS	N/A	N/A	N/A	N/A
fluorescein	N/A	N/A	N/A	N/A
tetraethylammonium	N/A	N/A	N/A	N/A
CARM1	N/A	N/A	N/A	N/A
ceramide	N/A	N/A	N/A	N/A
DAB2	N/A	N/A	N/A	N/A
KRIT1	N/A	N/A	N/A	N/A
SRSF3	N/A	N/A	N/A	N/A
SDC1	N/A	N/A	N/A	N/A
MTCH2	N/A	N/A	N/A	N/A
bryostatin 1	N/A	N/A	N/A	N/A
butylated hydroxytoluene	N/A	N/A	N/A	N/A
USP13	N/A	N/A	N/A	N/A
EFNA3	N/A	N/A	0	N/A
CYLD	N/A	N/A	N/A	N/A
TCL1A	N/A	N/A	N/A	N/A
Muscarinic cholinergic receptor	N/A	N/A	N/A	N/A
CSN2	N/A	N/A	N/A	N/A
ixabepilone	N/A	N/A	N/A	N/A
SIGLEC7	N/A	N/A	N/A	N/A
cannabidiol	N/A	N/A	N/A	N/A
BAY 61-3606	N/A	N/A	N/A	N/A
CUX2	N/A	N/A	N/A	N/A
THZ1	N/A	N/A	N/A	N/A
Pad2	N/A	N/A	N/A	N/A
Pde4d	N/A	N/A	N/A	N/A
MMP1	N/A	N/A	N/A	N/A
ABCD2	N/A	N/A	N/A	N/A
HIF1A-AS1	N/A	N/A	N/A	N/A
HGS	N/A	N/A	N/A	N/A
DACH1	N/A	N/A	N/A	N/A
ganglioside	N/A	N/A	N/A	N/A
dexanabinol	N/A	N/A	N/A	N/A
tirofiban	N/A	N/A	N/A	N/A
RNF7	N/A	N/A	N/A	N/A
ADAMTS5	N/A	N/A	N/A	N/A
TLE3	N/A	N/A	N/A	N/A
neuropeptide Y	N/A	N/A	N/A	N/A
E. coli 0111:B4 peptidoglycan	N/A	N/A	N/A	N/A
KT5823	N/A	N/A	N/A	N/A
gefitinib	N/A	N/A	N/A	N/A
SP3	N/A	N/A	N/A	N/A
DDX5	N/A	N/A	N/A	N/A
CD244	N/A	N/A	N/A	N/A
GRB10	N/A	N/A	N/A	N/A
FD & C Yellow no. 6	N/A	N/A	N/A	N/A
AFAP1	N/A	N/A	N/A	N/A
butyl N-[3-[4-(imidazol-1-ylmethyl)phenyl]-5-(2-methylpropyl)thiophen-2-yl]sulfonylcarbamate	N/A	N/A	N/A	N/A
AKAP13	N/A	N/A	N/A	N/A
L-type Calcium Channel	N/A	N/A	N/A	N/A
RSPO3	N/A	N/A	N/A	N/A
FAIM2	N/A	N/A	N/A	N/A
CCNB1	N/A	N/A	N/A	N/A
SB-657510	N/A	N/A	N/A	N/A
silicon dioxide	N/A	N/A	N/A	N/A
APOC1	N/A	N/A	N/A	N/A
cytochalasin B	N/A	N/A	N/A	N/A
miR-128-3p (and other miRNAs w/seed CACAGUG)	N/A	N/A	N/A	N/A
VPS4B	N/A	N/A	N/A	N/A
phenethyl isothiocyanate	N/A	N/A	N/A	N/A
NF279	N/A	N/A	N/A	N/A
retinol	N/A	N/A	N/A	N/A
N-retinylidene-N-retinylethanolamine	N/A	N/A	N/A	N/A
RORC	N/A	N/A	N/A	N/A
PRCP	N/A	N/A	N/A	N/A
iopanoic acid	N/A	N/A	N/A	N/A
SDC4	N/A	N/A	N/A	N/A
KLF13	N/A	N/A	N/A	N/A
PLA2	N/A	N/A	N/A	N/A
NDUFAF3	N/A	N/A	N/A	N/A
CDK9	N/A	N/A	N/A	N/A
PRKCZ	N/A	N/A	N/A	N/A
NUP107	N/A	N/A	N/A	N/A
TH	N/A	N/A	N/A	N/A
caffeine	N/A	N/A	N/A	0
gliclazide	N/A	N/A	N/A	N/A
LLGL1	N/A	N/A	N/A	N/A
thioguanine	N/A	N/A	N/A	N/A
POLG	N/A	N/A	N/A	N/A
Msx3	N/A	N/A	N/A	N/A
SIGLEC9	N/A	N/A	N/A	N/A
INSIG2	N/A	N/A	N/A	N/A
3',5'-methoxyflavone	N/A	N/A	N/A	N/A
methyl methanesulfonate	N/A	N/A	N/A	N/A
DETA-NONOate	N/A	N/A	N/A	N/A
desethylamiodarone	N/A	N/A	N/A	N/A
RECQL	N/A	N/A	N/A	N/A
MMP12	N/A	N/A	N/A	N/A
SF 6847	N/A	N/A	N/A	N/A
AP3B1	N/A	N/A	N/A	N/A
CLCN1	N/A	N/A	N/A	N/A
RCAN1	N/A	N/A	N/A	N/A
16,16-dimethylprostaglandin E2	N/A	N/A	N/A	N/A
C20-D3-vitamin A	N/A	N/A	N/A	N/A
HCV 796	N/A	N/A	N/A	N/A
AKR1C3	N/A	N/A	N/A	N/A
KLB	N/A	N/A	N/A	N/A
S1PR2	N/A	N/A	N/A	N/A
Hspa1b	N/A	N/A	N/A	N/A
hypoxanthine	N/A	N/A	N/A	N/A
N,N-dimethylsphingosine	N/A	N/A	N/A	N/A
TNFRSF6B	N/A	N/A	N/A	N/A
dimethyl sulfoxide	N/A	N/A	N/A	N/A
PTGES	N/A	N/A	N/A	N/A
mezerein	N/A	N/A	N/A	N/A
IGFBP2	N/A	N/A	N/A	N/A
ARID1B	N/A	N/A	N/A	N/A
GRIP1	N/A	N/A	N/A	N/A
SRF-ELK1	N/A	N/A	N/A	N/A
auranofin	N/A	N/A	N/A	N/A
cabozantinib/erlotinib	N/A	N/A	N/A	N/A
gedatolisib	N/A	N/A	N/A	N/A
emactuzumab	N/A	N/A	N/A	N/A
azide	N/A	N/A	N/A	N/A
chlordiazepoxide	N/A	N/A	N/A	N/A
ZNF143	N/A	N/A	N/A	N/A
TADA2B	N/A	N/A	N/A	N/A
cetylpyridinium	N/A	N/A	N/A	N/A
glutamine	N/A	N/A	N/A	N/A
ARHGEF11	N/A	N/A	N/A	N/A
Bay 11-7082	N/A	N/A	N/A	N/A
mir-7	N/A	N/A	N/A	N/A
NORAD	N/A	N/A	N/A	N/A
ZNF76	N/A	N/A	N/A	N/A
SN-38	N/A	N/A	N/A	N/A
ISGF3	N/A	N/A	N/A	N/A
LUC7L3	N/A	N/A	N/A	N/A
myrcene	N/A	N/A	N/A	N/A
MALP-2R	N/A	N/A	N/A	N/A
CP-55940	N/A	N/A	N/A	N/A
AGTR2	N/A	N/A	N/A	N/A
NMNAT3	N/A	N/A	N/A	N/A
NEK6	N/A	N/A	N/A	N/A
miR-197-3p (and other miRNAs w/seed UCACCAC)	N/A	N/A	N/A	N/A
CC8490	N/A	N/A	N/A	N/A
Stat dimer	N/A	N/A	N/A	N/A
IFNL4	N/A	N/A	N/A	N/A
Ikb	N/A	N/A	N/A	N/A
Igm	N/A	N/A	N/A	N/A
AKT3	N/A	N/A	N/A	N/A
Gαq	N/A	N/A	N/A	N/A
S100A6	N/A	N/A	N/A	N/A
GIP	N/A	N/A	N/A	N/A
ethyl ether	N/A	N/A	N/A	N/A
phorbol 12,13-dibutyrate	N/A	N/A	N/A	N/A
MNT	N/A	N/A	N/A	N/A
PLCG1	N/A	N/A	N/A	N/A
thymoquinone	N/A	N/A	N/A	N/A
ITCH	N/A	N/A	N/A	N/A
BRAF	N/A	N/A	N/A	N/A
IFNW1	N/A	N/A	N/A	N/A
TNFRSF13C	N/A	N/A	N/A	N/A
HOXB9	N/A	N/A	N/A	N/A
ERBB3	N/A	N/A	N/A	N/A
bisphenol A diglycidyl ether	N/A	N/A	N/A	N/A
pentylenetetrazol	N/A	N/A	N/A	N/A
GPR32	N/A	N/A	N/A	N/A
CARD8	N/A	N/A	N/A	N/A
KHDRBS2	N/A	N/A	N/A	N/A
tetrahydropalmatine	N/A	N/A	N/A	N/A
MLH1	N/A	N/A	N/A	N/A
DUOX1	N/A	N/A	N/A	N/A
risedronic acid	N/A	N/A	N/A	N/A
tributyltin	N/A	N/A	N/A	N/A
SPRY1	N/A	N/A	N/A	N/A
TBPL1	N/A	N/A	N/A	N/A
thiazolidinedione	N/A	N/A	N/A	N/A
GNA13	N/A	N/A	N/A	N/A
CUL4B	N/A	N/A	N/A	N/A
16:0 ceramide-1-phosphate	N/A	N/A	N/A	N/A
ADRA1	N/A	N/A	N/A	N/A
peptide YY 3-36	N/A	N/A	N/A	N/A
modafinil	N/A	N/A	N/A	N/A
S100B	N/A	N/A	N/A	N/A
TRPV1	N/A	N/A	N/A	N/A
UCN2	N/A	N/A	N/A	N/A
MID2	N/A	N/A	N/A	N/A
BDNF-AS	N/A	N/A	N/A	N/A
ITGA7	N/A	N/A	N/A	N/A
CALC	N/A	N/A	N/A	N/A
astragaloside IV	N/A	N/A	N/A	N/A
miR-199a-3p (and other miRNAs w/seed CAGUAGU)	N/A	N/A	N/A	N/A
DLG4	N/A	N/A	N/A	N/A
RWJ 67657	N/A	N/A	N/A	N/A
8-oxo-7-hydrodeoxyguanosine	N/A	N/A	N/A	N/A
NIPBL	N/A	N/A	N/A	N/A
FASTK	N/A	N/A	N/A	N/A
bicalutamide	N/A	N/A	N/A	N/A
BMS-275183	N/A	N/A	N/A	N/A
CAMK2A	N/A	N/A	N/A	N/A
HDLBP	N/A	N/A	N/A	N/A
manidipine	N/A	N/A	N/A	N/A
KMT5B	N/A	N/A	N/A	N/A
NOS1	N/A	N/A	N/A	N/A
FOXD2	N/A	N/A	N/A	N/A
LGALS3	N/A	N/A	N/A	N/A
STAT-1/2	N/A	N/A	N/A	N/A
Gpcr	N/A	N/A	N/A	N/A
FOLR1	N/A	N/A	N/A	N/A
ELF4	N/A	N/A	N/A	N/A
ESX1	N/A	N/A	N/A	N/A
droxidopa	N/A	N/A	N/A	N/A
GABRG2	N/A	N/A	N/A	N/A
CST3	N/A	N/A	N/A	N/A
TLE1	N/A	N/A	N/A	N/A
devazepide	N/A	N/A	N/A	N/A
RCC1	N/A	N/A	N/A	N/A
9Z,11E-octadecadienoic acid	N/A	N/A	N/A	N/A
GRAP	N/A	N/A	N/A	N/A
glemanserin	N/A	N/A	N/A	N/A
4-aminophenol	N/A	N/A	N/A	N/A
miR-602 (miRNAs w/seed ACACGGG)	N/A	N/A	N/A	N/A
ganglioside GM1	N/A	N/A	N/A	N/A
CIAO1	N/A	N/A	N/A	N/A
Klf7	N/A	N/A	N/A	N/A
KN-62	N/A	N/A	N/A	N/A
ghrelin	N/A	N/A	N/A	N/A
RBFOX1	N/A	N/A	N/A	N/A
ARHGEF1	N/A	N/A	N/A	N/A
miR-675-5p (and other miRNAs w/seed GGUGCGG)	N/A	N/A	N/A	N/A
C17orf98	N/A	N/A	N/A	N/A
IKK (complex)	N/A	N/A	N/A	N/A
TRPM8	N/A	N/A	N/A	N/A
IH636 grape seed proanthocyanidin extract	N/A	N/A	N/A	N/A
ANTXR1	N/A	N/A	N/A	N/A
D-alpha-tocopheryl succinate	N/A	N/A	N/A	N/A
Sos	N/A	N/A	N/A	N/A
RPS6KA5	N/A	N/A	N/A	N/A
halothane	N/A	N/A	N/A	N/A
NFKBIL1	N/A	N/A	N/A	N/A
linsitinib	N/A	N/A	N/A	N/A
losartan potassium	N/A	N/A	N/A	N/A
ADRB3	N/A	N/A	N/A	N/A
LMAN1	N/A	N/A	N/A	N/A
flurothyl	N/A	N/A	N/A	N/A
BTG2	N/A	N/A	N/A	N/A
SDC2	N/A	N/A	N/A	N/A
COPS5	N/A	N/A	N/A	N/A
sevoflurane	N/A	N/A	N/A	N/A
CNTF	N/A	N/A	N/A	N/A
SOD2	N/A	N/A	N/A	N/A
MEMO1	N/A	N/A	N/A	N/A
aspergillus beta-glucan	N/A	N/A	N/A	N/A
baclofen	N/A	N/A	N/A	N/A
MAP2K7	N/A	N/A	N/A	N/A
TUBG1	N/A	N/A	N/A	N/A
GADD45B	N/A	N/A	N/A	N/A
SAFB	N/A	N/A	N/A	N/A
AKAP8	N/A	N/A	N/A	N/A
raclopride	N/A	N/A	N/A	N/A
cycloleucine	N/A	N/A	N/A	N/A
ITPR1	N/A	N/A	N/A	N/A
THRIL	N/A	N/A	N/A	N/A
Focal adhesion kinase	N/A	N/A	N/A	N/A
CBR-470-1	N/A	N/A	N/A	N/A
theaflavin monogallate B	N/A	N/A	N/A	N/A
NFIL3	N/A	N/A	N/A	N/A
atropine	N/A	N/A	N/A	N/A
VAV3	N/A	N/A	N/A	N/A
diacetylbis(4-methylthiosemicarbazonato)copper(II)	N/A	N/A	N/A	N/A
AIFM1	N/A	N/A	N/A	N/A
LPIN1	N/A	N/A	N/A	N/A
PARG	N/A	N/A	N/A	N/A
miR-208a-3p (and other miRNAs w/seed UAAGACG)	N/A	N/A	N/A	N/A
KLHL40	N/A	N/A	N/A	N/A
BPDE-II	N/A	N/A	N/A	N/A
Caveolin	N/A	N/A	N/A	N/A
quinolinic acid	N/A	N/A	N/A	N/A
singlet oxygen	N/A	N/A	N/A	N/A
picryl chloride	N/A	N/A	N/A	N/A
IL13	N/A	N/A	N/A	0
STK38L	N/A	N/A	N/A	N/A
mitotane	N/A	N/A	N/A	N/A
PNGASE F	N/A	N/A	N/A	N/A
DRD3	N/A	N/A	N/A	N/A
ITGA4	N/A	N/A	N/A	N/A
TRIM66	N/A	N/A	N/A	N/A
TAX1BP3	N/A	N/A	N/A	N/A
PEX14	N/A	N/A	N/A	N/A
Cd2+	N/A	N/A	N/A	N/A
RAR-RXR	N/A	N/A	N/A	N/A
DNASE2	N/A	N/A	N/A	N/A
cineole	N/A	N/A	N/A	N/A
ST3-Hel2A-2	N/A	N/A	N/A	N/A
GNAO1	N/A	N/A	N/A	N/A
ETV6	N/A	N/A	N/A	N/A
dicumarol	N/A	N/A	N/A	N/A
ganglioside GD1a	N/A	N/A	N/A	N/A
RAB7A	N/A	N/A	N/A	N/A
ASH1L	N/A	N/A	N/A	N/A
TOP2A	N/A	N/A	N/A	N/A
epi-BL-V8-310	N/A	N/A	N/A	N/A
NMB	N/A	N/A	N/A	N/A
BMP15	N/A	N/A	N/A	N/A
KRT14	N/A	N/A	N/A	N/A
carmustine	N/A	N/A	N/A	N/A
LRP8	N/A	N/A	N/A	N/A
NEUROD6	N/A	N/A	N/A	N/A
TNPO2	N/A	N/A	N/A	N/A
calphostin C	N/A	N/A	N/A	N/A
HCRT	N/A	N/A	N/A	N/A
citalopram	N/A	N/A	N/A	N/A
calyculin A	N/A	N/A	N/A	N/A
MSH2	N/A	N/A	N/A	N/A
CYP1A1	N/A	N/A	N/A	N/A
harmine	N/A	N/A	N/A	N/A
RPL19	N/A	N/A	N/A	N/A
MAPK8IP2	N/A	N/A	N/A	N/A
TNFSF8	N/A	N/A	N/A	N/A
GTF2I	N/A	N/A	N/A	N/A
OCRL	N/A	N/A	N/A	N/A
MED6	N/A	N/A	N/A	N/A
lindane	N/A	N/A	N/A	N/A
astragalin	N/A	N/A	N/A	N/A
ASXL1	N/A	N/A	N/A	N/A
latrunculin A	N/A	N/A	N/A	N/A
PDGFRA	N/A	N/A	N/A	N/A
TRH	N/A	N/A	N/A	N/A
mecamylamine	N/A	N/A	N/A	N/A
XPA	N/A	N/A	N/A	N/A
POU4F3	N/A	N/A	N/A	N/A
SIRT6	N/A	N/A	N/A	N/A
UTS2	N/A	N/A	N/A	N/A
NBR2	N/A	N/A	N/A	N/A
epoprostenol	N/A	N/A	N/A	N/A
FS-93	N/A	N/A	N/A	N/A
MKNK2	N/A	N/A	N/A	N/A
TEC	N/A	N/A	N/A	N/A
NSUN6	N/A	N/A	N/A	N/A
RV 538	N/A	N/A	N/A	N/A
PDGF (family)	N/A	N/A	N/A	N/A
BIRC5	N/A	N/A	N/A	N/A
NCK1	N/A	N/A	N/A	N/A
EPGN	N/A	N/A	N/A	N/A
DEPDC1	N/A	N/A	N/A	N/A
RNF43	N/A	N/A	N/A	N/A
capsazepine	N/A	N/A	N/A	N/A
7S NGF	N/A	N/A	N/A	N/A
mir-181	N/A	N/A	N/A	N/A
5-hydroxytryptamine	N/A	N/A	N/A	N/A
4930481B07Rik	N/A	N/A	N/A	N/A
beractant	N/A	N/A	N/A	N/A
CACNA1C	N/A	N/A	N/A	N/A
1-(1-glycero)dodeca-1,3,5,7,9-pentaene	N/A	N/A	N/A	N/A
potassium channel	N/A	N/A	N/A	N/A
TEX11	N/A	N/A	N/A	N/A
TRADD	N/A	N/A	N/A	N/A
fluphenazine	N/A	N/A	N/A	N/A
B4GALNT1	N/A	N/A	N/A	N/A
NCR2	N/A	N/A	N/A	N/A
TYMP	N/A	N/A	N/A	N/A
ADAM17	N/A	N/A	N/A	N/A
miR-145-5p (and other miRNAs w/seed UCCAGUU)	N/A	N/A	N/A	N/A
NCR3	N/A	N/A	N/A	N/A
FAT1	N/A	N/A	N/A	N/A
glucagon	N/A	N/A	N/A	N/A
nickel sulfide	N/A	N/A	N/A	N/A
TSIX	N/A	N/A	N/A	N/A
calmidazolium	N/A	N/A	N/A	N/A
DUSP10	N/A	N/A	N/A	N/A
ginkgetin	N/A	N/A	N/A	N/A
SH3BP2	N/A	N/A	N/A	N/A
epothilone B	N/A	N/A	N/A	N/A
dovitinib	N/A	N/A	N/A	N/A
Collagen(s)	N/A	N/A	N/A	N/A
KCNN4	N/A	N/A	N/A	N/A
catechol	N/A	N/A	N/A	N/A
HSD11B2	N/A	N/A	N/A	N/A
muscimol	N/A	N/A	N/A	N/A
Go6983	N/A	N/A	N/A	N/A
MUC2	N/A	N/A	N/A	N/A
WNT1	N/A	N/A	N/A	N/A
LMT-28	N/A	N/A	N/A	N/A
manumycin A	N/A	N/A	N/A	N/A
hoechst 33342	N/A	N/A	N/A	N/A
PRKDC	N/A	N/A	N/A	N/A
MR1	N/A	N/A	N/A	N/A
ALOX15B	N/A	N/A	N/A	N/A
hydroquinone	N/A	N/A	N/A	N/A
NRDE2	N/A	N/A	N/A	N/A
SLC25A4	N/A	N/A	N/A	N/A
[D-Ala2,N-Me-Phe4,Gly5-ol]-Enkephalin	N/A	N/A	N/A	N/A
trametinib	N/A	N/A	N/A	N/A
bisphenol A	N/A	N/A	N/A	N/A
ZNF426	N/A	N/A	N/A	N/A
TLR2/3/4	N/A	N/A	N/A	N/A
GPR17	N/A	N/A	N/A	N/A
SKF-38393	N/A	N/A	N/A	N/A
taurolithocholic acid	N/A	N/A	N/A	N/A
EDN2	N/A	N/A	N/A	N/A
CL 316243	N/A	N/A	N/A	N/A
TGFB1I1	N/A	N/A	N/A	N/A
D-mannose	N/A	N/A	N/A	N/A
UBD	N/A	N/A	N/A	N/A
ondansetron	N/A	N/A	N/A	N/A
TAPI	N/A	N/A	N/A	N/A
cuprizone	N/A	N/A	N/A	N/A
ARAF	N/A	N/A	N/A	N/A
CTR9	N/A	N/A	N/A	N/A
recombinant human endostatin	N/A	N/A	N/A	N/A
morin	N/A	N/A	N/A	N/A
APOC2	N/A	N/A	N/A	N/A
UBE2J1	N/A	N/A	N/A	N/A
PROK2	N/A	N/A	N/A	N/A
Integrin	N/A	N/A	N/A	N/A
KLHL21	N/A	N/A	N/A	N/A
vanillic acid	N/A	N/A	N/A	N/A
BORCS8-MEF2B	N/A	N/A	N/A	N/A
[truncated: 146 more rows]

## Sheet: ILC2 - GSEA
ILC2s GSEA Enrichment for GO and KEGG terms
Name	Genes (tot)	Stat (dist.dir)	p (dist.dir.up)	p adj (dist.dir.up)	p (dist.dir.dn)	p adj (dist.dir.dn)	Genes (up)	Genes (down)
GO_OXIDOREDUCTASE_ACTIVITY_ACTING_ON_NAD_P_H_QUINONE_OR_SIMILAR_COMPOUND_AS_ACCEPTOR	10	0.78653	0.00030516	0			10	0
GO_NADH_DEHYDROGENASE_COMPLEX_ASSEMBLY	10	0.78592	0.00030516	0			10	0
GO_OXIDOREDUCTASE_ACTIVITY_ACTING_ON_NAD_P_H	11	0.79238	0.00031696	0			11	0
GO_ELECTRON_TRANSFER_ACTIVITY	12	0.71882	0.00032895	0			12	0
GO_MITOCHONDRIAL_RESPIRATORY_CHAIN_COMPLEX_ASSEMBLY	14	0.75225	0.00033704	0			14	0
GO_INNER_MITOCHONDRIAL_MEMBRANE_PROTEIN_COMPLEX	15	0.66574	0.00034916	0			15	0
GO_RESPIRATORY_CHAIN_COMPLEX	15	0.6933	0.00034916	0			15	0
GO_RESPIRASOME	17	0.66497	0.00036127	0			17	0
GO_MITOCHONDRIAL_PROTEIN_COMPLEX	18	0.61829	0.00038402	0			18	0
GO_ATP_SYNTHESIS_COUPLED_ELECTRON_TRANSPORT	18	0.70866	0.00038402	0			18	0
GO_OXIDATIVE_PHOSPHORYLATION	19	0.71395	0.00038491	0			19	0
GO_RESPIRATORY_ELECTRON_TRANSPORT_CHAIN	19	0.66875	0.00038491	0			18	1
KEGG_OXIDATIVE_PHOSPHORYLATION	21	0.64783	0.00039386	0			21	0
KEGG_PARKINSONS_DISEASE	20	0.65419	0.00039448	0			20	0
GO_CELLULAR_RESPIRATION	20	0.61807	0.00039448	0			18	2
GO_ELECTRON_TRANSPORT_CHAIN	20	0.67631	0.00039448	0			19	1
GO_MITOCHONDRIAL_MEMBRANE_PART	20	0.68164	0.00039448	0			19	1
KEGG_ALZHEIMERS_DISEASE	22	0.56073	0.00041408	0			20	2
GO_ORGANELLE_INNER_MEMBRANE	30	0.54127	0.00048239	0			27	3
GO_LARGE_RIBOSOMAL_SUBUNIT	29	0.49467	0.00048333	0			29	0
GO_CYTOSOLIC_LARGE_RIBOSOMAL_SUBUNIT	29	0.49467	0.00048333	0			29	0
GO_MITOCHONDRIAL_ENVELOPE	43	0.47415	0.00061387	0			37	6
GO_MITOCHONDRIAL_PART	48	0.42719	0.00065876	0			39	9
GO_STRUCTURAL_CONSTITUENT_OF_RIBOSOME	52	0.51465	0.00069686	0			52	0
KEGG_RIBOSOME	53	0.5156	0.00071225	0			53	0
GO_PROTEIN_LOCALIZATION_TO_ENDOPLASMIC_RETICULUM	53	0.48657	0.00071225	0			51	2
GO_PROTEIN_TARGETING_TO_MEMBRANE	53	0.49348	0.00071225	0			52	1
GO_NUCLEAR_TRANSCRIBED_MRNA_CATABOLIC_PROCESS_NONSENSE_MEDIATED_DECAY	53	0.4746	0.00071225	0			52	1
GO_RIBOSOME	53	0.5156	0.00071225	0			53	0
GO_RIBOSOMAL_SUBUNIT	53	0.5156	0.00071225	0			53	0
GO_CYTOSOLIC_RIBOSOME	53	0.5156	0.00071225	0			53	0
GO_ESTABLISHMENT_OF_PROTEIN_LOCALIZATION_TO_ENDOPLASMIC_RETICULUM	51	0.51371	0.00072359	0			51	0
GO_COTRANSLATIONAL_PROTEIN_TARGETING_TO_MEMBRANE	51	0.51371	0.00072359	0			51	0
GO_VIRAL_GENE_EXPRESSION	54	0.50159	0.00074963	0			53	1
GO_ESTABLISHMENT_OF_PROTEIN_LOCALIZATION_TO_MEMBRANE	56	0.45268	0.00077942	0			53	3
GO_TRANSLATIONAL_INITIATION	60	0.42471	0.00082508	0			56	4
GO_CYTOSOLIC_PART	59	0.52134	0.00083403	0			59	0
GO_NUCLEAR_TRANSCRIBED_MRNA_CATABOLIC_PROCESS	59	0.41361	0.00083403	0			54	5
GO_PROTEIN_TARGETING	65	0.47631	0.00089286	0			62	3
GO_RNA_CATABOLIC_PROCESS	65	0.41642	0.00089286	0			59	6
GO_ORGANIC_CYCLIC_COMPOUND_CATABOLIC_PROCESS	67	0.40144	0.00089526	0			60	7
GO_ESTABLISHMENT_OF_PROTEIN_LOCALIZATION_TO_ORGANELLE	72	0.38849	0.00096432	0			66	6
GO_INTRACELLULAR_PROTEIN_TRANSPORT	85	0.35851	0.0012151	0			76	9
GO_RIBONUCLEOPROTEIN_COMPLEX	87	0.42939	0.0012285	0			79	8
GO_RNA_BINDING	123	0.35861	0.0019268	0			103	20
GO_ENVELOPE	55	0.39562	0.00073746	4.3548e-05			44	11
GO_PROTON_TRANSMEMBRANE_TRANSPORT	13	0.65299	0.00033659	6.8671e-05			13	0
GO_MITOCHONDRIAL_ELECTRON_TRANSPORT_NADH_TO_UBIQUINONE	9	0.77914	0.0002986	7.0018e-05			9	0
GO_MITOCHONDRIAL_RESPIRATORY_CHAIN_COMPLEX_I	9	0.77914	0.0002986	7.0018e-05			9	0
GO_NADH_DEHYDROGENASE_ACTIVITY	9	0.77914	0.0002986	7.0018e-05			9	0
GO_OXIDOREDUCTASE_COMPLEX	12	0.68135	0.00032895	7.4394e-05			12	0
GO_CYTOPLASMIC_TRANSLATION	21	0.54629	0.00039386	7.5977e-05			21	0
GO_AEROBIC_RESPIRATION	9	0.76231	0.0002986	8.0522e-05			9	0
GO_CYTOSOLIC_SMALL_RIBOSOMAL_SUBUNIT	24	0.49652	0.00043745	0.0002122			24	0
GO_SMALL_RIBOSOMAL_SUBUNIT	24	0.49652	0.00043745	0.0002122			24	0
GO_RRNA_METABOLIC_PROCESS	22	0.50694	0.00041408	0.00026587			22	0
KEGG_CARDIAC_MUSCLE_CONTRACTION	11	0.68056	0.00031696	0.00027062			11	0
GO_RIBONUCLEOPROTEIN_COMPLEX_BIOGENESIS	45	0.39195	0.00065147	0.00040544			39	6
GO_GENERATION_OF_PRECURSOR_METABOLITES_AND_ENERGY	27	0.46544	0.00091827	0.00049748			20	7
GO_RNA_SPLICING_VIA_TRANSESTERIFICATION_REACTIONS	24	0.47774	0.00043745	0.00067963			23	1
GO_RIBOSOME_BIOGENESIS	30	0.44091	0.00096479	0.00069096			28	2
GO_MEMBRANE_PROTEIN_COMPLEX	48	0.37791	0.00065876	0.0008206			39	9
GO_INTERSPECIES_INTERACTION_BETWEEN_ORGANISMS	93	0.31542	0.0013605	0.00083363			76	17
GO_PROTEIN_LOCALIZATION_TO_ORGANELLE	87	0.3173	0.0012285	0.00083879			73	14
GO_OXIDOREDUCTASE_ACTIVITY_ACTING_ON_A_HEME_GROUP_OF_DONORS	8	0.76102	0.00056481	0.00084707			8	0
GO_RNA_SPLICING	28	0.44347	0.00045935	0.00096455			26	2
GO_SPLICEOSOMAL_COMPLEX	14	0.59409	0.00033704	0.00097916			14	0
GO_MITOCHONDRION_ORGANIZATION	34	0.40715	0.00053163	0.001519			27	7
GO_POLYSOMAL_RIBOSOME	14	0.57585	0.00067408	0.0016137			14	0
GO_ENERGY_DERIVATION_BY_OXIDATION_OF_ORGANIC_COMPOUNDS	24	0.46003	0.00043745	0.0016321			18	6
GO_CELLULAR_MACROMOLECULE_CATABOLIC_PROCESS	91	0.29838	0.0012853	0.0019688			75	16
GO_AEROBIC_ELECTRON_TRANSPORT_CHAIN	7	0.75973	0.00027503	0.0027572			7	0
GO_PROTON_TRANSMEMBRANE_TRANSPORTER_ACTIVITY	10	0.64966	0.00091547	0.0027955			10	0
GO_CELLULAR_PROTEIN_CONTAINING_COMPLEX_ASSEMBLY	74	0.30985	0.00098912	0.0037333			58	16
GO_OXIDOREDUCTASE_ACTIVITY	34	0.38335	0.00053163	0.0046509			27	7
GO_PRECATALYTIC_SPLICEOSOME	8	0.68767	0.0019768	0.0056577			8	0
GO_MONOVALENT_INORGANIC_CATION_TRANSPORT	20	0.46536	0.0015779	0.0058501			17	3
GO_MITOCHONDRION	61	0.31382	0.00083682	0.0060933			45	16
KEGG_HUNTINGTONS_DISEASE	28	0.40035	0.001378	0.0061022			23	5
GO_CATALYTIC_STEP_2_SPLICEOSOME	11	0.58464	0.0019017	0.0072561			11	0
GO_NUCLEOLUS	51	0.31953	0.00072359	0.010372			42	9
KEGG_SPLICEOSOME	12	0.54724	0.0029605	0.011672			12	0
GO_U2_TYPE_SPLICEOSOMAL_COMPLEX	9	0.61777	0.0053747	0.014763			9	0
GO_RIBOSOMAL_SMALL_SUBUNIT_BIOGENESIS	14	0.50856	0.0053927	0.014854			14	0
GO_POLYSOME	16	0.47556	0.0039441	0.015413			15	1
GO_REGULATION_OF_PROTEIN_STABILITY	23	0.40348	0.0026281	0.0182			19	4
GO_CYTOCHROME_COMPLEX	7	0.67378	0.0027503	0.018846			7	0
GO_CATALYTIC_COMPLEX	86	0.26573	0.0011547	0.020106			61	25
GO_REGULATION_OF_ATPASE_ACTIVITY	7	0.66667	0.0041254	0.021923			7	0
GO_POSITIVE_REGULATION_OF_ATPASE_ACTIVITY	7	0.66667	0.0041254	0.021923			7	0
GO_DNA_TEMPLATED_TRANSCRIPTION_TERMINATION	6	0.70431	0.0049843	0.023373			6	0
GO_PEPTIDE_BIOSYNTHETIC_PROCESS	77	0.26887	0.0042689	0.027411			63	14
GO_SM_LIKE_PROTEIN_FAMILY_COMPLEX	10	0.55931	0.0073238	0.03072			10	0
GO_STRUCTURAL_MOLECULE_ACTIVITY	64	0.28006	0.0025974	0.031064			55	9
GO_NCRNA_PROCESSING	33	0.34516	0.0060332	0.033728			28	5
GO_CELLULAR_AMIDE_METABOLIC_PROCESS	86	0.25498	0.0011547	0.039048			69	17
GO_UNFOLDED_PROTEIN_BINDING	11	0.51789	0.010143	0.043768			11	0
GO_NUCLEOLAR_PART	10	0.54108	0.010375	0.045473			10	0
GO_RNA_METABOLIC_PROCESS	66	0.27056	0.0035587	0.047768			54	12
GO_RIBONUCLEOPROTEIN_COMPLEX_SUBUNIT_ORGANIZATION	26	0.36424	0.010181	0.051951			22	4
GO_PROTEIN_LOCALIZATION_TO_MEMBRANE	71	0.26158	0.0046598	0.052002			58	13
GO_SMALL_NUCLEOLAR_RIBONUCLEOPROTEIN_COMPLEX	3	0.90924	0.0023288	0.053095			3	0
GO_MONOVALENT_INORGANIC_CATION_TRANSMEMBRANE_TRANSPORTER_ACTIVITY	12	0.49208	0.013487	0.053493			11	1
GO_AMIDE_BIOSYNTHETIC_PROCESS	82	0.2446	0.0011261	0.06211			65	17
GO_INTRACELLULAR_TRANSPORT	115	0.23202	0.0034783	0.06231			91	24
GO_PROTEIN_STABILIZATION	19	0.40069	0.014242	0.06264			15	4
GO_SPLICEOSOMAL_TRI_SNRNP_COMPLEX	5	0.70508	0.0092855	0.067616			5	0
GO_RIBOSOME_ASSEMBLY	11	0.49744	0.015531	0.068206			11	0
GO_U1_SNRNP	5	0.70392	0.0098014	0.068299			5	0
GO_RIBOSOMAL_LARGE_SUBUNIT_BIOGENESIS	9	0.53995	0.01911	0.089065			9	0
GO_POTASSIUM_CHANNEL_REGULATOR_ACTIVITY	4	0.75589	0.015291	0.094141			4	0
GO_CYTOCHROME_COMPLEX_ASSEMBLY	4	0.75758	0.015291	0.094399			4	0
GO_NCRNA_TRANSCRIPTION	5	0.68464	0.015734	0.094906			4	1
GO_PROTEIN_HETEROOLIGOMERIZATION	4	0.7576	0.015291	0.09525			4	0
GO_CHANNEL_REGULATOR_ACTIVITY	6	0.62366	0.020724	0.10183			5	1
GO_ION_CHANNEL_REGULATOR_ACTIVITY	6	0.62366	0.020724	0.10183			5	1
GO_U12_TYPE_SPLICEOSOMAL_COMPLEX	6	0.62055	0.021511	0.1081			6	0
GO_U2_SNRNP	6	0.61832	0.022298	0.11217			6	0
GO_TELOMERE_MAINTENANCE_VIA_TELOMERE_LENGTHENING	8	0.54407	0.027676	0.12058			8	0
GO_CENTROMERE_COMPLEX_ASSEMBLY	3	0.84218	0.010946	0.12066			3	0
GO_DNA_REPLICATION_INDEPENDENT_NUCLEOSOME_ORGANIZATION	3	0.84218	0.010946	0.12066			3	0
GO_CHROMATIN_REMODELING_AT_CENTROMERE	3	0.84218	0.010946	0.12066			3	0
GO_CELLULAR_MACROMOLECULE_LOCALIZATION	118	0.21348	0.0035714	0.12107			91	27
GO_TRANSCRIPTION_BY_RNA_POLYMERASE_III	3	0.83866	0.013041	0.12808			3	0
GO_CHROMATIN_ASSEMBLY_OR_DISASSEMBLY	4	0.72769	0.023544	0.13525			3	1
GO_CHROMATIN_ASSEMBLY	4	0.72769	0.023544	0.13525			3	1
GO_ATPASE_REGULATOR_ACTIVITY	4	0.72559	0.023786	0.13954			4	0
GO_MRNA_METABOLIC_PROCESS	27	0.32415	0.024334	0.15172			23	4
GO_U2_TYPE_CATALYTIC_STEP_2_SPLICEOSOME	6	0.59834	0.031217	0.15589			6	0
GO_RESPIRATORY_CHAIN_COMPLEX_IV_ASSEMBLY	2	0.94799	0.0058015	0.16893			2	0
GO_MITOCHONDRIAL_RESPIRATORY_CHAIN_COMPLEX_IV_ASSEMBLY	2	0.94799	0.0058015	0.16893			2	0
GO_HISTONE_EXCHANGE	4	0.71011	0.029369	0.16994			4	0
GO_PROTEIN_DNA_COMPLEX_SUBUNIT_ORGANIZATION	12	0.4398	0.040789	0.17025			10	2
GO_TERMINATION_OF_RNA_POLYMERASE_II_TRANSCRIPTION	3	0.81345	0.017699	0.17153			3	0
GO_HISTONE_MRNA_METABOLIC_PROCESS	3	0.81345	0.017699	0.17153			3	0
GO_U7_SNRNP	3	0.81345	0.017699	0.17153			3	0
GO_RIBOSOMAL_LARGE_SUBUNIT_ASSEMBLY	5	0.64539	0.03121	0.17179			5	0
GO_CYTOPLASMIC_SIDE_OF_ENDOPLASMIC_RETICULUM_MEMBRANE	3	0.8084	0.019329	0.17775			3	0
GO_CYTOPLASMIC_SIDE_OF_ROUGH_ENDOPLASMIC_RETICULUM_MEMBRANE	3	0.8084	0.019329	0.17775			3	0
GO_ORGANELLE_ENVELOPE_LUMEN	6	0.58784	0.038038	0.18211			6	0
GO_RESPIRATORY_CHAIN_COMPLEX_IV	5	0.63695	0.036884	0.18904			5	0
GO_OXIDATION_REDUCTION_PROCESS	43	0.2658	0.020872	0.19726			29	14
GO_ROUGH_ENDOPLASMIC_RETICULUM	7	0.54748	0.04593	0.20701			6	1
GO_CHAPERONE_COFACTOR_DEPENDENT_PROTEIN_REFOLDING	3	0.79496	0.025617	0.21353			3	0
GO_NUCLEAR_TRANSCRIBED_MRNA_CATABOLIC_PROCESS_EXONUCLEOLYTIC	3	0.79099	0.026782	0.22256			2	1
GO_NUCLEOSOME_ORGANIZATION	5	0.62639	0.043332	0.224			4	1
GO_GENITALIA_DEVELOPMENT	2	0.91946	0.013752	0.22936			2	0
GO_DE_NOVO_PROTEIN_FOLDING	4	0.68687	0.043447	0.23822			4	0
GO_CLEAVAGE_INVOLVED_IN_RRNA_PROCESSING	2	0.9094	0.01719	0.24751			2	0
GO_MATURATION_OF_5_8S_RRNA_FROM_TRICISTRONIC_RRNA_TRANSCRIPT_SSU_RRNA_5_8S_RRNA_LSU_RRNA_	2	0.9094	0.01719	0.24751			2	0
GO_RRNA_3_END_PROCESSING	2	0.9094	0.01719	0.24751			2	0
GO_MATURATION_OF_5_8S_RRNA	2	0.9094	0.01719	0.24751			2	0
GO_METHYLOSOME	6	0.56904	0.048793	0.25081			5	1
GO_REGULATION_OF_PROTON_TRANSPORT	3	0.78151	0.031439	0.25218			3	0
GO_TELOMERE_ORGANIZATION	10	0.45439	0.055844	0.26801			9	1
GO_INSULIN_RECEPTOR_SUBSTRATE_BINDING	2	0.89933	0.021272	0.27176			2	0
GO_NEUTROPHIL_HOMEOSTASIS	2	0.89933	0.021272	0.27176			2	0
GO_ATP_DEPENDENT_CHROMATIN_REMODELING	5	0.61195	0.055197	0.27183			4	1
GO_MATURATION_OF_SSU_RRNA	6	0.56081	0.054827	0.27635			6	0
GO_PROTEIN_TRANSMEMBRANE_TRANSPORT	4	0.66835	0.056553	0.28249			4	0
GO_PROTEIN_TRANSMEMBRANE_IMPORT_INTO_INTRACELLULAR_ORGANELLE	4	0.66835	0.056553	0.28249			4	0
GO_INTRACELLULAR_PROTEIN_TRANSMEMBRANE_TRANSPORT	4	0.66835	0.056553	0.28249			4	0
GO_U4_SNRNP	4	0.66813	0.056553	0.28296			4	0
GO_RRNA_BINDING	8	0.49492	0.059588	0.28413			8	0
GO_FIBRILLAR_CENTER	6	0.55812	0.057188	0.28468			6	0
GO_CADHERIN_BINDING	16	0.36684	0.048763	0.28567			12	4
GO_ROUGH_ENDOPLASMIC_RETICULUM_MEMBRANE	5	0.5992	0.06732	0.30497			4	1
GO_REGULATION_OF_ENDOCYTOSIS	4	0.66162	0.060437	0.30678			4	0
GO_PROTEIN_REFOLDING	4	0.66162	0.060437	0.30678			4	0
GO_MYELOID_CELL_HOMEOSTASIS	14	0.3846	0.068756	0.30931			10	4
GO_CELLULAR_RESPONSE_TO_CALCIUM_ION	2	0.88255	0.028148	0.30942			2	0
GO_CHAPERONE_COMPLEX	6	0.5473	0.066632	0.32317			6	0
GO_PICLN_SM_PROTEIN_COMPLEX	3	0.74967	0.048673	0.32693			3	0
GO_ACTIVATION_OF_PROTEIN_KINASE_B_ACTIVITY	2	0.87081	0.033949	0.33649			2	0
GO_CELLULAR_MONOVALENT_INORGANIC_CATION_HOMEOSTASIS	4	0.6431	0.075243	0.38058			4	0
GO_MONOVALENT_INORGANIC_CATION_HOMEOSTASIS	4	0.6431	0.075243	0.38058			4	0
GO_DNA_PACKAGING	5	0.58297	0.080733	0.38069			3	2
GO_MRNA_5_UTR_BINDING	7	0.50409	0.080308	0.3844			7	0
GO_RNA_LOCALIZATION	11	0.40994	0.080507	0.38557			10	1
GO_REGULATION_OF_CELL_CYCLE_G2_M_PHASE_TRANSITION	12	0.3942	0.084211	0.38576			10	2
GO_PROTEIN_LOCALIZATION_TO_MITOCHONDRION	8	0.47197	0.087828	0.38624			7	1
GO_PROTEIN_TARGETING_TO_MITOCHONDRION	8	0.47197	0.087828	0.38624			7	1
GO_NEGATIVE_REGULATION_OF_CELL_CYCLE_G2_M_PHASE_TRANSITION	7	0.50085	0.082508	0.38731			7	0
GO_SCF_DEPENDENT_PROTEASOMAL_UBIQUITIN_DEPENDENT_PROTEIN_CATABOLIC_PROCESS	7	0.50085	0.082508	0.38731			7	0
GO_RIBOSOMAL_SMALL_SUBUNIT_ASSEMBLY	6	0.53041	0.08001	0.38899			6	0
GO_CHAPERONE_MEDIATED_PROTEIN_FOLDING	5	0.57838	0.085891	0.38966			4	1
GO_SNRNA_TRANSCRIPTION	4	0.63878	0.077427	0.39108			3	1
GO_CHROMATIN_REMODELING	7	0.49315	0.091309	0.39866			5	2
KEGG_PURINE_METABOLISM	2	0.83725	0.056296	0.39989			2	0
KEGG_PYRIMIDINE_METABOLISM	2	0.83725	0.056296	0.39989			2	0
KEGG_RNA_POLYMERASE	2	0.83725	0.056296	0.39989			2	0
GO_TRANSCRIPTION_ELONGATION_FROM_RNA_POLYMERASE_II_PROMOTER	2	0.83725	0.056296	0.39989			2	0
GO_RNA_CAPPING	2	0.83725	0.056296	0.39989			2	0
GO_RNA_POLYMERASE_ACTIVITY	2	0.83725	0.056296	0.39989			2	0
GO_RNA_POLYMERASE_II_CORE_COMPLEX	2	0.83725	0.056296	0.39989			2	0
GO_RNA_POLYMERASE_III_COMPLEX	2	0.83725	0.056296	0.39989			2	0
GO_RNA_POLYMERASE_I_COMPLEX	2	0.83725	0.056296	0.39989			2	0
GO_RNA_POLYMERASE_I_ACTIVITY	2	0.83725	0.056296	0.39989			2	0
GO_RNA_POLYMERASE_II_ACTIVITY	2	0.83725	0.056296	0.39989			2	0
GO_RNA_POLYMERASE_III_ACTIVITY	2	0.83725	0.056296	0.39989			2	0
KEGG_ALDOSTERONE_REGULATED_SODIUM_REABSORPTION	3	0.72437	0.067303	0.40103			3	0
GO_ATPASE_ACTIVATOR_ACTIVITY	3	0.72437	0.067303	0.40103			3	0
GO_NEGATIVE_REGULATION_OF_DNA_BINDING	3	0.72269	0.069865	0.40681			3	0
GO_NATURAL_KILLER_CELL_ACTIVATION	3	0.72269	0.069865	0.40681			3	0
GO_NEGATIVE_REGULATION_OF_CELL_CYCLE_PROCESS	14	0.36438	0.096394	0.40716			12	2
GO_DNA_DAMAGE_RESPONSE_DETECTION_OF_DNA_DAMAGE	6	0.52534	0.083421	0.4105			6	0
GO_RNA_POLYMERASE_COMPLEX	6	0.52019	0.090766	0.41169			5	1
GO_RNA_POLYMERASE_II_HOLOENZYME	6	0.52019	0.090766	0.41169			5	1
GO_ANTIGEN_PROCESSING_AND_PRESENTATION_OF_EXOGENOUS_PEPTIDE_ANTIGEN_VIA_MHC_CLASS_I	6	0.52365	0.084732	0.42017			6	0
GO_NUCLEOBASE_CONTAINING_SMALL_MOLECULE_METABOLIC_PROCESS	6	0.51689	0.094701	0.42768			6	0
GO_GDP_BINDING	6	0.51689	0.094701	0.42768			6	0
GO_CYSTEINE_TYPE_ENDOPEPTIDASE_INHIBITOR_ACTIVITY_INVOLVED_IN_APOPTOTIC_PROCESS	2	0.82718	0.06618	0.43165			2	0
GO_CYSTEINE_TYPE_ENDOPEPTIDASE_INHIBITOR_ACTIVITY	2	0.82718	0.06618	0.43165			2	0
GO_CYSTEINE_TYPE_ENDOPEPTIDASE_REGULATOR_ACTIVITY_INVOLVED_IN_APOPTOTIC_PROCESS	2	0.82718	0.06618	0.43165			2	0
GO_MATURATION_OF_SSU_RRNA_FROM_TRICISTRONIC_RRNA_TRANSCRIPT_SSU_RRNA_5_8S_RRNA_LSU_RRNA_	5	0.55987	0.10317	0.43436			5	0
KEGG_RNA_DEGRADATION	4	0.61843	0.1017	0.43582			3	1
GO_SMN_SM_PROTEIN_COMPLEX	5	0.55615	0.10678	0.45694			5	0
GO_RRNA_MODIFICATION	2	0.81711	0.07456	0.46018			2	0
GO_ANTIGEN_PROCESSING_AND_PRESENTATION_OF_PEPTIDE_ANTIGEN_VIA_MHC_CLASS_I	7	0.47716	0.11001	0.46891			7	0
GO_RNA_POLYMERASE_II_PREINITIATION_COMPLEX_ASSEMBLY	2	0.8104	0.078427	0.46953			2	0
GO_TRANSCRIPTION_PREINITIATION_COMPLEX_ASSEMBLY	2	0.8104	0.078427	0.46953			2	0
GO_PEROXISOME_ORGANIZATION	6	0.50676	0.10388	0.4712			6	0
GO_PEROXISOMAL_TRANSPORT	6	0.50676	0.10388	0.4712			6	0
GO_MYD88_INDEPENDENT_TOLL_LIKE_RECEPTOR_SIGNALING_PATHWAY	6	0.50676	0.10388	0.4712			6	0
KEGG_BASAL_TRANSCRIPTION_FACTORS	3	0.69748	0.097112	0.47126			3	0
GO_TRANSCRIPTION_FACTOR_TFIID_COMPLEX	3	0.69748	0.097112	0.47126			3	0
GO_RNA_PHOSPHODIESTER_BOND_HYDROLYSIS	6	0.5037	0.10677	0.47151			4	2
GO_TELOMERASE_RNA_LOCALIZATION	5	0.54637	0.11787	0.47297			5	0
GO_POSITIVE_REGULATION_OF_TELOMERASE_RNA_LOCALIZATION_TO_CAJAL_BODY	5	0.54637	0.11787	0.47297			5	0
GO_TRANSFERASE_COMPLEX_TRANSFERRING_PHOSPHORUS_CONTAINING_GROUPS	8	0.44746	0.11748	0.4731			6	2
GO_NCRNA_METABOLIC_PROCESS	37	0.24094	0.086815	0.47517			30	7
GO_DETECTION_OF_STIMULUS	8	0.44746	0.11748	0.47517			7	1
GO_TELOMERASE_HOLOENZYME_COMPLEX	4	0.60375	0.1165	0.47522			3	1
GO_NEGATIVE_REGULATION_OF_LIPID_METABOLIC_PROCESS	3	0.68908	0.10782	0.47647			3	0
GO_NEGATIVE_REGULATION_OF_LIPID_BIOSYNTHETIC_PROCESS	3	0.68908	0.10782	0.47647			3	0
GO_HSP90_PROTEIN_BINDING	5	0.54806	0.1153	0.47684			5	0
GO_NUCLEAR_TRANSCRIBED_MRNA_CATABOLIC_PROCESS_DEADENYLATION_DEPENDENT_DECAY	4	0.60131	0.1199	0.47864			2	2
GO_TRANSFERASE_COMPLEX	40	0.23731	0.084935	0.47883			25	15
GO_POSITIVE_REGULATION_OF_TELOMERASE_ACTIVITY	5	0.54132	0.12329	0.48096			5	0
GO_REGULATION_OF_TELOMERE_MAINTENANCE	5	0.54132	0.12329	0.48096			5	0
GO_POSITIVE_REGULATION_OF_TELOMERE_MAINTENANCE_VIA_TELOMERE_LENGTHENING	5	0.54132	0.12329	0.48096			5	0
GO_POSITIVE_REGULATION_OF_TELOMERE_MAINTENANCE	5	0.54132	0.12329	0.48096			5	0
GO_POSITIVE_REGULATION_OF_CHROMOSOME_ORGANIZATION	5	0.54132	0.12329	0.48096			5	0
GO_REGULATION_OF_TELOMERE_MAINTENANCE_VIA_TELOMERE_LENGTHENING	5	0.54132	0.12329	0.48096			5	0
GO_REGULATION_OF_TELOMERASE_ACTIVITY	5	0.54132	0.12329	0.48096			5	0
GO_REGULATION_OF_RNA_SPLICING	5	0.54132	0.12329	0.48096			5	0
GO_REGULATION_OF_AUTOPHAGY	13	0.35603	0.11242	0.48305			8	5
GO_CHAPERONE_MEDIATED_PROTEIN_COMPLEX_ASSEMBLY	3	0.68571	0.11318	0.48847			3	0
GO_DNA_METABOLIC_PROCESS	36	0.24392	0.094595	0.49654			28	8
GO_POSITIVE_REGULATION_OF_POTASSIUM_ION_TRANSPORT	2	0.79149	0.094542	0.49771			2	0
GO_SNARE_BINDING	3	0.67731	0.12459	0.50485			3	0
KEGG_PEROXISOME	3	0.67563	0.12646	0.51109			3	0
GO_POSITIVE_REGULATION_OF_ENDOTHELIAL_CELL_CHEMOTAXIS	2	0.7802	0.10722	0.53095			2	0
GO_RIBONUCLEOSIDE_TRIPHOSPHATE_BIOSYNTHETIC_PROCESS	2	0.7802	0.10722	0.53095			2	0
GO_ATP_BIOSYNTHETIC_PROCESS	2	0.7802	0.10722	0.53095			2	0
GO_NUCLEOSIDE_TRIPHOSPHATE_BIOSYNTHETIC_PROCESS	2	0.7802	0.10722	0.53095			2	0
GO_REGULATION_OF_ENDOTHELIAL_CELL_CHEMOTAXIS	2	0.7802	0.10722	0.53095			2	0
GO_ENDOTHELIAL_CELL_CHEMOTAXIS	2	0.7802	0.10722	0.53095			2	0
GO_OLIGOSACCHARYLTRANSFERASE_COMPLEX	2	0.78188	0.10486	0.53276			2	0
GO_FICOLIN_1_RICH_GRANULE	5	0.52782	0.14109	0.53731			5	0
GO_PROTEIN_IMPORT_INTO_MITOCHONDRIAL_MATRIX	3	0.66723	0.13857	0.53739			3	0
GO_PROTEIN_TRANSPORTER_ACTIVITY	3	0.66723	0.13857	0.53739			3	0
GO_PROTEIN_TETRAMERIZATION	3	0.66387	0.14276	0.54165			3	0
GO_ANTIMICROBIAL_HUMORAL_IMMUNE_RESPONSE_MEDIATED_BY_ANTIMICROBIAL_PEPTIDE	3	0.66387	0.14276	0.54165			3	0
GO_NEGATIVE_REGULATION_OF_GENE_EXPRESSION_EPIGENETIC	4	0.58155	0.14757	0.54165			2	2
GO_CHROMATIN_ORGANIZATION_INVOLVED_IN_REGULATION_OF_TRANSCRIPTION	4	0.58155	0.14757	0.54165			2	2
GO_NON_RECOMBINATIONAL_REPAIR	4	0.57957	0.15	0.54413			3	1
KEGG_PROTEASOME	5	0.52277	0.15012	0.54451			5	0
GO_ENDOPEPTIDASE_COMPLEX	5	0.52277	0.15012	0.54451			5	0
GO_PROTEIN_TAG	5	0.52445	0.14702	0.54497			5	0
GO_TRANSPORTER_ACTIVITY	28	0.25293	0.12127	0.54533			19	9
GO_AXON_CYTOPLASM	3	0.66218	0.14485	0.54546			3	0
GO_RNA_DEPENDENT_DNA_BIOSYNTHETIC_PROCESS	8	0.42749	0.15165	0.5457			7	1
GO_POTASSIUM_CHANNEL_COMPLEX	3	0.65882	0.14974	0.54621			3	0
KEGG_ANTIGEN_PROCESSING_AND_PRESENTATION	3	0.6605	0.14672	0.54667			3	0
GO_POSITIVE_REGULATION_OF_ENDOCYTOSIS	3	0.6605	0.14672	0.54667			3	0
GO_REGULATION_OF_RECEPTOR_MEDIATED_ENDOCYTOSIS	3	0.6605	0.14672	0.54667			3	0
GO_ATPASE_BINDING	3	0.65882	0.14974	0.54818			3	0
GO_POSITIVE_REGULATION_OF_PHOSPHOLIPASE_ACTIVITY	1	0.98995	0.02534	0.54894			1	0
GO_NEGATIVE_REGULATION_OF_CELLULAR_RESPONSE_TO_INSULIN_STIMULUS	1	0.98995	0.02534	0.54894			1	0
GO_REGULATION_OF_TYPE_2_IMMUNE_RESPONSE	1	0.98995	0.02534	0.54894			1	0
GO_REGULATION_OF_T_HELPER_2_CELL_DIFFERENTIATION	1	0.98995	0.02534	0.54894			1	0
GO_POSITIVE_REGULATION_OF_TYPE_2_IMMUNE_RESPONSE	1	0.98995	0.02534	0.54894			1	0
GO_REGULATION_OF_PHOSPHOLIPASE_ACTIVITY	1	0.98995	0.02534	0.54894			1	0
GO_REGULATION_OF_LIPASE_ACTIVITY	1	0.98995	0.02534	0.54894			1	0
GO_MEMBRANE_HYPERPOLARIZATION	1	0.98995	0.02534	0.54894			1	0
GO_PROTEIN_LOCALIZATION_TO_SYNAPSE	1	0.98995	0.02534	0.54894			1	0
GO_POSITIVE_REGULATION_OF_LIPASE_ACTIVITY	1	0.98995	0.02534	0.54894			1	0
GO_POSITIVE_REGULATION_OF_INTERLEUKIN_13_PRODUCTION	1	0.98995	0.02534	0.54894			1	0
GO_PHOSPHOLIPASE_BINDING	1	0.98995	0.02534	0.54894			1	0
GO_PROTEIN_KINASE_C_ACTIVITY	1	0.98995	0.02534	0.54894			1	0
GO_ACTIVATION_OF_PHOSPHOLIPASE_D_ACTIVITY	1	0.98995	0.02534	0.54894			1	0
GO_INTERLEUKIN_13_PRODUCTION	1	0.98995	0.02534	0.54894			1	0
GO_INTERLEUKIN_5_PRODUCTION	1	0.98995	0.02534	0.54894			1	0
GO_POSITIVE_REGULATION_OF_INTERLEUKIN_5_PRODUCTION	1	0.98995	0.02534	0.54894			1	0
GO_CD4_POSITIVE_ALPHA_BETA_T_CELL_CYTOKINE_PRODUCTION	1	0.98995	0.02534	0.54894			1	0
GO_T_HELPER_2_CELL_CYTOKINE_PRODUCTION	1	0.98995	0.02534	0.54894			1	0
GO_POSITIVE_REGULATION_OF_T_HELPER_2_CELL_DIFFERENTIATION	1	0.98995	0.02534	0.54894			1	0
GO_INTERLEUKIN_5_SECRETION	1	0.98995	0.02534	0.54894			1	0
GO_INTERLEUKIN_10_SECRETION	1	0.98995	0.02534	0.54894			1	0
GO_INTERLEUKIN_13_SECRETION	1	0.98995	0.02534	0.54894			1	0
GO_RECEPTOR_LOCALIZATION_TO_SYNAPSE	1	0.98995	0.02534	0.54894			1	0
GO_REGULATION_OF_NEUROTRANSMITTER_RECEPTOR_LOCALIZATION_TO_POSTSYNAPTIC_SPECIALIZATION_MEMBRANE	1	0.98995	0.02534	0.54894			1	0
GO_NEUROTRANSMITTER_RECEPTOR_LOCALIZATION_TO_POSTSYNAPTIC_SPECIALIZATION_MEMBRANE	1	0.98995	0.02534	0.54894			1	0
GO_REGULATION_OF_PROTEIN_LOCALIZATION_TO_SYNAPSE	1	0.98995	0.02534	0.54894			1	0
GO_REGULATION_OF_RECEPTOR_LOCALIZATION_TO_SYNAPSE	1	0.98995	0.02534	0.54894			1	0
GO_PROTEIN_LOCALIZATION_TO_POSTSYNAPTIC_MEMBRANE	1	0.98995	0.02534	0.54894			1	0
GO_REGULATION_OF_T_HELPER_2_CELL_CYTOKINE_PRODUCTION	1	0.98995	0.02534	0.54894			1	0
GO_POSITIVE_REGULATION_OF_T_HELPER_2_CELL_CYTOKINE_PRODUCTION	1	0.98995	0.02534	0.54894			1	0
GO_POSITIVE_REGULATION_OF_INTERLEUKIN_5_SECRETION	1	0.98995	0.02534	0.54894			1	0
GO_POSITIVE_REGULATION_OF_INTERLEUKIN_13_SECRETION	1	0.98995	0.02534	0.54894			1	0
GO_POSITIVE_REGULATION_OF_INTERLEUKIN_10_SECRETION	1	0.98995	0.02534	0.54894			1	0
GO_MYELIN_SHEATH_ABAXONAL_REGION	1	0.98995	0.02534	0.54894			1	0
GO_AXON_HILLOCK	1	0.98995	0.02534	0.54894			1	0
GO_APICAL_CORTEX	1	0.98995	0.02534	0.54894			1	0
GO_TIGHT_JUNCTION	1	0.98995	0.02534	0.54894			1	0
GO_MITOTIC_CELL_CYCLE_CHECKPOINT	5	0.5185	0.15476	0.56375			4	1
GO_CELL_CYCLE_CHECKPOINT	5	0.5185	0.15476	0.56375			4	1
GO_NEURON_RECOGNITION	1	1	0.004257	0.56497			1	0
GO_HETEROPHILIC_CELL_CELL_ADHESION_VIA_PLASMA_MEMBRANE_CELL_ADHESION_MOLECULES	1	1	0.004257	0.56497			1	0
GO_AXONAL_FASCICULATION	1	1	0.004257	0.56497			1	0
GO_CELL_BODY_MEMBRANE	1	1	0.004257	0.56497			1	0
GO_RNA_EXPORT_FROM_NUCLEUS	5	0.51265	0.16456	0.56523			5	0
GO_MITOCHONDRIAL_RESPIRATORY_CHAIN_COMPLEX_III_ASSEMBLY	2	0.75503	0.13214	0.56564			2	0
GO_SULFUR_COMPOUND_CATABOLIC_PROCESS	1	0.99832	0.0070951	0.56565			1	0
GO_CELL_AGGREGATION	1	0.99832	0.0070951	0.56565			1	0
GO_KERATAN_SULFATE_CATABOLIC_PROCESS	1	0.99832	0.0070951	0.56565			1	0
GO_KERATAN_SULFATE_BIOSYNTHETIC_PROCESS	1	0.99832	0.0070951	0.56565			1	0
GO_GOLGI_LUMEN	1	0.99832	0.0070951	0.56565			1	0
GO_EXTRACELLULAR_MATRIX_STRUCTURAL_CONSTITUENT_CONFERRING_COMPRESSION_RESISTANCE	1	0.99832	0.0070951	0.56565			1	0
GO_PHOSPHOLIPID_TRANSLOCATING_ATPASE_ACTIVITY	1	0.99665	0.010541	0.57269			1	0
GO_PHOSPHOLIPID_TRANSPORTER_ACTIVITY	1	0.99665	0.010541	0.57269			1	0
GO_CHROMOSOME_LOCALIZATION	3	0.65307	0.1565	0.57493			2	1
GO_S100_PROTEIN_BINDING	3	0.64706	0.16605	0.57554			3	0
GO_DNA_TEMPLATED_TRANSCRIPTION_ELONGATION	4	0.57071	0.16578	0.58652			4	0
GO_MITOCHONDRIAL_RESPIRATORY_CHAIN_COMPLEX_IV	3	0.65209	0.1572	0.58745			3	0
GO_RNA_3_END_PROCESSING	6	0.47434	0.1511	0.5905			4	2
GO_KINETOCHORE_ORGANIZATION	1	0.9933	0.017434	0.59106			1	0
GO_KINETOCHORE_ASSEMBLY	1	0.9933	0.017434	0.59106			1	0
GO_KINETOCHORE_BINDING	1	0.9933	0.017434	0.59106			1	0
GO_TELOMERE_CAPPING	1	0.98157	0.040138	0.59529			1	0
GO_DNA_REPLICATION_DEPENDENT_NUCLEOSOME_ORGANIZATION	1	0.98157	0.040138	0.59529			1	0
GO_NEGATIVE_REGULATION_OF_MEGAKARYOCYTE_DIFFERENTIATION	1	0.98157	0.040138	0.59529			1	0
GO_CHROMATIN_SILENCING_AT_RDNA	1	0.98157	0.040138	0.59529			1	0
GO_NUCLEAR_CHROMOSOME_TELOMERIC_REGION	1	0.98157	0.040138	0.59529			1	0
GO_NUCLEAR_NUCLEOSOME	1	0.98157	0.040138	0.59529			1	0
GO_MACROMOLECULE_CATABOLIC_PROCESS	102	0.17065	0.086131	0.59566			76	26
GO_SEX_CHROMOSOME	2	0.75168	0.13773	0.59733			2	0
GO_XY_BODY	2	0.75168	0.13773	0.59733			2	0
GO_INNATE_IMMUNE_RESPONSE_ACTIVATING_CELL_SURFACE_RECEPTOR_SIGNALING_PATHWAY	7	0.44162	0.16282	0.59801			6	1
GO_PH_REDUCTION	3	0.64202	0.17396	0.60091			3	0
GO_REGULATION_OF_PH	3	0.64202	0.17396	0.60091			3	0
GO_ACTIVE_ION_TRANSMEMBRANE_TRANSPORTER_ACTIVITY	3	0.64202	0.17396	0.60091			3	0
GO_TRNA_THREONYLCARBAMOYLADENOSINE_METABOLIC_PROCESS	2	0.74832	0.14138	0.60495			2	0
GO_RNA_5_END_PROCESSING	2	0.74832	0.14138	0.60495			2	0
GO_TRNA_5_END_PROCESSING	2	0.74832	0.14138	0.60495			2	0
GO_RIBONUCLEASE_P_COMPLEX	2	0.74832	0.14138	0.60495			2	0
KEGG_GLIOMA	3	0.65042	0.15952	0.60583			3	0
GO_MYELIN_SHEATH	3	0.65042	0.15952	0.60583			3	0
GO_POSITIVE_REGULATION_OF_VIRAL_PROCESS	4	0.56025	0.18034	0.61303			3	1
GO_ACTIN_MONOMER_BINDING	2	0.74664	0.14375	0.62211			2	0
GO_SEQUESTERING_OF_ACTIN_MONOMERS	2	0.74664	0.14375	0.62211			2	0
GO_EKC_KEOPS_COMPLEX	1	0.97487	0.057166	0.63742			1	0
GO_RESPONSE_TO_CADMIUM_ION	5	0.5059	0.17591	0.63939			5	0
GO_PERIKARYON	4	0.5576	0.1835	0.64526			2	2
GO_NCRNA_3_END_PROCESSING	4	0.55815	0.1835	0.64572			3	1
KEGG_ERBB_SIGNALING_PATHWAY	2	0.74161	0.15062	0.64588			2	0
KEGG_MELANOMA	2	0.74161	0.15062	0.64588			2	0
KEGG_CHRONIC_MYELOID_LEUKEMIA	2	0.74161	0.15062	0.64588			2	0
KEGG_ACUTE_MYELOID_LEUKEMIA	2	0.74161	0.15062	0.64588			2	0
GO_ASSOCIATIVE_LEARNING	2	0.74161	0.15062	0.64588			2	0
GO_POSITIVE_REGULATION_OF_SYNAPSE_ASSEMBLY	3	0.63728	0.17955	0.65116			1	2
GO_METHYLTRANSFERASE_COMPLEX	9	0.39419	0.1696	0.65143			5	4
GO_NEGATIVE_REGULATION_OF_FATTY_ACID_BIOSYNTHETIC_PROCESS	1	0.96985	0.06568	0.65147			1	0
GO_CRANIOFACIAL_SUTURE_MORPHOGENESIS	1	0.96985	0.06568	0.65147			1	0
GO_RESPONSE_TO_STEROL_DEPLETION	1	0.96985	0.06568	0.65147			1	0
GO_SREBP_SIGNALING_PATHWAY	1	0.96985	0.06568	0.65147			1	0
GO_CRANIAL_SUTURE_MORPHOGENESIS	1	0.96985	0.06568	0.65147			1	0
GO_REGULATION_OF_PROTEIN_COMPLEX_STABILITY	1	0.97152	0.062437	0.65226			1	0
GO_ION_TRANSMEMBRANE_TRANSPORTER_ACTIVITY	22	0.26448	0.16439	0.68352			15	7
GO_PROCESS_UTILIZING_AUTOPHAGIC_MECHANISM	20	0.27709	0.16923	0.69993			14	6
GO_PROTEIN_HETEROTETRAMERIZATION	2	0.7349	0.1618	0.69996			2	0
GO_U6_SNRNP	1	0.96147	0.081897	0.7004			1	0
GO_LSM2_8_COMPLEX	1	0.96147	0.081897	0.7004			1	0
GO_LSM1_7_PAT1_COMPLEX	1	0.96147	0.081897	0.7004			1	0
GO_UBIQUITIN_LIKE_PROTEIN_LIGASE_BINDING	23	0.25829	0.16075	0.70785			18	5
GO_PROTEIN_CONTAINING_COMPLEX_ASSEMBLY	108	0.16253	0.13171	0.70838			69	39
GO_SNRNA_BINDING	1	0.95645	0.089398	0.71478			1	0
GO_U1_SNRNA_BINDING	1	0.95645	0.089398	0.71478			1	0
GO_SNRNP_BINDING	1	0.95645	0.089398	0.71478			1	0
GO_CAJAL_BODY	4	0.54785	0.19757	0.71616			4	0
GO_POSITIVE_REGULATION_OF_MACROAUTOPHAGY	3	0.62782	0.19446	0.71745			2	1
GO_ACTIN_FILAMENT_SEVERING	2	0.73154	0.16588	0.71779			2	0
GO_ENDOCYTIC_VESICLE_MEMBRANE	7	0.43147	0.18592	0.7182			6	1
GO_TRANS_GOLGI_NETWORK	4	0.54005	0.21214	0.72491			3	1
GO_RNA_SURVEILLANCE	1	0.94137	0.12062	0.72652			1	0
GO_RRNA_CATABOLIC_PROCESS	1	0.94137	0.12062	0.72652			1	0
GO_NUCLEAR_EXOSOME_RNASE_COMPLEX_	1	0.94137	0.12062	0.72652			1	0
GO_CYTOPLASMIC_EXOSOME_RNASE_COMPLEX_	1	0.94137	0.12062	0.72652			1	0
GO_EXOSOME_RNASE_COMPLEX_	1	0.94137	0.12062	0.72652			1	0
GO_EXONUCLEOLYTIC_TRIMMING_INVOLVED_IN_RRNA_PROCESSING	1	0.94137	0.12062	0.72652			1	0
GO_TRNA_CATABOLIC_PROCESS	1	0.94137	0.12062	0.72652			1	0
GO_NUCLEAR_TRANSCRIBED_MRNA_CATABOLIC_PROCESS_EXONUCLEOLYTIC_3_5_	1	0.94137	0.12062	0.72652			1	0
GO_U4_SNRNA_3_END_PROCESSING	1	0.94137	0.12062	0.72652			1	0
GO_POLYADENYLATION_DEPENDENT_RNA_CATABOLIC_PROCESS	1	0.94137	0.12062	0.72652			1	0
GO_NUCLEAR_NCRNA_SURVEILLANCE	1	0.94137	0.12062	0.72652			1	0
GO_NUCLEAR_POLYADENYLATION_DEPENDENT_TRNA_CATABOLIC_PROCESS	1	0.94137	0.12062	0.72652			1	0
GO_NATURAL_KILLER_CELL_DIFFERENTIATION	2	0.72148	0.18221	0.73184			2	0
GO_CELLULAR_SENESCENCE	2	0.72148	0.18221	0.73184			2	0
GO_DIGESTIVE_TRACT_MORPHOGENESIS	2	0.72148	0.18221	0.73184			2	0
GO_CARDIAC_MUSCLE_TISSUE_DEVELOPMENT	2	0.72148	0.18221	0.73184			2	0
GO_ENDONUCLEASE_ACTIVITY_ACTIVE_WITH_EITHER_RIBO_OR_DEOXYRIBONUCLEIC_ACIDS_AND_PRODUCING_5_PHOSPHOMONOESTERS	1	0.94472	0.11312	0.73462			1	0
GO_ENDORIBONUCLEASE_ACTIVITY_PRODUCING_5_PHOSPHOMONOESTERS	1	0.94472	0.11312	0.73462			1	0
GO_TRNA_SPECIFIC_RIBONUCLEASE_ACTIVITY	1	0.94472	0.11312	0.73462			1	0
GO_RIBONUCLEASE_P_ACTIVITY	1	0.94472	0.11312	0.73462			1	0
GO_TRNA_5_LEADER_REMOVAL	1	0.94472	0.11312	0.73462			1	0
GO_RIBONUCLEASE_MRP_COMPLEX	1	0.94472	0.11312	0.73462			1	0
GO_NUCLEOLAR_RIBONUCLEASE_P_COMPLEX	1	0.94472	0.11312	0.73462			1	0
GO_MULTIMERIC_RIBONUCLEASE_P_COMPLEX	1	0.94472	0.11312	0.73462			1	0
GO_REGULATION_OF_POTASSIUM_ION_TRANSPORT	5	0.4933	0.19835	0.73514			4	1
GO_REGULATION_OF_POSTTRANSCRIPTIONAL_GENE_SILENCING	5	0.4937	0.19809	0.73602			3	2
GO_REGULATION_OF_GENE_SILENCING	5	0.4937	0.19809	0.73602			3	2
GO_POSITIVE_REGULATION_OF_AUTOPHAGY	6	0.45388	0.18599	0.73651			3	3
GO_COPPER_ION_TRANSPORT	1	0.9464	0.10947	0.73659			1	0
GO_METALLOCHAPERONE_ACTIVITY	1	0.9464	0.10947	0.73659			1	0
GO_COPPER_CHAPERONE_ACTIVITY	1	0.9464	0.10947	0.73659			1	0
GO_LONG_TERM_MEMORY	2	0.72392	0.17727	0.73689			2	0
GO_ESTABLISHMENT_OF_PROTEIN_LOCALIZATION_TO_CHROMOSOME	4	0.54545	0.20121	0.73705			4	0
GO_REGULATION_OF_ESTABLISHMENT_OF_PROTEIN_LOCALIZATION_TO_CHROMOSOME	4	0.54545	0.20121	0.73705			4	0
GO_PROTEIN_LOCALIZATION_TO_CHROMOSOME_TELOMERIC_REGION	4	0.54545	0.20121	0.73705			4	0
GO_PROTEIN_LOCALIZATION_TO_CHROMOSOME	4	0.54545	0.20121	0.73705			4	0
GO_REGULATION_OF_PROTEIN_LOCALIZATION_TO_CHROMOSOME_TELOMERIC_REGION	4	0.54545	0.20121	0.73705			4	0
GO_ESTABLISHMENT_OF_PROTEIN_LOCALIZATION_TO_TELOMERE	4	0.54545	0.20121	0.73705			4	0
GO_POSITIVE_REGULATION_OF_ESTABLISHMENT_OF_PROTEIN_LOCALIZATION_TO_TELOMERE	4	0.54545	0.20121	0.73705			4	0
GO_PROTEIN_LOCALIZATION_TO_NUCLEOPLASM	4	0.54545	0.20121	0.73705			4	0
GO_CHAPERONIN_CONTAINING_T_COMPLEX	4	0.54545	0.20121	0.73705			4	0
GO_REGULATION_OF_MRNA_SPLICING_VIA_SPLICEOSOME	4	0.5404	0.21141	0.73787			4	0
GO_SINGLE_STRANDED_DNA_BINDING	4	0.5404	0.21141	0.73787			4	0
GO_PYRIMIDINE_NUCLEOTIDE_BIOSYNTHETIC_PROCESS	1	0.94975	0.10399	0.73828			1	0
GO_PYRIMIDINE_CONTAINING_COMPOUND_METABOLIC_PROCESS	1	0.94975	0.10399	0.73828			1	0
GO_PYRIMIDINE_NUCLEOSIDE_METABOLIC_PROCESS	1	0.94975	0.10399	0.73828			1	0
GO_PYRIMIDINE_CONTAINING_COMPOUND_BIOSYNTHETIC_PROCESS	1	0.94975	0.10399	0.73828			1	0
GO_REGULATION_OF_POTASSIUM_ION_TRANSMEMBRANE_TRANSPORTER_ACTIVITY	2	0.72315	0.18006	0.73855			2	0
GO_GLYCOSYL_COMPOUND_METABOLIC_PROCESS	3	0.62112	0.20447	0.73865			3	0
GO_NUCLEOSIDE_METABOLIC_PROCESS	3	0.62112	0.20447	0.73865			3	0
GO_REGULATION_OF_CELLULAR_RESPONSE_TO_HEAT	4	0.53849	0.21529	0.73935			3	1
GO_REGULATION_OF_INTRINSIC_APOPTOTIC_SIGNALING_PATHWAY_BY_P53_CLASS_MEDIATOR	5	0.49241	0.1999	0.73965			5	0
KEGG_PROSTATE_CANCER	4	0.54371	0.20558	0.73993			3	1
GO_ERYTHROCYTE_HOMEOSTASIS	12	0.33439	0.19934	0.74035			8	4
GO_REGULATION_OF_PROTEIN_POLYUBIQUITINATION	1	0.94807	0.10724	0.74088			1	0
GO_POSITIVE_REGULATION_OF_PROTEIN_POLYUBIQUITINATION	1	0.94807	0.10724	0.74088			1	0
GO_ENDOCYTIC_VESICLE_LUMEN	2	0.71644	0.19123	0.74239			2	0
GO_DNA_POLYMERASE_BINDING	2	0.71644	0.19123	0.74239			2	0
GO_TELOMERASE_HOLOENZYME_COMPLEX_ASSEMBLY	2	0.71644	0.19123	0.74239			2	0
GO_HEART_VALVE_DEVELOPMENT	1	0.933	0.13663	0.75134			1	0
GO_PROSTANOID_METABOLIC_PROCESS	1	0.933	0.13663	0.75134			1	0
GO_DEATH_RECEPTOR_ACTIVITY	1	0.933	0.13663	0.75134			1	0
GO_AORTIC_VALVE_DEVELOPMENT	1	0.933	0.13663	0.75134			1	0
GO_PULMONARY_VALVE_DEVELOPMENT	1	0.933	0.13663	0.75134			1	0
GO_REGULATION_OF_EXTRACELLULAR_MATRIX_CONSTITUENT_SECRETION	1	0.933	0.13663	0.75134			1	0
GO_EXTRACELLULAR_MATRIX_CONSTITUENT_SECRETION	1	0.933	0.13663	0.75134			1	0
GO_REGULATION_OF_APOPTOTIC_PROCESS_INVOLVED_IN_MORPHOGENESIS	1	0.933	0.13663	0.75134			1	0
GO_POSITIVE_REGULATION_OF_APOPTOTIC_PROCESS_INVOLVED_IN_MORPHOGENESIS	1	0.933	0.13663	0.75134			1	0
GO_NEGATIVE_REGULATION_OF_EXTRACELLULAR_MATRIX_ORGANIZATION	1	0.933	0.13663	0.75134			1	0
GO_POSITIVE_REGULATION_OF_APOPTOTIC_PROCESS_INVOLVED_IN_DEVELOPMENT	1	0.933	0.13663	0.75134			1	0
GO_REGULATION_OF_APOPTOTIC_PROCESS_INVOLVED_IN_DEVELOPMENT	1	0.933	0.13663	0.75134			1	0
GO_SEMI_LUNAR_VALVE_DEVELOPMENT	1	0.933	0.13663	0.75134			1	0
GO_TUMOR_NECROSIS_FACTOR_ACTIVATED_RECEPTOR_ACTIVITY	1	0.933	0.13663	0.75134			1	0
GO_POSITIVE_REGULATION_OF_VIRAL_TRANSCRIPTION	3	0.61114	0.22101	0.75206			2	1
GO_REGULATION_OF_VIRAL_TRANSCRIPTION	3	0.61114	0.22101	0.75206			2	1
GO_REGULATION_OF_OXIDATIVE_PHOSPHORYLATION	1	0.95142	0.10055	0.75213			1	0
GO_ORGANONITROGEN_COMPOUND_BIOSYNTHETIC_PROCESS	103	0.16069	0.1418	0.75512			72	31
GO_ORGAN_OR_TISSUE_SPECIFIC_IMMUNE_RESPONSE	1	0.92965	0.14129	0.76084			1	0
GO_INNATE_IMMUNE_RESPONSE_IN_MUCOSA	1	0.92965	0.14129	0.76084			1	0
GO_ANTIBACTERIAL_HUMORAL_RESPONSE	1	0.92965	0.14129	0.76084			1	0
GO_REGULATION_OF_CELLULAR_AMINE_METABOLIC_PROCESS	4	0.52189	0.2432	0.76564			4	0
GO_HEMATOPOIETIC_STEM_CELL_DIFFERENTIATION	4	0.52189	0.2432	0.76564			4	0
GO_REGULATION_OF_HEMATOPOIETIC_PROGENITOR_CELL_DIFFERENTIATION	4	0.52189	0.2432	0.76564			4	0
GO_REGULATION_OF_CELLULAR_AMINO_ACID_METABOLIC_PROCESS	4	0.52189	0.2432	0.76564			4	0
GO_REGULATION_OF_STEM_CELL_DIFFERENTIATION	4	0.52189	0.2432	0.76564			4	0
GO_NUCLEUS_ORGANIZATION	4	0.52645	0.23519	0.76593			3	1
GO_RESPONSE_TO_MISFOLDED_PROTEIN	1	0.92797	0.14494	0.76621			1	0
GO_PROTEIN_QUALITY_CONTROL_FOR_MISFOLDED_OR_INCOMPLETELY_SYNTHESIZED_PROTEINS	1	0.92797	0.14494	0.76621			1	0
GO_ER_ASSOCIATED_MISFOLDED_PROTEIN_CATABOLIC_PROCESS	1	0.92797	0.14494	0.76621			1	0
GO_REGULATION_OF_VIRAL_INDUCED_CYTOPLASMIC_PATTERN_RECOGNITION_RECEPTOR_SIGNALING_PATHWAY	1	0.91625	0.16825	0.7663			1	0
GO_CYTOPLASMIC_PATTERN_RECOGNITION_RECEPTOR_SIGNALING_PATHWAY_IN_RESPONSE_TO_VIRUS	1	0.91625	0.16825	0.7663			1	0
GO_RIG_I_SIGNALING_PATHWAY	1	0.91625	0.16825	0.7663			1	0
GO_REGULATION_OF_PROGRAMMED_NECROTIC_CELL_DEATH	1	0.91625	0.16825	0.7663			1	0
GO_NEGATIVE_REGULATION_OF_PROGRAMMED_NECROTIC_CELL_DEATH	1	0.91625	0.16825	0.7663			1	0
GO_ZYMOGEN_INHIBITION	1	0.91625	0.16825	0.7663			1	0
GO_INHIBITION_OF_CYSTEINE_TYPE_ENDOPEPTIDASE_ACTIVITY_INVOLVED_IN_APOPTOTIC_PROCESS	1	0.91625	0.16825	0.7663			1	0
GO_DENDRITIC_CELL_DIFFERENTIATION	1	0.91792	0.16521	0.76692			1	0
GO_RESPONSE_TO_INTERFERON_ALPHA	1	0.91792	0.16521	0.76692			1	0
GO_FOREBRAIN_CELL_MIGRATION	1	0.91792	0.16521	0.76692			1	0
GO_REGULATION_OF_NATURAL_KILLER_CELL_ACTIVATION	1	0.91792	0.16521	0.76692			1	0
GO_POSITIVE_REGULATION_OF_RESPONSE_TO_CYTOKINE_STIMULUS	1	0.91792	0.16521	0.76692			1	0
GO_POSITIVE_REGULATION_OF_NATURAL_KILLER_CELL_ACTIVATION	1	0.91792	0.16521	0.76692			1	0
GO_FEMALE_GENITALIA_DEVELOPMENT	1	0.91792	0.16521	0.76692			1	0
GO_PHOSPHATIDYLINOSITOL_3_KINASE_BINDING	1	0.91792	0.16521	0.76692			1	0
GO_REGULATION_OF_NATURAL_KILLER_CELL_DIFFERENTIATION	1	0.91792	0.16521	0.76692			1	0
GO_POSITIVE_REGULATION_OF_NATURAL_KILLER_CELL_DIFFERENTIATION	1	0.91792	0.16521	0.76692			1	0
GO_CELLULAR_RESPONSE_TO_INTERFERON_ALPHA	1	0.91792	0.16521	0.76692			1	0
GO_REGULATION_OF_PINOCYTOSIS	1	0.91792	0.16521	0.76692			1	0
GO_POSITIVE_REGULATION_OF_PINOCYTOSIS	1	0.91792	0.16521	0.76692			1	0
GO_VAGINA_DEVELOPMENT	1	0.91792	0.16521	0.76692			1	0
GO_DENDRITIC_CELL_APOPTOTIC_PROCESS	1	0.91792	0.16521	0.76692			1	0
GO_NEUTROPHIL_CLEARANCE	1	0.91792	0.16521	0.76692			1	0
GO_NEGATIVE_REGULATION_OF_DENDRITIC_CELL_APOPTOTIC_PROCESS	1	0.91792	0.16521	0.76692			1	0
GO_HOST_CELL_PART	1	0.91792	0.16521	0.76692			1	0
GO_TRANSCRIPTION_BY_RNA_POLYMERASE_I	3	0.6	0.24709	0.76724			3	0
GO_TRANSCRIPTION_INITIATION_FROM_RNA_POLYMERASE_I_PROMOTER	3	0.6	0.24709	0.76724			3	0
GO_TRANSCRIPTION_ELONGATION_FROM_RNA_POLYMERASE_I_PROMOTER	3	0.6	0.24709	0.76724			3	0
GO_TERMINATION_OF_RNA_POLYMERASE_I_TRANSCRIPTION	3	0.6	0.24709	0.76724			3	0
GO_LIPOPROTEIN_METABOLIC_PROCESS	1	0.91122	0.17697	0.76963			1	0
GO_STEROL_METABOLIC_PROCESS	1	0.91122	0.17697	0.76963			1	0
GO_HIGH_DENSITY_LIPOPROTEIN_PARTICLE	1	0.91122	0.17697	0.76963			1	0
GO_PROTEIN_LIPID_COMPLEX	1	0.91122	0.17697	0.76963			1	0
GO_SECONDARY_ALCOHOL_METABOLIC_PROCESS	1	0.91122	0.17697	0.76963			1	0
GO_TRIGLYCERIDE_RICH_PLASMA_LIPOPROTEIN_PARTICLE	1	0.91122	0.17697	0.76963			1	0
GO_TRNA_MODIFICATION	4	0.52154	0.24417	0.77008			3	1
GO_ORGANELLE_TRANSPORT_ALONG_MICROTUBULE	3	0.59665	0.25035	0.77057			2	1
GO_REPLICATION_FORK	2	0.69463	0.23012	0.77097			2	0
GO_EMBRYONIC_CLEAVAGE	2	0.69463	0.23012	0.77097			2	0
GO_INTRINSIC_APOPTOTIC_SIGNALING_PATHWAY_BY_P53_CLASS_MEDIATOR	10	0.35204	0.22307	0.77226			6	4
GO_CELL_AGING	7	0.41117	0.22552	0.77291			6	1
GO_NEGATIVE_REGULATION_OF_CELL_CYCLE_G1_S_PHASE_TRANSITION	3	0.59814	0.24942	0.77297			2	1
GO_OXIDOREDUCTASE_ACTIVITY_ACTING_ON_CH_OH_GROUP_OF_DONORS	1	0.9129	0.17413	0.77302			1	0
GO_CARBONYL_REDUCTASE_NADPH_ACTIVITY	1	0.9129	0.17413	0.77302			1	0
GO_MULTIVESICULAR_BODY_ORGANIZATION	1	0.92295	0.15589	0.77316			1	0
GO_REGULATION_OF_RECEPTOR_RECYCLING	1	0.92295	0.15589	0.77316			1	0
GO_MITOTIC_METAPHASE_PLATE_CONGRESSION	1	0.92295	0.15589	0.77316			1	0
GO_VIRAL_BUDDING	1	0.92295	0.15589	0.77316			1	0
GO_MIDBODY_ABSCISSION	1	0.92295	0.15589	0.77316			1	0
GO_CELLULAR_RESPONSE_TO_MURAMYL_DIPEPTIDE	1	0.92295	0.15589	0.77316			1	0
GO_REGULATION_OF_MITOTIC_SPINDLE_ASSEMBLY	1	0.92295	0.15589	0.77316			1	0
GO_MITOTIC_CYTOKINETIC_PROCESS	1	0.92295	0.15589	0.77316			1	0
GO_ESCRT_COMPLEX_DISASSEMBLY	1	0.92295	0.15589	0.77316			1	0
GO_PERINUCLEAR_ENDOPLASMIC_RETICULUM	1	0.91457	0.17028	0.77337			1	0
GO_PHAGOCYTIC_VESICLE	5	0.48115	0.22002	0.77377			4	1
GO_PHAGOCYTIC_VESICLE_MEMBRANE	5	0.48115	0.22002	0.77377			4	1
GO_PSEUDOURIDINE_SYNTHESIS	1	0.9062	0.18832	0.77401			1	0
GO_SNORNA_BINDING	1	0.9062	0.18832	0.77401			1	0
GO_RRNA_PSEUDOURIDINE_SYNTHESIS	1	0.9062	0.18832	0.77401			1	0
GO_SNRNA_MODIFICATION	1	0.9062	0.18832	0.77401			1	0
GO_BOX_H_ACA_SNORNP_COMPLEX	1	0.9062	0.18832	0.77401			1	0
GO_BOX_H_ACA_RNP_COMPLEX	1	0.9062	0.18832	0.77401			1	0
GO_BOX_H_ACA_TELOMERASE_RNP_COMPLEX	1	0.9062	0.18832	0.77401			1	0
GO_BOX_H_ACA_SNORNA_BINDING	1	0.9062	0.18832	0.77401			1	0
GO_POSTREPLICATION_REPAIR	4	0.52357	0.24029	0.77408			4	0
GO_ENDONUCLEOLYTIC_CLEAVAGE_IN_ITS1_TO_SEPARATE_SSU_RRNA_FROM_5_8S_RRNA_AND_LSU_RRNA_FROM_TRICISTRONIC_RRNA_TRANSCRIPT_SSU_RRNA_5_8S_RRNA_LSU_RRNA_	1	0.90787	0.18467	0.77562			1	0
GO_ENDONUCLEOLYTIC_CLEAVAGE_INVOLVED_IN_RRNA_PROCESSING	1	0.90787	0.18467	0.77562			1	0
GO_POSITIVE_REGULATION_OF_AXONOGENESIS	4	0.53082	0.2284	0.77571			1	3
GO_NEGATIVE_REGULATION_OF_CELL_CYCLE_PHASE_TRANSITION	11	0.33921	0.22472	0.77584			9	2
GO_POSITIVE_REGULATION_OF_DNA_BIOSYNTHETIC_PROCESS	8	0.39206	0.21661	0.77728			7	1
GO_REGULATION_OF_DNA_BIOSYNTHETIC_PROCESS	8	0.39206	0.21661	0.77728			7	1
GO_LIPID_DROPLET	3	0.6043	0.23568	0.7796			3	0
GO_SPLICEOSOMAL_COMPLEX_ASSEMBLY	4	0.5303	0.22888	0.78004			4	0
GO_U5_SNRNP	4	0.5303	0.22888	0.78004			4	0
GO_PHOTORECEPTOR_CELL_MAINTENANCE	1	0.90452	0.19157	0.78009			1	0
GO_MAINTENANCE_OF_ANIMAL_ORGAN_IDENTITY	1	0.90452	0.19157	0.78009			1	0
GO_POSITIVE_REGULATION_OF_TRANSCRIPTION_INITIATION_FROM_RNA_POLYMERASE_II_PROMOTER	1	0.92127	0.15913	0.78064			1	0
GO_REGULATION_OF_TRANSCRIPTION_INITIATION_FROM_RNA_POLYMERASE_II_PROMOTER	1	0.92127	0.15913	0.78064			1	0
GO_ACTIN_CORTICAL_PATCH	3	0.60672	0.23149	0.78246			3	0
GO_PAM_COMPLEX_TIM23_ASSOCIATED_IMPORT_MOTOR	1	0.9196	0.16238	0.78556			1	0
GO_MRNA_CIS_SPLICING_VIA_SPLICEOSOME	1	0.90285	0.19481	0.7856			1	0
GO_PROLINE_RICH_REGION_BINDING	1	0.90285	0.19481	0.7856			1	0
GO_REGULATION_OF_INTRINSIC_APOPTOTIC_SIGNALING_PATHWAY_IN_RESPONSE_TO_DNA_DAMAGE	4	0.52694	0.23422	0.78847			4	0
GO_PHOSPHATIDYLINOSITOL_3_PHOSPHATE_BIOSYNTHETIC_PROCESS	1	0.89782	0.20637	0.78928			1	0
GO_PHOSPHATIDYLINOSITOL_3_KINASE_COMPLEX	1	0.89782	0.20637	0.78928			1	0
GO_PHOSPHATIDYLINOSITOL_KINASE_ACTIVITY	1	0.89782	0.20637	0.78928			1	0
GO_PHOSPHATIDYLINOSITOL_3_KINASE_ACTIVITY	1	0.89782	0.20637	0.78928			1	0
GO_NEUTROPHIL_APOPTOTIC_PROCESS	1	0.89782	0.20637	0.78928			1	0
GO_POSITIVE_REGULATION_OF_MYELOID_CELL_APOPTOTIC_PROCESS	1	0.89782	0.20637	0.78928			1	0
GO_CLATHRIN_DEPENDENT_ENDOCYTOSIS	1	0.89782	0.20637	0.78928			1	0
GO_REGULATION_OF_CLATHRIN_DEPENDENT_ENDOCYTOSIS	1	0.89782	0.20637	0.78928			1	0
GO_1_PHOSPHATIDYLINOSITOL_4_PHOSPHATE_3_KINASE_ACTIVITY	1	0.89782	0.20637	0.78928			1	0
GO_PHOSPHATIDYLINOSITOL_BISPHOSPHATE_KINASE_ACTIVITY	1	0.89782	0.20637	0.78928			1	0
GO_INTRINSIC_APOPTOTIC_SIGNALING_PATHWAY_IN_RESPONSE_TO_OXIDATIVE_STRESS	2	0.68624	0.24366	0.78975			2	0
GO_NUCLEAR_OUTER_MEMBRANE_ENDOPLASMIC_RETICULUM_MEMBRANE_NETWORK	35	0.21034	0.23364	0.79126			25	10
GO_RESPONSE_TO_COLD	2	0.68456	0.24774	0.7918			2	0
GO_HOMEOSTASIS_OF_NUMBER_OF_CELLS	19	0.26252	0.23518	0.7922			12	7
GO_RRNA_TRANSCRIPTION	1	0.89615	0.21001	0.79241			1	0
GO_TRNA_TRANSCRIPTION	1	0.89615	0.21001	0.79241			1	0
GO_TRANSCRIPTION_FACTOR_TFIIIC_COMPLEX	1	0.89615	0.21001	0.79241			1	0
GO_RNA_POLYMERASE_III_TRANSCRIPTION_FACTOR_COMPLEX	1	0.89615	0.21001	0.79241			1	0
GO_MULTI_ORGANISM_LOCALIZATION	4	0.51515	0.26044	0.79671			4	0
GO_PURINE_CONTAINING_COMPOUND_METABOLIC_PROCESS	4	0.51515	0.26044	0.79671			4	0
GO_NUCLEOSIDE_PHOSPHATE_METABOLIC_PROCESS	4	0.51515	0.26044	0.79671			4	0
GO_OTHER_ORGANISM	4	0.51515	0.26044	0.79671			4	0
GO_VESICLE_FUSION_TO_PLASMA_MEMBRANE	2	0.68289	0.25204	0.79756			2	0
GO_ORGANELLE_MEMBRANE_FUSION	2	0.68289	0.25204	0.79756			2	0
GO_ORGANELLE_FUSION	2	0.68289	0.25204	0.79756			2	0
GO_OUTER_MITOCHONDRIAL_MEMBRANE_PROTEIN_COMPLEX	1	0.89447	0.21488	0.79787			1	0
GO_MITOCHONDRIAL_OUTER_MEMBRANE_TRANSLOCASE_COMPLEX	1	0.89447	0.21488	0.79787			1	0
GO_AUTOPHAGOSOME_MATURATION	3	0.58655	0.27247	0.7987			3	0
GO_REGULATION_OF_MEMBRANE_LIPID_DISTRIBUTION	2	0.68279	0.25226	0.79985			1	1
GO_ORGANOPHOSPHATE_ESTER_TRANSPORT	2	0.68279	0.25226	0.79985			1	1
GO_PHOSPHOLIPID_TRANSPORT	2	0.68279	0.25226	0.79985			1	1
GO_TBP_CLASS_PROTEIN_BINDING	3	0.58992	0.26409	0.80067			3	0
GO_SENSORY_PERCEPTION_OF_MECHANICAL_STIMULUS	2	0.68792	0.2413	0.80088			2	0
GO_NEGATIVE_REGULATION_OF_STEROID_METABOLIC_PROCESS	2	0.68792	0.2413	0.80088			2	0
GO_REGULATION_OF_MULTICELLULAR_ORGANISM_GROWTH	2	0.68792	0.2413	0.80088			2	0
GO_RETROGRADE_AXONAL_TRANSPORT	2	0.68792	0.2413	0.80088			2	0
GO_AXONAL_TRANSPORT	2	0.68792	0.2413	0.80088			2	0
GO_NEGATIVE_REGULATION_OF_INTRACELLULAR_TRANSPORT	3	0.57815	0.28924	0.80125			3	0
GO_ACTIVATION_OF_CYSTEINE_TYPE_ENDOPEPTIDASE_ACTIVITY	1	0.88107	0.24123	0.80172			1	0
GO_VITAMIN_D_METABOLIC_PROCESS	1	0.88107	0.24123	0.80172			1	0
GO_RESPONSE_TO_HEPATOCYTE_GROWTH_FACTOR	1	0.88107	0.24123	0.80172			1	0
GO_NEGATIVE_REGULATION_OF_MULTICELLULAR_ORGANISM_GROWTH	1	0.88107	0.24123	0.80172			1	0
GO_POSITIVE_REGULATION_OF_LONG_TERM_SYNAPTIC_POTENTIATION	1	0.88107	0.24123	0.80172			1	0
GO_RESPONSE_TO_PH	1	0.88107	0.24123	0.80172			1	0
GO_RESPONSE_TO_ACIDIC_PH	1	0.88107	0.24123	0.80172			1	0
GO_POSITIVE_REGULATION_OF_MONOCYTE_CHEMOTAXIS	1	0.88107	0.24123	0.80172			1	0
GO_ZYMOGEN_ACTIVATION	1	0.88107	0.24123	0.80172			1	0
GO_REGULATION_OF_MONOCYTE_CHEMOTAXIS	1	0.88107	0.24123	0.80172			1	0
GO_ENDOLYSOSOME	1	0.88107	0.24123	0.80172			1	0
GO_CYSTEINE_TYPE_ENDOPEPTIDASE_ACTIVITY	1	0.88107	0.24123	0.80172			1	0
GO_SELF_PROTEOLYSIS	1	0.88107	0.24123	0.80172			1	0
GO_ENDOLYSOSOME_LUMEN	1	0.88107	0.24123	0.80172			1	0
GO_PROTEIN_SUMOYLATION	2	0.67282	0.27159	0.80263			2	0
GO_TRANSCRIPTION_FACTOR_TFIIA_COMPLEX	1	0.89112	0.22197	0.80407			1	0
GO_RNA_POLYMERASE_II_GENERAL_TRANSCRIPTION_INITIATION_FACTOR_ACTIVITY	1	0.89112	0.22197	0.80407			1	0
GO_GENERAL_TRANSCRIPTION_INITIATION_FACTOR_ACTIVITY	1	0.89112	0.22197	0.80407			1	0
GO_MEIOTIC_CHROMOSOME_SEGREGATION	1	0.88275	0.239	0.81213			1	0
GO_DEMETHYLATION	1	0.88275	0.239	0.81213			1	0
GO_SYNAPTONEMAL_COMPLEX_ORGANIZATION	1	0.88275	0.239	0.81213			1	0
GO_TELOMERE_LOCALIZATION	1	0.88275	0.239	0.81213			1	0
GO_REGULATION_OF_HISTONE_PHOSPHORYLATION	1	0.88275	0.239	0.81213			1	0
GO_HOMOLOGOUS_CHROMOSOME_SEGREGATION	1	0.88275	0.239	0.81213			1	0
GO_POSITIVE_REGULATION_OF_DNA_RECOMBINATION	1	0.88275	0.239	0.81213			1	0
GO_SYNAPSIS	1	0.88275	0.239	0.81213			1	0
GO_PROTEIN_DEMETHYLATION	1	0.88275	0.239	0.81213			1	0
GO_HOMOLOGOUS_RECOMBINATION	1	0.88275	0.239	0.81213			1	0
GO_MEIOTIC_TELOMERE_CLUSTERING	1	0.88275	0.239	0.81213			1	0
GO_CHIASMA_ASSEMBLY	1	0.88275	0.239	0.81213			1	0
GO_REGULATION_OF_MEIOSIS_I	1	0.88275	0.239	0.81213			1	0
GO_POSITIVE_REGULATION_OF_MEIOSIS_I	1	0.88275	0.239	0.81213			1	0
GO_MEIOSIS_I_CELL_CYCLE_PROCESS	1	0.88275	0.239	0.81213			1	0
GO_UBIQUITIN_CONJUGATING_ENZYME_COMPLEX	1	0.88275	0.239	0.81213			1	0
GO_HULC_COMPLEX	1	0.88275	0.239	0.81213			1	0
KEGG_TYPE_II_DIABETES_MELLITUS	3	0.58282	0.27899	0.81595			2	1
GO_POSITIVE_REGULATION_OF_DNA_REPLICATION	1	0.88777	0.22887	0.81613			1	0
GO_CARDIAC_MUSCLE_CELL_DIFFERENTIATION	1	0.88777	0.22887	0.81613			1	0
GO_BETA_CATENIN_DESTRUCTION_COMPLEX	1	0.88777	0.22887	0.81613			1	0
GO_NUCLEAR_ENVELOPE_LUMEN	1	0.88777	0.22887	0.81613			1	0
GO_CATION_CHANNEL_COMPLEX	5	0.45543	0.27289	0.81877			3	2
GO_POSITIVE_REGULATION_OF_T_CELL_CYTOKINE_PRODUCTION	2	0.67645	0.26321	0.82261			2	0
GO_REGULATION_OF_T_CELL_CYTOKINE_PRODUCTION	2	0.67645	0.26321	0.82261			2	0
GO_T_CELL_CYTOKINE_PRODUCTION	2	0.67645	0.26321	0.82261			2	0
GO_TYPE_2_IMMUNE_RESPONSE	2	0.67741	0.26278	0.82504			1	1
GO_T_HELPER_2_CELL_DIFFERENTIATION	2	0.67741	0.26278	0.82504			1	1
GO_POSITIVE_REGULATION_OF_PROTEIN_KINASE_B_SIGNALING	6	0.42197	0.25944	0.83054			4	2
GO_SIGNAL_TRANSDUCTION_BY_P53_CLASS_MEDIATOR	15	0.2813	0.27758	0.84526			8	7
GO_REGULATION_OF_PROTEIN_EXPORT_FROM_NUCLEUS	1	0.86935	0.26941	0.84737			1	0
GO_NEGATIVE_REGULATION_OF_NUCLEOCYTOPLASMIC_TRANSPORT	1	0.86935	0.26941	0.84737			1	0
GO_PROTEIN_DISULFIDE_OXIDOREDUCTASE_ACTIVITY	1	0.86935	0.26941	0.84737			1	0
GO_NEGATIVE_REGULATION_OF_PROTEIN_EXPORT_FROM_NUCLEUS	1	0.86935	0.26941	0.84737			1	0
GO_THIOREDOXIN_DISULFIDE_REDUCTASE_ACTIVITY	1	0.86935	0.26941	0.84737			1	0
GO_OXIDOREDUCTASE_ACTIVITY_ACTING_ON_A_SULFUR_GROUP_OF_DONORS_NAD_P_AS_ACCEPTOR	1	0.86935	0.26941	0.84737			1	0
GO_REGULATION_OF_RESPONSE_TO_CYTOKINE_STIMULUS	8	0.36831	0.27704	0.84765			5	3
GO_SCF_UBIQUITIN_LIGASE_COMPLEX	4	0.49832	0.2983	0.84766			4	0
GO_INTRINSIC_COMPONENT_OF_MITOCHONDRIAL_INNER_MEMBRANE	2	0.66611	0.28535	0.84769			2	0
GO_AMIDE_TRANSMEMBRANE_TRANSPORTER_ACTIVITY	2	0.66611	0.28535	0.84769			2	0
GO_MACROMOLECULE_TRANSMEMBRANE_TRANSPORTER_ACTIVITY	2	0.66611	0.28535	0.84769			2	0
GO_TIM23_MITOCHONDRIAL_IMPORT_INNER_MEMBRANE_TRANSLOCASE_COMPLEX	2	0.66611	0.28535	0.84769			2	0
GO_PEPTIDE_TRANSMEMBRANE_TRANSPORTER_ACTIVITY	2	0.66611	0.28535	0.84769			2	0
GO_LIPID_DROPLET_ORGANIZATION	2	0.66443	0.28878	0.8484			2	0
GO_DEFENSE_RESPONSE_TO_GRAM_NEGATIVE_BACTERIUM	2	0.66275	0.2905	0.84961			2	0
GO_MONOCYTE_CHEMOTAXIS	2	0.66275	0.2905	0.84961			2	0
GO_CHONDROCYTE_DEVELOPMENT	2	0.66342	0.28921	0.85026			1	1
GO_CHONDROCYTE_DIFFERENTIATION	2	0.66342	0.28921	0.85026			1	1
GO_REGULATION_OF_MACROAUTOPHAGY	7	0.38906	0.28135	0.85472			5	2
GO_DNA_REPLICATION	4	0.49564	0.30291	0.85489			3	1
GO_SCAFFOLD_PROTEIN_BINDING	2	0.66107	0.29287	0.85508			2	0
GO_NITRIC_OXIDE_SYNTHASE_REGULATOR_ACTIVITY	2	0.66107	0.29287	0.85508			2	0
GO_ZINC_ION_HOMEOSTASIS	1	0.86432	0.28076	0.8557			1	0
GO_DIVALENT_INORGANIC_CATION_TRANSMEMBRANE_TRANSPORTER_ACTIVITY	1	0.86432	0.28076	0.8557			1	0
GO_TRANSITION_METAL_ION_TRANSMEMBRANE_TRANSPORTER_ACTIVITY	1	0.86432	0.28076	0.8557			1	0
GO_COBALT_ION_TRANSPORT	1	0.86432	0.28076	0.8557			1	0
GO_ZINC_ION_TRANSMEMBRANE_TRANSPORTER_ACTIVITY	1	0.86432	0.28076	0.8557			1	0
GO_RESPONSE_TO_IONIZING_RADIATION	1	0.86097	0.28745	0.8573			1	0
GO_POSITIVE_REGULATION_OF_DNA_DAMAGE_RESPONSE_SIGNAL_TRANSDUCTION_BY_P53_CLASS_MEDIATOR	1	0.86097	0.28745	0.8573			1	0
GO_CELLULAR_RESPONSE_TO_GAMMA_RADIATION	1	0.86097	0.28745	0.8573			1	0
GO_CELLULAR_RESPONSE_TO_IONIZING_RADIATION	1	0.86097	0.28745	0.8573			1	0
GO_RESPONSE_TO_GAMMA_RADIATION	1	0.86097	0.28745	0.8573			1	0
GO_DNA_DAMAGE_RESPONSE_SIGNAL_TRANSDUCTION_RESULTING_IN_TRANSCRIPTION	1	0.86097	0.28745	0.8573			1	0
GO_REGULATION_OF_GENERATION_OF_PRECURSOR_METABOLITES_AND_ENERGY	4	0.49327	0.30704	0.85788			2	2
GO_REGULATION_OF_SYNAPSE_ASSEMBLY	4	0.4941	0.30461	0.85858			1	3
GO_ATPASE_ACTIVITY_COUPLED_TO_TRANSMEMBRANE_MOVEMENT_OF_IONS_PHOSPHORYLATIVE_MECHANISM	2	0.65772	0.29888	0.85864			2	0
GO_POSITIVE_REGULATION_OF_RECEPTOR_MEDIATED_ENDOCYTOSIS	2	0.6594	0.29716	0.85905			2	0
GO_INTERFERON_GAMMA_MEDIATED_SIGNALING_PATHWAY	2	0.6594	0.29716	0.85905			2	0
GO_POSITIVE_REGULATION_OF_SIGNAL_TRANSDUCTION_BY_P53_CLASS_MEDIATOR	4	0.49158	0.31238	0.87394			4	0
GO_PERICENTRIOLAR_MATERIAL	2	0.65436	0.30533	0.87706			2	0
GO_INFLAMMATORY_CELL_APOPTOTIC_PROCESS	2	0.65436	0.30533	0.87706			2	0
GO_TUBULIN_COMPLEX_ASSEMBLY	2	0.65436	0.30533	0.87706			2	0
GO_TRANSPORTER_COMPLEX	6	0.40664	0.29801	0.89987			4	2
GO_SPLICEOSOMAL_SNRNP_ASSEMBLY	7	0.38307	0.29593	0.89996			6	1
GO_RESPONSE_TO_INTERFERON_GAMMA	3	0.5563	0.32953	0.90806			3	0
GO_POSITIVE_REGULATION_OF_TYPE_I_INTERFERON_PRODUCTION	5	0.44013	0.31081	0.90983			3	2
GO_PROTEIN_DNA_COMPLEX	5	0.44013	0.31081	0.90983			4	1
GO_DNA_CONFORMATION_CHANGE	12	0.30019	0.30033	0.91003			9	3
GO_NEURAL_NUCLEUS_DEVELOPMENT	4	0.48524	0.32184	0.9107			3	1
GO_SUBSTANTIA_NIGRA_DEVELOPMENT	4	0.48524	0.32184	0.9107			3	1
GO_ZINC_ION_BINDING	34	0.19858	0.30144	0.91091			15	19
GO_TRNA_PROCESSING	9	0.34411	0.30546	0.91206			6	3
GO_REGULATION_OF_TRANSCRIPTION_BY_RNA_POLYMERASE_I	1	0.8459	0.31867	0.91323			1	0
GO_CALCIUM_DEPENDENT_PROTEIN_BINDING	2	0.64597	0.32445	0.91344			2	0
GO_ALTERNATIVE_MRNA_SPLICING_VIA_SPLICEOSOME	3	0.55294	0.33675	0.91755			3	0
GO_GTPASE_ACTIVITY	13	0.28853	0.31606	0.91848			10	3
KEGG_PROGESTERONE_MEDIATED_OOCYTE_MATURATION	4	0.48391	0.32549	0.91912			3	1
GO_PEPTIDASE_COMPLEX	8	0.35677	0.30923	0.92478			7	1
KEGG_VIBRIO_CHOLERAE_INFECTION	2	0.64094	0.33455	0.92509			2	0
KEGG_EPITHELIAL_CELL_SIGNALING_IN_HELICOBACTER_PYLORI_INFECTION	2	0.64094	0.33455	0.92509			2	0
GO_VACUOLAR_ACIDIFICATION	2	0.64094	0.33455	0.92509			2	0
GO_PHAGOSOME_ACIDIFICATION	2	0.64094	0.33455	0.92509			2	0
GO_PROTON_TRANSPORTING_TWO_SECTOR_ATPASE_COMPLEX	2	0.64094	0.33455	0.92509			2	0
GO_PROTON_TRANSPORTING_V_TYPE_ATPASE_COMPLEX	2	0.64094	0.33455	0.92509			2	0
GO_PROTON_EXPORTING_ATPASE_ACTIVITY	2	0.64094	0.33455	0.92509			2	0
GO_POSITIVE_REGULATION_OF_EPITHELIAL_CELL_DIFFERENTIATION	1	0.82747	0.35658	0.9263			1	0
GO_OTIC_VESICLE_DEVELOPMENT	1	0.82747	0.35658	0.9263			1	0
GO_NEURAL_RETINA_DEVELOPMENT	1	0.82747	0.35658	0.9263			1	0
GO_KIDNEY_EPITHELIUM_DEVELOPMENT	1	0.82747	0.35658	0.9263			1	0
GO_NEPHRIC_DUCT_DEVELOPMENT	1	0.82747	0.35658	0.9263			1	0
GO_REGULATION_OF_RECEPTOR_INTERNALIZATION	1	0.82747	0.35658	0.9263			1	0
GO_NEPHRON_EPITHELIUM_DEVELOPMENT	1	0.82747	0.35658	0.9263			1	0
GO_RENAL_TUBULE_DEVELOPMENT	1	0.82747	0.35658	0.9263			1	0
GO_POLARIZED_EPITHELIAL_CELL_DIFFERENTIATION	1	0.82747	0.35658	0.9263			1	0
GO_RECEPTOR_INTERNALIZATION	1	0.82747	0.35658	0.9263			1	0
GO_POSITIVE_REGULATION_OF_RECEPTOR_INTERNALIZATION	1	0.82747	0.35658	0.9263			1	0
GO_RETINA_LAYER_FORMATION	1	0.82747	0.35658	0.9263			1	0
GO_KIDNEY_MORPHOGENESIS	1	0.82747	0.35658	0.9263			1	0
GO_NEPHRIC_DUCT_MORPHOGENESIS	1	0.82747	0.35658	0.9263			1	0
GO_RETINA_MORPHOGENESIS_IN_CAMERA_TYPE_EYE	1	0.82747	0.35658	0.9263			1	0
GO_PHOTORECEPTOR_CELL_OUTER_SEGMENT_ORGANIZATION	1	0.82747	0.35658	0.9263			1	0
GO_PRONEPHROS_DEVELOPMENT	1	0.82747	0.35658	0.9263			1	0
GO_DETERMINATION_OF_HEART_LEFT_RIGHT_ASYMMETRY	1	0.82747	0.35658	0.9263			1	0
GO_NEPHRON_MORPHOGENESIS	1	0.82747	0.35658	0.9263			1	0
GO_POSITIVE_REGULATION_OF_MORPHOGENESIS_OF_AN_EPITHELIUM	1	0.82747	0.35658	0.9263			1	0
GO_MKS_COMPLEX	1	0.82747	0.35658	0.9263			1	0
GO_HYDRO_LYASE_ACTIVITY	1	0.84087	0.32921	0.9266			1	0
GO_ENOYL_COA_HYDRATASE_ACTIVITY	1	0.84087	0.32921	0.9266			1	0
GO_MULTIVESICULAR_BODY_SORTING_PATHWAY	2	0.63255	0.35067	0.92759			2	0
GO_PROTEIN_K48_LINKED_UBIQUITINATION	7	0.37831	0.31298	0.92782			5	2
GO_GLUTAMATERGIC_SYNAPSE	11	0.30717	0.3122	0.92879			3	8
GO_CATION_TRANSMEMBRANE_TRANSPORTER_ACTIVITY	18	0.25324	0.31759	0.92977			12	6
GO_EXON_EXON_JUNCTION_COMPLEX	2	0.63926	0.33734	0.92995			2	0
GO_REGULATION_OF_DNA_BINDING	8	0.35593	0.31319	0.93116			5	3
GO_SOMATIC_STEM_CELL_POPULATION_MAINTENANCE	3	0.54807	0.34606	0.93304			2	1
GO_TRANSLATION_INITIATION_FACTOR_ACTIVITY	2	0.63087	0.35324	0.93526			2	0
GO_REGULATION_OF_DNA_REPLICATION	3	0.54731	0.34932	0.9371			2	1
GO_MAINTENANCE_OF_PROTEIN_LOCATION	7	0.37563	0.32068	0.93752			5	2
GO_TOXIN_TRANSPORT	3	0.54454	0.35701	0.93976			3	0
GO_BINDING_OF_SPERM_TO_ZONA_PELLUCIDA	3	0.54454	0.35701	0.93976			3	0
GO_RETINAL_GANGLION_CELL_AXON_GUIDANCE	1	0.83082	0.34766	0.93988			1	0
GO_CRANIAL_NERVE_DEVELOPMENT	1	0.83082	0.34766	0.93988			1	0
GO_OPTIC_NERVE_DEVELOPMENT	1	0.83082	0.34766	0.93988			1	0
GO_NERVE_DEVELOPMENT	1	0.83082	0.34766	0.93988			1	0
GO_GENE_SILENCING_BY_RNA	7	0.37504	0.32261	0.94025			5	2
GO_POSITIVE_REGULATION_OF_EXCITATORY_POSTSYNAPTIC_POTENTIAL	2	0.6342	0.34701	0.94031			1	1
GO_MACROAUTOPHAGY	15	0.26592	0.33904	0.94077			11	4
GO_NUCLEOID	2	0.63591	0.34379	0.94095			2	0
GO_MITOTIC_SPINDLE	3	0.54622	0.35282	0.94131			3	0
GO_SMALL_RIBOSOMAL_SUBUNIT_RRNA_BINDING	3	0.54622	0.35282	0.94131			3	0
GO_PHOSPHATIDYLCHOLINE_METABOLIC_PROCESS	2	0.49497	0.68608	0.94189			2	0
GO_PHOSPHATIDYLCHOLINE_ACYL_CHAIN_REMODELING	2	0.49497	0.68608	0.94189			2	0
GO_MICROBODY_MEMBRANE	2	0.49497	0.68608	0.94189			2	0
GO_MICROBODY_PART	2	0.49497	0.68608	0.94189			2	0
GO_ARACHIDONIC_ACID_SECRETION	2	0.49497	0.68608	0.94189			2	0
KEGG_OLFACTORY_TRANSDUCTION	1	0.64824	0.72066	0.94293			1	0
GO_POSITIVE_REGULATION_OF_SEQUESTERING_OF_CALCIUM_ION	1	0.64824	0.72066	0.94293			1	0
GO_REGULATION_OF_CARDIAC_MUSCLE_CONTRACTION_BY_REGULATION_OF_THE_RELEASE_OF_SEQUESTERED_CALCIUM_ION	1	0.64824	0.72066	0.94293			1	0
GO_POSITIVE_REGULATION_OF_RELEASE_OF_SEQUESTERED_CALCIUM_ION_INTO_CYTOSOL	1	0.64824	0.72066	0.94293			1	0
GO_NEGATIVE_REGULATION_OF_CALCIUM_ION_TRANSPORT_INTO_CYTOSOL	1	0.64824	0.72066	0.94293			1	0
GO_REGULATION_OF_CARDIAC_MUSCLE_CONTRACTION_BY_CALCIUM_ION_SIGNALING	1	0.64824	0.72066	0.94293			1	0
GO_CELL_COMMUNICATION_INVOLVED_IN_CARDIAC_CONDUCTION	1	0.64824	0.72066	0.94293			1	0
GO_REGULATION_OF_HEART_RATE	1	0.64824	0.72066	0.94293			1	0
GO_NEGATIVE_REGULATION_OF_PEPTIDYL_THREONINE_PHOSPHORYLATION	1	0.64824	0.72066	0.94293			1	0
GO_CELL_COMMUNICATION_BY_ELECTRICAL_COUPLING	1	0.64824	0.72066	0.94293			1	0
GO_POSITIVE_REGULATION_OF_PROTEIN_AUTOPHOSPHORYLATION	1	0.64824	0.72066	0.94293			1	0
GO_REGULATION_OF_RYANODINE_SENSITIVE_CALCIUM_RELEASE_CHANNEL_ACTIVITY	1	0.64824	0.72066	0.94293			1	0
GO_POSITIVE_REGULATION_OF_PEPTIDYL_THREONINE_PHOSPHORYLATION	1	0.64824	0.72066	0.94293			1	0
GO_SARCOPLASMIC_RETICULUM_CALCIUM_ION_TRANSPORT	1	0.64824	0.72066	0.94293			1	0
GO_REGULATION_OF_CELL_COMMUNICATION_BY_ELECTRICAL_COUPLING	1	0.64824	0.72066	0.94293			1	0
GO_REGULATION_OF_PEPTIDYL_THREONINE_PHOSPHORYLATION	1	0.64824	0.72066	0.94293			1	0
GO_NEGATIVE_REGULATION_OF_RYANODINE_SENSITIVE_CALCIUM_RELEASE_CHANNEL_ACTIVITY	1	0.64824	0.72066	0.94293			1	0
GO_POSITIVE_REGULATION_OF_CAMP_MEDIATED_SIGNALING	1	0.64824	0.72066	0.94293			1	0
GO_PROTEIN_SERINE_THREONINE_KINASE_ACTIVATOR_ACTIVITY	1	0.64824	0.72066	0.94293			1	0
GO_CHANNEL_INHIBITOR_ACTIVITY	1	0.64824	0.72066	0.94293			1	0
GO_TITIN_BINDING	1	0.64824	0.72066	0.94293			1	0
GO_MODULATION_OF_SIGNAL_TRANSDUCTION_IN_OTHER_ORGANISM	1	0.64824	0.72066	0.94293			1	0
GO_REGULATION_OF_CYCLIC_NUCLEOTIDE_PHOSPHODIESTERASE_ACTIVITY	1	0.64824	0.72066	0.94293			1	0
GO_POSITIVE_REGULATION_OF_CYCLIC_NUCLEOTIDE_PHOSPHODIESTERASE_ACTIVITY	1	0.64824	0.72066	0.94293			1	0
GO_POSITIVE_REGULATION_OF_RYANODINE_SENSITIVE_CALCIUM_RELEASE_CHANNEL_ACTIVITY	1	0.64824	0.72066	0.94293			1	0
GO_CELL_COMMUNICATION_BY_ELECTRICAL_COUPLING_INVOLVED_IN_CARDIAC_CONDUCTION	1	0.64824	0.72066	0.94293			1	0
GO_REGULATION_OF_CELL_COMMUNICATION_BY_ELECTRICAL_COUPLING_INVOLVED_IN_CARDIAC_CONDUCTION	1	0.64824	0.72066	0.94293			1	0
GO_RELEASE_OF_SEQUESTERED_CALCIUM_ION_INTO_CYTOSOL_BY_ENDOPLASMIC_RETICULUM	1	0.64824	0.72066	0.94293			1	0
GO_ADENYLATE_CYCLASE_BINDING	1	0.64824	0.72066	0.94293			1	0
GO_ADENYLATE_CYCLASE_ACTIVATOR_ACTIVITY	1	0.64824	0.72066	0.94293			1	0
GO_CALCIUM_CHANNEL_INHIBITOR_ACTIVITY	1	0.64824	0.72066	0.94293			1	0
GO_BLASTOCYST_FORMATION	1	0.8325	0.34523	0.94311			1	0
GO_BLASTOCYST_DEVELOPMENT	1	0.8325	0.34523	0.94311			1	0
GO_MODULATION_OF_EXCITATORY_POSTSYNAPTIC_POTENTIAL	3	0.42376	0.63694	0.94434			1	2
GO_GLUTATHIONE_METABOLIC_PROCESS	2	0.49329	0.68973	0.94526			2	0
GO_POSITIVE_REGULATION_OF_CYTOKINE_PRODUCTION_INVOLVED_IN_IMMUNE_RESPONSE	5	0.33438	0.63425	0.94607			4	1
GO_POSITIVE_REGULATION_OF_PRODUCTION_OF_MOLECULAR_MEDIATOR_OF_IMMUNE_RESPONSE	5	0.33438	0.63425	0.94607			4	1
GO_TROPOMYOSIN_BINDING	1	0.64489	0.72593	0.94634			1	0
GO_MITOCHONDRIAL_TRANSPORT	11	0.30165	0.33534	0.94741			8	3
GO_REGULATION_OF_PROTEIN_TARGETING	5	0.43002	0.33634	0.94795			4	1
GO_NEGATIVE_REGULATION_OF_RNA_SPLICING	3	0.5395	0.36982	0.94813			3	0
GO_LEUKOCYTE_CHEMOTAXIS	6	0.30574	0.65818	0.95037			3	3
GO_CELLULAR_RESPONSE_TO_ESTRADIOL_STIMULUS	1	0.64154	0.73383	0.95055			1	0
GO_NUCLEAR_EUCHROMATIN	1	0.64154	0.73383	0.95055			1	0
GO_EUCHROMATIN	1	0.64154	0.73383	0.95055			1	0
GO_RNA_POLYMERASE_II_CORE_PROMOTER_SEQUENCE_SPECIFIC_DNA_BINDING	1	0.64154	0.73383	0.95055			1	0
GO_CORE_PROMOTER_SEQUENCE_SPECIFIC_DNA_BINDING	1	0.64154	0.73383	0.95055			1	0
GO_ATP_HYDROLYSIS_COUPLED_TRANSMEMBRANE_TRANSPORT	1	0.63987	0.73748	0.95057			1	0
GO_PROTON_TRANSPORTING_TWO_SECTOR_ATPASE_COMPLEX_PROTON_TRANSPORTING_DOMAIN	1	0.63987	0.73748	0.95057			1	0
GO_ENERGY_COUPLED_PROTON_TRANSMEMBRANE_TRANSPORT_AGAINST_ELECTROCHEMICAL_GRADIENT	1	0.63987	0.73748	0.95057			1	0
GO_ATP_HYDROLYSIS_COUPLED_CATION_TRANSMEMBRANE_TRANSPORT	1	0.63987	0.73748	0.95057			1	0
GO_PROTON_TRANSPORTING_V_TYPE_ATPASE_V0_DOMAIN	1	0.63987	0.73748	0.95057			1	0
GO_ATPASE_ACTIVITY_COUPLED_TO_TRANSMEMBRANE_MOVEMENT_OF_IONS_ROTATIONAL_MECHANISM	1	0.63987	0.73748	0.95057			1	0
GO_PROTON_TRANSPORTING_ATPASE_ACTIVITY_ROTATIONAL_MECHANISM	1	0.63987	0.73748	0.95057			1	0
GO_NUCLEIC_ACID_PHOSPHODIESTER_BOND_HYDROLYSIS	13	0.21811	0.66139	0.95216			9	4
GO_NUCLEOTIDYLTRANSFERASE_ACTIVITY	5	0.33113	0.64534	0.95265			3	2
GO_POSITIVE_REGULATION_OF_ERYTHROCYTE_DIFFERENTIATION	3	0.41849	0.64951	0.95287			1	2
GO_RESPONSE_TO_AMYLOID_BETA	3	0.41849	0.64951	0.95287			2	1
GO_MULTICELLULAR_ORGANISMAL_RESPONSE_TO_STRESS	1	0.63484	0.7466	0.95368			1	0
GO_FEAR_RESPONSE	1	0.63484	0.7466	0.95368			1	0
GO_NEURON_NEURON_SYNAPTIC_TRANSMISSION	1	0.63484	0.7466	0.95368			1	0
GO_PORE_COMPLEX	1	0.63484	0.7466	0.95368			1	0
GO_MITOCHONDRIAL_CALCIUM_ION_TRANSMEMBRANE_TRANSPORT	1	0.63484	0.7466	0.95368			1	0
GO_PORIN_ACTIVITY	1	0.63484	0.7466	0.95368			1	0
GO_MICROTUBULE_ORGANIZING_CENTER_ORGANIZATION	4	0.36364	0.65801	0.95463			2	2
GO_NEGATIVE_REGULATION_OF_ANTIGEN_RECEPTOR_MEDIATED_SIGNALING_PATHWAY	2	0.48658	0.70219	0.95488			2	0
GO_NIK_NF_KAPPAB_SIGNALING	17	0.19449	0.66149	0.95492			11	6
GO_CELL_CYCLE_G2_M_PHASE_TRANSITION	17	0.25083	0.33634	0.95506			13	4
GO_HEAT_SHOCK_PROTEIN_BINDING	7	0.28621	0.66172	0.95554			6	1
GO_INSULIN_RECEPTOR_SIGNALING_PATHWAY	5	0.32829	0.65773	0.95757			3	2
GO_DNA_TEMPLATED_TRANSCRIPTION_INITIATION	16	0.19858	0.68447	0.95757			9	7
GO_GLIAL_CELL_PROJECTION	1	0.63149	0.7535	0.95788			1	0
GO_ENDOSOME_TRANSPORT_VIA_MULTIVESICULAR_BODY_SORTING_PATHWAY	1	0.63149	0.7535	0.95788			1	0
GO_LATE_ENDOSOME_TO_VACUOLE_TRANSPORT_VIA_MULTIVESICULAR_BODY_SORTING_PATHWAY	1	0.63149	0.7535	0.95788			1	0
GO_LATE_ENDOSOME_TO_VACUOLE_TRANSPORT	1	0.63149	0.7535	0.95788			1	0
GO_NCRNA_CATABOLIC_PROCESS	2	0.50019	0.67211	0.95792			1	1
GO_RNA_PHOSPHODIESTER_BOND_HYDROLYSIS_EXONUCLEOLYTIC	2	0.50019	0.67211	0.95792			1	1
GO_TRANSLATIONAL_TERMINATION	1	0.81575	0.37928	0.9583			1	0
GO_RRNA_METHYLATION	1	0.81575	0.37928	0.9583			1	0
GO_POSITIVE_REGULATION_OF_RNA_METABOLIC_PROCESS	1	0.81575	0.37928	0.9583			1	0
GO_RRNA_BASE_METHYLATION	1	0.81575	0.37928	0.9583			1	0
GO_REGULATION_OF_RIBOSOME_BIOGENESIS	1	0.81575	0.37928	0.9583			1	0
GO_POSITIVE_REGULATION_OF_RIBOSOME_BIOGENESIS	1	0.81575	0.37928	0.9583			1	0
GO_RRNA_GUANINE_METHYLTRANSFERASE_ACTIVITY	1	0.81575	0.37928	0.9583			1	0
GO_CATALYTIC_ACTIVITY_ACTING_ON_A_RRNA	1	0.81575	0.37928	0.9583			1	0
GO_RETINA_DEVELOPMENT_IN_CAMERA_TYPE_EYE	3	0.53471	0.3782	0.95837			2	1
GO_CELL_ADHESION_MOLECULE_BINDING	18	0.24638	0.35177	0.9586			12	6
GO_TELOMERASE_RNA_BINDING	2	0.49932	0.67619	0.95876			1	1
GO_KINETOCHORE	3	0.42924	0.6232	0.95919			2	1
GO_ANTIBIOTIC_METABOLIC_PROCESS	3	0.42857	0.62552	0.95929			2	1
GO_TRANSLOCATION_OF_MOLECULES_INTO_HOST	1	0.65327	0.71194	0.95956			1	0
GO_MACROPHAGE_APOPTOTIC_PROCESS	1	0.65327	0.71194	0.95956			1	0
GO_REGULATION_OF_MACROPHAGE_APOPTOTIC_PROCESS	1	0.65327	0.71194	0.95956			1	0
GO_G1_DNA_DAMAGE_CHECKPOINT	2	0.50034	0.67211	0.95985			1	1
GO_SIGNAL_TRANSDUCTION_INVOLVED_IN_CELL_CYCLE_CHECKPOINT	2	0.50034	0.67211	0.95985			1	1
GO_REGULATION_OF_MITOCHONDRION_ORGANIZATION	6	0.30068	0.67602	0.95994			4	2
GO_POSITIVE_REGULATION_OF_UBIQUITIN_DEPENDENT_PROTEIN_CATABOLIC_PROCESS	6	0.30068	0.67602	0.95994			3	3
GO_ANTIGEN_PROCESSING_AND_PRESENTATION_VIA_MHC_CLASS_IB	1	0.65829	0.70403	0.96001			1	0
GO_REGULATION_OF_RECEPTOR_BINDING	1	0.65829	0.70403	0.96001			1	0
GO_ANTIGEN_PROCESSING_AND_PRESENTATION_OF_ENDOGENOUS_ANTIGEN	1	0.65829	0.70403	0.96001			1	0
GO_NEGATIVE_REGULATION_OF_RECEPTOR_BINDING	1	0.65829	0.70403	0.96001			1	0
GO_ANTIGEN_PROCESSING_AND_PRESENTATION_OF_ENDOGENOUS_PEPTIDE_ANTIGEN	1	0.65829	0.70403	0.96001			1	0
GO_MHC_PROTEIN_COMPLEX	1	0.65829	0.70403	0.96001			1	0
GO_MHC_CLASS_I_PROTEIN_COMPLEX	1	0.65829	0.70403	0.96001			1	0
GO_ANTIGEN_PROCESSING_AND_PRESENTATION_OF_PEPTIDE_ANTIGEN_VIA_MHC_CLASS_IB	1	0.65829	0.70403	0.96001			1	0
GO_ANTIGEN_PROCESSING_AND_PRESENTATION_OF_EXOGENOUS_PEPTIDE_ANTIGEN_VIA_MHC_CLASS_I_TAP_INDEPENDENT	1	0.65829	0.70403	0.96001			1	0
GO_RESPONSE_TO_IRON_III_ION	1	0.65829	0.70403	0.96001			1	0
GO_REGULATION_OF_IRON_ION_TRANSPORT	1	0.65829	0.70403	0.96001			1	0
GO_CELLULAR_RESPONSE_TO_IRON_ION	1	0.65829	0.70403	0.96001			1	0
GO_POSITIVE_REGULATION_OF_RECEPTOR_BINDING	1	0.65829	0.70403	0.96001			1	0
GO_HFE_TRANSFERRIN_RECEPTOR_COMPLEX	1	0.65829	0.70403	0.96001			1	0
GO_MITOTIC_G2_M_TRANSITION_CHECKPOINT	1	0.62814	0.7612	0.96009			1	0
GO_MITOTIC_G2_DNA_DAMAGE_CHECKPOINT	1	0.62814	0.7612	0.96009			1	0
GO_G2_DNA_DAMAGE_CHECKPOINT	1	0.62814	0.7612	0.96009			1	0
GO_PRP19_COMPLEX	1	0.62814	0.7612	0.96009			1	0
GO_POST_MRNA_RELEASE_SPLICEOSOMAL_COMPLEX	1	0.62814	0.7612	0.96009			1	0
GO_GERM_CELL_PROLIFERATION	1	0.62982	0.75694	0.96046			1	0
GO_EUKARYOTIC_TRANSLATION_INITIATION_FACTOR_2_COMPLEX	1	0.62982	0.75694	0.96046			1	0
GO_EPHRIN_RECEPTOR_SIGNALING_PATHWAY	1	0.65494	0.7089	0.96054			1	0
GO_MAINTENANCE_OF_CELL_POLARITY	1	0.65494	0.7089	0.96054			1	0
GO_ARP2_3_PROTEIN_COMPLEX	1	0.65494	0.7089	0.96054			1	0
GO_SITE_OF_DOUBLE_STRAND_BREAK	1	0.65494	0.7089	0.96054			1	0
GO_ACTIN_FILAMENT_NETWORK_FORMATION	1	0.65494	0.7089	0.96054			1	0
GO_MICROTUBULE_ORGANIZING_CENTER_LOCALIZATION	1	0.65494	0.7089	0.96054			1	0
GO_SITE_OF_DNA_DAMAGE	1	0.65494	0.7089	0.96054			1	0
GO_RESPONSE_TO_INCREASED_OXYGEN_LEVELS	1	0.65662	0.70606	0.96071			1	0
GO_VACUOLAR_PROTON_TRANSPORTING_V_TYPE_ATPASE_COMPLEX	1	0.65662	0.70606	0.96071			1	0
GO_CELLULAR_RESPONSE_TO_INCREASED_OXYGEN_LEVELS	1	0.65662	0.70606	0.96071			1	0
GO_PROTON_EXPORTING_ATPASE_ACTIVITY_PHOSPHORYLATIVE_MECHANISM	1	0.65662	0.70606	0.96071			1	0
GO_MAGNESIUM_ION_BINDING	5	0.32695	0.66288	0.961			3	2
GO_NEGATIVE_REGULATION_OF_LEUKOCYTE_APOPTOTIC_PROCESS	4	0.3771	0.61359	0.96134			2	2
KEGG_FC_GAMMA_R_MEDIATED_PHAGOCYTOSIS	4	0.37205	0.62961	0.96157			2	2
GO_REGULATION_OF_DEFENSE_RESPONSE_TO_VIRUS_BY_VIRUS	4	0.37205	0.62961	0.96157			1	3
GO_TOLL_LIKE_RECEPTOR_SIGNALING_PATHWAY	12	0.23046	0.625	0.9619			8	4
GO_PATTERN_RECOGNITION_RECEPTOR_SIGNALING_PATHWAY	12	0.23046	0.625	0.9619			8	4
GO_WD40_REPEAT_DOMAIN_BINDING	1	0.65159	0.71599	0.96191			1	0
GO_SCF_COMPLEX_ASSEMBLY	2	0.49664	0.68221	0.96203			2	0
GO_RIBONUCLEOTIDE_CATABOLIC_PROCESS	1	0.64992	0.71822	0.96288			1	0
GO_NUCLEOSIDE_PHOSPHATE_CATABOLIC_PROCESS	1	0.64992	0.71822	0.96288			1	0
GO_PURINE_CONTAINING_COMPOUND_CATABOLIC_PROCESS	1	0.64992	0.71822	0.96288			1	0
GO_NUCLEOBASE_CONTAINING_SMALL_MOLECULE_BIOSYNTHETIC_PROCESS	1	0.64992	0.71822	0.96288			1	0
GO_RETINOIC_ACID_RECEPTOR_SIGNALING_PATHWAY	1	0.81742	0.37644	0.96294			1	0
GO_CAMP_RESPONSE_ELEMENT_BINDING_PROTEIN_BINDING	1	0.81742	0.37644	0.96294			1	0
GO_CUPROUS_ION_BINDING	2	0.62459	0.36614	0.96321			2	0
GO_14_3_3_PROTEIN_BINDING	3	0.53544	0.3768	0.96422			2	1
GO_REGULATION_OF_NUCLEASE_ACTIVITY	2	0.51007	0.64998	0.96605			2	0
GO_RIBOSOMAL_LARGE_SUBUNIT_EXPORT_FROM_NUCLEUS	2	0.51007	0.64998	0.96605			2	0
GO_REGULATION_OF_DEOXYRIBONUCLEASE_ACTIVITY	2	0.51007	0.64998	0.96605			2	0
GO_REGULATION_OF_ENDODEOXYRIBONUCLEASE_ACTIVITY	2	0.51007	0.64998	0.96605			2	0
GO_NCRNA_EXPORT_FROM_NUCLEUS	2	0.51007	0.64998	0.96605			2	0
GO_RIBOSOMAL_LARGE_SUBUNIT_BINDING	2	0.51007	0.64998	0.96605			2	0
GO_POSITIVE_REGULATION_OF_INSULIN_SECRETION	1	0.65997	0.7016	0.96634			1	0
GO_POSITIVE_REGULATION_OF_HORMONE_SECRETION	1	0.65997	0.7016	0.96634			1	0
GO_POSITIVE_REGULATION_OF_INSULIN_SECRETION_INVOLVED_IN_CELLULAR_RESPONSE_TO_GLUCOSE_STIMULUS	1	0.65997	0.7016	0.96634			1	0
GO_CILIARY_TIP	1	0.65997	0.7016	0.96634			1	0
GO_INTRACILIARY_RETROGRADE_TRANSPORT	1	0.65997	0.7016	0.96634			1	0
GO_INTRACILIARY_TRANSPORT_INVOLVED_IN_CILIUM_ASSEMBLY	1	0.65997	0.7016	0.96634			1	0
GO_POSITIVE_REGULATION_OF_PEPTIDE_HORMONE_SECRETION	1	0.65997	0.7016	0.96634			1	0
GO_REGULATION_OF_MICROTUBULE_MOTOR_ACTIVITY	1	0.65997	0.7016	0.96634			1	0
GO_ATP_DEPENDENT_MICROTUBULE_MOTOR_ACTIVITY_PLUS_END_DIRECTED	1	0.65997	0.7016	0.96634			1	0
GO_INTRINSIC_COMPONENT_OF_GOLGI_MEMBRANE	1	0.8124	0.38577	0.96914			1	0
KEGG_CELL_CYCLE	5	0.3457	0.59221	0.96915			3	2
GO_ICOSANOID_METABOLIC_PROCESS	6	0.31884	0.60598	0.96953			5	1
GO_POSITIVE_REGULATION_OF_PROTEOLYSIS_INVOLVED_IN_CELLULAR_PROTEIN_CATABOLIC_PROCESS	7	0.30118	0.59708	0.96964			4	3
GO_ESTABLISHMENT_OR_MAINTENANCE_OF_CELL_POLARITY	10	0.30782	0.37016	0.96965			5	5
GO_APOPTOTIC_PROCESS_INVOLVED_IN_DEVELOPMENT	2	0.50507	0.65965	0.97008			1	1
GO_APOPTOTIC_PROCESS_INVOLVED_IN_MORPHOGENESIS	2	0.50507	0.65965	0.97008			1	1
GO_NEUTRAL_LIPID_METABOLIC_PROCESS	3	0.43782	0.60014	0.9702			1	2
GO_ACYLGLYCEROL_METABOLIC_PROCESS	3	0.43782	0.60014	0.9702			1	2
GO_PROTEIN_DESTABILIZATION	3	0.43866	0.59921	0.97028			2	1
GO_MITOTIC_DNA_INTEGRITY_CHECKPOINT	3	0.43866	0.59921	0.97028			2	1
GO_DNA_INTEGRITY_CHECKPOINT	3	0.43866	0.59921	0.97028			2	1
GO_ACTIVATING_TRANSCRIPTION_FACTOR_BINDING	3	0.43866	0.59921	0.97028			2	1
GO_REGULATION_OF_NUCLEOBASE_CONTAINING_COMPOUND_METABOLIC_PROCESS	17	0.24495	0.3638	0.97046			14	3
GO_ESTABLISHMENT_OF_RNA_LOCALIZATION	6	0.31926	0.60441	0.97092			5	1
GO_POSITIVE_REGULATION_OF_NF_KAPPAB_TRANSCRIPTION_FACTOR_ACTIVITY	10	0.25461	0.6094	0.97099			6	4
GO_NEGATIVE_REGULATION_OF_SMALL_GTPASE_MEDIATED_SIGNAL_TRANSDUCTION	1	0.67002	0.68498	0.97103			1	0
GO_NEGATIVE_REGULATION_OF_RHO_PROTEIN_SIGNAL_TRANSDUCTION	1	0.67002	0.68498	0.97103			1	0
GO_NEGATIVE_REGULATION_OF_MICROTUBULE_POLYMERIZATION	1	0.67002	0.68498	0.97103			1	0
GO_HEPATOCYTE_GROWTH_FACTOR_RECEPTOR_SIGNALING_PATHWAY	1	0.67002	0.68498	0.97103			1	0
GO_REGULATION_OF_GTP_BINDING	1	0.67002	0.68498	0.97103			1	0
GO_REGULATION_OF_GUANYL_NUCLEOTIDE_EXCHANGE_FACTOR_ACTIVITY	1	0.67002	0.68498	0.97103			1	0
GO_NEGATIVE_REGULATION_OF_GUANYL_NUCLEOTIDE_EXCHANGE_FACTOR_ACTIVITY	1	0.67002	0.68498	0.97103			1	0
GO_P_P_BOND_HYDROLYSIS_DRIVEN_PROTEIN_TRANSMEMBRANE_TRANSPORTER_ACTIVITY	1	0.66499	0.6943	0.97115			1	0
GO_ACTIVATION_OF_INNATE_IMMUNE_RESPONSE	19	0.23471	0.36297	0.97119			14	5
GO_DNA_PACKAGING_COMPLEX	3	0.43567	0.60666	0.9712			2	1
GO_SPLICEOSOMAL_TRI_SNRNP_COMPLEX_ASSEMBLY	1	0.66834	0.68842	0.9713			1	0
GO_OUTER_MEMBRANE	9	0.26825	0.60317	0.97144			5	4
GO_ORGANIC_ACID_BINDING	2	0.50813	0.65514	0.97144			1	1
GO_HYALURONIC_ACID_BINDING	2	0.50813	0.65514	0.97144			1	1
GO_FIBROBLAST_GROWTH_FACTOR_BINDING	1	0.66164	0.69978	0.97153			1	0
GO_RESPIRATORY_BURST_INVOLVED_IN_INFLAMMATORY_RESPONSE	1	0.66164	0.69978	0.97153			1	0
GO_RESPIRATORY_BURST_INVOLVED_IN_DEFENSE_RESPONSE	1	0.66164	0.69978	0.97153			1	0
GO_NUCLEOLUS_ORGANIZATION	1	0.66164	0.69978	0.97153			1	0
GO_NEGATIVE_REGULATION_OF_RESPIRATORY_BURST_INVOLVED_IN_INFLAMMATORY_RESPONSE	1	0.66164	0.69978	0.97153			1	0
GO_POSITIVE_REGULATION_OF_RESPIRATORY_BURST	1	0.66164	0.69978	0.97153			1	0
GO_NEGATIVE_REGULATION_OF_RESPIRATORY_BURST	1	0.66164	0.69978	0.97153			1	0
GO_AXIAL_MESODERM_DEVELOPMENT	1	0.79899	0.41273	0.97168			1	0
GO_NUCLEOSOME_BINDING	4	0.38384	0.5915	0.97207			2	2
GO_ALPHA_TUBULIN_BINDING	1	0.80067	0.4107	0.97226			1	0
GO_MHC_CLASS_I_BIOSYNTHETIC_PROCESS	1	0.80067	0.4107	0.97226			1	0
GO_POSITIVE_REGULATION_OF_MHC_CLASS_I_BIOSYNTHETIC_PROCESS	1	0.80067	0.4107	0.97226			1	0
GO_NK_T_CELL_ACTIVATION	1	0.80067	0.4107	0.97226			1	0
GO_REGULATION_OF_NK_T_CELL_ACTIVATION	1	0.80067	0.4107	0.97226			1	0
GO_POSITIVE_REGULATION_OF_NK_T_CELL_ACTIVATION	1	0.80067	0.4107	0.97226			1	0
GO_ADENYL_NUCLEOTIDE_EXCHANGE_FACTOR_ACTIVITY	1	0.80067	0.4107	0.97226			1	0
GO_POSITIVE_REGULATION_OF_FIBROBLAST_PROLIFERATION	3	0.4084	0.67885	0.97301			2	1
GO_REGULATION_OF_INNATE_IMMUNE_RESPONSE	22	0.18385	0.59752	0.97302			16	6
GO_ENDOPLASMIC_RETICULUM_PART	45	0.14438	0.63648	0.97314			29	16
GO_ENDOPLASMIC_RETICULUM_TUBULAR_NETWORK_ORGANIZATION	1	0.66332	0.69714	0.97318			1	0
GO_THREONINE_TYPE_PEPTIDASE_ACTIVITY	2	0.52013	0.62312	0.97374			2	0
GO_PROTEASOMAL_UBIQUITIN_INDEPENDENT_PROTEIN_CATABOLIC_PROCESS	2	0.52013	0.62312	0.97374			2	0
GO_PROTEASOME_CORE_COMPLEX	2	0.52013	0.62312	0.97374			2	0
GO_PROTEASOME_CORE_COMPLEX_ALPHA_SUBUNIT_COMPLEX	2	0.52013	0.62312	0.97374			2	0
GO_ANTIGEN_PROCESSING_AND_PRESENTATION_OF_PEPTIDE_ANTIGEN	13	0.22967	0.58903	0.97375			11	2
GO_ANTIGEN_PROCESSING_AND_PRESENTATION	13	0.22967	0.58903	0.97375			11	2
GO_GUANOSINE_CONTAINING_COMPOUND_METABOLIC_PROCESS	2	0.51342	0.64138	0.97429			2	0
GO_REGULATION_OF_CHOLESTEROL_BIOSYNTHETIC_PROCESS	2	0.51342	0.64138	0.97429			2	0
GO_GTP_METABOLIC_PROCESS	2	0.51342	0.64138	0.97429			2	0
GO_NUCLEAR_PORE	2	0.51342	0.64138	0.97429			2	0
GO_PURINE_NUCLEOSIDE_METABOLIC_PROCESS	2	0.51342	0.64138	0.97429			2	0
GO_MEMBRANE_DEPOLARIZATION	2	0.61311	0.39171	0.9743			1	1
GO_ACTOMYOSIN	3	0.43421	0.61132	0.97468			1	2
KEGG_ENDOCYTOSIS	4	0.39078	0.56383	0.97482			2	2
GO_PINOCYTOSIS	2	0.5211	0.61968	0.97501			1	1
GO_STEROID_METABOLIC_PROCESS	9	0.2688	0.60018	0.97531			5	4
GO_NEGATIVE_REGULATION_OF_RESPONSE_TO_DNA_DAMAGE_STIMULUS	3	0.52605	0.39963	0.97547			3	0
GO_REGULATION_OF_INTRINSIC_APOPTOTIC_SIGNALING_PATHWAY_IN_RESPONSE_TO_DNA_DAMAGE_BY_P53_CLASS_MEDIATOR	3	0.52605	0.39963	0.97547			3	0
GO_MYELOID_CELL_APOPTOTIC_PROCESS	3	0.52605	0.39963	0.97547			3	0
GO_POSITIVE_REGULATION_OF_CYSTEINE_TYPE_ENDOPEPTIDASE_ACTIVITY	5	0.34936	0.5757	0.97547			4	1
GO_VESICLE_LUMEN	14	0.2277	0.5605	0.97562			11	3
GO_SMAD_PROTEIN_SIGNAL_TRANSDUCTION	2	0.51444	0.63709	0.9759			1	1
GO_STRIATED_MUSCLE_CELL_DIFFERENTIATION	3	0.44565	0.57825	0.97598			2	1
GO_POSITIVE_REGULATION_OF_GENE_EXPRESSION_EPIGENETIC	5	0.34907	0.5788	0.97604			3	2
GO_REGULATION_OF_RNA_METABOLIC_PROCESS	9	0.27334	0.58167	0.97618			7	2
GO_CELL_CHEMOTAXIS	7	0.30626	0.58003	0.97623			4	3
GO_MAINTENANCE_OF_CELL_NUMBER	5	0.35413	0.561	0.97629			2	3
GO_NUCLEOTIDE_EXCISION_REPAIR_PREINCISION_COMPLEX_ASSEMBLY	3	0.52269	0.40755	0.97637			3	0
GO_GLOBAL_GENOME_NUCLEOTIDE_EXCISION_REPAIR	3	0.52269	0.40755	0.97637			3	0
GO_NUCLEOTIDE_EXCISION_REPAIR_DNA_INCISION	3	0.52269	0.40755	0.97637			3	0
GO_NUCLEOTIDE_EXCISION_REPAIR_DNA_DUPLEX_UNWINDING	3	0.52269	0.40755	0.97637			3	0
GO_PRESPLICEOSOME	1	0.81072	0.39023	0.9764			1	0
GO_POLE_PLASM	1	0.81072	0.39023	0.9764			1	0
GO_HINDBRAIN_MORPHOGENESIS	1	0.67337	0.6791	0.97659			1	0
GO_MYELIN_ASSEMBLY	1	0.67337	0.6791	0.97659			1	0
GO_MICROBODY_LUMEN	1	0.67337	0.6791	0.97659			1	0
GO_COA_HYDROLASE_ACTIVITY	1	0.67337	0.6791	0.97659			1	0
GO_PALMITOYL_COA_HYDROLASE_ACTIVITY	1	0.67337	0.6791	0.97659			1	0
GO_PHOSPHATIDIC_ACID_BIOSYNTHETIC_PROCESS	1	0.67337	0.6791	0.97659			1	0
GO_PARANODAL_JUNCTION_ASSEMBLY	1	0.67337	0.6791	0.97659			1	0
GO_GLYCEROL_ETHER_BIOSYNTHETIC_PROCESS	1	0.67337	0.6791	0.97659			1	0
GO_CELLULAR_LIPID_BIOSYNTHETIC_PROCESS	1	0.67337	0.6791	0.97659			1	0
GO_O_ACETYLTRANSFERASE_ACTIVITY	1	0.67337	0.6791	0.97659			1	0
KEGG_SNARE_INTERACTIONS_IN_VESICULAR_TRANSPORT	1	0.68174	0.66227	0.97678			1	0
GO_SNARE_COMPLEX	1	0.68174	0.66227	0.97678			1	0
GO_SYNTAXIN_BINDING	1	0.68174	0.66227	0.97678			1	0
GO_SNAP_RECEPTOR_ACTIVITY	1	0.68174	0.66227	0.97678			1	0
GO_HISTAMINE_PRODUCTION_INVOLVED_IN_INFLAMMATORY_RESPONSE	1	0.68174	0.66227	0.97678			1	0
GO_SYNAPTIC_VESICLE_PRIMING	1	0.68174	0.66227	0.97678			1	0
GO_HISTAMINE_TRANSPORT	1	0.68174	0.66227	0.97678			1	0
GO_SUMO_TRANSFERASE_ACTIVITY	1	0.67169	0.68113	0.97679			1	0
GO_METHYL_CPG_BINDING	3	0.40706	0.68072	0.97707			1	2
KEGG_PRION_DISEASES	3	0.53109	0.38775	0.97723			3	0
GO_REGULATION_OF_LONG_TERM_SYNAPTIC_POTENTIATION	3	0.53109	0.38775	0.97723			3	0
GO_SYNAPTIC_VESICLE_CYTOSKELETAL_TRANSPORT	1	0.80235	0.40705	0.97803			1	0
GO_REGULATION_OF_VACUOLAR_TRANSPORT	1	0.80235	0.40705	0.97803			1	0
GO_PIGMENT_GRANULE_ORGANIZATION	1	0.80235	0.40705	0.97803			1	0
GO_BLOC_1_COMPLEX	1	0.80235	0.40705	0.97803			1	0
GO_BLOC_COMPLEX	1	0.80235	0.40705	0.97803			1	0
GO_LYSOSOMAL_LUMEN_ACIDIFICATION	1	0.80235	0.40705	0.97803			1	0
GO_SYNAPTIC_VESICLE_MATURATION	1	0.80235	0.40705	0.97803			1	0
GO_REGULATION_OF_LYSOSOMAL_LUMEN_PH	1	0.80235	0.40705	0.97803			1	0
GO_TERMINAL_BUTTON_ORGANIZATION	1	0.80235	0.40705	0.97803			1	0
GO_PRESYNAPSE_ORGANIZATION	1	0.80235	0.40705	0.97803			1	0
GO_LATE_ENDOSOME_TO_LYSOSOME_TRANSPORT	1	0.80235	0.40705	0.97803			1	0
GO_BORC_COMPLEX	1	0.80235	0.40705	0.97803			1	0
GO_ENERGY_COUPLED_PROTON_TRANSPORT_DOWN_ELECTROCHEMICAL_GRADIENT	1	0.79732	0.41638	0.97929			1	0
GO_CARBOHYDRATE_BINDING	6	0.32597	0.57896	0.9795			2	4
GO_FEMALE_SEX_DIFFERENTIATION	3	0.44235	0.5878	0.9798			2	1
GO_DNA_GEOMETRIC_CHANGE	6	0.38514	0.36595	0.97996			5	1
KEGG_REGULATION_OF_AUTOPHAGY	1	0.67504	0.67525	0.98004			1	0
GO_INTRA_GOLGI_VESICLE_MEDIATED_TRANSPORT	1	0.67504	0.67525	0.98004			1	0
GO_GABA_RECEPTOR_BINDING	1	0.67504	0.67525	0.98004			1	0
GO_REGULATION_OF_ER_TO_GOLGI_VESICLE_MEDIATED_TRANSPORT	2	0.47315	0.72712	0.98006			2	0
GO_PHOSPHATIDYLSERINE_BINDING	2	0.52173	0.61925	0.98012			1	1
GO_MODIFIED_AMINO_ACID_BINDING	2	0.52173	0.61925	0.98012			1	1
GO_CUL4_RING_E3_UBIQUITIN_LIGASE_COMPLEX	2	0.51678	0.63171	0.98014			2	0
GO_CUL2_RING_UBIQUITIN_LIGASE_COMPLEX	2	0.51678	0.63171	0.98014			2	0
GO_CUL5_RING_UBIQUITIN_LIGASE_COMPLEX	2	0.51678	0.63171	0.98014			2	0
GO_NEDD8_TRANSFERASE_ACTIVITY	2	0.51678	0.63171	0.98014			2	0
GO_ACETYLTRANSFERASE_ACTIVITY	5	0.35076	0.57003	0.98019			3	2
GO_RESPONSE_TO_GROWTH_HORMONE	2	0.47361	0.72518	0.9802			1	1
GO_MAINTENANCE_OF_LOCATION_IN_CELL	9	0.25127	0.68319	0.98028			6	3
GO_REGULATION_OF_TRANSCRIPTION_FROM_RNA_POLYMERASE_II_PROMOTER_IN_RESPONSE_TO_HYPOXIA	9	0.27382	0.57898	0.98047			7	2
GO_MITOCHONDRIAL_ELECTRON_TRANSPORT_UBIQUINOL_TO_CYTOCHROME_C	3	0.52898	0.39334	0.98064			3	0
GO_RESPIRATORY_CHAIN_COMPLEX_III	3	0.52898	0.39334	0.98064			3	0
GO_OXIDOREDUCTASE_ACTIVITY_ACTING_ON_DIPHENOLS_AND_RELATED_SUBSTANCES_AS_DONORS	3	0.52898	0.39334	0.98064			3	0
GO_TRIGLYCERIDE_METABOLIC_PROCESS	2	0.60759	0.40503	0.98077			1	1
GO_RAB_PROTEIN_SIGNAL_TRANSDUCTION	4	0.45623	0.38592	0.98097			3	1
GO_MYD88_DEPENDENT_TOLL_LIKE_RECEPTOR_SIGNALING_PATHWAY	4	0.45455	0.38981	0.98111			3	1
GO_CYTOSOLIC_PROTEASOME_COMPLEX	1	0.79397	0.42165	0.98115			1	0
GO_PROTEASOME_BINDING	1	0.79397	0.42165	0.98115			1	0
GO_PEPTIDASE_ACTIVATOR_ACTIVITY	1	0.79397	0.42165	0.98115			1	0
GO_PROTEASOME_REGULATORY_PARTICLE_LID_SUBCOMPLEX	1	0.79397	0.42165	0.98115			1	0
GO_ENDOPEPTIDASE_ACTIVATOR_ACTIVITY	1	0.79397	0.42165	0.98115			1	0
GO_REGULATION_OF_TUMOR_NECROSIS_FACTOR_MEDIATED_SIGNALING_PATHWAY	6	0.32349	0.58788	0.98151			3	3
GO_ERROR_FREE_TRANSLESION_SYNTHESIS	2	0.52181	0.61925	0.98153			2	0
GO_TRANSLESION_SYNTHESIS	2	0.52181	0.61925	0.98153			2	0
GO_INTERSTRAND_CROSS_LINK_REPAIR	2	0.52181	0.61925	0.98153			2	0
GO_DNA_SYNTHESIS_INVOLVED_IN_DNA_REPAIR	2	0.52181	0.61925	0.98153			2	0
GO_ERROR_PRONE_TRANSLESION_SYNTHESIS	2	0.52181	0.61925	0.98153			2	0
GO_REGULATION_OF_INTERLEUKIN_4_PRODUCTION	2	0.51744	0.62935	0.98161			1	1
GO_POSITIVE_REGULATION_OF_INTERLEUKIN_4_PRODUCTION	2	0.51744	0.62935	0.98161			1	1
GO_INTERLEUKIN_4_PRODUCTION	2	0.51744	0.62935	0.98161			1	1
GO_EXTRACELLULAR_MATRIX_COMPONENT	2	0.60606	0.40847	0.98181			1	1
GO_CHROMOSOMAL_REGION	10	0.31106	0.35703	0.9819			6	4
KEGG_NEUROTROPHIN_SIGNALING_PATHWAY	5	0.42	0.36446	0.9822			4	1
GO_GABA_ERGIC_SYNAPSE	2	0.61587	0.3859	0.98259			1	1
GO_REGULATION_OF_AXONOGENESIS	6	0.38654	0.35965	0.9829			1	5
GO_TRANSCRIPTION_COUPLED_NUCLEOTIDE_EXCISION_REPAIR	9	0.32767	0.36429	0.98301			6	3
GO_NUCLEOTIDE_EXCISION_REPAIR	9	0.32767	0.36429	0.98301			6	3
GO_AXO_DENDRITIC_TRANSPORT	3	0.40504	0.68864	0.98348			2	1
GO_POSITIVE_REGULATION_OF_MACROPHAGE_ACTIVATION	1	0.68342	0.65903	0.98411			1	0
GO_SOMATIC_DIVERSIFICATION_OF_IMMUNE_RECEPTORS	1	0.68342	0.65903	0.98411			1	0
GO_POSITIVE_REGULATION_OF_RESPONSE_TO_TUMOR_CELL	1	0.68342	0.65903	0.98411			1	0
GO_IMMUNOGLOBULIN_PRODUCTION_INVOLVED_IN_IMMUNOGLOBULIN_MEDIATED_IMMUNE_RESPONSE	1	0.68342	0.65903	0.98411			1	0
GO_POSITIVE_REGULATION_OF_INTERFERON_ALPHA_PRODUCTION	1	0.68342	0.65903	0.98411			1	0
GO_REGULATION_OF_RESPONSE_TO_TUMOR_CELL	1	0.68342	0.65903	0.98411			1	0
GO_SOMATIC_RECOMBINATION_OF_IMMUNOGLOBULIN_GENE_SEGMENTS	1	0.68342	0.65903	0.98411			1	0
GO_APOPTOTIC_MITOCHONDRIAL_CHANGES	1	0.68342	0.65903	0.98411			1	0
GO_PROTEIN_LIPID_COMPLEX_BINDING	1	0.68342	0.65903	0.98411			1	0
GO_APOLIPOPROTEIN_BINDING	1	0.68342	0.65903	0.98411			1	0
GO_SOMATIC_DIVERSIFICATION_OF_IMMUNE_RECEPTORS_VIA_GERMLINE_RECOMBINATION_WITHIN_A_SINGLE_LOCUS	1	0.68342	0.65903	0.98411			1	0
GO_INTERFERON_ALPHA_PRODUCTION	1	0.68342	0.65903	0.98411			1	0
GO_ISOTYPE_SWITCHING_TO_IGG_ISOTYPES	1	0.68342	0.65903	0.98411			1	0
GO_CLATHRIN_COATED_PIT	1	0.68342	0.65903	0.98411			1	0
GO_LIPOPOLYSACCHARIDE_RECEPTOR_COMPLEX	1	0.68342	0.65903	0.98411			1	0
GO_DNA_REPLICATION_ORIGIN_BINDING	1	0.68342	0.65903	0.98411			1	0
GO_HIGH_DENSITY_LIPOPROTEIN_PARTICLE_BINDING	1	0.68342	0.65903	0.98411			1	0
GO_APOLIPOPROTEIN_A_I_BINDING	1	0.68342	0.65903	0.98411			1	0
GO_MESENCHYMAL_CELL_APOPTOTIC_PROCESS	1	0.80737	0.39793	0.98451			1	0
GO_POSITIVE_REGULATION_OF_DNA_BINDING	4	0.35354	0.68617	0.98515			2	2
GO_MUSCLE_CELL_DIFFERENTIATION	4	0.35354	0.68617	0.98515			3	1
GO_VIRION_ASSEMBLY	4	0.46296	0.3716	0.98516			3	1
GO_CELL_CYCLE_PHASE_TRANSITION	25	0.16293	0.71302	0.98526			17	8
GO_REGULATION_OF_POSTSYNAPTIC_MEMBRANE_NEUROTRANSMITTER_RECEPTOR_LEVELS	3	0.4035	0.6919	0.98582			1	2
GO_PRERIBOSOME_LARGE_SUBUNIT_PRECURSOR	1	0.61474	0.78857	0.98586			1	0
GO_REGULATION_OF_ERYTHROCYTE_DIFFERENTIATION	5	0.31872	0.69203	0.98677			2	3
GO_REGULATION_OF_MRNA_PROCESSING	5	0.31872	0.69203	0.98677			4	1
GO_CELL_ADHESION_MEDIATOR_ACTIVITY	1	0.80402	0.40482	0.98703			1	0
GO_CELL_CELL_ADHESION_MEDIATOR_ACTIVITY	1	0.80402	0.40482	0.98703			1	0
GO_CADHERIN_BINDING_INVOLVED_IN_CELL_CELL_ADHESION	1	0.80402	0.40482	0.98703			1	0
GO_UBIQUITIN_LIKE_PROTEIN_CONJUGATING_ENZYME_BINDING	3	0.39874	0.70377	0.98785			2	1
GO_G_PROTEIN_BETA_SUBUNIT_BINDING	1	0.61307	0.791	0.98791			1	0
GO_REGULATION_OF_CENTROSOME_CYCLE	3	0.40014	0.70005	0.98803			2	1
GO_REGULATION_OF_CENTROSOME_DUPLICATION	3	0.40014	0.70005	0.98803			2	1
GO_CENTROSOME_DUPLICATION	3	0.40014	0.70005	0.98803			2	1
GO_NUCLEAR_BODY_ORGANIZATION	2	0.46477	0.74517	0.98842			1	1
GO_PML_BODY_ORGANIZATION	2	0.46477	0.74517	0.98842			1	1
KEGG_PATHOGENIC_ESCHERICHIA_COLI_INFECTION	2	0.46812	0.73872	0.98877			2	0
GO_TRANS_GOLGI_NETWORK_MEMBRANE	1	0.79062	0.42834	0.98886			1	0
GO_MODULATION_OF_MOLECULAR_FUNCTION_IN_OTHER_ORGANISM	1	0.79062	0.42834	0.98886			1	0
GO_MODULATION_BY_HOST_OF_SYMBIONT_MOLECULAR_FUNCTION	1	0.79062	0.42834	0.98886			1	0
GO_ENDOSOME_TO_LYSOSOME_TRANSPORT	3	0.39797	0.70727	0.98898			2	1
GO_INTERLEUKIN_1_MEDIATED_SIGNALING_PATHWAY	10	0.23406	0.71437	0.98913			8	2
GO_PROTEIN_LOCALIZATION_TO_GOLGI_APPARATUS	2	0.46583	0.7428	0.98932			1	1
GO_TRNA_METHYLATION	3	0.39907	0.70331	0.98953			2	1
GO_SMC5_SMC6_COMPLEX	1	0.60637	0.80255	0.98964			1	0
GO_SECRETORY_GRANULE_ORGANIZATION	1	0.60804	0.80053	0.98969			1	0
GO_GRANZYME_MEDIATED_APOPTOTIC_SIGNALING_PATHWAY	1	0.60804	0.80053	0.98969			1	0
GO_RAC_PROTEIN_SIGNAL_TRANSDUCTION	3	0.4	0.70214	0.98971			1	2
GO_UBIQUITIN_LIKE_PROTEIN_CONJUGATING_ENZYME_ACTIVITY	5	0.31705	0.69641	0.98979			4	1
GO_ERBB2_SIGNALING_PATHWAY	1	0.71524	0.58585	0.98984			1	0
GO_MITOCHONDRIAL_MEMBRANE_ORGANIZATION	1	0.71524	0.58585	0.98984			1	0
GO_CENTRAL_NERVOUS_SYSTEM_NEURON_DIFFERENTIATION	1	0.71524	0.58585	0.98984			1	0
GO_CENTRAL_NERVOUS_SYSTEM_NEURON_DEVELOPMENT	1	0.71524	0.58585	0.98984			1	0
GO_PROTEIN_INSERTION_INTO_MEMBRANE	1	0.71524	0.58585	0.98984			1	0
GO_CENTRAL_NERVOUS_SYSTEM_NEURON_AXONOGENESIS	1	0.71524	0.58585	0.98984			1	0
GO_AXONAL_GROWTH_CONE	1	0.71524	0.58585	0.98984			1	0
GO_MHC_PROTEIN_COMPLEX_BINDING	1	0.71524	0.58585	0.98984			1	0
GO_MHC_CLASS_II_PROTEIN_COMPLEX_BINDING	1	0.71524	0.58585	0.98984			1	0
GO_OUTER_MITOCHONDRIAL_MEMBRANE_ORGANIZATION	1	0.71524	0.58585	0.98984			1	0
GO_PROTEIN_INSERTION_INTO_MITOCHONDRIAL_OUTER_MEMBRANE	1	0.71524	0.58585	0.98984			1	0
GO_PROTEIN_INSERTION_INTO_MITOCHONDRIAL_MEMBRANE	1	0.71524	0.58585	0.98984			1	0
GO_CHAPERONE_MEDIATED_AUTOPHAGY	1	0.71524	0.58585	0.98984			1	0
GO_ESTABLISHMENT_OF_PROTEIN_LOCALIZATION_TO_MITOCHONDRIAL_MEMBRANE	1	0.71524	0.58585	0.98984			1	0
GO_REGULATION_OF_TAU_PROTEIN_KINASE_ACTIVITY	1	0.71524	0.58585	0.98984			1	0
GO_POSITIVE_REGULATION_OF_TAU_PROTEIN_KINASE_ACTIVITY	1	0.71524	0.58585	0.98984			1	0
GO_DENDRITE_TERMINUS	1	0.71524	0.58585	0.98984			1	0
GO_DENDRITIC_GROWTH_CONE	1	0.71524	0.58585	0.98984			1	0
GO_TPR_DOMAIN_BINDING	1	0.71524	0.58585	0.98984			1	0
KEGG_CELL_ADHESION_MOLECULES_CAMS	2	0.46644	0.74216	0.98991			1	1
GO_PROTEIN_MATURATION	8	0.30036	0.51652	0.99003			6	2
GO_REGULATION_OF_MICROTUBULE_POLYMERIZATION	2	0.5453	0.56274	0.99032			2	0
GO_MICROTUBULE_POLYMERIZATION	2	0.5453	0.56274	0.99032			2	0
GO_CARBON_OXYGEN_LYASE_ACTIVITY	2	0.5453	0.56274	0.99032			2	0
GO_POSITIVE_REGULATION_OF_INTRINSIC_APOPTOTIC_SIGNALING_PATHWAY_IN_RESPONSE_TO_DNA_DAMAGE	2	0.5453	0.56274	0.99032			2	0
GO_SUPERCOILED_DNA_BINDING	2	0.5453	0.56274	0.99032			2	0
GO_PEPTIDE_N_ACETYLTRANSFERASE_ACTIVITY	4	0.35017	0.6949	0.99035			2	2
GO_N_ACYLTRANSFERASE_ACTIVITY	4	0.35017	0.6949	0.99035			2	2
GO_N_ACETYLTRANSFERASE_ACTIVITY	4	0.35017	0.6949	0.99035			2	2
GO_REGULATION_OF_HEART_MORPHOGENESIS	1	0.70854	0.60045	0.99038			1	0
GO_HEART_FORMATION	1	0.70854	0.60045	0.99038			1	0
GO_HETEROTRIMERIC_G_PROTEIN_COMPLEX	1	0.70854	0.60045	0.99038			1	0
GO_PDZ_DOMAIN_BINDING	1	0.70854	0.60045	0.99038			1	0
GO_CARDIOBLAST_PROLIFERATION	1	0.70854	0.60045	0.99038			1	0
GO_REGULATION_OF_SECONDARY_HEART_FIELD_CARDIOBLAST_PROLIFERATION	1	0.70854	0.60045	0.99038			1	0
GO_CELL_PROLIFERATION_INVOLVED_IN_HEART_MORPHOGENESIS	1	0.70854	0.60045	0.99038			1	0
GO_ENHANCER_BINDING	3	0.46614	0.53004	0.99135			2	1
GO_SCARNA_LOCALIZATION_TO_CAJAL_BODY	2	0.54362	0.56725	0.99139			2	0
GO_ZONA_PELLUCIDA_RECEPTOR_COMPLEX	2	0.54362	0.56725	0.99139			2	0
GO_INTERLEUKIN_10_PRODUCTION	4	0.4096	0.50655	0.99151			2	2
GO_CHAPERONE_BINDING	10	0.27381	0.51602	0.99165			8	2
KEGG_UBIQUITIN_MEDIATED_PROTEOLYSIS	11	0.22409	0.70491	0.99209			8	3
GO_CELL_PART_MORPHOGENESIS	19	0.20854	0.5254	0.99247			8	11
GO_GLUCOSYLTRANSFERASE_ACTIVITY	1	0.70687	0.6043	0.9926			1	0
GO_OLIGOSACCHARYL_TRANSFERASE_ACTIVITY	1	0.70687	0.6043	0.9926			1	0
GO_UDP_GLUCOSYLTRANSFERASE_ACTIVITY	1	0.70687	0.6043	0.9926			1	0
GO_PURINE_CONTAINING_COMPOUND_BIOSYNTHETIC_PROCESS	3	0.46512	0.53307	0.99263			2	1
GO_RIBOSE_PHOSPHATE_BIOSYNTHETIC_PROCESS	3	0.46512	0.53307	0.99263			2	1
KEGG_CYSTEINE_AND_METHIONINE_METABOLISM	1	0.71189	0.59274	0.9927			1	0
KEGG_SELENOAMINO_ACID_METABOLISM	1	0.71189	0.59274	0.9927			1	0
GO_ONE_CARBON_METABOLIC_PROCESS	1	0.71189	0.59274	0.9927			1	0
GO_PEPTIDYL_THREONINE_DEPHOSPHORYLATION	1	0.71357	0.58828	0.99299			1	0
GO_TRANSMEMBRANE_RECEPTOR_PROTEIN_KINASE_ACTIVITY	2	0.54272	0.56768	0.99333			1	1
GO_TRANSMEMBRANE_RECEPTOR_PROTEIN_TYROSINE_KINASE_ACTIVITY	2	0.54272	0.56768	0.99333			1	1
GO_ANAPHASE_PROMOTING_COMPLEX_DEPENDENT_CATABOLIC_PROCESS	9	0.21246	0.85369	0.99359			7	2
GO_UNSATURATED_FATTY_ACID_METABOLIC_PROCESS	5	0.36649	0.52231	0.99375			4	1
GO_INNER_EAR_MORPHOGENESIS	4	0.30041	0.83932	0.99387			2	2
GO_CYTOPLASMIC_STRESS_GRANULE	2	0.46141	0.75269	0.99388			1	1
GO_RNA_HELICASE_ACTIVITY	2	0.46141	0.75269	0.99388			1	1
GO_NUCLEOTIDE_EXCISION_REPAIR_DNA_GAP_FILLING	3	0.39664	0.71029	0.99397			2	1
KEGG_TYROSINE_METABOLISM	1	0.52429	0.9625	0.99399			1	0
KEGG_PHENYLALANINE_METABOLISM	1	0.52429	0.9625	0.99399			1	0
GO_POSITIVE_REGULATION_OF_B_CELL_PROLIFERATION	1	0.52429	0.9625	0.99399			1	0
GO_POSITIVE_REGULATION_OF_TUMOR_NECROSIS_FACTOR_SUPERFAMILY_CYTOKINE_PRODUCTION	1	0.52429	0.9625	0.99399			1	0
GO_NEGATIVE_REGULATION_OF_CELL_AGING	1	0.52429	0.9625	0.99399			1	0
GO_REGULATION_OF_PROTEIN_KINASE_A_SIGNALING	1	0.52429	0.9625	0.99399			1	0
GO_REGULATION_OF_B_CELL_APOPTOTIC_PROCESS	1	0.52429	0.9625	0.99399			1	0
GO_REGULATION_OF_B_CELL_PROLIFERATION	1	0.52429	0.9625	0.99399			1	0
GO_NEGATIVE_REGULATION_OF_MYELOID_CELL_APOPTOTIC_PROCESS	1	0.52429	0.9625	0.99399			1	0
GO_NEGATIVE_REGULATION_OF_LEUKOCYTE_CHEMOTAXIS	1	0.52429	0.9625	0.99399			1	0
GO_NEGATIVE_REGULATION_OF_B_CELL_APOPTOTIC_PROCESS	1	0.52429	0.9625	0.99399			1	0
GO_NEGATIVE_REGULATION_OF_DNA_DAMAGE_RESPONSE_SIGNAL_TRANSDUCTION_BY_P53_CLASS_MEDIATOR	1	0.52429	0.9625	0.99399			1	0
GO_POSITIVE_CHEMOTAXIS	1	0.52429	0.9625	0.99399			1	0
GO_CHEMOATTRACTANT_ACTIVITY	1	0.52429	0.9625	0.99399			1	0
GO_INTRAMOLECULAR_OXIDOREDUCTASE_ACTIVITY_TRANSPOSING_C_C_BONDS	1	0.52429	0.9625	0.99399			1	0
GO_B_CELL_APOPTOTIC_PROCESS	1	0.52429	0.9625	0.99399			1	0
GO_PROTEIN_KINASE_A_SIGNALING	1	0.52429	0.9625	0.99399			1	0
GO_POSITIVE_REGULATION_OF_PROTEIN_KINASE_A_SIGNALING	1	0.52429	0.9625	0.99399			1	0
GO_NEGATIVE_REGULATION_OF_MACROPHAGE_CHEMOTAXIS	1	0.52429	0.9625	0.99399			1	0
GO_POSITIVE_REGULATION_OF_LIPOPOLYSACCHARIDE_MEDIATED_SIGNALING_PATHWAY	1	0.52429	0.9625	0.99399			1	0
GO_REGULATION_OF_ARACHIDONIC_ACID_SECRETION	1	0.52429	0.9625	0.99399			1	0
GO_POSITIVE_REGULATION_OF_ARACHIDONIC_ACID_SECRETION	1	0.52429	0.9625	0.99399			1	0
GO_NEGATIVE_REGULATION_OF_MACROPHAGE_MIGRATION	1	0.52429	0.9625	0.99399			1	0
GO_NEGATIVE_REGULATION_OF_CELLULAR_AMIDE_METABOLIC_PROCESS	7	0.27242	0.7104	0.9941			4	3
GO_NEGATIVE_REGULATION_OF_INTERFERON_GAMMA_PRODUCTION	3	0.34193	0.85095	0.99417			2	1
GO_TRNA_BINDING	4	0.40741	0.51432	0.99421			3	1
GO_INTERACTION_WITH_SYMBIONT	5	0.2715	0.84627	0.99423			3	2
GO_REGULATION_OF_DNA_METABOLIC_PROCESS	10	0.26361	0.5621	0.99465			9	1
GO_AU_RICH_ELEMENT_BINDING	3	0.34199	0.85049	0.99465			1	2
GO_SULFUR_COMPOUND_BIOSYNTHETIC_PROCESS	4	0.40394	0.52816	0.99484			2	2
GO_CELLULAR_RESPONSE_TO_INORGANIC_SUBSTANCE	10	0.20091	0.85322	0.99487			8	2
GO_CELL_BODY	23	0.19363	0.51686	0.99492			12	11
GO_RNA_STEM_LOOP_BINDING	2	0.52327	0.61732	0.99496			1	1
GO_PEPTIDYL_ASPARAGINE_MODIFICATION	3	0.30094	0.9313	0.99504			2	1
GO_INTRINSIC_APOPTOTIC_SIGNALING_PATHWAY_IN_RESPONSE_TO_DNA_DAMAGE	9	0.21151	0.85667	0.99523			6	3
GO_GLYCOSYLATION	6	0.21959	0.92865	0.99523			3	3
GO_PROTEOGLYCAN_BIOSYNTHETIC_PROCESS	2	0.52376	0.61281	0.99526			1	1
GO_FAT_SOLUBLE_VITAMIN_METABOLIC_PROCESS	3	0.5175	0.42129	0.99528			2	1
GO_CONDENSED_CHROMOSOME_CENTROMERIC_REGION	3	0.39561	0.71146	0.99529			1	2
GO_CHROMATIN_ORGANIZATION	24	0.19164	0.51444	0.99531			12	12
GO_TRANSFERRIN_TRANSPORT	3	0.39496	0.71379	0.99552			2	1
GO_AMINE_METABOLIC_PROCESS	5	0.23888	0.93268	0.99553			4	1
GO_NEGATIVE_REGULATION_OF_MRNA_SPLICING_VIA_SPLICEOSOME	2	0.53859	0.578	0.9956			2	0
GO_MRNA_EXPORT_FROM_NUCLEUS	2	0.53859	0.578	0.9956			2	0
GO_NEGATIVE_REGULATION_OF_MRNA_PROCESSING	2	0.53859	0.578	0.9956			2	0
GO_PROTEIN_PROCESSING	5	0.37373	0.50116	0.99561			4	1
GO_NEGATIVE_REGULATION_OF_BLOOD_VESSEL_ENDOTHELIAL_CELL_MIGRATION	1	0.68509	0.65619	0.99567			1	0
GO_NEGATIVE_REGULATION_OF_SPROUTING_ANGIOGENESIS	1	0.68509	0.65619	0.99567			1	0
GO_ORGANELLE_INHERITANCE	1	0.68509	0.65619	0.99567			1	0
GO_GOLGI_LOCALIZATION	1	0.68509	0.65619	0.99567			1	0
GO_BLOOD_VESSEL_ENDOTHELIAL_CELL_PROLIFERATION_INVOLVED_IN_SPROUTING_ANGIOGENESIS	1	0.68509	0.65619	0.99567			1	0
GO_INTRINSIC_APOPTOTIC_SIGNALING_PATHWAY_IN_RESPONSE_TO_HYDROGEN_PEROXIDE	1	0.68509	0.65619	0.99567			1	0
GO_ESTABLISHMENT_OF_GOLGI_LOCALIZATION	1	0.68509	0.65619	0.99567			1	0
GO_NEGATIVE_REGULATION_OF_CELL_MIGRATION_INVOLVED_IN_SPROUTING_ANGIOGENESIS	1	0.68509	0.65619	0.99567			1	0
GO_NEGATIVE_REGULATION_OF_BLOOD_VESSEL_ENDOTHELIAL_CELL_PROLIFERATION_INVOLVED_IN_SPROUTING_ANGIOGENESIS	1	0.68509	0.65619	0.99567			1	0
GO_NEGATIVE_REGULATION_OF_GLIOGENESIS	2	0.35235	0.93575	0.99572			1	1
GO_OLFACTORY_LOBE_DEVELOPMENT	2	0.35235	0.93575	0.99572			1	1
GO_SCHWANN_CELL_DEVELOPMENT	2	0.35235	0.93575	0.99572			1	1
GO_SCHWANN_CELL_DIFFERENTIATION	2	0.35235	0.93575	0.99572			1	1
GO_PERIPHERAL_NERVOUS_SYSTEM_DEVELOPMENT	2	0.35235	0.93575	0.99572			1	1
GO_ANCHORING_JUNCTION	42	0.15056	0.62092	0.99574			31	11
GO_REGULATION_OF_REGULATED_SECRETORY_PATHWAY	4	0.29798	0.84636	0.99596			2	2
GO_METANEPHROS_DEVELOPMENT	1	0.72027	0.57571	0.99603			1	0
GO_NEGATIVE_REGULATION_OF_OLIGODENDROCYTE_DIFFERENTIATION	1	0.72027	0.57571	0.99603			1	0
GO_PHOTOPERIODISM	1	0.72027	0.57571	0.99603			1	0
GO_CELLULAR_RESPONSE_TO_LITHIUM_ION	1	0.72027	0.57571	0.99603			1	0
GO_MAMMARY_GLAND_EPITHELIUM_DEVELOPMENT	1	0.72027	0.57571	0.99603			1	0
GO_NEGATIVE_REGULATION_OF_GLIAL_CELL_DIFFERENTIATION	1	0.72027	0.57571	0.99603			1	0
GO_POSITIVE_REGULATION_OF_GLIAL_CELL_DIFFERENTIATION	1	0.72027	0.57571	0.99603			1	0
GO_ENTRAINMENT_OF_CIRCADIAN_CLOCK_BY_PHOTOPERIOD	1	0.72027	0.57571	0.99603			1	0
GO_MAMMARY_GLAND_EPITHELIAL_CELL_DIFFERENTIATION	1	0.72027	0.57571	0.99603			1	0
GO_ADULT_LOCOMOTORY_BEHAVIOR	1	0.72027	0.57571	0.99603			1	0
GO_REGULATION_OF_ASTROCYTE_DIFFERENTIATION	1	0.72027	0.57571	0.99603			1	0
GO_CARDIAC_CONDUCTION_SYSTEM_DEVELOPMENT	1	0.72027	0.57571	0.99603			1	0
GO_EMBRYONIC_DIGESTIVE_TRACT_MORPHOGENESIS	1	0.72027	0.57571	0.99603			1	0
GO_VENTRICULAR_CARDIAC_MUSCLE_TISSUE_DEVELOPMENT	1	0.72027	0.57571	0.99603			1	0
GO_REGULATION_OF_OLIGODENDROCYTE_DIFFERENTIATION	1	0.72027	0.57571	0.99603			1	0
GO_MAMMARY_GLAND_DEVELOPMENT	1	0.72027	0.57571	0.99603			1	0
GO_ENTRAINMENT_OF_CIRCADIAN_CLOCK	1	0.72027	0.57571	0.99603			1	0
GO_POSITIVE_REGULATION_OF_BLOOD_PRESSURE	1	0.72027	0.57571	0.99603			1	0
GO_MACROPHAGE_DIFFERENTIATION	1	0.72027	0.57571	0.99603			1	0
GO_REGULATION_OF_GLIAL_CELL_DIFFERENTIATION	1	0.72027	0.57571	0.99603			1	0
GO_NEGATIVE_REGULATION_OF_NEURAL_PRECURSOR_CELL_PROLIFERATION	1	0.72027	0.57571	0.99603			1	0
GO_REGULATION_OF_MACROPHAGE_DIFFERENTIATION	1	0.72027	0.57571	0.99603			1	0
GO_NEURON_FATE_COMMITMENT	1	0.72027	0.57571	0.99603			1	0
GO_MAMMARY_GLAND_EPITHELIAL_CELL_PROLIFERATION	1	0.72027	0.57571	0.99603			1	0
GO_REGULATION_OF_TRANSCRIPTION_INVOLVED_IN_G1_S_TRANSITION_OF_MITOTIC_CELL_CYCLE	1	0.72027	0.57571	0.99603			1	0
GO_POSITIVE_REGULATION_OF_ASTROCYTE_DIFFERENTIATION	1	0.72027	0.57571	0.99603			1	0
GO_POSITIVE_REGULATION_OF_MACROPHAGE_DIFFERENTIATION	1	0.72027	0.57571	0.99603			1	0
GO_MEMBRANOUS_SEPTUM_MORPHOGENESIS	1	0.72027	0.57571	0.99603			1	0
GO_HIS_PURKINJE_SYSTEM_DEVELOPMENT	1	0.72027	0.57571	0.99603			1	0
GO_ENUCLEATE_ERYTHROCYTE_DIFFERENTIATION	1	0.72027	0.57571	0.99603			1	0
GO_MUCOSAL_ASSOCIATED_LYMPHOID_TISSUE_DEVELOPMENT	1	0.72027	0.57571	0.99603			1	0
GO_MAMMARY_GLAND_ALVEOLUS_DEVELOPMENT	1	0.72027	0.57571	0.99603			1	0
GO_PROTEIN_N_TERMINUS_BINDING	5	0.23641	0.93732	0.99626			3	2
GO_INORGANIC_ANION_TRANSMEMBRANE_TRANSPORTER_ACTIVITY	3	0.29668	0.93759	0.99627			2	1
GO_ANION_CHANNEL_ACTIVITY	3	0.29668	0.93759	0.99627			2	1
GO_REGULATION_OF_MORPHOGENESIS_OF_AN_EPITHELIUM	8	0.19153	0.93815	0.99629			5	3
GO_REGULATION_OF_AUTOPHAGY_OF_MITOCHONDRION	3	0.29916	0.93526	0.99636			2	1
GO_KILLING_OF_CELLS_OF_OTHER_ORGANISM	5	0.24452	0.91875	0.99642			3	2
GO_NEGATIVE_REGULATION_OF_RESPONSE_TO_OXIDATIVE_STRESS	2	0.34227	0.94822	0.99647			1	1
GO_NEGATIVE_REGULATION_OF_RESPONSE_TO_DRUG	2	0.34227	0.94822	0.99647			1	1
GO_NEGATIVE_REGULATION_OF_CELLULAR_RESPONSE_TO_DRUG	2	0.34227	0.94822	0.99647			1	1
GO_RESPONSE_TO_INSULIN	9	0.29216	0.49866	0.99649			4	5
GO_REGULATION_OF_CELL_CYCLE_PROCESS	29	0.11934	0.92798	0.99653			19	10
GO_PROTEIN_N_LINKED_GLYCOSYLATION	4	0.40409	0.5267	0.99656			3	1
GO_ER_NUCLEUS_SIGNALING_PATHWAY	3	0.4627	0.53889	0.99666			1	2
KEGG_AMYOTROPHIC_LATERAL_SCLEROSIS_ALS	3	0.30647	0.92385	0.99671			2	1
GO_TYROSINE_PHOSPHORYLATION_OF_STAT_PROTEIN	3	0.30901	0.91849	0.99684			1	2
GO_SPECIFICATION_OF_SYMMETRY	3	0.30731	0.92268	0.99688			2	1
GO_MEMBRANE_BIOGENESIS	2	0.40436	0.86399	0.99689			1	1
GO_ACROSOMAL_VESICLE	2	0.40436	0.86399	0.99689			1	1
GO_DENDRITE_CYTOPLASM	2	0.40436	0.86399	0.99689			1	1
GO_MEMBRANE_RAFT_ASSEMBLY	2	0.40436	0.86399	0.99689			1	1
GO_CHLORIDE_TRANSPORT	3	0.3145	0.90685	0.99692			2	1
GO_INORGANIC_ANION_TRANSMEMBRANE_TRANSPORT	3	0.3145	0.90685	0.99692			2	1
GO_ENDOPLASMIC_RETICULUM_ORGANIZATION	2	0.45973	0.75548	0.99702			1	1
GO_VACUOLAR_PART	17	0.15563	0.88403	0.99706			11	6
GO_PEPTIDYL_PROLINE_MODIFICATION	2	0.38926	0.88848	0.99709			1	1
GO_UBIQUITIN_LIGASE_COMPLEX	14	0.15127	0.94034	0.99714			9	5
GO_O_ACYLTRANSFERASE_ACTIVITY	2	0.35738	0.92866	0.99721			1	1
GO_ORGANELLE_SUBCOMPARTMENT	9	0.19029	0.91938	0.99723			5	4
GO_CENTRIOLE	5	0.26451	0.86407	0.99724			3	2
GO_NEGATIVE_REGULATION_OF_CELL_PROJECTION_ORGANIZATION	5	0.23103	0.95022	0.99726			3	2
GO_REGULATION_OF_STEROID_BIOSYNTHETIC_PROCESS	5	0.24472	0.9172	0.99733			3	2
GO_REGULATION_OF_PHOSPHATIDYLINOSITOL_3_KINASE_SIGNALING	2	0.36072	0.92523	0.99734			1	1
GO_POSITIVE_REGULATION_OF_PHOSPHATIDYLINOSITOL_3_KINASE_SIGNALING	2	0.36072	0.92523	0.99734			1	1
GO_TRNA_TRANSPORT	1	0.51256	0.97871	0.99737			1	0
GO_PROTEIN_LOCALIZATION_TO_NUCLEOLUS	1	0.51256	0.97871	0.99737			1	0
GO_NUCLEAR_EXPORT_SIGNAL_RECEPTOR_ACTIVITY	1	0.51256	0.97871	0.99737			1	0
GO_PRE_MIRNA_BINDING	1	0.51256	0.97871	0.99737			1	0
GO_NUCLEOCYTOPLASMIC_CARRIER_ACTIVITY	1	0.51256	0.97871	0.99737			1	0
GO_CONDENSED_CHROMOSOME	4	0.34413	0.71311	0.99743			2	2
GO_NEGATIVE_REGULATION_OF_DNA_REPLICATION	2	0.39597	0.87752	0.9975			1	1
GO_ERAD_PATHWAY	3	0.31184	0.91174	0.99751			2	1
GO_ENDOPLASMIC_RETICULUM_QUALITY_CONTROL_COMPARTMENT	3	0.31184	0.91174	0.99751			2	1
GO_UBIQUITIN_DEPENDENT_ERAD_PATHWAY	3	0.31184	0.91174	0.99751			2	1
GO_NEGATIVE_REGULATION_OF_INTRINSIC_APOPTOTIC_SIGNALING_PATHWAY_BY_P53_CLASS_MEDIATOR	2	0.52517	0.61044	0.99756			2	0
GO_B_CELL_PROLIFERATION	2	0.52517	0.61044	0.99756			2	0
GO_NEGATIVE_REGULATION_OF_INTRINSIC_APOPTOTIC_SIGNALING_PATHWAY_IN_RESPONSE_TO_DNA_DAMAGE	2	0.52517	0.61044	0.99756			2	0
GO_REGULATION_OF_DNA_DAMAGE_RESPONSE_SIGNAL_TRANSDUCTION_BY_P53_CLASS_MEDIATOR	2	0.52517	0.61044	0.99756			2	0
GO_NEGATIVE_REGULATION_OF_CELL_CYCLE_ARREST	2	0.52517	0.61044	0.99756			2	0
GO_POSITIVE_REGULATION_OF_RESPONSE_TO_BIOTIC_STIMULUS	2	0.52517	0.61044	0.99756			2	0
GO_NEGATIVE_REGULATION_OF_SIGNAL_TRANSDUCTION_BY_P53_CLASS_MEDIATOR	2	0.52517	0.61044	0.99756			2	0
GO_REGULATION_OF_CELL_AGING	2	0.52517	0.61044	0.99756			2	0
KEGG_GLYCEROPHOSPHOLIPID_METABOLISM	2	0.35403	0.93468	0.99764			1	1
GO_POSITIVE_REGULATION_OF_CELL_CYCLE_G2_M_PHASE_TRANSITION	1	0.50921	0.985	0.99767			1	0
GO_RIBOSOMAL_SMALL_SUBUNIT_BINDING	1	0.50921	0.985	0.99767			1	0
GO_NEGATIVE_REGULATION_OF_PROTEIN_KINASE_ACTIVITY_BY_REGULATION_OF_PROTEIN_PHOSPHORYLATION	1	0.50921	0.985	0.99767			1	0
GO_NEGATIVE_REGULATION_OF_CENTROSOME_CYCLE	1	0.50921	0.985	0.99767			1	0
GO_RRNA_TRANSPORT	1	0.50921	0.985	0.99767			1	0
GO_REGULATION_OF_RIBONUCLEASE_ACTIVITY	1	0.50921	0.985	0.99767			1	0
GO_SPINDLE_POLE_CENTROSOME	1	0.50921	0.985	0.99767			1	0
GO_TAT_PROTEIN_BINDING	1	0.50921	0.985	0.99767			1	0
GO_NEGATIVE_REGULATION_OF_DEVELOPMENTAL_GROWTH	2	0.36674	0.91856	0.99774			1	1
GO_MONOCARBOXYLIC_ACID_METABOLIC_PROCESS	18	0.15475	0.8702	0.99776			11	7
GO_NEGATIVE_REGULATION_OF_MUSCLE_HYPERTROPHY	2	0.396	0.87624	0.99777			1	1
GO_TRANSCRIPTION_INITIATION_FROM_RNA_POLYMERASE_II_PROMOTER	12	0.25474	0.49605	0.99778			7	5
KEGG_ADIPOCYTOKINE_SIGNALING_PATHWAY	3	0.30391	0.92827	0.99782			1	2
GO_NEGATIVE_REGULATION_OF_RNA_METABOLIC_PROCESS	4	0.27104	0.91141	0.99795			3	1
GO_REGULATION_OF_NUCLEOTIDE_BIOSYNTHETIC_PROCESS	2	0.34228	0.94822	0.99796			1	1
GO_PROTEIN_MONOUBIQUITINATION	5	0.23946	0.93268	0.99804			4	1
GO_CALCIUM_MEDIATED_SIGNALING_USING_INTRACELLULAR_CALCIUM_SOURCE	1	0.52931	0.94912	0.99804			1	0
GO_REGULATION_OF_PROTEIN_TARGETING_TO_MEMBRANE	1	0.52931	0.94912	0.99804			1	0
GO_NEGATIVE_REGULATION_OF_T_CELL_RECEPTOR_SIGNALING_PATHWAY	1	0.52931	0.94912	0.99804			1	0
GO_POSITIVE_REGULATION_OF_PROTEIN_TYROSINE_KINASE_ACTIVITY	1	0.52931	0.94912	0.99804			1	0
GO_CALCIUM_ION_IMPORT	1	0.52931	0.94912	0.99804			1	0
GO_REGULATION_OF_CALCIUM_ION_IMPORT	1	0.52931	0.94912	0.99804			1	0
GO_NEGATIVE_REGULATION_OF_T_CELL_PROLIFERATION	1	0.52931	0.94912	0.99804			1	0
GO_REGULATION_OF_ANION_TRANSMEMBRANE_TRANSPORT	1	0.52931	0.94912	0.99804			1	0
GO_COPPER_ION_HOMEOSTASIS	1	0.52931	0.94912	0.99804			1	0
GO_CELLULAR_COPPER_ION_HOMEOSTASIS	1	0.52931	0.94912	0.99804			1	0
GO_NEGATIVE_REGULATION_OF_INTERLEUKIN_17_PRODUCTION	1	0.52931	0.94912	0.99804			1	0
GO_POSITIVE_REGULATION_OF_PROTEIN_TARGETING_TO_MEMBRANE	1	0.52931	0.94912	0.99804			1	0
GO_CALCIUM_ION_IMPORT_INTO_CYTOSOL	1	0.52931	0.94912	0.99804			1	0
GO_G_PROTEIN_COUPLED_RECEPTOR_BINDING	1	0.52931	0.94912	0.99804			1	0
GO_REGULATION_OF_ANION_CHANNEL_ACTIVITY	1	0.52931	0.94912	0.99804			1	0
GO_AMYLOID_BETA_FORMATION	1	0.52931	0.94912	0.99804			1	0
GO_NEGATIVE_REGULATION_OF_ACTIVATED_T_CELL_PROLIFERATION	1	0.52931	0.94912	0.99804			1	0
GO_AMYLOID_BETA_METABOLIC_PROCESS	1	0.52931	0.94912	0.99804			1	0
GO_CELLULAR_RESPONSE_TO_COPPER_ION	1	0.52931	0.94912	0.99804			1	0
GO_MODULATION_OF_AGE_RELATED_BEHAVIORAL_DECLINE	1	0.52931	0.94912	0.99804			1	0
GO_NEGATIVE_REGULATION_OF_CALCINEURIN_MEDIATED_SIGNALING	1	0.52931	0.94912	0.99804			1	0
GO_NEGATIVE_REGULATION_OF_LONG_TERM_SYNAPTIC_POTENTIATION	1	0.52931	0.94912	0.99804			1	0
GO_REGULATION_OF_AMYLOID_BETA_FORMATION	1	0.52931	0.94912	0.99804			1	0
GO_REGULATION_OF_INORGANIC_ANION_TRANSMEMBRANE_TRANSPORT	1	0.52931	0.94912	0.99804			1	0
GO_NEGATIVE_REGULATION_OF_SYNAPSE_ORGANIZATION	1	0.52931	0.94912	0.99804			1	0
GO_NEURON_PROJECTION_MAINTENANCE	1	0.52931	0.94912	0.99804			1	0
GO_REGULATION_OF_CHLORIDE_TRANSPORT	1	0.52931	0.94912	0.99804			1	0
GO_AMYLOID_BETA_BINDING	1	0.52931	0.94912	0.99804			1	0
GO_TYPE_5_METABOTROPIC_GLUTAMATE_RECEPTOR_BINDING	1	0.52931	0.94912	0.99804			1	0
GO_G_PROTEIN_COUPLED_GLUTAMATE_RECEPTOR_BINDING	1	0.52931	0.94912	0.99804			1	0
GO_ATP_DEPENDENT_PROTEIN_BINDING	1	0.52931	0.94912	0.99804			1	0
GO_ORGANIC_ACID_BIOSYNTHETIC_PROCESS	9	0.19503	0.91072	0.99807			6	3
GO_MONOCARBOXYLIC_ACID_BIOSYNTHETIC_PROCESS	9	0.19503	0.91072	0.99807			6	3
GO_PROTEIN_POLYUBIQUITINATION	19	0.12953	0.95843	0.99807			13	6
GO_REGULATION_OF_CATABOLIC_PROCESS	40	0.10645	0.94296	0.99811			25	15
GO_POSITIVE_REGULATION_OF_LEUKOCYTE_CHEMOTAXIS	3	0.3042	0.92827	0.99817			1	2
GO_NON_MEMBRANE_SPANNING_PROTEIN_TYROSINE_KINASE_ACTIVITY	3	0.3042	0.92827	0.99817			1	2
GO_NECROTIC_CELL_DEATH	3	0.28728	0.95086	0.99847			2	1
GO_NEGATIVE_REGULATION_OF_MITOTIC_CELL_CYCLE	13	0.24585	0.49781	0.99851			10	3
GO_POSTTRANSCRIPTIONAL_REGULATION_OF_GENE_EXPRESSION	34	0.12057	0.88729	0.99852			21	13
GO_NEGATIVE_REGULATION_OF_EPITHELIAL_CELL_MIGRATION	2	0.54866	0.55415	0.99867			2	0
GO_VESICLE_LOCALIZATION	10	0.16751	0.9527	0.99868			5	5
GO_ENSHEATHMENT_OF_NEURONS	7	0.31686	0.53603	0.99869			3	4
GO_PROGRAMMED_NECROTIC_CELL_DEATH	2	0.39248	0.88333	0.99874			1	1
GO_REGULATION_OF_VESICLE_MEDIATED_TRANSPORT	16	0.1369	0.95913	0.99892			10	6
GO_ASTROCYTE_DIFFERENTIATION	3	0.28736	0.95086	0.99896			2	1
KEGG_RENAL_CELL_CARCINOMA	7	0.21642	0.89934	0.99903			4	3
GO_FATTY_ACID_CATABOLIC_PROCESS	2	0.39309	0.88139	0.99906			1	1
GO_FATTY_ACID_BETA_OXIDATION	2	0.39309	0.88139	0.99906			1	1
GO_ORGANIC_ACID_CATABOLIC_PROCESS	2	0.39309	0.88139	0.99906			1	1
GO_MONOCARBOXYLIC_ACID_CATABOLIC_PROCESS	2	0.39309	0.88139	0.99906			1	1
GO_POSITIVE_REGULATION_OF_TRANSFERASE_ACTIVITY	31	0.087464	0.99555	0.99909			20	11
GO_REGULATION_OF_DNA_BINDING_TRANSCRIPTION_FACTOR_ACTIVITY	26	0.090143	0.99557	0.99911			14	12
KEGG_FC_EPSILON_RI_SIGNALING_PATHWAY	4	0.24827	0.95291	0.99919			2	2
GO_TAU_PROTEIN_BINDING	4	0.20096	0.99515	0.99919			2	2
GO_ACTIVATION_OF_CYSTEINE_TYPE_ENDOPEPTIDASE_ACTIVITY_INVOLVED_IN_APOPTOTIC_PROCESS	3	0.33872	0.85911	0.99923			2	1
GO_NEGATIVE_REGULATION_OF_CELL_DEATH	40	0.11401	0.90515	0.99938			26	14
GO_CELLULAR_PIGMENTATION	2	0.29563	0.99033	0.99938			1	1
GO_PIGMENTATION	2	0.29563	0.99033	0.99938			1	1
GO_NEGATIVE_REGULATION_OF_NIK_NF_KAPPAB_SIGNALING	2	0.27013	0.99936	0.99942			1	1
GO_ARP2_3_COMPLEX_BINDING	2	0.36745	0.91813	0.99943			1	1
GO_NEGATIVE_REGULATION_OF_B_CELL_ACTIVATION	3	0.2842	0.95482	0.99944			2	1
GO_REGULATION_OF_RESPONSE_TO_DRUG	3	0.2362	0.99325	0.99944			1	2
GO_REGULATION_OF_CELLULAR_RESPONSE_TO_DRUG	3	0.2362	0.99325	0.99944			1	2
GO_DISORDERED_DOMAIN_SPECIFIC_BINDING	3	0.28739	0.95086	0.99946			2	1
GO_POSITIVE_REGULATION_OF_LYMPHOCYTE_DIFFERENTIATION	5	0.36455	0.52928	0.9995			2	3
GO_BETA_TUBULIN_BINDING	5	0.36425	0.53185	0.99963			3	2
GO_HEART_MORPHOGENESIS	7	0.21658	0.89879	0.99963			4	3
GO_EPITHELIAL_TUBE_MORPHOGENESIS	5	0.19056	0.99278	0.99963			3	2
GO_REGULATION_OF_DOUBLE_STRAND_BREAK_REPAIR_VIA_HOMOLOGOUS_RECOMBINATION	1	0.59966	0.81816	0.99965			1	0
GO_NF_KAPPAB_INDUCING_KINASE_ACTIVITY	1	0.59966	0.81816	0.99965			1	0
GO_DNA_POLYMERASE_ACTIVITY	2	0.36913	0.9162	0.99965			1	1
GO_RNA_DIRECTED_DNA_POLYMERASE_ACTIVITY	2	0.36913	0.9162	0.99965			1	1
GO_TELOMERASE_ACTIVITY	2	0.36913	0.9162	0.99965			1	1
GO_CELLULAR_RESPONSE_TO_DNA_DAMAGE_STIMULUS	40	0.071685	0.99876	0.99969			24	16
KEGG_TOLL_LIKE_RECEPTOR_SIGNALING_PATHWAY	3	0.27792	0.9646	0.99974			1	2
GO_PML_BODY	4	0.27609	0.90097	0.99979			2	2
GO_NEGATIVE_REGULATION_OF_NEURON_DIFFERENTIATION	7	0.23181	0.85149	0.9998			3	4
GO_ENDOPLASMIC_RETICULUM_CHAPERONE_COMPLEX	1	0.51089	0.98297	0.99987			1	0
GO_DNA_RECOMBINATION	8	0.17881	0.963	0.99989			5	3
GO_REGULATION_OF_MITOTIC_CELL_CYCLE	25	0.13371	0.89294	0.99991			16	9
GO_PROTEIN_PHOSPHORYLATED_AMINO_ACID_BINDING	2	0.3255	0.96777	0.99992			1	1
GO_PHOSPHOTYROSINE_RESIDUE_BINDING	2	0.3255	0.96777	0.99992			1	1
GO_RIBONUCLEOPROTEIN_COMPLEX_BINDING	7	0.16582	0.98927	0.99995			5	2
GO_POTASSIUM_ION_TRANSPORT	6	0.37586	0.39166	1			4	2
GO_MAINTENANCE_OF_PROTEIN_LOCATION_IN_CELL	6	0.375	0.39454	1			4	2
KEGG_REGULATION_OF_ACTIN_CYTOSKELETON	8	0.33096	0.39791	1			6	2
GO_CHROMOSOME_TELOMERIC_REGION	6	0.37162	0.4053	1			4	2
GO_ANTIMICROBIAL_HUMORAL_RESPONSE	4	0.44821	0.40607	1			3	1
GO_TRANSMEMBRANE_TRANSPORTER_ACTIVITY	26	0.20425	0.40992	1			17	9
GO_MITOCHONDRIAL_TRANSMEMBRANE_TRANSPORT	7	0.35036	0.41062	1			5	2
GO_POSITIVE_REGULATION_OF_CELL_MORPHOGENESIS_INVOLVED_IN_DIFFERENTIATION	8	0.32759	0.4109	1			2	6
GO_NEURON_PROJECTION_CYTOPLASM	4	0.44362	0.41796	1			3	1
GO_IRON_ION_TRANSPORT	5	0.40113	0.42172	1			4	1
GO_REGULATION_OF_SIGNAL_TRANSDUCTION_BY_P53_CLASS_MEDIATOR	11	0.27939	0.42187	1			7	4
GO_REGULATION_OF_DNA_RECOMBINATION	2	0.60067	0.42415	1			2	0
GO_COLLAGEN_FIBRIL_ORGANIZATION	3	0.51563	0.42687	1			1	2
GO_RNA_PHOSPHODIESTER_BOND_HYDROLYSIS_ENDONUCLEOLYTIC	5	0.39882	0.42739	1			3	2
GO_NUCLEOSIDE_TRIPHOSPHATE_METABOLIC_PROCESS	3	0.51429	0.4306	1			3	0
GO_STEROL_BIOSYNTHETIC_PROCESS	3	0.51429	0.4306	1			3	0
GO_TRANSPORT_OF_VIRUS	3	0.51429	0.4306	1			3	0
GO_NEGATIVE_REGULATION_OF_INTRACELLULAR_PROTEIN_TRANSPORT	2	0.59732	0.4321	1			2	0
GO_CARBOHYDRATE_DERIVATIVE_METABOLIC_PROCESS	25	0.20249	0.43225	1			14	11
GO_2_IRON_2_SULFUR_CLUSTER_BINDING	2	0.59684	0.43275	1			2	0
GO_PIGMENT_GRANULE	10	0.29082	0.43393	1			8	2
GO_SIGNAL_RECOGNITION_PARTICLE_RECEPTOR_COMPLEX	1	0.78727	0.43503	1			1	0
GO_TRANSITION_METAL_ION_TRANSPORT	8	0.32057	0.43547	1			6	2
GO_REGULATION_OF_CYSTEINE_TYPE_ENDOPEPTIDASE_ACTIVITY	8	0.32061	0.43547	1			6	2
GO_RRNA_CONTAINING_RIBONUCLEOPROTEIN_COMPLEX_EXPORT_FROM_NUCLEUS	3	0.51092	0.43782	1			3	0
GO_RIBOSOMAL_SMALL_SUBUNIT_EXPORT_FROM_NUCLEUS	3	0.51092	0.43782	1			3	0
GO_POSITIVE_REGULATION_OF_INTERLEUKIN_10_PRODUCTION	3	0.50947	0.43945	1			2	1
GO_LYSOSOMAL_LUMEN	5	0.39191	0.4439	1			3	2
GO_REGULATION_OF_NECROTIC_CELL_DEATH	2	0.59228	0.44456	1			2	0
GO_NEGATIVE_REGULATION_OF_NECROTIC_CELL_DEATH	2	0.59228	0.44456	1			2	0
GO_REGULATION_OF_MRNA_CATABOLIC_PROCESS	11	0.27428	0.44501	1			8	3
GO_POSITIVE_REGULATION_OF_NEURON_PROJECTION_DEVELOPMENT	9	0.30447	0.44879	1			1	8
GO_CELL_SUBSTRATE_JUNCTION	38	0.17207	0.44888	1			29	9
KEGG_TIGHT_JUNCTION	5	0.38995	0.44983	1			4	1
GO_CELLULAR_RESPONSE_TO_CADMIUM_ION	3	0.5042	0.45016	1			3	0
GO_REGULATION_OF_DNA_TEMPLATED_TRANSCRIPTION_IN_RESPONSE_TO_STRESS	10	0.28673	0.45133	1			7	3
GO_REGULATION_OF_PROTEIN_TARGETING_TO_MITOCHONDRION	4	0.42929	0.45146	1			3	1
GO_REGULATION_OF_ESTABLISHMENT_OF_PROTEIN_LOCALIZATION_TO_MITOCHONDRION	4	0.42929	0.45146	1			3	1
GO_POSITIVE_REGULATION_OF_ESTABLISHMENT_OF_PROTEIN_LOCALIZATION_TO_MITOCHONDRION	4	0.42929	0.45146	1			3	1
GO_POSITIVE_REGULATION_OF_PROTEIN_TARGETING_TO_MITOCHONDRION	4	0.42929	0.45146	1			3	1
GO_NUCLEAR_EXPORT	7	0.34096	0.45187	1			6	1
GO_PROTEASOME_ACCESSORY_COMPLEX	2	0.58893	0.45187	1			2	0
GO_POSITIVE_REGULATION_OF_CELLULAR_RESPONSE_TO_INSULIN_STIMULUS	2	0.58759	0.45273	1			1	1
GO_REGULATION_OF_CELLULAR_RESPONSE_TO_INSULIN_STIMULUS	2	0.58759	0.45273	1			1	1
GO_ACTIN_FILAMENT_BUNDLE	2	0.58759	0.45273	1			1	1
GO_METAL_CLUSTER_BINDING	3	0.50252	0.45389	1			3	0
GO_REGULATION_OF_CELL_CYCLE_PHASE_TRANSITION	20	0.21702	0.45483	1			14	6
KEGG_B_CELL_RECEPTOR_SIGNALING_PATHWAY	3	0.50149	0.45529	1			2	1
KEGG_COLORECTAL_CANCER	3	0.50149	0.45529	1			2	1
KEGG_PANCREATIC_CANCER	3	0.50149	0.45529	1			2	1
GO_NEGATIVE_REGULATION_OF_TRANSCRIPTION_REGULATORY_REGION_DNA_BINDING	1	0.77889	0.4553	1			1	0
GO_CYTOPLASMIC_SEQUESTERING_OF_TRANSCRIPTION_FACTOR	1	0.77889	0.4553	1			1	0
GO_CYTOPLASMIC_SEQUESTERING_OF_PROTEIN	1	0.77889	0.4553	1			1	0
GO_CYTOPLASMIC_SEQUESTERING_OF_NF_KAPPAB	1	0.77889	0.4553	1			1	0
GO_POSITIVE_REGULATION_OF_NUCLEOTIDE_BIOSYNTHETIC_PROCESS	1	0.77889	0.4553	1			1	0
GO_NEGATIVE_REGULATION_OF_RNA_POLYMERASE_II_REGULATORY_REGION_SEQUENCE_SPECIFIC_DNA_BINDING	1	0.77889	0.4553	1			1	0
GO_NEGATIVE_REGULATION_OF_INTERLEUKIN_8_SECRETION	1	0.77889	0.4553	1			1	0
GO_REGULATION_OF_ATP_BIOSYNTHETIC_PROCESS	1	0.77889	0.4553	1			1	0
GO_POSITIVE_REGULATION_OF_ATP_BIOSYNTHETIC_PROCESS	1	0.77889	0.4553	1			1	0
GO_PRERIBOSOME	2	0.58725	0.45552	1			2	0
GO_NUCLEOSIDE_BISPHOSPHATE_METABOLIC_PROCESS	1	0.77722	0.45895	1			1	0
GO_THIOESTER_METABOLIC_PROCESS	1	0.77722	0.45895	1			1	0
GO_FATTY_ACYL_COA_BINDING	1	0.77722	0.45895	1			1	0
GO_BENZODIAZEPINE_RECEPTOR_BINDING	1	0.77722	0.45895	1			1	0
GO_LONG_CHAIN_FATTY_ACYL_COA_BINDING	1	0.77722	0.45895	1			1	0
GO_FATTY_ACID_DERIVATIVE_BINDING	1	0.77722	0.45895	1			1	0
GO_CELLULAR_RESPONSE_TO_NITROGEN_STARVATION	2	0.58557	0.45939	1			2	0
GO_CYTOPLASMIC_TRANSLATIONAL_INITIATION	1	0.77554	0.46057	1			1	0
GO_EUKARYOTIC_TRANSLATION_INITIATION_FACTOR_3_COMPLEX	1	0.77554	0.46057	1			1	0
GO_TRANSLATION_PREINITIATION_COMPLEX	1	0.77554	0.46057	1			1	0
GO_FORMATION_OF_CYTOPLASMIC_TRANSLATION_INITIATION_COMPLEX	1	0.77554	0.46057	1			1	0
GO_EUKARYOTIC_48S_PREINITIATION_COMPLEX	1	0.77554	0.46057	1			1	0
GO_CULLIN_FAMILY_PROTEIN_BINDING	3	0.49748	0.46344	1			3	0
GO_CUL7_RING_UBIQUITIN_LIGASE_COMPLEX	3	0.49748	0.46344	1			3	0
GO_CHROMATIN_DNA_BINDING	5	0.38449	0.46608	1			2	3
KEGG_ENDOMETRIAL_CANCER	3	0.49614	0.46623	1			2	1
KEGG_NON_SMALL_CELL_LUNG_CANCER	3	0.49614	0.46623	1			2	1
GO_MRNA_BINDING	15	0.23957	0.46718	1			12	3
GO_TRANSLATION_INITIATION_FACTOR_BINDING	1	0.77219	0.46787	1			1	0
GO_VASCULAR_ENDOTHELIAL_GROWTH_FACTOR_RECEPTOR_SIGNALING_PATHWAY	5	0.3825	0.4715	1			3	2
GO_PEPTIDE_METABOLIC_PROCESS	3	0.49412	0.47252	1			3	0
GO_HOMOPHILIC_CELL_ADHESION_VIA_PLASMA_MEMBRANE_ADHESION_MOLECULES	3	0.49396	0.47275	1			2	1
GO_CELL_CELL_ADHESION_VIA_PLASMA_MEMBRANE_ADHESION_MOLECULES	3	0.49396	0.47275	1			2	1
GO_REGULATION_OF_T_CELL_MEDIATED_IMMUNITY	4	0.42107	0.47476	1			3	1
GO_POSITIVE_REGULATION_OF_T_CELL_MEDIATED_IMMUNITY	4	0.42107	0.47476	1			3	1
GO_PALMITOYLTRANSFERASE_COMPLEX	1	0.76884	0.47496	1			1	0
GO_ENDOPLASMIC_RETICULUM_PALMITOYLTRANSFERASE_COMPLEX	1	0.76884	0.47496	1			1	0
GO_PROTEIN_TYROSINE_KINASE_ACTIVITY	6	0.35251	0.47508	1			3	3
GO_INTRINSIC_APOPTOTIC_SIGNALING_PATHWAY_IN_RESPONSE_TO_DNA_DAMAGE_BY_P53_CLASS_MEDIATOR	5	0.38111	0.47666	1			3	2
GO_SIGNAL_TRANSDUCTION_IN_RESPONSE_TO_DNA_DAMAGE	5	0.38111	0.47666	1			2	3
GO_DNA_DAMAGE_RESPONSE_SIGNAL_TRANSDUCTION_BY_P53_CLASS_MEDIATOR	5	0.38111	0.47666	1			2	3
GO_INTRINSIC_COMPONENT_OF_MITOCHONDRIAL_MEMBRANE	3	0.49196	0.47671	1			2	1
GO_REGULATION_OF_NEUROTRANSMITTER_SECRETION	2	0.57718	0.47808	1			2	0
GO_REGULATION_OF_CALCIUM_ION_DEPENDENT_EXOCYTOSIS	2	0.57718	0.47808	1			2	0
GO_REGULATION_OF_SYNAPTIC_VESICLE_TRANSPORT	2	0.57718	0.47808	1			2	0
GO_REGULATION_OF_SYNAPTIC_VESICLE_CYCLE	2	0.57718	0.47808	1			2	0
GO_PROTEIN_NEDDYLATION	3	0.49076	0.47904	1			3	0
GO_NEGATIVE_REGULATION_OF_UBIQUITIN_PROTEIN_TRANSFERASE_ACTIVITY	3	0.49076	0.47904	1			3	0
GO_POSITIVE_REGULATION_OF_INTRINSIC_APOPTOTIC_SIGNALING_PATHWAY_BY_P53_CLASS_MEDIATOR	3	0.49076	0.47904	1			3	0
GO_NEGATIVE_REGULATION_OF_UBIQUITIN_PROTEIN_LIGASE_ACTIVITY	3	0.49076	0.47904	1			3	0
GO_UBIQUITIN_PROTEIN_TRANSFERASE_INHIBITOR_ACTIVITY	3	0.49076	0.47904	1			3	0
GO_UBIQUITIN_PROTEIN_TRANSFERASE_REGULATOR_ACTIVITY	3	0.49076	0.47904	1			3	0
GO_UBIQUITIN_LIGASE_INHIBITOR_ACTIVITY	3	0.49076	0.47904	1			3	0
GO_VACUOLAR_LUMEN	6	0.35124	0.47928	1			3	3
GO_ROOF_OF_MOUTH_DEVELOPMENT	3	0.48968	0.47951	1			2	1
GO_POSITIVE_REGULATION_OF_CELL_CYCLE_ARREST	5	0.37998	0.48027	1			3	2
GO_REGULATION_OF_PROTEIN_MATURATION	2	0.57513	0.48238	1			2	0
GO_NEGATIVE_REGULATION_OF_PROTEIN_MATURATION	2	0.57513	0.48238	1			2	0
GO_WASH_COMPLEX	1	0.76382	0.48247	1			1	0
GO_CELL_KILLING	7	0.33308	0.48267	1			5	2
GO_REGULATION_OF_ANTIGEN_RECEPTOR_MEDIATED_SIGNALING_PATHWAY	3	0.48739	0.48416	1			3	0
GO_MYOBLAST_PROLIFERATION	1	0.76214	0.48672	1			1	0
GO_CARDIAC_MUSCLE_MYOBLAST_PROLIFERATION	1	0.76214	0.48672	1			1	0
GO_POSITIVE_REGULATION_OF_MYOBLAST_PROLIFERATION	1	0.76214	0.48672	1			1	0
KEGG_MTOR_SIGNALING_PATHWAY	2	0.57352	0.48732	1			2	0
GO_ESTABLISHMENT_OF_CELL_POLARITY	8	0.30678	0.488	1			4	4
GO_VESICLE_CYTOSKELETAL_TRAFFICKING	4	0.41649	0.48811	1			2	2
GO_REGULATION_OF_CELL_CYCLE_ARREST	6	0.34966	0.48872	1			4	2
GO_CELL_CYCLE_ARREST	10	0.27891	0.49252	1			5	5
KEGG_NUCLEOTIDE_EXCISION_REPAIR	1	0.75879	0.49483	1			1	0
GO_NUCLEOTIDE_EXCISION_REPAIR_PREINCISION_COMPLEX_STABILIZATION	1	0.75879	0.49483	1			1	0
GO_CYTOPLASMIC_UBIQUITIN_LIGASE_COMPLEX	1	0.75879	0.49483	1			1	0
GO_VCB_COMPLEX	1	0.75879	0.49483	1			1	0
GO_CUL4A_RING_E3_UBIQUITIN_LIGASE_COMPLEX	1	0.75879	0.49483	1			1	0
GO_CUL4B_RING_E3_UBIQUITIN_LIGASE_COMPLEX	1	0.75879	0.49483	1			1	0
GO_REGULATION_OF_ACTIN_NUCLEATION	1	0.75712	0.49848	1			1	0
GO_REGULATION_OF_ARP2_3_COMPLEX_MEDIATED_ACTIN_NUCLEATION	1	0.75712	0.49848	1			1	0
GO_GROWTH_FACTOR_ACTIVITY	1	0.75712	0.49848	1			1	0
GO_NEGATIVE_REGULATION_OF_ARP2_3_COMPLEX_MEDIATED_ACTIN_NUCLEATION	1	0.75712	0.49848	1			1	0
GO_NEGATIVE_REGULATION_OF_ACTIN_NUCLEATION	1	0.75712	0.49848	1			1	0
GO_ENDOPLASMIC_RETICULUM	74	0.1393	0.50346	1			51	23
GO_MODIFICATION_DEPENDENT_MACROMOLECULE_CATABOLIC_PROCESS	31	0.17603	0.50346	1			23	8
GO_TRNA_SPLICING_LIGASE_COMPLEX	2	0.56711	0.50537	1			2	0
GO_AXON	19	0.21221	0.50539	1			8	11
GO_CARDIAC_MUSCLE_CELL_CONTRACTION	1	0.75042	0.51186	1			1	0
GO_REGULATION_OF_ACTION_POTENTIAL	1	0.75042	0.51186	1			1	0
GO_ACTIN_MEDIATED_CELL_CONTRACTION	1	0.75042	0.51186	1			1	0
GO_ACTION_POTENTIAL	1	0.75042	0.51186	1			1	0
GO_REGULATION_OF_DELAYED_RECTIFIER_POTASSIUM_CHANNEL_ACTIVITY	1	0.75042	0.51186	1			1	0
GO_REGULATION_OF_ACTIN_FILAMENT_BASED_MOVEMENT	1	0.75042	0.51186	1			1	0
GO_REGULATION_OF_RESPONSE_TO_INTERFERON_GAMMA	1	0.75042	0.51186	1			1	0
GO_NEGATIVE_REGULATION_OF_POTASSIUM_ION_TRANSMEMBRANE_TRANSPORT	1	0.75042	0.51186	1			1	0
GO_NEGATIVE_REGULATION_OF_ACTION_POTENTIAL	1	0.75042	0.51186	1			1	0
GO_PROTEIN_LOCALIZATION_TO_NUCLEAR_ENVELOPE	1	0.75042	0.51186	1			1	0
GO_REGULATION_OF_CALCIUM_TRANSPORTING_ATPASE_ACTIVITY	1	0.75042	0.51186	1			1	0
GO_NEGATIVE_REGULATION_OF_DELAYED_RECTIFIER_POTASSIUM_CHANNEL_ACTIVITY	1	0.75042	0.51186	1			1	0
GO_NEGATIVE_REGULATION_OF_VOLTAGE_GATED_POTASSIUM_CHANNEL_ACTIVITY	1	0.75042	0.51186	1			1	0
GO_NUCLEAR_STRESS_GRANULE	1	0.75042	0.51186	1			1	0
GO_SMALL_PROTEIN_ACTIVATING_ENZYME_BINDING	1	0.75042	0.51186	1			1	0
GO_HYDROGEN_PEROXIDE_CATABOLIC_PROCESS	1	0.74874	0.51571	1			1	0
GO_COFACTOR_CATABOLIC_PROCESS	1	0.74874	0.51571	1			1	0
GO_NATURAL_KILLER_CELL_MEDIATED_IMMUNITY	1	0.74874	0.51571	1			1	0
GO_ANTIBIOTIC_CATABOLIC_PROCESS	1	0.74874	0.51571	1			1	0
GO_THIOREDOXIN_PEROXIDASE_ACTIVITY	1	0.74874	0.51571	1			1	0
GO_PEROXIREDOXIN_ACTIVITY	1	0.74874	0.51571	1			1	0
GO_MITOCHONDRIAL_TRANSLATION	1	0.74707	0.51855	1			1	0
GO_MRNA_MODIFICATION	1	0.74707	0.51855	1			1	0
GO_REGULATION_OF_MITOCHONDRIAL_TRANSLATION	1	0.74707	0.51855	1			1	0
GO_MITOCHONDRIAL_RNA_PROCESSING	1	0.74707	0.51855	1			1	0
GO_MITOCHONDRIAL_RNA_METABOLIC_PROCESS	1	0.74707	0.51855	1			1	0
GO_MITOCHONDRIAL_RNA_3_END_PROCESSING	1	0.74707	0.51855	1			1	0
GO_TRNA_3_END_PROCESSING	1	0.74707	0.51855	1			1	0
GO_POSITIVE_REGULATION_OF_MITOCHONDRIAL_TRANSLATION	1	0.74707	0.51855	1			1	0
GO_MITOCHONDRIAL_TRNA_METHYLATION	1	0.74707	0.51855	1			1	0
GO_MRNA_METHYLATION	1	0.74707	0.51855	1			1	0
GO_MITOCHONDRIAL_TRNA_PROCESSING	1	0.74707	0.51855	1			1	0
GO_MITOCHONDRIAL_RNA_MODIFICATION	1	0.74707	0.51855	1			1	0
GO_MRNA_METHYLTRANSFERASE_ACTIVITY	1	0.74707	0.51855	1			1	0
GO_TRNA_ADENINE_METHYLTRANSFERASE_ACTIVITY	1	0.74707	0.51855	1			1	0
GO_SNRNA_PROCESSING	2	0.5609	0.51891	1			1	1
GO_SNRNA_3_END_PROCESSING	2	0.5609	0.51891	1			1	1
GO_CARDIOCYTE_DIFFERENTIATION	2	0.5604	0.52278	1			2	0
GO_REGULATION_OF_SPINDLE_ORGANIZATION	2	0.55904	0.52428	1			1	1
GO_REGULATION_OF_SPINDLE_ASSEMBLY	2	0.55904	0.52428	1			1	1
GO_METAPHASE_PLATE_CONGRESSION	2	0.55904	0.52428	1			1	1
GO_RIBOSOMAL_PROTEIN_IMPORT_INTO_NUCLEUS	1	0.74204	0.52929	1			1	0
GO_PROTEIN_DNA_COMPLEX_DISASSEMBLY	1	0.74204	0.52929	1			1	0
GO_LARGE_RIBOSOMAL_SUBUNIT_RRNA_BINDING	1	0.74204	0.52929	1			1	0
KEGG_THYROID_CANCER	1	0.74037	0.53254	1			1	0
KEGG_BLADDER_CANCER	1	0.74037	0.53254	1			1	0
GO_REGULATION_OF_NEURONAL_SYNAPTIC_PLASTICITY	1	0.74037	0.53254	1			1	0
GO_REGULATION_OF_RAC_PROTEIN_SIGNAL_TRANSDUCTION	1	0.74037	0.53254	1			1	0
GO_REGULATION_OF_LONG_TERM_NEURONAL_SYNAPTIC_PLASTICITY	1	0.74037	0.53254	1			1	0
GO_REGULATION_OF_SYNAPTIC_TRANSMISSION_GABAERGIC	1	0.74037	0.53254	1			1	0
GO_VISUAL_BEHAVIOR	1	0.74037	0.53254	1			1	0
GO_POSITIVE_REGULATION_OF_SMALL_GTPASE_MEDIATED_SIGNAL_TRANSDUCTION	1	0.74037	0.53254	1			1	0
GO_ENDOCRINE_PROCESS	1	0.74037	0.53254	1			1	0
GO_LRR_DOMAIN_BINDING	1	0.74037	0.53254	1			1	0
GO_RESPONSE_TO_ISOLATION_STRESS	1	0.74037	0.53254	1			1	0
GO_SYNAPTIC_TRANSMISSION_GABAERGIC	1	0.74037	0.53254	1			1	0
GO_POSITIVE_REGULATION_OF_CELL_AGING	1	0.74037	0.53254	1			1	0
GO_PROTEASOME_ASSEMBLY	1	0.73869	0.53558	1			1	0
GO_ENDOPEPTIDASE_REGULATOR_ACTIVITY	4	0.40068	0.53689	1			3	1
GO_HISTONE_H2A_UBIQUITINATION	2	0.55385	0.53739	1			2	0
GO_HISTONE_UBIQUITINATION	2	0.55385	0.53739	1			2	0
GO_RESPONSE_TO_INTERLEUKIN_12	9	0.28318	0.53897	1			8	1
GO_CAMERA_TYPE_EYE_DEVELOPMENT	4	0.39915	0.54029	1			3	1
GO_POSITIVE_REGULATION_OF_NUCLEOBASE_CONTAINING_COMPOUND_METABOLIC_PROCESS	9	0.28206	0.54225	1			8	1
GO_MEDIATOR_COMPLEX	1	0.73534	0.54348	1			1	0
GO_VITAMIN_D_RECEPTOR_BINDING	1	0.73534	0.54348	1			1	0
GO_THYROID_HORMONE_RECEPTOR_BINDING	1	0.73534	0.54348	1			1	0
GO_CORE_MEDIATOR_COMPLEX	1	0.73534	0.54348	1			1	0
GO_REGULATION_OF_PROTEIN_EXIT_FROM_ENDOPLASMIC_RETICULUM	3	0.4605	0.54588	1			2	1
GO_PROTEIN_EXIT_FROM_ENDOPLASMIC_RETICULUM	3	0.4605	0.54588	1			2	1
GO_GOLGI_ASSOCIATED_VESICLE_MEMBRANE	3	0.4605	0.54588	1			2	1
GO_COATED_VESICLE_MEMBRANE	3	0.4605	0.54588	1			2	1
GO_ER_TO_GOLGI_TRANSPORT_VESICLE_MEMBRANE	3	0.4605	0.54588	1			2	1
GO_ENDOPLASMIC_RETICULUM_EXIT_SITE	3	0.4605	0.54588	1			2	1
GO_POSITIVE_REGULATION_OF_CELL_JUNCTION_ASSEMBLY	1	0.73367	0.54632	1			1	0
GO_POSITIVE_REGULATION_OF_ADHERENS_JUNCTION_ORGANIZATION	1	0.73367	0.54632	1			1	0
GO_POSITIVE_REGULATION_OF_STRESS_FIBER_ASSEMBLY	1	0.73367	0.54632	1			1	0
GO_POSITIVE_REGULATION_OF_FOCAL_ADHESION_ASSEMBLY	1	0.73367	0.54632	1			1	0
GO_REGULATION_OF_PROTEASOMAL_PROTEIN_CATABOLIC_PROCESS	10	0.26643	0.54928	1			8	2
GO_HISTONE_H3_ACETYLATION	3	0.45889	0.54937	1			2	1
GO_REGULATION_OF_CELL_MORPHOGENESIS_INVOLVED_IN_DIFFERENTIATION	10	0.26626	0.54959	1			2	8
GO_ORGANIC_ANION_TRANSPORT	6	0.33327	0.55194	1			3	3
GO_PROTEIN_FOLDING	22	0.18925	0.55321	1			17	5
GO_SYNAPSE_ASSEMBLY	6	0.33224	0.55509	1			2	4
GO_PROTEIN_K63_LINKED_UBIQUITINATION	3	0.45536	0.55589	1			2	1
GO_KINASE_ACTIVATOR_ACTIVITY	3	0.45546	0.55589	1			2	1
GO_ENDONUCLEASE_COMPLEX	3	0.4552	0.55589	1			2	1
GO_MOVEMENT_IN_ENVIRONMENT_OF_OTHER_ORGANISM_INVOLVED_IN_SYMBIOTIC_INTERACTION	1	0.72864	0.55686	1			1	0
GO_POSITIVE_REGULATION_OF_VIRAL_GENOME_REPLICATION	1	0.72864	0.55686	1			1	0
GO_ESTROGEN_RECEPTOR_BINDING	1	0.72864	0.55686	1			1	0
GO_CIS_TRANS_ISOMERASE_ACTIVITY	1	0.72864	0.55686	1			1	0
GO_PROTEIN_PEPTIDYL_PROLYL_ISOMERIZATION	1	0.72864	0.55686	1			1	0
GO_RESPONSE_TO_UV_A	1	0.72864	0.55686	1			1	0
GO_POSITIVE_REGULATION_OF_VIRAL_LIFE_CYCLE	1	0.72864	0.55686	1			1	0
GO_CYCLOSPORIN_A_BINDING	1	0.72864	0.55686	1			1	0
GO_POSITIVE_REGULATION_OF_INTRINSIC_APOPTOTIC_SIGNALING_PATHWAY	7	0.31134	0.55693	1			5	2
GO_MORPHOGENESIS_OF_A_POLARIZED_EPITHELIUM	6	0.32874	0.57057	1			5	1
KEGG_PROXIMAL_TUBULE_BICARBONATE_RECLAMATION	1	0.72194	0.57105	1			1	0
GO_ESTABLISHMENT_OR_MAINTENANCE_OF_TRANSMEMBRANE_ELECTROCHEMICAL_GRADIENT	1	0.72194	0.57105	1			1	0
GO_POTASSIUM_ION_HOMEOSTASIS	1	0.72194	0.57105	1			1	0
GO_POSITIVE_REGULATION_OF_SODIUM_ION_TRANSPORT	1	0.72194	0.57105	1			1	0
GO_CELLULAR_POTASSIUM_ION_HOMEOSTASIS	1	0.72194	0.57105	1			1	0
GO_CELLULAR_SODIUM_ION_HOMEOSTASIS	1	0.72194	0.57105	1			1	0
GO_POSITIVE_REGULATION_OF_SODIUM_ION_TRANSMEMBRANE_TRANSPORT	1	0.72194	0.57105	1			1	0
GO_POSITIVE_REGULATION_OF_POTASSIUM_ION_TRANSMEMBRANE_TRANSPORTER_ACTIVITY	1	0.72194	0.57105	1			1	0
GO_SODIUM_ION_HOMEOSTASIS	1	0.72194	0.57105	1			1	0
GO_MEMBRANE_REPOLARIZATION	1	0.72194	0.57105	1			1	0
GO_REGULATION_OF_SODIUM_ION_TRANSMEMBRANE_TRANSPORT	1	0.72194	0.57105	1			1	0
GO_CATION_TRANSPORTING_ATPASE_COMPLEX	1	0.72194	0.57105	1			1	0
GO_SODIUM_POTASSIUM_EXCHANGING_ATPASE_COMPLEX	1	0.72194	0.57105	1			1	0
GO_POTASSIUM_TRANSPORTING_ATPASE_ACTIVITY	1	0.72194	0.57105	1			1	0
GO_SODIUM_ION_EXPORT_ACROSS_PLASMA_MEMBRANE	1	0.72194	0.57105	1			1	0
GO_EXPORT_ACROSS_PLASMA_MEMBRANE	1	0.72194	0.57105	1			1	0
GO_REGULATION_OF_POTASSIUM_ION_IMPORT	1	0.72194	0.57105	1			1	0
GO_POTASSIUM_ION_IMPORT_ACROSS_PLASMA_MEMBRANE	1	0.72194	0.57105	1			1	0
GO_ATPASE_DEPENDENT_TRANSMEMBRANE_TRANSPORT_COMPLEX	1	0.72194	0.57105	1			1	0
GO_ER_MEMBRANE_PROTEIN_COMPLEX	2	0.53356	0.59175	1			2	0
GO_REGULATION_OF_T_CELL_RECEPTOR_SIGNALING_PATHWAY	2	0.5302	0.5997	1			2	0
GO_RESPONSE_TO_COPPER_ION	2	0.5302	0.5997	1			2	0
GO_ACTIVATED_T_CELL_PROLIFERATION	2	0.5302	0.5997	1			2	0
GO_IMPORT_ACROSS_PLASMA_MEMBRANE	2	0.5302	0.5997	1			2	0
GO_INORGANIC_ION_IMPORT_ACROSS_PLASMA_MEMBRANE	2	0.5302	0.5997	1			2	0
GO_NUCLEAR_REPLICATION_FORK	1	0.69347	0.63592	1			1	0
GO_DNA_TOPOLOGICAL_CHANGE	1	0.69347	0.63592	1			1	0
GO_REPLICATION_FORK_PROTECTION_COMPLEX	1	0.69347	0.63592	1			1	0
GO_DNA_TOPOISOMERASE_ACTIVITY	1	0.69347	0.63592	1			1	0
GO_RESPONSE_TO_AMINE	1	0.68677	0.65173	1			1	0
GO_TRANSMISSION_OF_NERVE_IMPULSE	1	0.68677	0.65173	1			1	0
GO_RESPONSE_TO_POTASSIUM_ION	1	0.68677	0.65173	1			1	0
GO_THYMUS_DEVELOPMENT	1	0.68677	0.65173	1			1	0
GO_RESPONSE_TO_AXON_INJURY	1	0.68677	0.65173	1			1	0
GO_RESPONSE_TO_AMPHETAMINE	1	0.68677	0.65173	1			1	0
GO_RELAXATION_OF_MUSCLE	1	0.68677	0.65173	1			1	0
GO_VASODILATION	1	0.68677	0.65173	1			1	0
GO_AUDITORY_RECEPTOR_CELL_DEVELOPMENT	1	0.68677	0.65173	1			1	0
GO_HAIR_CELL_DIFFERENTIATION	1	0.68677	0.65173	1			1	0
GO_NEUROEPITHELIAL_CELL_DIFFERENTIATION	1	0.68677	0.65173	1			1	0
GO_AUDITORY_RECEPTOR_CELL_MORPHOGENESIS	1	0.68677	0.65173	1			1	0
GO_REGULATION_OF_OXIDATIVE_STRESS_INDUCED_INTRINSIC_APOPTOTIC_SIGNALING_PATHWAY	1	0.68677	0.65173	1			1	0
GO_DENSE_CORE_GRANULE	1	0.68677	0.65173	1			1	0
GO_ANTIBIOTIC_BIOSYNTHETIC_PROCESS	1	0.68677	0.65173	1			1	0
GO_PERIPHERAL_NERVOUS_SYSTEM_MYELIN_MAINTENANCE	1	0.68677	0.65173	1			1	0
GO_POSITIVE_REGULATION_OF_SUPEROXIDE_ANION_GENERATION	1	0.68677	0.65173	1			1	0
GO_CELLULAR_RESPONSE_TO_POTASSIUM_ION	1	0.68677	0.65173	1			1	0
GO_INNER_EAR_AUDITORY_RECEPTOR_CELL_DIFFERENTIATION	1	0.68677	0.65173	1			1	0
GO_RELAXATION_OF_SMOOTH_MUSCLE	1	0.68677	0.65173	1			1	0
GO_NEGATIVE_REGULATION_OF_CHOLESTEROL_BIOSYNTHETIC_PROCESS	1	0.68677	0.65173	1			1	0
GO_NEUROFILAMENT_CYTOSKELETON_ORGANIZATION	1	0.68677	0.65173	1			1	0
GO_RELAXATION_OF_VASCULAR_SMOOTH_MUSCLE	1	0.68677	0.65173	1			1	0
GO_AUDITORY_RECEPTOR_CELL_STEREOCILIUM_ORGANIZATION	1	0.68677	0.65173	1			1	0
GO_INNER_EAR_RECEPTOR_CELL_STEREOCILIUM_ORGANIZATION	1	0.68677	0.65173	1			1	0
GO_RESPONSE_TO_BRONCHODILATOR	1	0.68677	0.65173	1			1	0
GO_POSITIVE_REGULATION_OF_OXIDATIVE_STRESS_INDUCED_INTRINSIC_APOPTOTIC_SIGNALING_PATHWAY	1	0.68677	0.65173	1			1	0
GO_PROTEIN_PHOSPHATASE_2B_BINDING	1	0.68677	0.65173	1			1	0
GO_POSITIVE_REGULATION_OF_CHEMOTAXIS	4	0.34254	0.71796	1			2	2
GO_GENERAL_TRANSCRIPTION_INITIATION_FACTOR_BINDING	4	0.34209	0.7182	1			3	1
GO_LOCALIZATION_WITHIN_MEMBRANE	4	0.34159	0.72112	1			1	3
GO_RNA_MODIFICATION	7	0.26888	0.7214	1			4	3
GO_NUCLEOBASE_CONTAINING_COMPOUND_TRANSPORT	7	0.26904	0.7214	1			5	2
GO_CHROMOSOME_CENTROMERIC_REGION	4	0.3404	0.72257	1			2	2
GO_TRANSMEMBRANE_RECEPTOR_PROTEIN_SERINE_THREONINE_KINASE_SIGNALING_PATHWAY	15	0.19272	0.728	1			8	7
GO_NUCLEOSIDE_PHOSPHATE_BIOSYNTHETIC_PROCESS	5	0.30713	0.73253	1			3	2
GO_REGULATION_OF_MEGAKARYOCYTE_DIFFERENTIATION	5	0.30505	0.74052	1			1	4
GO_MEGAKARYOCYTE_DIFFERENTIATION	5	0.30505	0.74052	1			1	4
GO_LEUKOCYTE_HOMEOSTASIS	7	0.26278	0.7423	1			3	4
GO_RESPONSE_TO_CALCIUM_ION	6	0.28089	0.74397	1			3	3
GO_T_CELL_MEDIATED_IMMUNITY	5	0.30305	0.74465	1			3	2
GO_NUCLEOSOMAL_DNA_BINDING	3	0.38319	0.74686	1			2	1
GO_NUCLEOTIDE_BINDING_DOMAIN_LEUCINE_RICH_REPEAT_CONTAINING_RECEPTOR_SIGNALING_PATHWAY	4	0.33191	0.74806	1			3	1
GO_CYTOPLASMIC_PATTERN_RECOGNITION_RECEPTOR_SIGNALING_PATHWAY	4	0.33191	0.74806	1			3	1
GO_ENDORIBONUCLEASE_ACTIVITY	3	0.38228	0.74918	1			2	1
GO_RIBONUCLEASE_ACTIVITY	3	0.38228	0.74918	1			2	1
GO_POSITIVE_REGULATION_OF_DNA_METABOLIC_PROCESS	8	0.24693	0.74922	1			7	1
KEGG_OOCYTE_MEIOSIS	5	0.30185	0.74981	1			3	2
GO_GOLGI_TO_PLASMA_MEMBRANE_TRANSPORT	4	0.33165	0.75146	1			1	3
GO_VESICLE_MEDIATED_TRANSPORT_TO_THE_PLASMA_MEMBRANE	4	0.33165	0.75146	1			1	3
GO_TETHERING_COMPLEX	4	0.33165	0.75146	1			1	3
GO_MAINTENANCE_OF_PROTEIN_LOCALIZATION_IN_ORGANELLE	3	0.37983	0.75524	1			2	1
GO_MAINTENANCE_OF_PROTEIN_LOCATION_IN_NUCLEUS	3	0.37983	0.75524	1			2	1
GO_CELLULAR_TRANSITION_METAL_ION_HOMEOSTASIS	7	0.25975	0.7555	1			6	1
GO_DNA_BIOSYNTHETIC_PROCESS	14	0.19423	0.75598	1			10	4
GO_REGULATION_OF_ESTABLISHMENT_OF_PLANAR_POLARITY	5	0.30017	0.75625	1			4	1
GO_POSITIVE_REGULATION_OF_MITOCHONDRION_ORGANIZATION	5	0.30017	0.75625	1			3	2
GO_NEGATIVE_REGULATION_OF_CELLULAR_RESPONSE_TO_GROWTH_FACTOR_STIMULUS	5	0.30017	0.75625	1			3	2
GO_NEGATIVE_REGULATION_OF_TRANSMEMBRANE_RECEPTOR_PROTEIN_SERINE_THREONINE_KINASE_SIGNALING_PATHWAY	5	0.30017	0.75625	1			3	2
GO_NEGATIVE_REGULATION_OF_CELLULAR_RESPONSE_TO_TRANSFORMING_GROWTH_FACTOR_BETA_STIMULUS	5	0.30017	0.75625	1			3	2
GO_CELLULAR_RESPONSE_TO_VIRUS	2	0.4577	0.7615	1			1	1
GO_LONG_TERM_SYNAPTIC_POTENTIATION	6	0.27637	0.76233	1			4	2
GO_POSITIVE_REGULATION_OF_CELL_MATRIX_ADHESION	4	0.32814	0.76238	1			2	2
GO_TYPE_I_INTERFERON_PRODUCTION	7	0.25719	0.76623	1			4	3
GO_MICROTUBULE_ORGANIZING_CENTER_PART	7	0.25582	0.76953	1			5	2
GO_SCHAFFER_COLLATERAL__CA1_SYNAPSE	4	0.32509	0.77015	1			2	2
GO_NUCLEOTIDE_EXCISION_REPAIR_DNA_DAMAGE_RECOGNITION	4	0.32492	0.77233	1			3	1
GO_RESPONSE_TO_MURAMYL_DIPEPTIDE	2	0.4524	0.77267	1			1	1
GO_REGULATION_OF_CELL_MATRIX_ADHESION	7	0.25507	0.77283	1			3	4
GO_NEGATIVE_REGULATION_OF_HISTONE_MODIFICATION	2	0.45215	0.77288	1			1	1
GO_NEGATIVE_REGULATION_OF_CHROMOSOME_ORGANIZATION	2	0.45215	0.77288	1			1	1
GO_NEGATIVE_REGULATION_OF_CHROMATIN_ORGANIZATION	2	0.45215	0.77288	1			1	1
GO_AXON_DEVELOPMENT	14	0.19111	0.77317	1			6	8
GO_CELL_CORTEX_REGION	4	0.32367	0.77354	1			2	2
GO_STRUCTURAL_CONSTITUENT_OF_CYTOSKELETON	3	0.37311	0.7748	1			2	1
GO_MRNA_3_UTR_BINDING	6	0.27196	0.77676	1			4	2
KEGG_INSULIN_SIGNALING_PATHWAY	8	0.2404	0.77831	1			5	3
GO_MEMBRANE_RAFT_ORGANIZATION	3	0.37143	0.77853	1			1	2
GO_SPECIFIC_GRANULE_LUMEN	3	0.37143	0.77853	1			2	1
GO_NEGATIVE_REGULATION_OF_CELLULAR_CATABOLIC_PROCESS	8	0.24006	0.77944	1			6	2
GO_POSITIVE_REGULATION_OF_LYMPHOCYTE_MEDIATED_IMMUNITY	5	0.29278	0.78179	1			3	2
GO_ARP2_3_COMPLEX_MEDIATED_ACTIN_NUCLEATION	3	0.36807	0.78924	1			2	1
GO_DNA_REPAIR	24	0.1527	0.79003	1			17	7
GO_DETECTION_OF_CALCIUM_ION	2	0.44295	0.79072	1			1	1
GO_ENDOPLASMIC_RETICULUM_TUBULAR_NETWORK	2	0.44295	0.79072	1			1	1
GO_ENDOPLASMIC_RETICULUM_SUBCOMPARTMENT	2	0.44295	0.79072	1			1	1
GO_CALCIUM_CHANNEL_REGULATOR_ACTIVITY	2	0.44295	0.79072	1			1	1
GO_REGULATION_OF_NUCLEOTIDE_BINDING_OLIGOMERIZATION_DOMAIN_CONTAINING_SIGNALING_PATHWAY	2	0.44152	0.79201	1			1	1
GO_MRNA_3_END_PROCESSING	2	0.44069	0.7948	1			1	1
GO_REGULATION_OF_OXIDOREDUCTASE_ACTIVITY	5	0.28835	0.79598	1			3	2
GO_REGULATION_OF_CHROMOSOME_ORGANIZATION	8	0.23602	0.79723	1			6	2
GO_NEGATIVE_REGULATION_OF_NEURON_DEATH	9	0.22581	0.79755	1			5	4
GO_POSITIVE_REGULATION_OF_ERK1_AND_ERK2_CASCADE	6	0.2657	0.79932	1			3	3
GO_REGULATION_OF_TRANSCRIPTION_REGULATORY_REGION_DNA_BINDING	2	0.43792	0.80082	1			1	1
GO_RNA_POLYMERASE_II_TRANSCRIPTION_FACTOR_BINDING	2	0.43792	0.80082	1			1	1
GO_REGULATION_OF_RNA_POLYMERASE_II_REGULATORY_REGION_SEQUENCE_SPECIFIC_DNA_BINDING	2	0.43792	0.80082	1			1	1
GO_TUMOR_NECROSIS_FACTOR_MEDIATED_SIGNALING_PATHWAY	13	0.19316	0.80444	1			8	5
GO_INNATE_IMMUNE_RESPONSE	35	0.13397	0.8053	1			26	9
GO_PROTEASOMAL_PROTEIN_CATABOLIC_PROCESS	26	0.14921	0.80655	1			19	7
GO_FATTY_ACID_BIOSYNTHETIC_PROCESS	8	0.23378	0.80712	1			6	2
GO_REGULATION_OF_MITOPHAGY	2	0.43344	0.80748	1			1	1
GO_MITOPHAGY	2	0.43344	0.80748	1			1	1
GO_SELECTIVE_AUTOPHAGY	2	0.43344	0.80748	1			1	1
GO_RESPONSE_TO_MITOCHONDRIAL_DEPOLARISATION	2	0.43344	0.80748	1			1	1
GO_POSITIVE_REGULATION_OF_MITOPHAGY	2	0.43344	0.80748	1			1	1
GO_POSITIVE_REGULATION_OF_AUTOPHAGY_OF_MITOCHONDRION	2	0.43344	0.80748	1			1	1
GO_REGULATION_OF_AUTOPHAGY_OF_MITOCHONDRION_IN_RESPONSE_TO_MITOCHONDRIAL_DEPOLARIZATION	2	0.43344	0.80748	1			1	1
GO_NEGATIVE_REGULATION_OF_NUCLEOBASE_CONTAINING_COMPOUND_METABOLIC_PROCESS	5	0.28359	0.81016	1			4	1
GO_CYTOKINE_MEDIATED_SIGNALING_PATHWAY	37	0.13182	0.81118	1			26	11
GO_HEMATOPOIETIC_STEM_CELL_PROLIFERATION	2	0.42953	0.81478	1			1	1
GO_POSITIVE_REGULATION_OF_LEUKOCYTE_MEDIATED_IMMUNITY	6	0.2606	0.81637	1			4	2
GO_REGULATION_OF_RESPIRATORY_BURST	2	0.42785	0.81715	1			1	1
GO_RESPIRATORY_BURST	2	0.42785	0.81715	1			1	1
GO_PHOSPHATASE_ACTIVATOR_ACTIVITY	2	0.42617	0.82058	1			1	1
GO_PROTEIN_PHOSPHATASE_ACTIVATOR_ACTIVITY	2	0.42617	0.82058	1			1	1
GO_CELL_DEATH_IN_RESPONSE_TO_OXIDATIVE_STRESS	5	0.27882	0.82203	1			3	2
GO_NEURON_DEATH	12	0.19283	0.82204	1			6	6
GO_UBIQUITIN_LIKE_PROTEIN_LIGASE_ACTIVITY	9	0.21929	0.82293	1			5	4
GO_CELL_MORPHOGENESIS_INVOLVED_IN_NEURON_DIFFERENTIATION	17	0.16755	0.82406	1			8	9
GO_ENDOPLASMIC_RETICULUM_TO_CYTOSOL_TRANSPORT	1	0.59631	0.82465	1			1	0
GO_REGULATION_OF_RETROGRADE_PROTEIN_TRANSPORT_ER_TO_CYTOSOL	1	0.59631	0.82465	1			1	0
GO_NEGATIVE_REGULATION_OF_ERAD_PATHWAY	1	0.59631	0.82465	1			1	0
GO_REGULATION_OF_ERAD_PATHWAY	1	0.59631	0.82465	1			1	0
GO_NEGATIVE_REGULATION_OF_PROTEIN_EXIT_FROM_ENDOPLASMIC_RETICULUM	1	0.59631	0.82465	1			1	0
GO_PROTEIN_ACETYLATION	6	0.25845	0.82476	1			2	4
GO_PEPTIDYL_LYSINE_ACETYLATION	6	0.25845	0.82476	1			2	4
GO_PROTEIN_ACETYLTRANSFERASE_COMPLEX	6	0.25845	0.82476	1			2	4
GO_POSITIVE_REGULATION_OF_TYROSINE_PHOSPHORYLATION_OF_STAT_PROTEIN	2	0.42317	0.82596	1			1	1
GO_DEATH_INDUCING_SIGNALING_COMPLEX_ASSEMBLY	2	0.42317	0.82596	1			1	1
GO_PROTEIN_MODIFICATION_BY_SMALL_PROTEIN_CONJUGATION	35	0.13012	0.82658	1			25	10
GO_CAMERA_TYPE_EYE_MORPHOGENESIS	3	0.35294	0.82743	1			2	1
GO_NEGATIVE_REGULATION_OF_TRANSLATIONAL_INITIATION	1	0.59464	0.8285	1			1	0
GO_TRANSLATION_REPRESSOR_ACTIVITY	1	0.59464	0.8285	1			1	0
GO_TRANSLATION_REPRESSOR_ACTIVITY_MRNA_REGULATORY_ELEMENT_BINDING	1	0.59464	0.8285	1			1	0
GO_HISTONE_PHOSPHORYLATION	2	0.42255	0.82918	1			1	1
GO_REGULATION_OF_LEUKOCYTE_CHEMOTAXIS	4	0.30471	0.82961	1			2	2
GO_CHLORIDE_TRANSMEMBRANE_TRANSPORT	2	0.4221	0.82961	1			1	1
GO_CHLORIDE_CHANNEL_ACTIVITY	2	0.4221	0.82961	1			1	1
GO_CHLORIDE_TRANSMEMBRANE_TRANSPORTER_ACTIVITY	2	0.4221	0.82961	1			1	1
GO_REGENERATION	2	0.42015	0.83262	1			1	1
GO_PROTEIN_DEMANNOSYLATION	2	0.4202	0.83262	1			1	1
GO_DERLIN_1_RETROTRANSLOCATION_COMPLEX	2	0.4202	0.83262	1			1	1
GO_ANIMAL_ORGAN_REGENERATION	2	0.42015	0.83262	1			1	1
GO_ENDOPLASMIC_RETICULUM_MANNOSE_TRIMMING	2	0.4202	0.83262	1			1	1
GO_FLEMMING_BODY	2	0.41946	0.83541	1			1	1
GO_SEQUESTERING_OF_METAL_ION	1	0.59129	0.8356	1			1	0
GO_SEQUESTERING_OF_IRON_ION	1	0.59129	0.8356	1			1	0
GO_SECONDARY_LYSOSOME	1	0.59129	0.8356	1			1	0
GO_AUTOLYSOSOME	1	0.59129	0.8356	1			1	0
GO_OXIDOREDUCTASE_ACTIVITY_OXIDIZING_METAL_IONS_OXYGEN_AS_ACCEPTOR	1	0.59129	0.8356	1			1	0
GO_OVARIAN_FOLLICLE_DEVELOPMENT	2	0.41779	0.83777	1			1	1
GO_POSITIVE_REGULATION_OF_OXIDATIVE_STRESS_INDUCED_CELL_DEATH	2	0.41779	0.83777	1			1	1
GO_DEVELOPMENT_OF_PRIMARY_FEMALE_SEXUAL_CHARACTERISTICS	2	0.41779	0.83777	1			1	1
GO_PROGRAMMED_CELL_DEATH_IN_RESPONSE_TO_REACTIVE_OXYGEN_SPECIES	2	0.41779	0.83777	1			1	1
GO_MITOCHONDRIAL_GENE_EXPRESSION	2	0.41779	0.83777	1			1	1
GO_NEGATIVE_REGULATION_OF_NEURON_APOPTOTIC_PROCESS	8	0.22542	0.83875	1			4	4
GO_PROTEASOME_REGULATORY_PARTICLE_BASE_SUBCOMPLEX	1	0.58794	0.84066	1			1	0
GO_PROTEASOME_ACTIVATING_ATPASE_ACTIVITY	1	0.58794	0.84066	1			1	0
GO_RECEPTOR_CATABOLIC_PROCESS	2	0.41574	0.84143	1			1	1
GO_NEURON_APOPTOTIC_PROCESS	11	0.1925	0.84184	1			5	6
GO_NUCLEAR_SPECK	21	0.15232	0.84246	1			12	9
GO_REGULATION_OF_CELLULAR_CATABOLIC_PROCESS	39	0.12351	0.84344	1			25	14
GO_SMALL_SUBUNIT_PROCESSOME	1	0.58626	0.84512	1			1	0
GO_POLY_PYRIMIDINE_TRACT_BINDING	1	0.58626	0.84512	1			1	0
GO_REGULATION_OF_CYTOKINE_PRODUCTION_INVOLVED_IN_IMMUNE_RESPONSE	7	0.23194	0.84846	1			4	3
GO_REGULATION_OF_PRODUCTION_OF_MOLECULAR_MEDIATOR_OF_IMMUNE_RESPONSE	7	0.23194	0.84846	1			4	3
GO_REGULATION_OF_CELLULAR_RESPONSE_TO_HYPOXIA	1	0.58291	0.85202	1			1	0
KEGG_VASOPRESSIN_REGULATED_WATER_REABSORPTION	2	0.4094	0.85281	1			1	1
GO_CYTOPLASMIC_DYNEIN_COMPLEX	2	0.4094	0.85281	1			1	1
GO_STRESS_GRANULE_ASSEMBLY	2	0.4094	0.85281	1			1	1
GO_UBIQUITIN_LIKE_PROTEIN_TRANSFERASE_ACTIVITY	19	0.15538	0.85912	1			12	7
GO_METHYLATION	8	0.21864	0.86275	1			3	5
GO_NEGATIVE_REGULATION_OF_CALCIUM_ION_DEPENDENT_EXOCYTOSIS	1	0.57621	0.86459	1			1	0
GO_NEGATIVE_REGULATION_OF_NEUROTRANSMITTER_TRANSPORT	1	0.57621	0.86459	1			1	0
GO_NEGATIVE_REGULATION_OF_NEUROTRANSMITTER_SECRETION	1	0.57621	0.86459	1			1	0
GO_RAP_PROTEIN_SIGNAL_TRANSDUCTION	1	0.57621	0.86459	1			1	0
GO_RESPONSE_TO_GONADOTROPIN_RELEASING_HORMONE	1	0.57621	0.86459	1			1	0
GO_NEGATIVE_REGULATION_OF_SYNAPTIC_VESICLE_TRANSPORT	1	0.57621	0.86459	1			1	0
GO_NEGATIVE_REGULATION_OF_SYNAPTIC_VESICLE_EXOCYTOSIS	1	0.57621	0.86459	1			1	0
GO_CILIARY_BASAL_BODY_PLASMA_MEMBRANE_DOCKING	7	0.22771	0.86469	1			4	3
GO_MALE_GAMETE_GENERATION	16	0.16553	0.8659	1			9	7
GO_SEX_DIFFERENTIATION	7	0.22601	0.86881	1			4	3
GO_REGULATION_OF_EXTRACELLULAR_MATRIX_ORGANIZATION	4	0.28956	0.86893	1			1	3
GO_REGULATION_OF_ACTOMYOSIN_STRUCTURE_ORGANIZATION	4	0.28956	0.86893	1			2	2
GO_REGULATION_OF_CELL_CYCLE_G1_S_PHASE_TRANSITION	5	0.26187	0.87026	1			3	2
GO_CELL_CYCLE_G1_S_PHASE_TRANSITION	5	0.26187	0.87026	1			3	2
GO_ORGANELLE_DISASSEMBLY	7	0.22485	0.87239	1			5	2
GO_AUTOPHAGY_OF_MITOCHONDRION	7	0.22485	0.87239	1			5	2
GO_EXOCYST	3	0.33109	0.87401	1			1	2
GO_POSITIVE_REGULATION_OF_PEPTIDASE_ACTIVITY	7	0.22412	0.87404	1			5	2
GO_ATP_METABOLIC_PROCESS	1	0.56951	0.87553	1			1	0
GO_POSITIVE_REGULATION_OF_NOTCH_SIGNALING_PATHWAY	5	0.2597	0.878	1			2	3
GO_REGULATION_OF_NOTCH_SIGNALING_PATHWAY	5	0.2597	0.878	1			2	3
GO_REGULATION_OF_DEVELOPMENT_HETEROCHRONIC	1	0.56784	0.87837	1			1	0
GO_POSITIVE_REGULATION_OF_DNA_TEMPLATED_TRANSCRIPTION_ELONGATION	1	0.56784	0.87837	1			1	0
GO_REGULATION_OF_DNA_TEMPLATED_TRANSCRIPTION_ELONGATION	1	0.56784	0.87837	1			1	0
GO_PYRIMIDINE_DIMER_REPAIR	1	0.56784	0.87837	1			1	0
GO_POST_EMBRYONIC_ANIMAL_MORPHOGENESIS	1	0.56784	0.87837	1			1	0
GO_POST_EMBRYONIC_CAMERA_TYPE_EYE_DEVELOPMENT	1	0.56784	0.87837	1			1	0
GO_POST_EMBRYONIC_EYE_MORPHOGENESIS	1	0.56784	0.87837	1			1	0
GO_POST_EMBRYONIC_ANIMAL_ORGAN_MORPHOGENESIS	1	0.56784	0.87837	1			1	0
GO_POST_EMBRYONIC_ANIMAL_ORGAN_DEVELOPMENT	1	0.56784	0.87837	1			1	0
GO_POSITIVE_REGULATION_OF_MYELOID_LEUKOCYTE_MEDIATED_IMMUNITY	1	0.56616	0.88141	1			1	0
GO_POLY_A_BINDING	1	0.56616	0.88141	1			1	0
GO_POLY_PURINE_TRACT_BINDING	1	0.56616	0.88141	1			1	0
GO_POSITIVE_REGULATION_OF_DENDRITIC_CELL_CYTOKINE_PRODUCTION	1	0.56616	0.88141	1			1	0
GO_PROTEIN_LOCALIZATION_TO_CYTOPLASMIC_STRESS_GRANULE	1	0.56616	0.88141	1			1	0
GO_REGULATION_OF_ANIMAL_ORGAN_MORPHOGENESIS	10	0.19218	0.88618	1			6	4
GO_SPHINGOLIPID_METABOLIC_PROCESS	3	0.32534	0.88705	1			2	1
GO_REGULATION_OF_RESPONSE_TO_BIOTIC_STIMULUS	5	0.25632	0.88832	1			3	2
GO_SYNAPTIC_VESICLE_LOCALIZATION	4	0.28036	0.89005	1			3	1
GO_NEUROTRANSMITTER_TRANSPORT	4	0.28036	0.89005	1			3	1
GO_RNA_METHYLATION	4	0.28114	0.89005	1			2	2
GO_SYNAPTIC_VESICLE_CYCLE	4	0.28036	0.89005	1			3	1
GO_CALCIUM_ION_REGULATED_EXOCYTOSIS	4	0.28036	0.89005	1			3	1
GO_RNA_METHYLTRANSFERASE_ACTIVITY	4	0.28114	0.89005	1			2	2
GO_SYNAPTIC_VESICLE_EXOCYTOSIS	4	0.28036	0.89005	1			3	1
GO_VESICLE_MEDIATED_TRANSPORT_IN_SYNAPSE	4	0.28036	0.89005	1			3	1
GO_SIGNAL_RELEASE_FROM_SYNAPSE	4	0.28036	0.89005	1			3	1
GO_POSITIVE_REGULATION_OF_I_KAPPAB_KINASE_NF_KAPPAB_SIGNALING	8	0.20901	0.89325	1			4	4
GO_NEGATIVE_REGULATION_OF_MUSCLE_CELL_DIFFERENTIATION	1	0.55946	0.89357	1			1	0
GO_REGULATION_OF_SMOOTH_MUSCLE_CELL_DIFFERENTIATION	1	0.55946	0.89357	1			1	0
GO_SMOOTH_MUSCLE_CELL_DIFFERENTIATION	1	0.55946	0.89357	1			1	0
GO_VASCULAR_SMOOTH_MUSCLE_CELL_DIFFERENTIATION	1	0.55946	0.89357	1			1	0
GO_NEGATIVE_REGULATION_OF_JUN_KINASE_ACTIVITY	1	0.55946	0.89357	1			1	0
GO_REGULATION_OF_MUSCLE_CELL_DIFFERENTIATION	1	0.55946	0.89357	1			1	0
GO_NEGATIVE_REGULATION_OF_JNK_CASCADE	1	0.55946	0.89357	1			1	0
GO_NEGATIVE_REGULATION_OF_STRESS_ACTIVATED_PROTEIN_KINASE_SIGNALING_CASCADE	1	0.55946	0.89357	1			1	0
GO_CARDIAC_EPITHELIAL_TO_MESENCHYMAL_TRANSITION	1	0.55946	0.89357	1			1	0
GO_POSITIVE_REGULATION_OF_MUSCLE_CELL_APOPTOTIC_PROCESS	1	0.55946	0.89357	1			1	0
GO_CARDIAC_CELL_DEVELOPMENT	1	0.55946	0.89357	1			1	0
GO_SMOOTH_MUSCLE_CELL_APOPTOTIC_PROCESS	1	0.55946	0.89357	1			1	0
GO_POSITIVE_REGULATION_OF_SMOOTH_MUSCLE_CELL_APOPTOTIC_PROCESS	1	0.55946	0.89357	1			1	0
GO_NEGATIVE_REGULATION_OF_SMOOTH_MUSCLE_CELL_DIFFERENTIATION	1	0.55946	0.89357	1			1	0
GO_NEGATIVE_REGULATION_OF_VASCULAR_SMOOTH_MUSCLE_CELL_PROLIFERATION	1	0.55946	0.89357	1			1	0
GO_REGULATION_OF_VASCULAR_SMOOTH_MUSCLE_CELL_DIFFERENTIATION	1	0.55946	0.89357	1			1	0
GO_NEGATIVE_REGULATION_OF_VASCULAR_SMOOTH_MUSCLE_CELL_DIFFERENTIATION	1	0.55946	0.89357	1			1	0
GO_VASCULAR_ASSOCIATED_SMOOTH_MUSCLE_CELL_APOPTOTIC_PROCESS	1	0.55946	0.89357	1			1	0
GO_POSITIVE_REGULATION_OF_VASCULAR_ASSOCIATED_SMOOTH_MUSCLE_CELL_APOPTOTIC_PROCESS	1	0.55946	0.89357	1			1	0
GO_ANGIOGENESIS_INVOLVED_IN_WOUND_HEALING	3	0.3219	0.89427	1			1	2
GO_DEVELOPMENTAL_MATURATION	8	0.20847	0.89579	1			3	5
GO_CYTOKINE_PRODUCTION_INVOLVED_IN_IMMUNE_RESPONSE	8	0.20718	0.89749	1			5	3
GO_SAGA_COMPLEX	3	0.31947	0.89823	1			2	1
GO_TRANSCRIPTION_FACTOR_TFTC_COMPLEX	3	0.31947	0.89823	1			2	1
GO_SAGA_TYPE_COMPLEX	3	0.31947	0.89823	1			2	1
GO_RNA_POLYMERASE_II_DISTAL_ENHANCER_SEQUENCE_SPECIFIC_DNA_BINDING	2	0.38255	0.90009	1			1	1
GO_REGULATION_OF_CHEMOTAXIS	6	0.23142	0.9011	1			3	3
GO_STEM_CELL_DIFFERENTIATION	6	0.23142	0.9011	1			4	2
GO_MRNA_TRANSPORT	3	0.31765	0.90289	1			2	1
GO_NEGATIVE_REGULATION_OF_INTERLEUKIN_8_PRODUCTION	2	0.37919	0.9046	1			1	1
GO_MATURATION_OF_LSU_RRNA	1	0.55276	0.90716	1			1	0
GO_MATURATION_OF_LSU_RRNA_FROM_TRICISTRONIC_RRNA_TRANSCRIPT_SSU_RRNA_5_8S_RRNA_LSU_RRNA_	1	0.55276	0.90716	1			1	0
GO_PROSTATE_GLAND_MORPHOGENESIS	1	0.54941	0.91385	1			1	0
GO_AT_DNA_BINDING	1	0.54941	0.91385	1			1	0
GO_CHROMOSOME_ORGANIZATION_INVOLVED_IN_MEIOTIC_CELL_CYCLE	2	0.36945	0.91513	1			1	1
GO_NEGATIVE_REGULATION_OF_EPITHELIAL_TO_MESENCHYMAL_TRANSITION	1	0.54774	0.9177	1			1	0
GO_PATHWAY_RESTRICTED_SMAD_PROTEIN_PHOSPHORYLATION	1	0.54774	0.9177	1			1	0
GO_MAINTENANCE_OF_GASTROINTESTINAL_EPITHELIUM	1	0.54774	0.9177	1			1	0
GO_NEGATIVE_REGULATION_OF_PATHWAY_RESTRICTED_SMAD_PROTEIN_PHOSPHORYLATION	1	0.54774	0.9177	1			1	0
GO_EPITHELIAL_STRUCTURE_MAINTENANCE	1	0.54774	0.9177	1			1	0
GO_SMN_COMPLEX	1	0.54774	0.9177	1			1	0
GO_CELLULAR_PROTEIN_CATABOLIC_PROCESS	35	0.11418	0.92004	1			25	10
GO_INTERLEUKIN_23_MEDIATED_SIGNALING_PATHWAY	1	0.54606	0.92135	1			1	0
GO_INTERLEUKIN_35_MEDIATED_SIGNALING_PATHWAY	1	0.54606	0.92135	1			1	0
GO_NEGATIVE_REGULATION_OF_DNA_REPAIR	1	0.54439	0.92479	1			1	0
GO_POSITIVE_REGULATION_OF_MICROTUBULE_POLYMERIZATION_OR_DEPOLYMERIZATION	1	0.54439	0.92479	1			1	0
GO_POSITIVE_REGULATION_OF_ANTIGEN_RECEPTOR_MEDIATED_SIGNALING_PATHWAY	1	0.54439	0.92479	1			1	0
GO_POSITIVE_REGULATION_OF_ACTIVATED_T_CELL_PROLIFERATION	1	0.54439	0.92479	1			1	0
GO_POSITIVE_REGULATION_OF_NUCLEASE_ACTIVITY	1	0.54439	0.92479	1			1	0
GO_NEGATIVE_REGULATION_OF_DNA_METABOLIC_PROCESS	1	0.54439	0.92479	1			1	0
GO_DNA_N_GLYCOSYLASE_ACTIVITY	1	0.54439	0.92479	1			1	0
GO_PROTEIN_KINASE_A_BINDING	1	0.54439	0.92479	1			1	0
GO_ENDODEOXYRIBONUCLEASE_ACTIVITY	1	0.54439	0.92479	1			1	0
GO_HYDROLASE_ACTIVITY_HYDROLYZING_N_GLYCOSYL_COMPOUNDS	1	0.54439	0.92479	1			1	0
GO_POSITIVE_REGULATION_OF_DEOXYRIBONUCLEASE_ACTIVITY	1	0.54439	0.92479	1			1	0
GO_POSITIVE_REGULATION_OF_T_CELL_RECEPTOR_SIGNALING_PATHWAY	1	0.54439	0.92479	1			1	0
GO_REGULATION_OF_CYSTEINE_TYPE_ENDOPEPTIDASE_ACTIVITY_INVOLVED_IN_EXECUTION_PHASE_OF_APOPTOSIS	1	0.54439	0.92479	1			1	0
GO_OXIDIZED_BASE_LESION_DNA_N_GLYCOSYLASE_ACTIVITY	1	0.54439	0.92479	1			1	0
GO_DNA_APURINIC_OR_APYRIMIDINIC_SITE_ENDONUCLEASE_ACTIVITY	1	0.54439	0.92479	1			1	0
GO_OXIDIZED_DNA_BINDING	1	0.54439	0.92479	1			1	0
GO_CLASS_I_DNA_APURINIC_OR_APYRIMIDINIC_SITE_ENDONUCLEASE_ACTIVITY	1	0.54439	0.92479	1			1	0
GO_TELOMERIC_DNA_BINDING	1	0.53769	0.93554	1			1	0
GO_PRIMARY_MIRNA_PROCESSING	1	0.53769	0.93554	1			1	0
GO_G_QUADRUPLEX_DNA_UNWINDING	1	0.53769	0.93554	1			1	0
GO_G_RICH_STRAND_TELOMERIC_DNA_BINDING	1	0.53769	0.93554	1			1	0
GO_SEQUENCE_SPECIFIC_SINGLE_STRANDED_DNA_BINDING	1	0.53769	0.93554	1			1	0
GO_N6_METHYLADENOSINE_CONTAINING_RNA_BINDING	1	0.53769	0.93554	1			1	0
GO_POSITIVE_REGULATION_OF_GLUCONEOGENESIS	1	0.53601	0.93797	1			1	0
GO_PROTEIN_PHOSPHATASE_2A_BINDING	1	0.53601	0.93797	1			1	0
GO_PROTEIN_FOLDING_IN_ENDOPLASMIC_RETICULUM	1	0.53266	0.94283	1			1	0
GO_ENDOTHELIAL_CELL_PROLIFERATION	3	0.28152	0.95971	1			2	1
GO_REGULATION_OF_SYMBIOSIS_ENCOMPASSING_MUTUALISM_THROUGH_PARASITISM	7	0.1912	0.96122	1			3	4
[truncated: 3,496 more rows]

## Sheet: ILCP - GSEA
ILCP GSEA Enrichment for GO and KEGG terms
Name	Genes (tot)	Stat (dist.dir)	p (dist.dir.up)	p adj (dist.dir.up)	p (dist.dir.dn)	p adj (dist.dir.dn)	Genes (up)	Genes (down)
GO_NEGATIVE_REGULATION_OF_CELL_DEATH	26	0.44799	0.00041563	0.011637			14	12
GO_NUCLEAR_TRANSCRIBED_MRNA_CATABOLIC_PROCESS_NONSENSE_MEDIATED_DECAY	7	0.76923	0.00026667	0.015763			7	0
GO_INTERSPECIES_INTERACTION_BETWEEN_ORGANISMS	27	0.43449	0.00086133	0.016212			17	10
GO_RESPONSE_TO_CYTOKINE	37	0.40511	0.00096899	0.016926			23	14
GO_CYTOKINE_MEDIATED_SIGNALING_PATHWAY	26	0.44995	0.00041563	0.017455			18	8
GO_REGULATION_OF_CELL_DEATH	42	0.35094	0.00053533	0.020901			18	24
GO_CYTOKINE_RECEPTOR_BINDING	5	0.8804	0.00026226	0.022057			5	0
KEGG_RIBOSOME	5	0.8206	0.00052452	0.037246			5	0
GO_DE_NOVO_PROTEIN_FOLDING	4	0.88411	0.00024337	0.037722			4	0
GO_RESPONSE_TO_INTERFERON_ALPHA	4	0.90844	0.00024337	0.038049			4	0
GO_VIRAL_GENE_EXPRESSION	9	0.62626	0.0017351	0.039229			6	3
GO_RIBOSOME	6	0.74	0.0026164	0.039742			6	0
GO_RIBOSOMAL_SUBUNIT	6	0.74	0.0026164	0.039742			6	0
GO_CYTOSOLIC_RIBOSOME	6	0.74	0.0026164	0.039742			6	0
GO_STRUCTURAL_CONSTITUENT_OF_RIBOSOME	6	0.74	0.0026164	0.039742			6	0
GO_ESTABLISHMENT_OF_PROTEIN_LOCALIZATION_TO_MEMBRANE	10	0.59797	0.0021021	0.043152			7	3
GO_RIBONUCLEOPROTEIN_COMPLEX	21	0.42874	0.0038595	0.044281			14	7
GO_PROTEIN_TARGETING_TO_MEMBRANE	8	0.66443	0.0019746	0.04576			6	2
GO_PROTEIN_LOCALIZATION_TO_ENDOPLASMIC_RETICULUM	7	0.70903	0.0010667	0.048148			6	1
GO_CELLULAR_RESPONSE_TO_INTERFERON_ALPHA	3	0.9934	0.00023447	0.054741			3	0
GO_NEGATIVE_REGULATION_OF_APOPTOTIC_SIGNALING_PATHWAY	7	0.66815	0.0034667	0.056673			5	2
GO_ESTABLISHMENT_OF_PROTEIN_LOCALIZATION_TO_ENDOPLASMIC_RETICULUM	6	0.70667	0.0047096	0.059177			5	1
GO_COTRANSLATIONAL_PROTEIN_TARGETING_TO_MEMBRANE	6	0.70667	0.0047096	0.059177			5	1
GO_EXTRINSIC_APOPTOTIC_SIGNALING_PATHWAY	8	0.61949	0.0050776	0.061724			5	3
GO_REGULATION_OF_INNATE_IMMUNE_RESPONSE	13	0.49494	0.0039139	0.062998			10	3
GO_PROTEIN_CONTAINING_COMPLEX_LOCALIZATION	10	0.55726	0.0063063	0.063373			6	4
GO_INTRACELLULAR_PROTEIN_TRANSPORT	29	0.34643	0.0043066	0.077752			16	13
GO_INTERFERON_GAMMA_PRODUCTION	5	0.75415	0.0028849	0.080604			5	0
GO_APOPTOTIC_MITOCHONDRIAL_CHANGES	5	0.74715	0.0036716	0.083648			4	1
GO_MICROTUBULE	10	0.54054	0.009009	0.08612			5	5
GO_DEFENSE_RESPONSE_TO_VIRUS	10	0.52559	0.011712	0.10089			7	3
GO_RESPONSE_TO_VIRUS	10	0.52559	0.011712	0.10089			7	3
GO_RNA_BINDING	46	0.28416	0.0047198	0.1009			25	21
GO_POSITIVE_REGULATION_OF_DNA_BIOSYNTHETIC_PROCESS	5	0.72757	0.0057697	0.10489			4	1
GO_REGULATION_OF_DNA_BIOSYNTHETIC_PROCESS	5	0.72757	0.0057697	0.10489			4	1
GO_APOPTOTIC_PROCESS	48	0.2781	0.0022818	0.10805			20	28
GO_SIGNAL_TRANSDUCTION_IN_ABSENCE_OF_LIGAND	3	0.92079	0.0018757	0.1084			3	0
GO_CHAPERONE_MEDIATED_PROTEIN_FOLDING	3	0.92079	0.0018757	0.1084			3	0
GO_CHAPERONE_COFACTOR_DEPENDENT_PROTEIN_REFOLDING	3	0.92079	0.0018757	0.1084			3	0
GO_ACTIVATION_OF_CYSTEINE_TYPE_ENDOPEPTIDASE_ACTIVITY_INVOLVED_IN_APOPTOTIC_PROCESS	5	0.71884	0.0068188	0.11575			4	1
GO_TUBULIN_BINDING	9	0.53872	0.012146	0.12046			5	4
GO_RESPONSE_TO_TYPE_I_INTERFERON	4	0.78331	0.0082745	0.12201			4	0
GO_ACTIVATION_OF_INNATE_IMMUNE_RESPONSE	12	0.47758	0.010185	0.12257			9	3
GO_INTERLEUKIN_1_MEDIATED_SIGNALING_PATHWAY	4	0.78477	0.0080312	0.12455			4	0
GO_REGULATION_OF_APOPTOTIC_SIGNALING_PATHWAY	10	0.50946	0.016216	0.13267			6	4
KEGG_APOPTOSIS	4	0.77332	0.0094914	0.13548			3	1
GO_REGULATION_OF_LYMPHOCYTE_MEDIATED_IMMUNITY	3	0.87459	0.0051583	0.13898			3	0
GO_REGULATION_OF_T_CELL_MEDIATED_IMMUNITY	3	0.87459	0.0051583	0.13898			3	0
GO_REGULATION_OF_LEUKOCYTE_MEDIATED_IMMUNITY	3	0.87459	0.0051583	0.13898			3	0
GO_PEPTIDYL_TYROSINE_MODIFICATION	10	0.50321	0.018318	0.14287			6	4
GO_PROTEIN_LOCALIZATION_TO_ORGANELLE	30	0.31092	0.017465	0.1429			15	15
KEGG_NATURAL_KILLER_CELL_MEDIATED_CYTOTOXICITY	4	0.75675	0.012899	0.14406			4	0
GO_CHAPERONE_MEDIATED_PROTEIN_COMPLEX_ASSEMBLY	3	0.88119	0.0042204	0.14419			3	0
GO_PROTEIN_REFOLDING	3	0.88119	0.0042204	0.14419			3	0
GO_CATALYTIC_STEP_2_SPLICEOSOME	4	0.76159	0.012168	0.14424			4	0
GO_SPLICEOSOMAL_COMPLEX	4	0.76159	0.012168	0.14424			4	0
GO_POSITIVE_REGULATION_OF_TELOMERASE_ACTIVITY	4	0.74834	0.014359	0.14813			4	0
GO_REGULATION_OF_TELOMERASE_ACTIVITY	4	0.74834	0.014359	0.14813			4	0
KEGG_SPLICEOSOME	4	0.76211	0.011682	0.1485			4	0
GO_ENTRY_INTO_OTHER_ORGANISM_INVOLVED_IN_SYMBIOTIC_INTERACTION	4	0.75063	0.013629	0.14894			3	1
GO_NEGATIVE_REGULATION_OF_EXTRINSIC_APOPTOTIC_SIGNALING_PATHWAY	6	0.62813	0.017792	0.15144			4	2
GO_REGULATION_OF_EXTRINSIC_APOPTOTIC_SIGNALING_PATHWAY	6	0.62813	0.017792	0.15144			4	2
GO_POSITIVE_REGULATION_OF_INTRACELLULAR_SIGNAL_TRANSDUCTION	24	0.3395	0.016263	0.15302			11	13
GO_REGULATION_OF_INTRINSIC_APOPTOTIC_SIGNALING_PATHWAY	3	0.85479	0.0089097	0.15644			3	0
GO_POSITIVE_REGULATION_OF_I_KAPPAB_KINASE_NF_KAPPAB_SIGNALING	5	0.674	0.017309	0.15936			4	1
GO_UBIQUITIN_LIKE_PROTEIN_LIGASE_BINDING	17	0.38724	0.020223	0.15979			11	6
GO_LARGE_RIBOSOMAL_SUBUNIT	4	0.7351	0.018739	0.16758			4	0
GO_CYTOSOLIC_LARGE_RIBOSOMAL_SUBUNIT	4	0.7351	0.018739	0.16758			4	0
GO_REGULATION_OF_TELOMERE_MAINTENANCE	4	0.72517	0.02166	0.1679			3	1
GO_POSITIVE_REGULATION_OF_TELOMERE_MAINTENANCE_VIA_TELOMERE_LENGTHENING	4	0.72517	0.02166	0.1679			3	1
GO_POSITIVE_REGULATION_OF_TELOMERE_MAINTENANCE	4	0.72517	0.02166	0.1679			3	1
GO_REGULATION_OF_TELOMERE_MAINTENANCE_VIA_TELOMERE_LENGTHENING	4	0.72517	0.02166	0.1679			3	1
GO_POSITIVE_REGULATION_OF_RESPONSE_TO_CYTOKINE_STIMULUS	3	0.84488	0.010082	0.17126			3	0
GO_TRANSMEMBRANE_RECEPTOR_PROTEIN_KINASE_ACTIVITY	2	0.99013	0.00064405	0.17153			2	0
GO_TRANSMEMBRANE_RECEPTOR_PROTEIN_TYROSINE_KINASE_ACTIVITY	2	0.99013	0.00064405	0.17153			2	0
GO_WNT_PROTEIN_BINDING	2	0.99013	0.00064405	0.17153			2	0
GO_RECEPTOR_REGULATOR_ACTIVITY	5	0.66327	0.019145	0.17219			4	1
GO_INTRINSIC_APOPTOTIC_SIGNALING_PATHWAY_IN_RESPONSE_TO_DNA_DAMAGE	4	0.72185	0.02239	0.17324			2	2
GO_NEGATIVE_REGULATION_OF_PROTEIN_BINDING	3	0.82731	0.01313	0.17352			2	1
GO_RESPONSE_TO_MOLECULE_OF_BACTERIAL_ORIGIN	5	0.6634	0.019145	0.17458			3	2
GO_CYTOKINE_ACTIVITY	4	0.72543	0.020686	0.17463			3	1
GO_APOPTOTIC_SIGNALING_PATHWAY	16	0.38457	0.024309	0.17512			7	9
GO_NEGATIVE_REGULATION_OF_BINDING	5	0.66391	0.019145	0.1752			4	1
GO_PROTEIN_FOLDING	8	0.52529	0.02567	0.1754			6	2
GO_ORGANELLE_INNER_MEMBRANE	7	0.56587	0.021333	0.17589			4	3
KEGG_CYTOKINE_CYTOKINE_RECEPTOR_INTERACTION	7	0.55666	0.025067	0.18265			5	2
GO_RNA_CATABOLIC_PROCESS	15	0.39017	0.026098	0.18844			9	6
GO_ESTABLISHMENT_OF_PROTEIN_LOCALIZATION_TO_ORGANELLE	21	0.34249	0.028174	0.19298			11	10
GO_NEGATIVE_REGULATION_OF_NUCLEOBASE_CONTAINING_COMPOUND_METABOLIC_PROCESS	4	0.71192	0.025797	0.19308			2	2
GO_TRNA_BINDING	3	0.81518	0.016882	0.19419			3	0
GO_DENDRITIC_CELL_DIFFERENTIATION	2	0.96711	0.0021468	0.19462			2	0
GO_MITOCHONDRION_ORGANIZATION	14	0.40099	0.036622	0.21015			7	7
GO_RESPONSE_TO_LEUKEMIA_INHIBITORY_FACTOR	3	0.80858	0.018992	0.21215			3	0
GO_CELLULAR_MACROMOLECULE_LOCALIZATION	49	0.24424	0.016705	0.22002			22	27
GO_REGULATION_OF_CELL_CYCLE_G2_M_PHASE_TRANSITION	5	0.63787	0.033569	0.22096			3	2
GO_PROTEIN_TARGETING	14	0.39723	0.040251	0.22599			9	5
GO_CYTOPLASMIC_PATTERN_RECOGNITION_RECEPTOR_SIGNALING_PATHWAY	7	0.54329	0.031467	0.22718			5	2
GO_DNA_BIOSYNTHETIC_PROCESS	9	0.48199	0.032967	0.22736			6	3
KEGG_FOCAL_ADHESION	6	0.58036	0.035322	0.24417			4	2
GO_INTERACTION_WITH_HOST	6	0.5805	0.03506	0.24642			4	2
GO_POSITIVE_REGULATION_OF_CYTOKINE_PRODUCTION	15	0.37968	0.034688	0.24648			8	7
GO_POSITIVE_REGULATION_OF_ERYTHROCYTE_DIFFERENTIATION	3	0.79538	0.022743	0.25007			3	0
GO_AMIDE_BINDING	5	0.62791	0.039864	0.25226			1	4
GO_PEPTIDE_BINDING	5	0.62791	0.039864	0.25226			1	4
GO_NUCLEOTIDE_BINDING_DOMAIN_LEUCINE_RICH_REPEAT_CONTAINING_RECEPTOR_SIGNALING_PATHWAY	5	0.62588	0.040388	0.2582			4	1
GO_NUCLEAR_TRANSCRIBED_MRNA_CATABOLIC_PROCESS	11	0.43612	0.040413	0.25986			7	4
KEGG_PATHWAYS_IN_CANCER	10	0.451	0.042342	0.26952			5	5
GO_TRANSMEMBRANE_RECEPTOR_PROTEIN_TYROSINE_KINASE_SIGNALING_PATHWAY	16	0.36629	0.034965	0.27198			5	11
GO_NIK_NF_KAPPAB_SIGNALING	3	0.78218	0.028605	0.28932			3	0
GO_RESPONSE_TO_TOPOLOGICALLY_INCORRECT_PROTEIN	9	0.46792	0.044534	0.28968			5	4
GO_POSITIVE_REGULATION_OF_DEFENSE_RESPONSE	14	0.38346	0.051138	0.30054			9	5
GO_PATTERN_RECOGNITION_RECEPTOR_SIGNALING_PATHWAY	10	0.442	0.049249	0.30305			7	3
GO_NEGATIVE_REGULATION_OF_INTRINSIC_APOPTOTIC_SIGNALING_PATHWAY	2	0.91776	0.017389	0.30313			2	0
GO_REGULATION_OF_EXTRINSIC_APOPTOTIC_SIGNALING_PATHWAY_IN_ABSENCE_OF_LIGAND	2	0.91776	0.017389	0.30313			2	0
GO_NEGATIVE_REGULATION_OF_SIGNAL_TRANSDUCTION_IN_ABSENCE_OF_LIGAND	2	0.91776	0.017389	0.30313			2	0
GO_EXOGENOUS_PROTEIN_BINDING	2	0.91776	0.017389	0.30313			2	0
GO_UNFOLDED_PROTEIN_BINDING	7	0.52539	0.041867	0.30705			5	2
GO_ENDOTHELIAL_CELL_DEVELOPMENT	4	0.6667	0.050377	0.31525			3	1
GO_EPITHELIAL_CELL_DEVELOPMENT	4	0.6667	0.050377	0.31525			3	1
GO_ENDOTHELIUM_DEVELOPMENT	4	0.6667	0.050377	0.31525			3	1
GO_PROTEIN_TYROSINE_KINASE_ACTIVITY	4	0.66569	0.050621	0.317			2	2
GO_ENDOCYTIC_VESICLE_LUMEN	2	0.91118	0.019966	0.3191			2	0
GO_REGULATION_OF_SIGNALING_RECEPTOR_ACTIVITY	6	0.55555	0.048666	0.32024			4	2
GO_RESPIRATORY_GASEOUS_EXCHANGE	2	0.90461	0.021898	0.32174			2	0
KEGG_AMINOACYL_TRNA_BIOSYNTHESIS	2	0.90789	0.020824	0.32218			2	0
GO_AMINO_ACID_ACTIVATION	2	0.90789	0.020824	0.32218			2	0
GO_LIGASE_ACTIVITY_FORMING_CARBON_OXYGEN_BONDS	2	0.90789	0.020824	0.32218			2	0
GO_I_KAPPAB_KINASE_NF_KAPPAB_SIGNALING	8	0.48322	0.052468	0.32249			5	3
GO_REGULATION_OF_DEFENSE_RESPONSE	18	0.3406	0.041652	0.32467			11	7
GO_CELLULAR_PROTEIN_CONTAINING_COMPLEX_ASSEMBLY	23	0.30301	0.045638	0.32982			10	13
GO_NECROTIC_CELL_DEATH	2	0.89803	0.02383	0.3316			2	0
GO_PROGRAMMED_NECROTIC_CELL_DEATH	2	0.89803	0.02383	0.3316			2	0
GO_GUANYL_NUCLEOTIDE_BINDING	4	0.65563	0.056948	0.34301			3	1
GO_TUMOR_NECROSIS_FACTOR_RECEPTOR_BINDING	2	0.89145	0.02705	0.34568			2	0
GO_TUMOR_NECROSIS_FACTOR_RECEPTOR_SUPERFAMILY_BINDING	2	0.89145	0.02705	0.34568			2	0
GO_CYTOKINE_PRODUCTION	25	0.29217	0.046817	0.34711			13	12
GO_OVULATION_CYCLE	3	0.74788	0.046893	0.35339			2	1
GO_ENDOTHELIAL_CELL_MIGRATION	5	0.59283	0.063729	0.35407			3	2
GO_REGULATION_OF_ENDOTHELIAL_CELL_MIGRATION	5	0.59283	0.063729	0.35407			3	2
GO_REGULATION_OF_RESPONSE_TO_CYTOKINE_STIMULUS	8	0.47503	0.058956	0.35463			5	3
GO_REGULATION_OF_PROTEIN_LOCALIZATION	27	0.28264	0.044789	0.35862			9	18
GO_RESPONSE_TO_INTERLEUKIN_12	3	0.74587	0.048066	0.36024			3	0
KEGG_RENAL_CELL_CARCINOMA	4	0.64508	0.065953	0.36044			3	1
GO_PROTEIN_MODIFICATION_BY_SMALL_PROTEIN_REMOVAL	7	0.50516	0.058667	0.36116			5	2
KEGG_TYPE_I_DIABETES_MELLITUS	2	0.87829	0.034135	0.36226			2	0
GO_POSITIVE_REGULATION_OF_LYMPHOCYTE_MEDIATED_IMMUNITY	2	0.87829	0.034135	0.36226			2	0
GO_POSITIVE_REGULATION_OF_T_CELL_MEDIATED_IMMUNITY	2	0.87829	0.034135	0.36226			2	0
GO_POSITIVE_REGULATION_OF_INTERFERON_GAMMA_PRODUCTION	2	0.87829	0.034135	0.36226			2	0
GO_POSITIVE_REGULATION_OF_LEUKOCYTE_MEDIATED_IMMUNITY	2	0.87829	0.034135	0.36226			2	0
GO_ALPHA_TUBULIN_BINDING	2	0.875	0.034994	0.36681			2	0
GO_TELOMERE_MAINTENANCE_VIA_TELOMERE_LENGTHENING	6	0.54054	0.06044	0.36798			4	2
GO_TELOMERE_ORGANIZATION	6	0.54054	0.06044	0.36798			4	2
GO_MHC_PROTEIN_COMPLEX_BINDING	2	0.88158	0.033276	0.36878			2	0
GO_MYD88_INDEPENDENT_TOLL_LIKE_RECEPTOR_SIGNALING_PATHWAY	3	0.73597	0.053458	0.37572			3	0
GO_NEGATIVE_REGULATION_OF_ADAPTIVE_IMMUNE_RESPONSE	2	0.87171	0.037355	0.37653			2	0
GO_MICROTUBULE_BINDING	6	0.53333	0.067242	0.38731			2	4
GO_PROTEIN_LOCALIZATION_TO_MEMBRANE	19	0.31499	0.07047	0.3889			9	10
GO_RESPONSE_TO_IONIZING_RADIATION	3	0.72277	0.063072	0.38907			2	1
GO_CELLULAR_RESPONSE_TO_GAMMA_RADIATION	3	0.72277	0.063072	0.38907			2	1
GO_PROTEIN_LOCALIZATION_TO_CHROMOSOME_TELOMERIC_REGION	3	0.72277	0.063072	0.38907			2	1
GO_CELLULAR_RESPONSE_TO_IONIZING_RADIATION	3	0.72277	0.063072	0.38907			2	1
GO_NON_RECOMBINATIONAL_REPAIR	3	0.72277	0.063072	0.38907			2	1
GO_NEGATIVE_REGULATION_OF_CELL_CYCLE_G2_M_PHASE_TRANSITION	3	0.72277	0.063072	0.38907			2	1
GO_RESPONSE_TO_GAMMA_RADIATION	3	0.72277	0.063072	0.38907			2	1
GO_CHROMOSOMAL_REGION	7	0.48829	0.0784	0.38936			3	4
GO_POSITIVE_REGULATION_OF_PROTEOLYSIS	16	0.33968	0.065601	0.39077			8	8
GO_POSITIVE_REGULATION_OF_PEPTIDASE_ACTIVITY	8	0.45818	0.074471	0.39129			4	4
GO_POSITIVE_REGULATION_OF_CYSTEINE_TYPE_ENDOPEPTIDASE_ACTIVITY	8	0.45818	0.074471	0.39129			4	4
GO_RESPONSE_TO_COLD	3	0.72937	0.05721	0.39306			2	1
GO_CYTOSOLIC_CALCIUM_ION_TRANSPORT	3	0.72607	0.059789	0.39388			2	1
GO_REGULATION_OF_CATION_TRANSMEMBRANE_TRANSPORT	3	0.72607	0.059789	0.39388			2	1
GO_CALCIUM_ION_TRANSMEMBRANE_IMPORT_INTO_CYTOSOL	3	0.72607	0.059789	0.39388			2	1
GO_CELLULAR_AMIDE_METABOLIC_PROCESS	25	0.28335	0.06037	0.39453			13	12
GO_REGULATION_OF_CYSTEINE_TYPE_ENDOPEPTIDASE_ACTIVITY	11	0.4006	0.070495	0.39574			5	6
GO_NEGATIVE_REGULATION_OF_CELLULAR_COMPONENT_ORGANIZATION	17	0.33218	0.069038	0.39619			6	11
GO_POSITIVE_REGULATION_OF_ENDOTHELIAL_CELL_CHEMOTAXIS	2	0.86513	0.041863	0.39736			2	0
GO_INTRINSIC_APOPTOTIC_SIGNALING_PATHWAY	6	0.52947	0.07012	0.39754			3	3
GO_SCF_UBIQUITIN_LIGASE_COMPLEX	2	0.85855	0.045942	0.39845			2	0
GO_POSITIVE_REGULATION_OF_MICROTUBULE_POLYMERIZATION_OR_DEPOLYMERIZATION	3	0.71729	0.066354	0.40111			2	1
GO_REGULATION_OF_MICROTUBULE_POLYMERIZATION	3	0.71729	0.066354	0.40111			2	1
GO_REGULATION_OF_MICROTUBULE_POLYMERIZATION_OR_DEPOLYMERIZATION	3	0.71729	0.066354	0.40111			2	1
GO_REGULATION_OF_UBIQUITIN_PROTEIN_TRANSFERASE_ACTIVITY	2	0.84868	0.053671	0.40495			2	0
GO_POSITIVE_REGULATION_OF_PROTEIN_METABOLIC_PROCESS	42	0.22713	0.054069	0.40853			18	24
GO_GENE_SILENCING_BY_RNA	5	0.56478	0.087595	0.40941			2	3
GO_POSITIVE_REGULATION_OF_INTERFERON_ALPHA_PRODUCTION	2	0.84211	0.059038	0.41737			2	0
GO_POSITIVE_REGULATION_OF_INTERLEUKIN_6_PRODUCTION	2	0.84211	0.059038	0.41737			2	0
GO_DOUBLE_STRANDED_RNA_BINDING	2	0.84211	0.059038	0.41737			2	0
GO_INTERFERON_ALPHA_PRODUCTION	2	0.84211	0.059038	0.41737			2	0
GO_REGULATION_OF_ADAPTIVE_IMMUNE_RESPONSE	7	0.48212	0.085867	0.41757			4	3
GO_REGULATION_OF_TRANSPORTER_ACTIVITY	3	0.70957	0.074795	0.41878			2	1
GO_NEGATIVE_REGULATION_OF_DNA_METABOLIC_PROCESS	3	0.70957	0.074795	0.41878			1	2
KEGG_HUNTINGTONS_DISEASE	4	0.61589	0.083962	0.42437			0	4
GO_CELLULAR_RESPONSE_TO_HYDROGEN_PEROXIDE	4	0.61339	0.085422	0.43282			2	2
GO_CELLULAR_RESPONSE_TO_REACTIVE_OXYGEN_SPECIES	4	0.61339	0.085422	0.43282			2	2
GO_MALE_GAMETE_GENERATION	8	0.44607	0.086601	0.43517			4	4
GO_ESTABLISHMENT_OF_ENDOTHELIAL_BARRIER	2	0.82895	0.069128	0.4461			2	0
GO_GTPASE_ACTIVITY	2	0.82895	0.069128	0.4461			2	0
GO_RAP_PROTEIN_SIGNAL_TRANSDUCTION	2	0.82895	0.069128	0.4461			2	0
GO_RNA_METABOLIC_PROCESS	23	0.2793	0.085622	0.44633			12	11
GO_LYASE_ACTIVITY	4	0.60927	0.09029	0.44734			3	1
GO_DNA_METABOLIC_PROCESS	22	0.28456	0.084759	0.44822			11	11
GO_REGULATION_OF_PROTEIN_BINDING	9	0.4173	0.094563	0.45843			2	7
GO_POSITIVE_REGULATION_OF_INTERLEUKIN_8_PRODUCTION	2	0.82237	0.074281	0.46294			2	0
GO_INTERLEUKIN_8_SECRETION	2	0.82237	0.074281	0.46294			2	0
GO_RESPONSE_TO_INTERLEUKIN_1	5	0.54396	0.10622	0.47153			4	1
GO_POSITIVE_REGULATION_OF_PROTEIN_COMPLEX_ASSEMBLY	13	0.35057	0.094586	0.47301			6	7
GO_MYD88_DEPENDENT_TOLL_LIKE_RECEPTOR_SIGNALING_PATHWAY	2	0.81579	0.079219	0.47305			2	0
GO_NUCLEOTIDE_EXCISION_REPAIR_DNA_DAMAGE_RECOGNITION	2	0.81579	0.079219	0.47305			2	0
GO_GLOBAL_GENOME_NUCLEOTIDE_EXCISION_REPAIR	2	0.81579	0.079219	0.47305			2	0
GO_NUCLEOTIDE_EXCISION_REPAIR_DNA_DUPLEX_UNWINDING	2	0.81579	0.079219	0.47305			2	0
GO_CYTOSOLIC_SMALL_RIBOSOMAL_SUBUNIT	2	0.81579	0.079219	0.47305			2	0
GO_SMALL_RIBOSOMAL_SUBUNIT	2	0.81579	0.079219	0.47305			2	0
GO_INTERACTION_WITH_SYMBIONT	2	0.81908	0.077072	0.4738			2	0
GO_MICROTUBULE_POLYMERIZATION_OR_DEPOLYMERIZATION	4	0.59478	0.1044	0.48084			2	2
GO_MICROTUBULE_POLYMERIZATION	4	0.59478	0.1044	0.48084			2	2
GO_VASCULAR_ENDOTHELIAL_GROWTH_FACTOR_RECEPTOR_SIGNALING_PATHWAY	3	0.68423	0.095662	0.48397			2	1
GO_SIGNAL_SEQUENCE_BINDING	3	0.68317	0.096835	0.48591			0	3
GO_RESPONSE_TO_REACTIVE_OXYGEN_SPECIES	6	0.4981	0.10701	0.48622			2	4
GO_GROWTH_FACTOR_ACTIVITY	2	0.80263	0.091456	0.50826			2	0
GO_NATURAL_KILLER_CELL_DIFFERENTIATION	2	0.79605	0.09854	0.5211			2	0
GO_NEURAL_PRECURSOR_CELL_PROLIFERATION	2	0.79605	0.09854	0.5211			2	0
GO_NEGATIVE_REGULATION_OF_DNA_BINDING	2	0.79605	0.09854	0.5211			2	0
GO_NATURAL_KILLER_CELL_ACTIVATION	2	0.79605	0.09854	0.5211			2	0
GO_POSITIVE_REGULATION_OF_TYPE_I_INTERFERON_PRODUCTION	4	0.58419	0.11584	0.52162			3	1
GO_POSITIVE_REGULATION_OF_PROTEIN_KINASE_B_SIGNALING	6	0.49097	0.11303	0.52226			3	3
GO_MEMBRANE_FUSION	3	0.67327	0.10692	0.52337			2	1
GO_AMIDE_BIOSYNTHETIC_PROCESS	21	0.28253	0.098804	0.52358			11	10
GO_RESPONSE_TO_INORGANIC_SUBSTANCE	16	0.31319	0.10989	0.52364			7	9
GO_MEMBRANE_LIPID_METABOLIC_PROCESS	3	0.66997	0.11184	0.52369			2	1
GO_REGULATION_OF_PROTEIN_COMPLEX_ASSEMBLY	17	0.30389	0.11611	0.52867			7	10
GO_PROTEIN_TAG	2	0.79276	0.10133	0.52902			2	0
GO_RESPONSE_TO_HYDROGEN_PEROXIDE	5	0.52861	0.12405	0.52946			2	3
GO_ENZYME_LINKED_RECEPTOR_PROTEIN_SIGNALING_PATHWAY	25	0.25879	0.10513	0.53626			9	16
GO_NEGATIVE_REGULATION_OF_ORGANELLE_ORGANIZATION	14	0.32877	0.11745	0.53653			5	9
GO_ANTIGEN_PROCESSING_AND_PRESENTATION_OF_PEPTIDE_ANTIGEN	4	0.57947	0.12363	0.53659			1	3
GO_REGULATION_OF_VIRAL_GENOME_REPLICATION	2	0.78947	0.10627	0.53709			2	0
GO_NEGATIVE_REGULATION_OF_VIRAL_GENOME_REPLICATION	2	0.78947	0.10627	0.53709			2	0
GO_FEMALE_SEX_DIFFERENTIATION	5	0.52515	0.12903	0.54091			2	3
GO_LEUKOCYTE_APOPTOTIC_PROCESS	5	0.52449	0.13323	0.54429			3	2
GO_ORGANOPHOSPHATE_METABOLIC_PROCESS	5	0.52159	0.13742	0.55373			3	2
GO_NUCLEOSIDE_PHOSPHATE_METABOLIC_PROCESS	5	0.52159	0.13742	0.55373			3	2
GO_ANAPHASE_PROMOTING_COMPLEX_DEPENDENT_CATABOLIC_PROCESS	2	0.77961	0.11722	0.55661			2	0
GO_SCF_DEPENDENT_PROTEASOMAL_UBIQUITIN_DEPENDENT_PROTEIN_CATABOLIC_PROCESS	2	0.77961	0.11722	0.55661			2	0
GO_MITOCHONDRION	35	0.22373	0.10151	0.55684			15	20
GO_RNA_SPLICING_VIA_TRANSESTERIFICATION_REACTIONS	6	0.48	0.12768	0.55753			4	2
GO_REGULATION_OF_BINDING	12	0.34974	0.12963	0.55894			4	8
GO_POSITIVE_REGULATION_OF_PROTEIN_LOCALIZATION_TO_MEMBRANE	3	0.65347	0.13271	0.57473			1	2
GO_INTERLEUKIN_8_PRODUCTION	4	0.56899	0.13994	0.57496			3	1
GO_DRUG_BINDING	43	0.20639	0.11008	0.57615			17	26
GO_RNA_LOCALIZATION	10	0.37241	0.13904	0.58071			5	5
KEGG_LEUKOCYTE_TRANSENDOTHELIAL_MIGRATION	2	0.77303	0.12602	0.58089			2	0
GO_CYTOSOLIC_PART	10	0.37294	0.13814	0.58108			7	3
GO_REGULATION_OF_PROTEIN_STABILITY	12	0.34354	0.14506	0.59044			7	5
GO_NEGATIVE_REGULATION_OF_SIGNALING	35	0.22056	0.11379	0.59195			15	20
GO_REGULATION_OF_POSTTRANSCRIPTIONAL_GENE_SILENCING	4	0.56291	0.14991	0.59672			1	3
GO_REGULATION_OF_POSTSYNAPSE_ORGANIZATION	3	0.64686	0.13834	0.5987			1	2
KEGG_AXON_GUIDANCE	1	0.99672	0.010731	0.60318			1	0
KEGG_ADHERENS_JUNCTION	1	0.99672	0.010731	0.60318			1	0
KEGG_MELANOMA	1	0.99672	0.010731	0.60318			1	0
GO_REGULATION_OF_WATER_LOSS_VIA_SKIN	1	0.99672	0.010731	0.60318			1	0
GO_PANCREAS_DEVELOPMENT	1	0.99672	0.010731	0.60318			1	0
GO_WATER_HOMEOSTASIS	1	0.99672	0.010731	0.60318			1	0
GO_POSITIVE_CHEMOTAXIS	1	0.99672	0.010731	0.60318			1	0
GO_BASAL_PLASMA_MEMBRANE	1	0.99672	0.010731	0.60318			1	0
GO_PROTEIN_PHOSPHATASE_BINDING	1	0.99672	0.010731	0.60318			1	0
GO_PHOSPHATASE_BINDING	1	0.99672	0.010731	0.60318			1	0
GO_ENTRY_OF_BACTERIUM_INTO_HOST_CELL	1	0.99672	0.010731	0.60318			1	0
GO_HEPATOCYTE_GROWTH_FACTOR_RECEPTOR_SIGNALING_PATHWAY	1	0.99672	0.010731	0.60318			1	0
GO_THROMBIN_ACTIVATED_RECEPTOR_SIGNALING_PATHWAY	1	0.99672	0.010731	0.60318			1	0
GO_PROGRAMMED_CELL_DEATH_IN_RESPONSE_TO_REACTIVE_OXYGEN_SPECIES	1	0.99672	0.010731	0.60318			1	0
GO_NEGATIVE_REGULATION_OF_HYDROGEN_PEROXIDE_MEDIATED_PROGRAMMED_CELL_DEATH	1	0.99672	0.010731	0.60318			1	0
GO_REGULATION_OF_GTP_BINDING	1	0.99672	0.010731	0.60318			1	0
GO_REGULATION_OF_GUANYL_NUCLEOTIDE_EXCHANGE_FACTOR_ACTIVITY	1	0.99672	0.010731	0.60318			1	0
GO_NEGATIVE_REGULATION_OF_GUANYL_NUCLEOTIDE_EXCHANGE_FACTOR_ACTIVITY	1	0.99672	0.010731	0.60318			1	0
GO_RNA_EXPORT_FROM_NUCLEUS	6	0.46816	0.14207	0.60457			4	2
GO_MRNA_EXPORT_FROM_NUCLEUS	6	0.46816	0.14207	0.60457			4	2
GO_CELLULAR_RESPONSE_TO_BIOTIC_STIMULUS	4	0.56144	0.15064	0.62014			2	2
GO_NEGATIVE_REGULATION_OF_INTRACELLULAR_TRANSPORT	2	0.76316	0.13632	0.62341			2	0
GO_DISORDERED_DOMAIN_SPECIFIC_BINDING	3	0.64082	0.1449	0.63597			2	1
GO_ROUGH_ENDOPLASMIC_RETICULUM	3	0.64026	0.14795	0.63678			1	2
GO_POSITIVE_REGULATION_OF_ENDOTHELIAL_CELL_MIGRATION	3	0.63236	0.15826	0.63723			2	1
GO_REGULATION_OF_ENDOTHELIAL_CELL_CHEMOTAXIS	3	0.63236	0.15826	0.63723			2	1
GO_ENDOTHELIAL_CELL_CHEMOTAXIS	3	0.63236	0.15826	0.63723			2	1
GO_REGULATION_OF_PROTEIN_POLYMERIZATION	9	0.38184	0.14864	0.64195			4	5
GO_SEQUESTERING_OF_CALCIUM_ION	2	0.74941	0.14942	0.64212			1	1
GO_ENDOTHELIAL_CELL_APOPTOTIC_PROCESS	5	0.5037	0.16313	0.64278			2	3
GO_POSITIVE_REGULATION_OF_ESTABLISHMENT_OF_PROTEIN_LOCALIZATION	10	0.36486	0.14715	0.64281			5	5
GO_MYELOID_CELL_HOMEOSTASIS	6	0.46105	0.15358	0.64299			4	2
GO_ERYTHROCYTE_HOMEOSTASIS	6	0.46105	0.15358	0.64299			4	2
GO_CARBOXY_LYASE_ACTIVITY	2	0.75	0.14921	0.64303			2	0
GO_CARBON_CARBON_LYASE_ACTIVITY	2	0.75	0.14921	0.64303			2	0
GO_PINOCYTOSIS	1	0.98689	0.031383	0.64456			1	0
GO_NEGATIVE_REGULATION_OF_LEUKOCYTE_APOPTOTIC_PROCESS	1	0.98689	0.031383	0.64456			1	0
GO_FOREBRAIN_CELL_MIGRATION	1	0.98689	0.031383	0.64456			1	0
GO_REGULATION_OF_NATURAL_KILLER_CELL_ACTIVATION	1	0.98689	0.031383	0.64456			1	0
GO_NEURON_MIGRATION	1	0.98689	0.031383	0.64456			1	0
GO_BLOOD_VESSEL_REMODELING	1	0.98689	0.031383	0.64456			1	0
GO_POSITIVE_REGULATION_OF_NATURAL_KILLER_CELL_ACTIVATION	1	0.98689	0.031383	0.64456			1	0
GO_FEMALE_GENITALIA_DEVELOPMENT	1	0.98689	0.031383	0.64456			1	0
GO_MYOSIN_HEAVY_CHAIN_BINDING	1	0.98689	0.031383	0.64456			1	0
GO_PHOSPHATIDYLINOSITOL_3_KINASE_BINDING	1	0.98689	0.031383	0.64456			1	0
GO_NEUTROPHIL_HOMEOSTASIS	1	0.98689	0.031383	0.64456			1	0
GO_REGULATION_OF_NATURAL_KILLER_CELL_DIFFERENTIATION	1	0.98689	0.031383	0.64456			1	0
GO_POSITIVE_REGULATION_OF_NATURAL_KILLER_CELL_DIFFERENTIATION	1	0.98689	0.031383	0.64456			1	0
GO_REGULATION_OF_PINOCYTOSIS	1	0.98689	0.031383	0.64456			1	0
GO_POSITIVE_REGULATION_OF_PINOCYTOSIS	1	0.98689	0.031383	0.64456			1	0
GO_VAGINA_DEVELOPMENT	1	0.98689	0.031383	0.64456			1	0
GO_DENDRITIC_CELL_APOPTOTIC_PROCESS	1	0.98689	0.031383	0.64456			1	0
GO_NEUTROPHIL_CLEARANCE	1	0.98689	0.031383	0.64456			1	0
GO_NEGATIVE_REGULATION_OF_DENDRITIC_CELL_APOPTOTIC_PROCESS	1	0.98689	0.031383	0.64456			1	0
GO_HOST_CELL_PART	1	0.98689	0.031383	0.64456			1	0
GO_REPRODUCTIVE_SYSTEM_DEVELOPMENT	11	0.35021	0.15345	0.64511			4	7
GO_RNA_DEPENDENT_DNA_BIOSYNTHETIC_PROCESS	5	0.50229	0.16522	0.64536			3	2
KEGG_AUTOIMMUNE_THYROID_DISEASE	1	0.98361	0.037862	0.64636			1	0
KEGG_ALLOGRAFT_REJECTION	1	0.98361	0.037862	0.64636			1	0
KEGG_GRAFT_VERSUS_HOST_DISEASE	1	0.98361	0.037862	0.64636			1	0
GO_ENDOSOME_ORGANIZATION	1	0.98361	0.037862	0.64636			1	0
GO_PH_REDUCTION	1	0.98361	0.037862	0.64636			1	0
GO_CELLULAR_ANION_HOMEOSTASIS	1	0.98361	0.037862	0.64636			1	0
GO_MONOVALENT_INORGANIC_ANION_HOMEOSTASIS	1	0.98361	0.037862	0.64636			1	0
GO_DEATH_RECEPTOR_BINDING	1	0.98361	0.037862	0.64636			1	0
GO_PROGRAMMED_CELL_DEATH_INVOLVED_IN_CELL_DEVELOPMENT	1	0.98361	0.037862	0.64636			1	0
GO_CHLORIDE_ION_HOMEOSTASIS	1	0.98361	0.037862	0.64636			1	0
GO_NECROPTOTIC_SIGNALING_PATHWAY	1	0.98361	0.037862	0.64636			1	0
GO_RELEASE_OF_SEQUESTERED_CALCIUM_ION_INTO_CYTOSOL_BY_ENDOPLASMIC_RETICULUM	1	0.98361	0.037862	0.64636			1	0
GO_MEMBRANE_DOCKING	3	0.63366	0.1578	0.64656			1	2
GO_MICROTUBULE_ORGANIZING_CENTER_PART	3	0.63366	0.1578	0.64656			2	1
GO_REGULATION_OF_MULTICELLULAR_ORGANISM_GROWTH	1	0.98033	0.044341	0.64871			1	0
GO_LEYDIG_CELL_DIFFERENTIATION	1	0.98033	0.044341	0.64871			1	0
GO_CELLULAR_HORMONE_METABOLIC_PROCESS	1	0.98033	0.044341	0.64871			1	0
GO_ANDROGEN_METABOLIC_PROCESS	1	0.98033	0.044341	0.64871			1	0
GO_CERAMIDE_METABOLIC_PROCESS	1	0.98033	0.044341	0.64871			1	0
GO_SPHINGOLIPID_BIOSYNTHETIC_PROCESS	1	0.98033	0.044341	0.64871			1	0
GO_ESTROGEN_METABOLIC_PROCESS	1	0.98033	0.044341	0.64871			1	0
GO_LUTEINIZATION	1	0.98033	0.044341	0.64871			1	0
GO_ALDEHYDE_LYASE_ACTIVITY	1	0.98033	0.044341	0.64871			1	0
GO_VITAMIN_B6_BINDING	1	0.98033	0.044341	0.64871			1	0
GO_CHROMOSOME_CENTROMERIC_REGION	3	0.63036	0.16178	0.65143			1	2
GO_KINETOCHORE	3	0.63036	0.16178	0.65143			1	2
GO_PROTEIN_N_TERMINUS_BINDING	3	0.63036	0.16178	0.65143			1	2
GO_RIBONUCLEOTIDE_BINDING	45	0.19678	0.14021	0.65151			19	26
GO_REGULATION_OF_CELLULAR_RESPONSE_TO_HEAT	8	0.3989	0.15882	0.65191			4	4
GO_POSITIVE_REGULATION_OF_PROTEIN_POLYMERIZATION	7	0.42557	0.16533	0.65246			3	4
GO_U1_SNRNP	1	0.97377	0.056692	0.65328			1	0
GO_PRECATALYTIC_SPLICEOSOME	1	0.97377	0.056692	0.65328			1	0
GO_U2_SNRNP	1	0.97377	0.056692	0.65328			1	0
GO_SNRNA_BINDING	1	0.97377	0.056692	0.65328			1	0
GO_U2_TYPE_CATALYTIC_STEP_2_SPLICEOSOME	1	0.97377	0.056692	0.65328			1	0
GO_SM_LIKE_PROTEIN_FAMILY_COMPLEX	1	0.97377	0.056692	0.65328			1	0
GO_U1_SNRNA_BINDING	1	0.97377	0.056692	0.65328			1	0
GO_RNA_STEM_LOOP_BINDING	1	0.97377	0.056692	0.65328			1	0
GO_SNRNP_BINDING	1	0.97377	0.056692	0.65328			1	0
GO_INFLAMMATORY_CELL_APOPTOTIC_PROCESS	2	0.74342	0.15543	0.65413			2	0
GO_PROTEIN_KINASE_B_SIGNALING	7	0.42648	0.16347	0.65521			3	4
KEGG_PRION_DISEASES	2	0.74671	0.15286	0.65684			2	0
GO_NEGATIVE_REGULATION_OF_INTERFERON_GAMMA_PRODUCTION	2	0.74671	0.15286	0.65684			2	0
GO_INCLUSION_BODY	2	0.74671	0.15286	0.65684			2	0
GO_NCRNA_METABOLIC_PROCESS	11	0.34795	0.15983	0.6571			7	4
GO_CENTROSOME	9	0.38272	0.14777	0.6591			3	6
GO_PEPTIDE_BIOSYNTHETIC_PROCESS	19	0.27946	0.14057	0.66085			10	9
GO_U2_TYPE_SPLICEOSOMAL_COMPLEX	2	0.75658	0.14169	0.66122			2	0
GO_EXON_EXON_JUNCTION_COMPLEX	2	0.75658	0.14169	0.66122			2	0
GO_PEPTIDYL_THREONINE_DEPHOSPHORYLATION	1	0.97049	0.063576	0.6735			1	0
GO_REGULATION_OF_INTRACELLULAR_SIGNAL_TRANSDUCTION	43	0.19725	0.14841	0.67513			15	28
GO_NEGATIVE_REGULATION_OF_EXTRINSIC_APOPTOTIC_SIGNALING_PATHWAY_VIA_DEATH_DOMAIN_RECEPTORS	3	0.6259	0.16694	0.67593			2	1
KEGG_HEMATOPOIETIC_CELL_LINEAGE	1	0.96393	0.077141	0.68352			1	0
KEGG_T_CELL_RECEPTOR_SIGNALING_PATHWAY	1	0.96393	0.077141	0.68352			1	0
GO_POSITIVE_REGULATION_OF_MACROPHAGE_DERIVED_FOAM_CELL_DIFFERENTIATION	1	0.96393	0.077141	0.68352			1	0
GO_REGULATION_OF_MACROPHAGE_DERIVED_FOAM_CELL_DIFFERENTIATION	1	0.96393	0.077141	0.68352			1	0
GO_GRANULOCYTE_DIFFERENTIATION	1	0.96393	0.077141	0.68352			1	0
GO_CYTOLYSIS	1	0.96393	0.077141	0.68352			1	0
GO_MYELOID_DENDRITIC_CELL_ACTIVATION	1	0.96393	0.077141	0.68352			1	0
GO_AZOLE_TRANSPORT	1	0.96393	0.077141	0.68352			1	0
GO_MYELOID_DENDRITIC_CELL_DIFFERENTIATION	1	0.96393	0.077141	0.68352			1	0
GO_TYROSINE_PHOSPHORYLATION_OF_STAT_PROTEIN	1	0.96393	0.077141	0.68352			1	0
GO_NEUTROPHIL_DIFFERENTIATION	1	0.96393	0.077141	0.68352			1	0
GO_REGULATION_OF_CYTOLYSIS	1	0.96393	0.077141	0.68352			1	0
GO_POSITIVE_REGULATION_OF_TYROSINE_PHOSPHORYLATION_OF_STAT_PROTEIN	1	0.96393	0.077141	0.68352			1	0
GO_NEGATIVE_REGULATION_OF_CYTOLYSIS	1	0.96393	0.077141	0.68352			1	0
GO_HISTAMINE_TRANSPORT	1	0.96393	0.077141	0.68352			1	0
GO_POSITIVE_REGULATION_OF_PODOSOME_ASSEMBLY	1	0.96393	0.077141	0.68352			1	0
GO_FOAM_CELL_DIFFERENTIATION	1	0.96393	0.077141	0.68352			1	0
GO_RESPONSE_TO_GRANULOCYTE_MACROPHAGE_COLONY_STIMULATING_FACTOR	1	0.96393	0.077141	0.68352			1	0
GO_NEGATIVE_REGULATION_OF_CELL_ACTIVATION	9	0.37255	0.16917	0.68611			5	4
GO_NEGATIVE_REGULATION_OF_LYMPHOCYTE_ACTIVATION	9	0.37255	0.16917	0.68611			5	4
GO_PROTEIN_STABILIZATION	10	0.35532	0.16607	0.68613			6	4
KEGG_SPHINGOLIPID_METABOLISM	2	0.74013	0.15844	0.6922			2	0
GO_MEMBRANE_LIPID_CATABOLIC_PROCESS	2	0.74013	0.15844	0.6922			2	0
GO_SPHINGOLIPID_METABOLIC_PROCESS	2	0.74013	0.15844	0.6922			2	0
GO_NUCLEAR_SPECK	8	0.39667	0.16192	0.69477			4	4
GO_AMINOACYL_TRNA_SYNTHETASE_MULTIENZYME_COMPLEX	1	0.96066	0.08443	0.7025			1	0
GO_ARGININE_BINDING	1	0.96066	0.08443	0.7025			1	0
GO_REGULATION_OF_NUCLEOBASE_CONTAINING_COMPOUND_METABOLIC_PROCESS	16	0.28895	0.16051	0.70305			8	8
KEGG_FATTY_ACID_METABOLISM	1	0.95738	0.090707	0.70672			1	0
KEGG_PPAR_SIGNALING_PATHWAY	1	0.95738	0.090707	0.70672			1	0
GO_THIOESTER_METABOLIC_PROCESS	1	0.95738	0.090707	0.70672			1	0
GO_FATTY_ACID_DERIVATIVE_BIOSYNTHETIC_PROCESS	1	0.95738	0.090707	0.70672			1	0
GO_NEUROBLAST_PROLIFERATION	1	0.95738	0.090707	0.70672			1	0
GO_LONG_CHAIN_FATTY_ACID_COA_LIGASE_ACTIVITY	1	0.95738	0.090707	0.70672			1	0
GO_FATTY_ACID_LIGASE_ACTIVITY	1	0.95738	0.090707	0.70672			1	0
GO_LONG_CHAIN_FATTY_ACYL_COA_BIOSYNTHETIC_PROCESS	1	0.95738	0.090707	0.70672			1	0
GO_FATTY_ACYL_COA_BIOSYNTHETIC_PROCESS	1	0.95738	0.090707	0.70672			1	0
GO_MEDIUM_CHAIN_FATTY_ACID_COA_LIGASE_ACTIVITY	1	0.95738	0.090707	0.70672			1	0
GO_TUBE_MORPHOGENESIS	19	0.27057	0.17226	0.70763			7	12
GO_UBIQUITIN_LIKE_PROTEIN_CONJUGATING_ENZYME_ACTIVITY	2	0.73355	0.1666	0.70897			2	0
KEGG_CELL_CYCLE	2	0.72039	0.18506	0.72895			1	1
GO_POSITIVE_REGULATION_OF_DNA_DAMAGE_RESPONSE_SIGNAL_TRANSDUCTION_BY_P53_CLASS_MEDIATOR	2	0.72039	0.18506	0.72895			1	1
GO_ESTABLISHMENT_OF_PROTEIN_LOCALIZATION_TO_CHROMOSOME	2	0.72039	0.18506	0.72895			1	1
GO_REGULATION_OF_DNA_DAMAGE_RESPONSE_SIGNAL_TRANSDUCTION_BY_P53_CLASS_MEDIATOR	2	0.72039	0.18506	0.72895			1	1
GO_POSITIVE_REGULATION_OF_SIGNAL_TRANSDUCTION_BY_P53_CLASS_MEDIATOR	2	0.72039	0.18506	0.72895			1	1
GO_SIGNAL_TRANSDUCTION_IN_RESPONSE_TO_DNA_DAMAGE	2	0.72039	0.18506	0.72895			1	1
GO_G1_DNA_DAMAGE_CHECKPOINT	2	0.72039	0.18506	0.72895			1	1
GO_MITOTIC_DNA_INTEGRITY_CHECKPOINT	2	0.72039	0.18506	0.72895			1	1
GO_MITOTIC_CELL_CYCLE_CHECKPOINT	2	0.72039	0.18506	0.72895			1	1
GO_NEGATIVE_REGULATION_OF_CELL_CYCLE_G1_S_PHASE_TRANSITION	2	0.72039	0.18506	0.72895			1	1
GO_NEGATIVE_REGULATION_OF_TELOMERE_MAINTENANCE	2	0.72039	0.18506	0.72895			1	1
GO_DNA_INTEGRITY_CHECKPOINT	2	0.72039	0.18506	0.72895			1	1
GO_RESPONSE_TO_X_RAY	2	0.72039	0.18506	0.72895			1	1
GO_CELL_CYCLE_CHECKPOINT	2	0.72039	0.18506	0.72895			1	1
GO_DNA_DOUBLE_STRAND_BREAK_PROCESSING	2	0.72039	0.18506	0.72895			1	1
GO_DNA_REPAIR_COMPLEX	2	0.72039	0.18506	0.72895			1	1
GO_DNA_DAMAGE_RESPONSE_SIGNAL_TRANSDUCTION_BY_P53_CLASS_MEDIATOR	2	0.72039	0.18506	0.72895			1	1
GO_ESTABLISHMENT_OF_PROTEIN_LOCALIZATION_TO_TELOMERE	2	0.72039	0.18506	0.72895			1	1
GO_CELLULAR_RESPONSE_TO_X_RAY	2	0.72039	0.18506	0.72895			1	1
GO_SIGNAL_TRANSDUCTION_INVOLVED_IN_CELL_CYCLE_CHECKPOINT	2	0.72039	0.18506	0.72895			1	1
GO_TELOMERASE_HOLOENZYME_COMPLEX_ASSEMBLY	2	0.72039	0.18506	0.72895			1	1
GO_SENSORY_SYSTEM_DEVELOPMENT	4	0.53642	0.18739	0.73083			1	3
GO_MITOCHONDRIAL_RESPIRATORY_CHAIN_COMPLEX_ASSEMBLY	1	0.9377	0.1308	0.73425			1	0
GO_MITOCHONDRIAL_MEMBRANE_PART	1	0.9377	0.1308	0.73425			1	0
GO_INNER_MITOCHONDRIAL_MEMBRANE_PROTEIN_COMPLEX	1	0.9377	0.1308	0.73425			1	0
GO_MITOCHONDRIAL_PROTEIN_COMPLEX	1	0.9377	0.1308	0.73425			1	0
GO_OXIDOREDUCTASE_ACTIVITY_ACTING_ON_NAD_P_H	1	0.9377	0.1308	0.73425			1	0
GO_OXIDOREDUCTASE_ACTIVITY_ACTING_ON_NAD_P_H_QUINONE_OR_SIMILAR_COMPOUND_AS_ACCEPTOR	1	0.9377	0.1308	0.73425			1	0
GO_MITOCHONDRIAL_ELECTRON_TRANSPORT_NADH_TO_UBIQUINONE	1	0.9377	0.1308	0.73425			1	0
GO_NADH_DEHYDROGENASE_COMPLEX_ASSEMBLY	1	0.9377	0.1308	0.73425			1	0
GO_ATP_SYNTHESIS_COUPLED_ELECTRON_TRANSPORT	1	0.9377	0.1308	0.73425			1	0
GO_MITOCHONDRIAL_RESPIRATORY_CHAIN_COMPLEX_I	1	0.9377	0.1308	0.73425			1	0
GO_RESPIRASOME	1	0.9377	0.1308	0.73425			1	0
GO_RESPIRATORY_CHAIN_COMPLEX	1	0.9377	0.1308	0.73425			1	0
GO_NADH_DEHYDROGENASE_ACTIVITY	1	0.9377	0.1308	0.73425			1	0
GO_POSITIVE_REGULATION_OF_DNA_REPLICATION	1	0.94098	0.12371	0.7356			1	0
GO_RESPONSE_TO_GROWTH_HORMONE	1	0.94098	0.12371	0.7356			1	0
GO_CELLULAR_RESPONSE_TO_CALCIUM_ION	1	0.94098	0.12371	0.7356			1	0
GO_REGULATION_OF_DNA_REPLICATION	1	0.94098	0.12371	0.7356			1	0
GO_BETA_CATENIN_DESTRUCTION_COMPLEX	1	0.94098	0.12371	0.7356			1	0
GO_S100_PROTEIN_BINDING	1	0.94098	0.12371	0.7356			1	0
GO_NUCLEAR_ENVELOPE_LUMEN	1	0.94098	0.12371	0.7356			1	0
GO_INTRINSIC_APOPTOTIC_SIGNALING_PATHWAY_IN_RESPONSE_TO_DNA_DAMAGE_BY_P53_CLASS_MEDIATOR	2	0.71711	0.19043	0.73838			1	1
GO_MITOCHONDRIAL_ENVELOPE	19	0.26505	0.1909	0.73843			9	10
GO_REGULATION_OF_PEPTIDYL_TYROSINE_PHOSPHORYLATION	6	0.43988	0.19545	0.74003			4	2
GO_PROTEIN_DNA_COMPLEX_SUBUNIT_ORGANIZATION	5	0.48505	0.19407	0.74516			3	2
GO_POSITIVE_REGULATION_OF_HEMOPOIESIS	7	0.41504	0.18693	0.74538			4	3
GO_REGULATION_OF_CELL_CYCLE_PHASE_TRANSITION	9	0.36779	0.17814	0.74642			5	4
GO_BLOOD_VESSEL_MORPHOGENESIS	12	0.32548	0.19105	0.74673			5	7
GO_LIVER_REGENERATION	2	0.72697	0.17368	0.74804			1	1
GO_PROTON_TRANSMEMBRANE_TRANSPORT	2	0.72697	0.17368	0.74804			1	1
GO_MICROTUBULE_ORGANIZING_CENTER	13	0.31286	0.17417	0.74848			3	10
GO_RESPONSE_TO_OXIDATIVE_STRESS	12	0.32384	0.19383	0.75087			5	7
GO_REGULATION_OF_CALCIUM_ION_TRANSMEMBRANE_TRANSPORT	2	0.72368	0.17991	0.75255			1	1
GO_REGULATION_OF_METAL_ION_TRANSPORT	2	0.72368	0.17991	0.75255			1	1
GO_REGULATION_OF_CALCIUM_ION_TRANSPORT	2	0.72368	0.17991	0.75255			1	1
GO_REGULATION_OF_CALCIUM_ION_TRANSPORT_INTO_CYTOSOL	2	0.72368	0.17991	0.75255			1	1
GO_CELLULAR_RESPONSE_TO_ANTIBIOTIC	6	0.4451	0.18394	0.75553			2	4
KEGG_ANTIGEN_PROCESSING_AND_PRESENTATION	3	0.6117	0.18828	0.75618			2	1
GO_MONOVALENT_INORGANIC_CATION_TRANSPORT	5	0.48223	0.1967	0.75642			3	2
GO_TUMOR_NECROSIS_FACTOR_MEDIATED_SIGNALING_PATHWAY	7	0.41416	0.1912	0.7569			4	3
GO_OUTER_MEMBRANE	8	0.38725	0.18195	0.75698			5	3
GO_MALE_SEX_DIFFERENTIATION	3	0.60269	0.20328	0.75739			2	1
GO_ATPASE_REGULATOR_ACTIVITY	1	0.94426	0.11602	0.75851			1	0
GO_MHC_CLASS_I_BIOSYNTHETIC_PROCESS	1	0.94426	0.11602	0.75851			1	0
GO_POSITIVE_REGULATION_OF_MHC_CLASS_I_BIOSYNTHETIC_PROCESS	1	0.94426	0.11602	0.75851			1	0
GO_NK_T_CELL_ACTIVATION	1	0.94426	0.11602	0.75851			1	0
GO_REGULATION_OF_NK_T_CELL_ACTIVATION	1	0.94426	0.11602	0.75851			1	0
GO_POSITIVE_REGULATION_OF_NK_T_CELL_ACTIVATION	1	0.94426	0.11602	0.75851			1	0
GO_ADENYL_NUCLEOTIDE_EXCHANGE_FACTOR_ACTIVITY	1	0.94426	0.11602	0.75851			1	0
GO_GAMETE_GENERATION	10	0.35024	0.18108	0.75865			4	6
GO_NEGATIVE_REGULATION_OF_RHO_PROTEIN_SIGNAL_TRANSDUCTION	2	0.72521	0.17454	0.75958			1	1
GO_EPITHELIAL_CELL_MORPHOGENESIS	2	0.72521	0.17454	0.75958			1	1
GO_ENDOTHELIAL_CELL_MORPHOGENESIS	2	0.72521	0.17454	0.75958			1	1
GO_CCR_CHEMOKINE_RECEPTOR_BINDING	1	0.93115	0.14132	0.76549			1	0
GO_CHEMOKINE_RECEPTOR_BINDING	1	0.93115	0.14132	0.76549			1	0
GO_CCR5_CHEMOKINE_RECEPTOR_BINDING	1	0.93115	0.14132	0.76549			1	0
GO_ARTERY_DEVELOPMENT	2	0.71053	0.19966	0.77268			1	1
GO_NEGATIVE_REGULATION_OF_CELL_CYCLE_PROCESS	5	0.47385	0.21296	0.78713			3	2
GO_NEGATIVE_REGULATION_OF_CELL_CYCLE_PHASE_TRANSITION	5	0.47385	0.21296	0.78713			3	2
GO_REGULATION_OF_ESTABLISHMENT_OF_PROTEIN_LOCALIZATION	20	0.25524	0.19497	0.78788			8	12
GO_PURINE_CONTAINING_COMPOUND_METABOLIC_PROCESS	4	0.51987	0.21708	0.80129			2	2
GO_POSITIVE_REGULATION_OF_TRANSPORTER_ACTIVITY	2	0.70724	0.20331	0.80379			1	1
GO_REGULATION_OF_DNA_METABOLIC_PROCESS	8	0.3744	0.20874	0.80451			4	4
GO_HISTONE_DEACETYLASE_BINDING	5	0.46709	0.22554	0.80529			3	2
GO_POSITIVE_REGULATION_OF_MYELOID_CELL_DIFFERENTIATION	4	0.514	0.22706	0.80634			3	1
GO_REGULATION_OF_MONOOXYGENASE_ACTIVITY	1	0.9082	0.18546	0.80646			1	0
GO_REGULATION_OF_OXIDOREDUCTASE_ACTIVITY	1	0.9082	0.18546	0.80646			1	0
GO_ERBB2_SIGNALING_PATHWAY	1	0.9082	0.18546	0.80646			1	0
GO_REGULATION_OF_NITRIC_OXIDE_SYNTHASE_ACTIVITY	1	0.9082	0.18546	0.80646			1	0
GO_PROTEIN_INSERTION_INTO_MEMBRANE	1	0.9082	0.18546	0.80646			1	0
GO_TAU_PROTEIN_BINDING	1	0.9082	0.18546	0.80646			1	0
GO_SCAFFOLD_PROTEIN_BINDING	1	0.9082	0.18546	0.80646			1	0
GO_MHC_CLASS_II_PROTEIN_COMPLEX_BINDING	1	0.9082	0.18546	0.80646			1	0
GO_DNA_POLYMERASE_BINDING	1	0.9082	0.18546	0.80646			1	0
GO_OUTER_MITOCHONDRIAL_MEMBRANE_ORGANIZATION	1	0.9082	0.18546	0.80646			1	0
GO_PROTEIN_INSERTION_INTO_MITOCHONDRIAL_OUTER_MEMBRANE	1	0.9082	0.18546	0.80646			1	0
GO_PROTEIN_INSERTION_INTO_MITOCHONDRIAL_MEMBRANE	1	0.9082	0.18546	0.80646			1	0
GO_CHAPERONE_MEDIATED_AUTOPHAGY	1	0.9082	0.18546	0.80646			1	0
GO_ESTABLISHMENT_OF_PROTEIN_LOCALIZATION_TO_MITOCHONDRIAL_MEMBRANE	1	0.9082	0.18546	0.80646			1	0
GO_REGULATION_OF_TAU_PROTEIN_KINASE_ACTIVITY	1	0.9082	0.18546	0.80646			1	0
GO_POSITIVE_REGULATION_OF_TAU_PROTEIN_KINASE_ACTIVITY	1	0.9082	0.18546	0.80646			1	0
GO_DENDRITE_TERMINUS	1	0.9082	0.18546	0.80646			1	0
GO_DENDRITIC_GROWTH_CONE	1	0.9082	0.18546	0.80646			1	0
GO_NITRIC_OXIDE_SYNTHASE_REGULATOR_ACTIVITY	1	0.9082	0.18546	0.80646			1	0
GO_TPR_DOMAIN_BINDING	1	0.9082	0.18546	0.80646			1	0
GO_NEGATIVE_REGULATION_OF_RESPONSE_TO_ENDOPLASMIC_RETICULUM_STRESS	1	0.91475	0.1723	0.8065			1	0
GO_MICROTUBULE_NUCLEATION	1	0.91475	0.1723	0.8065			1	0
GO_MITOTIC_SPINDLE_ASSEMBLY	1	0.91475	0.1723	0.8065			1	0
GO_REGULATION_OF_ENDOPLASMIC_RETICULUM_STRESS_INDUCED_INTRINSIC_APOPTOTIC_SIGNALING_PATHWAY	1	0.91475	0.1723	0.8065			1	0
GO_REGULATION_OF_INCLUSION_BODY_ASSEMBLY	1	0.91475	0.1723	0.8065			1	0
GO_NEGATIVE_REGULATION_OF_ENDOPLASMIC_RETICULUM_STRESS_INDUCED_INTRINSIC_APOPTOTIC_SIGNALING_PATHWAY	1	0.91475	0.1723	0.8065			1	0
GO_INTRINSIC_APOPTOTIC_SIGNALING_PATHWAY_IN_RESPONSE_TO_ENDOPLASMIC_RETICULUM_STRESS	1	0.91475	0.1723	0.8065			1	0
GO_AGGRESOME	1	0.91475	0.1723	0.8065			1	0
GO_CENTRIOLE	1	0.91475	0.1723	0.8065			1	0
GO_COP9_SIGNALOSOME	1	0.91475	0.1723	0.8065			1	0
GO_HEAT_SHOCK_PROTEIN_BINDING	1	0.91475	0.1723	0.8065			1	0
GO_MISFOLDED_PROTEIN_BINDING	1	0.91475	0.1723	0.8065			1	0
GO_HEAT_ACCLIMATION	1	0.91475	0.1723	0.8065			1	0
GO_REGULATION_OF_MICROTUBULE_NUCLEATION	1	0.91475	0.1723	0.8065			1	0
GO_REGULATION_OF_RIBONUCLEASE_ACTIVITY	1	0.91475	0.1723	0.8065			1	0
GO_INCLUSION_BODY_ASSEMBLY	1	0.91475	0.1723	0.8065			1	0
GO_NEGATIVE_REGULATION_OF_INCLUSION_BODY_ASSEMBLY	1	0.91475	0.1723	0.8065			1	0
GO_NEGATIVE_REGULATION_OF_MITOCHONDRIAL_OUTER_MEMBRANE_PERMEABILIZATION_INVOLVED_IN_APOPTOTIC_SIGNALING_PATHWAY	1	0.91475	0.1723	0.8065			1	0
GO_REGULATION_OF_MITOTIC_SPINDLE_ASSEMBLY	1	0.91475	0.1723	0.8065			1	0
GO_POSITIVE_REGULATION_OF_TUMOR_NECROSIS_FACTOR_MEDIATED_SIGNALING_PATHWAY	1	0.91475	0.1723	0.8065			1	0
GO_REGULATION_OF_RESPONSE_TO_ENDOPLASMIC_RETICULUM_STRESS	1	0.91475	0.1723	0.8065			1	0
GO_PROTEIN_FOLDING_CHAPERONE	1	0.91475	0.1723	0.8065			1	0
GO_C3HC4_TYPE_RING_FINGER_DOMAIN_BINDING	1	0.91475	0.1723	0.8065			1	0
GO_POSITIVE_REGULATION_OF_RESPONSE_TO_EXTERNAL_STIMULUS	6	0.43	0.2169	0.80786			2	4
GO_POSITIVE_REGULATION_OF_CELL_DEATH	24	0.23552	0.19952	0.81652			8	16
GO_NEURON_APOPTOTIC_PROCESS	7	0.40254	0.21707	0.8173			3	4
GO_BH_DOMAIN_BINDING	1	0.92131	0.16076	0.8181			1	0
GO_MICROTUBULE_CYTOSKELETON	23	0.23729	0.21244	0.8193			7	16
GO_NUCLEAR_PORE	3	0.59406	0.21993	0.81942			1	2
GO_CELLULAR_RESPONSE_TO_TOXIC_SUBSTANCE	7	0.39817	0.2256	0.82006			2	5
GO_PROTEIN_TRANSMEMBRANE_TRANSPORT	2	0.69737	0.21812	0.82105			1	1
GO_ROUGH_ENDOPLASMIC_RETICULUM_MEMBRANE	2	0.69737	0.21812	0.82105			1	1
GO_INTRACELLULAR_PROTEIN_TRANSMEMBRANE_TRANSPORT	2	0.69737	0.21812	0.82105			1	1
GO_POSITIVE_REGULATION_OF_CHEMOTAXIS	4	0.51543	0.2256	0.82668			2	2
GO_ENVELOPE	27	0.22423	0.20069	0.82821			13	14
GO_MITOCHONDRIAL_MEMBRANE_ORGANIZATION	3	0.5926	0.2204	0.82937			2	1
GO_TYPE_I_INTERFERON_PRODUCTION	7	0.40134	0.21973	0.83028			4	3
GO_REGULATION_OF_NUCLEOTIDE_BINDING_OLIGOMERIZATION_DOMAIN_CONTAINING_SIGNALING_PATHWAY	3	0.5916	0.22087	0.83059			2	1
GO_POSITIVE_REGULATION_OF_ADAPTIVE_IMMUNE_RESPONSE	4	0.50662	0.23923	0.83615			2	2
GO_REGULATION_OF_ALPHA_BETA_T_CELL_ACTIVATION	4	0.50662	0.23923	0.83615			2	2
GO_POLYOL_METABOLIC_PROCESS	1	0.90164	0.19923	0.83768			1	0
GO_INOSITOL_METABOLIC_PROCESS	1	0.90164	0.19923	0.83768			1	0
GO_REGULATION_OF_RESPIRATORY_GASEOUS_EXCHANGE	1	0.90164	0.19923	0.83768			1	0
GO_ORGANIC_HYDROXY_COMPOUND_TRANSMEMBRANE_TRANSPORTER_ACTIVITY	1	0.90164	0.19923	0.83768			1	0
GO_POLYOL_TRANSMEMBRANE_TRANSPORTER_ACTIVITY	1	0.90164	0.19923	0.83768			1	0
GO_CARBOHYDRATE_CATION_SYMPORTER_ACTIVITY	1	0.90164	0.19923	0.83768			1	0
GO_GLUCOSE_SODIUM_SYMPORTER_ACTIVITY	1	0.90164	0.19923	0.83768			1	0
GO_REGULATION_OF_TRANSCRIPTION_FROM_RNA_POLYMERASE_II_PROMOTER_IN_RESPONSE_TO_HYPOXIA	4	0.48868	0.26941	0.85008			3	1
GO_REGULATION_OF_PROTEIN_MODIFICATION_BY_SMALL_PROTEIN_CONJUGATION_OR_REMOVAL	11	0.3095	0.25798	0.85127			6	5
GO_NEGATIVE_REGULATION_OF_PRODUCTION_OF_MOLECULAR_MEDIATOR_OF_IMMUNE_RESPONSE	1	0.86885	0.26301	0.8525			1	0
GO_NEGATIVE_REGULATION_OF_LEUKOCYTE_MEDIATED_IMMUNITY	1	0.86885	0.26301	0.8525			1	0
GO_NEGATIVE_REGULATION_OF_CYTOKINE_PRODUCTION_INVOLVED_IN_IMMUNE_RESPONSE	1	0.86885	0.26301	0.8525			1	0
GO_NEGATIVE_REGULATION_OF_EPITHELIAL_TO_MESENCHYMAL_TRANSITION	1	0.86885	0.26301	0.8525			1	0
GO_PATHWAY_RESTRICTED_SMAD_PROTEIN_PHOSPHORYLATION	1	0.86885	0.26301	0.8525			1	0
GO_NEGATIVE_REGULATION_OF_CD4_POSITIVE_ALPHA_BETA_T_CELL_DIFFERENTIATION	1	0.86885	0.26301	0.8525			1	0
GO_ARTERY_MORPHOGENESIS	1	0.86885	0.26301	0.8525			1	0
GO_NEGATIVE_REGULATION_OF_PATHWAY_RESTRICTED_SMAD_PROTEIN_PHOSPHORYLATION	1	0.86885	0.26301	0.8525			1	0
GO_REGULATION_OF_T_CELL_CYTOKINE_PRODUCTION	1	0.86885	0.26301	0.8525			1	0
GO_NEGATIVE_REGULATION_OF_LYMPHOCYTE_MEDIATED_IMMUNITY	1	0.86885	0.26301	0.8525			1	0
GO_NEGATIVE_REGULATION_OF_T_CELL_MEDIATED_IMMUNITY	1	0.86885	0.26301	0.8525			1	0
GO_NEGATIVE_REGULATION_OF_ALPHA_BETA_T_CELL_ACTIVATION	1	0.86885	0.26301	0.8525			1	0
GO_NEGATIVE_REGULATION_OF_PEPTIDYL_SERINE_PHOSPHORYLATION	1	0.86885	0.26301	0.8525			1	0
GO_NEGATIVE_REGULATION_OF_ALPHA_BETA_T_CELL_DIFFERENTIATION	1	0.86885	0.26301	0.8525			1	0
GO_NEGATIVE_REGULATION_OF_CD4_POSITIVE_ALPHA_BETA_T_CELL_ACTIVATION	1	0.86885	0.26301	0.8525			1	0
GO_RESPONSE_TO_LAMINAR_FLUID_SHEAR_STRESS	1	0.86885	0.26301	0.8525			1	0
GO_TRANSFORMING_GROWTH_FACTOR_BETA_RECEPTOR_BINDING	1	0.86885	0.26301	0.8525			1	0
GO_T_CELL_CYTOKINE_PRODUCTION	1	0.86885	0.26301	0.8525			1	0
GO_NEGATIVE_REGULATION_OF_T_CELL_CYTOKINE_PRODUCTION	1	0.86885	0.26301	0.8525			1	0
GO_NEGATIVE_REGULATION_OF_TRANSCRIPTION_BY_COMPETITIVE_PROMOTER_BINDING	1	0.86885	0.26301	0.8525			1	0
GO_CELLULAR_PROTEIN_CONTAINING_COMPLEX_LOCALIZATION	1	0.86885	0.26301	0.8525			1	0
GO_NEGATIVE_REGULATION_OF_T_HELPER_CELL_DIFFERENTIATION	1	0.86885	0.26301	0.8525			1	0
GO_NEGATIVE_REGULATION_OF_UBIQUITIN_PROTEIN_TRANSFERASE_ACTIVITY	1	0.86885	0.26301	0.8525			1	0
GO_REGULATION_OF_VENTRICULAR_CARDIAC_MUSCLE_CELL_MEMBRANE_DEPOLARIZATION	1	0.86885	0.26301	0.8525			1	0
GO_NEGATIVE_REGULATION_OF_T_HELPER_17_CELL_DIFFERENTIATION	1	0.86885	0.26301	0.8525			1	0
GO_CATENIN_COMPLEX	1	0.86885	0.26301	0.8525			1	0
GO_TRANSFORMING_GROWTH_FACTOR_BETA_RECEPTOR_CYTOPLASMIC_MEDIATOR_ACTIVITY	1	0.86885	0.26301	0.8525			1	0
GO_TYPE_I_TRANSFORMING_GROWTH_FACTOR_BETA_RECEPTOR_BINDING	1	0.86885	0.26301	0.8525			1	0
GO_SECRETORY_GRANULE	25	0.21788	0.26242	0.85251			11	14
GO_ADENYL_NUCLEOTIDE_BINDING	43	0.17655	0.25849	0.85255			16	27
GO_RESPONSE_TO_TEMPERATURE_STIMULUS	12	0.30674	0.24321	0.853			5	7
GO_REGULATION_OF_MRNA_SPLICING_VIA_SPLICEOSOME	4	0.50378	0.24045	0.85428			3	1
GO_CELL_CYCLE_G2_M_PHASE_TRANSITION	6	0.42152	0.23574	0.85538			3	3
GO_T_CELL_MEDIATED_IMMUNITY	6	0.42056	0.23836	0.85549			3	3
GO_OTHER_ORGANISM	5	0.45654	0.24862	0.85589			3	2
GO_NUCLEOLUS	22	0.23538	0.22843	0.85606			8	14
KEGG_SMALL_CELL_LUNG_CANCER	1	0.89508	0.21219	0.85613			1	0
GO_REGULATION_OF_NECROTIC_CELL_DEATH	1	0.89508	0.21219	0.85613			1	0
GO_NEGATIVE_REGULATION_OF_NECROTIC_CELL_DEATH	1	0.89508	0.21219	0.85613			1	0
GO_REGULATION_OF_PROGRAMMED_NECROTIC_CELL_DEATH	1	0.89508	0.21219	0.85613			1	0
GO_NEGATIVE_REGULATION_OF_PROGRAMMED_NECROTIC_CELL_DEATH	1	0.89508	0.21219	0.85613			1	0
GO_ZYMOGEN_INHIBITION	1	0.89508	0.21219	0.85613			1	0
GO_INHIBITION_OF_CYSTEINE_TYPE_ENDOPEPTIDASE_ACTIVITY_INVOLVED_IN_APOPTOTIC_PROCESS	1	0.89508	0.21219	0.85613			1	0
GO_POSITIVE_REGULATION_OF_NUCLEOBASE_CONTAINING_COMPOUND_METABOLIC_PROCESS	9	0.34715	0.22932	0.85649			5	4
GO_ENDOPEPTIDASE_ACTIVITY	3	0.57756	0.24924	0.85653			0	3
GO_ESTABLISHMENT_OF_RNA_LOCALIZATION	9	0.34613	0.23424	0.857			4	5
GO_TRANSCRIPTION_COUPLED_NUCLEOTIDE_EXCISION_REPAIR	4	0.48344	0.27768	0.85922			2	2
GO_PROTEIN_LOCALIZATION_TO_CHROMOSOME	4	0.48344	0.27768	0.85922			2	2
GO_CHROMOSOME_TELOMERIC_REGION	4	0.48344	0.27768	0.85922			2	2
GO_NEGATIVE_REGULATION_OF_CELL_GROWTH	2	0.65789	0.28832	0.86081			1	1
GO_NEGATIVE_REGULATION_OF_GROWTH	2	0.65789	0.28832	0.86081			1	1
GO_TRNA_TRANSPORT	2	0.68092	0.24689	0.86163			1	1
GO_STRUCTURAL_CONSTITUENT_OF_NUCLEAR_PORE	2	0.68092	0.24689	0.86163			1	1
GO_NCRNA_EXPORT_FROM_NUCLEUS	2	0.68092	0.24689	0.86163			1	1
GO_NUCLEAR_EXPORT_SIGNAL_RECEPTOR_ACTIVITY	2	0.68092	0.24689	0.86163			1	1
GO_MOLECULAR_CARRIER_ACTIVITY	2	0.68092	0.24689	0.86163			1	1
GO_NUCLEOCYTOPLASMIC_CARRIER_ACTIVITY	2	0.68092	0.24689	0.86163			1	1
GO_RNA_SPLICING	9	0.33309	0.27241	0.86193			5	4
GO_LIGASE_ACTIVITY	7	0.38781	0.2512	0.86247			3	4
GO_REGULATION_OF_DNA_BINDING_TRANSCRIPTION_FACTOR_ACTIVITY	15	0.2646	0.28015	0.86251			7	8
GO_REGULATION_OF_PROTEOLYSIS	23	0.22956	0.24596	0.86268			10	13
GO_TRNA_METABOLIC_PROCESS	4	0.49125	0.2643	0.8628			3	1
GO_CATALYTIC_ACTIVITY_ACTING_ON_A_TRNA	4	0.49125	0.2643	0.8628			3	1
GO_SEXUAL_REPRODUCTION	12	0.2951	0.28117	0.86291			5	7
GO_NEGATIVE_REGULATION_OF_TRANSCRIPTION_REGULATORY_REGION_DNA_BINDING	1	0.8623	0.27819	0.86302			1	0
GO_ATP_BIOSYNTHETIC_PROCESS	1	0.8623	0.27819	0.86302			1	0
GO_REGULATION_OF_NIK_NF_KAPPAB_SIGNALING	1	0.8623	0.27819	0.86302			1	0
GO_REGULATION_OF_PROTON_TRANSPORT	1	0.8623	0.27819	0.86302			1	0
GO_REGULATION_OF_ATPASE_ACTIVITY	1	0.8623	0.27819	0.86302			1	0
GO_REGULATION_OF_TRANSCRIPTION_REGULATORY_REGION_DNA_BINDING	1	0.8623	0.27819	0.86302			1	0
GO_POSITIVE_REGULATION_OF_ATPASE_ACTIVITY	1	0.8623	0.27819	0.86302			1	0
GO_ACTIN_MONOMER_BINDING	1	0.8623	0.27819	0.86302			1	0
GO_CYTOPLASMIC_SEQUESTERING_OF_NF_KAPPAB	1	0.8623	0.27819	0.86302			1	0
GO_REGULATION_OF_NUCLEOTIDE_BIOSYNTHETIC_PROCESS	1	0.8623	0.27819	0.86302			1	0
GO_POSITIVE_REGULATION_OF_NUCLEOTIDE_BIOSYNTHETIC_PROCESS	1	0.8623	0.27819	0.86302			1	0
GO_POSITIVE_REGULATION_OF_ION_TRANSMEMBRANE_TRANSPORT	1	0.8623	0.27819	0.86302			1	0
GO_NEGATIVE_REGULATION_OF_NIK_NF_KAPPAB_SIGNALING	1	0.8623	0.27819	0.86302			1	0
GO_REGULATION_OF_RNA_POLYMERASE_II_REGULATORY_REGION_SEQUENCE_SPECIFIC_DNA_BINDING	1	0.8623	0.27819	0.86302			1	0
GO_NEGATIVE_REGULATION_OF_RNA_POLYMERASE_II_REGULATORY_REGION_SEQUENCE_SPECIFIC_DNA_BINDING	1	0.8623	0.27819	0.86302			1	0
GO_NEGATIVE_REGULATION_OF_INTERLEUKIN_8_SECRETION	1	0.8623	0.27819	0.86302			1	0
GO_REGULATION_OF_ATP_BIOSYNTHETIC_PROCESS	1	0.8623	0.27819	0.86302			1	0
GO_POSITIVE_REGULATION_OF_ATP_BIOSYNTHETIC_PROCESS	1	0.8623	0.27819	0.86302			1	0
GO_RECEPTOR_COMPLEX	6	0.41658	0.24882	0.86306			3	3
KEGG_RNA_DEGRADATION	1	0.87541	0.24843	0.86349			1	0
GO_POSITIVE_REGULATION_OF_INTERLEUKIN_12_PRODUCTION	1	0.87541	0.24843	0.86349			1	0
GO_IMMUNOGLOBULIN_PRODUCTION	1	0.87541	0.24843	0.86349			1	0
GO_SOMATIC_DIVERSIFICATION_OF_IMMUNE_RECEPTORS	1	0.87541	0.24843	0.86349			1	0
GO_POSITIVE_REGULATION_OF_RESPONSE_TO_TUMOR_CELL	1	0.87541	0.24843	0.86349			1	0
GO_IMMUNOGLOBULIN_PRODUCTION_INVOLVED_IN_IMMUNOGLOBULIN_MEDIATED_IMMUNE_RESPONSE	1	0.87541	0.24843	0.86349			1	0
GO_POSITIVE_REGULATION_OF_RESPONSE_TO_BIOTIC_STIMULUS	1	0.87541	0.24843	0.86349			1	0
GO_POSITIVE_REGULATION_OF_INTERLEUKIN_10_PRODUCTION	1	0.87541	0.24843	0.86349			1	0
GO_REGULATION_OF_RESPONSE_TO_TUMOR_CELL	1	0.87541	0.24843	0.86349			1	0
GO_SOMATIC_RECOMBINATION_OF_IMMUNOGLOBULIN_GENE_SEGMENTS	1	0.87541	0.24843	0.86349			1	0
GO_B_CELL_ACTIVATION_INVOLVED_IN_IMMUNE_RESPONSE	1	0.87541	0.24843	0.86349			1	0
GO_LIPOPOLYSACCHARIDE_BINDING	1	0.87541	0.24843	0.86349			1	0
GO_APOLIPOPROTEIN_BINDING	1	0.87541	0.24843	0.86349			1	0
GO_P53_BINDING	1	0.87541	0.24843	0.86349			1	0
GO_RESPONSE_TO_TUMOR_CELL	1	0.87541	0.24843	0.86349			1	0
GO_IMMUNE_RESPONSE_TO_TUMOR_CELL	1	0.87541	0.24843	0.86349			1	0
GO_SOMATIC_DIVERSIFICATION_OF_IMMUNE_RECEPTORS_VIA_GERMLINE_RECOMBINATION_WITHIN_A_SINGLE_LOCUS	1	0.87541	0.24843	0.86349			1	0
GO_INTERLEUKIN_10_PRODUCTION	1	0.87541	0.24843	0.86349			1	0
GO_PROTEIN_TRANSMEMBRANE_IMPORT_INTO_INTRACELLULAR_ORGANELLE	1	0.87541	0.24843	0.86349			1	0
GO_ISOTYPE_SWITCHING_TO_IGG_ISOTYPES	1	0.87541	0.24843	0.86349			1	0
GO_LIPOPOLYSACCHARIDE_RECEPTOR_COMPLEX	1	0.87541	0.24843	0.86349			1	0
GO_HIGH_DENSITY_LIPOPROTEIN_PARTICLE_BINDING	1	0.87541	0.24843	0.86349			1	0
GO_APOLIPOPROTEIN_A_I_BINDING	1	0.87541	0.24843	0.86349			1	0
GO_MACROPHAGE_ACTIVATION	4	0.49975	0.24921	0.86387			2	2
GO_MEMBRANE_LIPID_BIOSYNTHETIC_PROCESS	2	0.68007	0.2471	0.864			1	1
GO_POSITIVE_REGULATION_OF_RELEASE_OF_CYTOCHROME_C_FROM_MITOCHONDRIA	1	0.88852	0.22373	0.86528			1	0
GO_REGULATION_OF_RELEASE_OF_CYTOCHROME_C_FROM_MITOCHONDRIA	1	0.88852	0.22373	0.86528			1	0
GO_RELEASE_OF_CYTOCHROME_C_FROM_MITOCHONDRIA	1	0.88852	0.22373	0.86528			1	0
GO_TRAIL_BINDING	1	0.88852	0.22373	0.86528			1	0
GO_NUCLEAR_ENVELOPE	8	0.36551	0.23441	0.86555			4	4
GO_PHOSPHATIDYLINOSITOL_BIOSYNTHETIC_PROCESS	2	0.66776	0.26943	0.86603			0	2
GO_ESTABLISHMENT_OF_ENDOTHELIAL_INTESTINAL_BARRIER	1	0.8918	0.21948	0.8661			1	0
GO_POSITIVE_REGULATION_OF_PROTEIN_AUTOPHOSPHORYLATION	1	0.8918	0.21948	0.8661			1	0
GO_RECYCLING_ENDOSOME_MEMBRANE	1	0.8918	0.21948	0.8661			1	0
GO_PROTEIN_NEDDYLATION	1	0.85574	0.29196	0.86648			1	0
GO_CYTOPLASMIC_UBIQUITIN_LIGASE_COMPLEX	1	0.85574	0.29196	0.86648			1	0
GO_CUL4_RING_E3_UBIQUITIN_LIGASE_COMPLEX	1	0.85574	0.29196	0.86648			1	0
GO_NUCLEAR_UBIQUITIN_LIGASE_COMPLEX	1	0.85574	0.29196	0.86648			1	0
GO_CULLIN_FAMILY_PROTEIN_BINDING	1	0.85574	0.29196	0.86648			1	0
GO_SCF_COMPLEX_ASSEMBLY	1	0.85574	0.29196	0.86648			1	0
GO_VCB_COMPLEX	1	0.85574	0.29196	0.86648			1	0
GO_CUL2_RING_UBIQUITIN_LIGASE_COMPLEX	1	0.85574	0.29196	0.86648			1	0
GO_CUL4A_RING_E3_UBIQUITIN_LIGASE_COMPLEX	1	0.85574	0.29196	0.86648			1	0
GO_CUL4B_RING_E3_UBIQUITIN_LIGASE_COMPLEX	1	0.85574	0.29196	0.86648			1	0
GO_CUL5_RING_UBIQUITIN_LIGASE_COMPLEX	1	0.85574	0.29196	0.86648			1	0
GO_CUL7_RING_UBIQUITIN_LIGASE_COMPLEX	1	0.85574	0.29196	0.86648			1	0
GO_NEDD8_TRANSFERASE_ACTIVITY	1	0.85574	0.29196	0.86648			1	0
GO_MITOCHONDRIAL_PART	24	0.21994	0.27053	0.86805			11	13
GO_POLYSOMAL_RIBOSOME	1	0.85902	0.28589	0.86892			1	0
GO_CYTOPLASMIC_SIDE_OF_ENDOPLASMIC_RETICULUM_MEMBRANE	1	0.85902	0.28589	0.86892			1	0
GO_CYTOPLASMIC_SIDE_OF_ROUGH_ENDOPLASMIC_RETICULUM_MEMBRANE	1	0.85902	0.28589	0.86892			1	0
GO_DRUG_TRANSMEMBRANE_TRANSPORT	1	0.88525	0.2298	0.86952			1	0
GO_COFACTOR_TRANSMEMBRANE_TRANSPORTER_ACTIVITY	1	0.88525	0.2298	0.86952			1	0
GO_COENZYME_TRANSMEMBRANE_TRANSPORTER_ACTIVITY	1	0.88525	0.2298	0.86952			1	0
GO_NEGATIVE_REGULATION_OF_G_PROTEIN_COUPLED_RECEPTOR_SIGNALING_PATHWAY	2	0.67706	0.25204	0.87201			1	1
GO_POSITIVE_REGULATION_OF_CELLULAR_PROTEIN_LOCALIZATION	8	0.36242	0.24401	0.8721			3	5
GO_TUBULIN_DEACETYLATION	1	0.87213	0.25531	0.87341			1	0
GO_REGULATION_OF_TUBULIN_DEACETYLATION	1	0.87213	0.25531	0.87341			1	0
GO_NEGATIVE_REGULATION_OF_TUBULIN_DEACETYLATION	1	0.87213	0.25531	0.87341			1	0
GO_SEX_DIFFERENTIATION	8	0.35716	0.25444	0.87463			3	5
GO_PROTEIN_POLYMERIZATION	12	0.28654	0.30988	0.87663			4	8
GO_NEURON_DEATH	9	0.32401	0.30017	0.87773			3	6
GO_REGULATION_OF_DNA_BINDING	3	0.54125	0.3238	0.87818			2	1
GO_EYE_MORPHOGENESIS	3	0.54125	0.3238	0.87818			1	2
GO_ROOF_OF_MOUTH_DEVELOPMENT	3	0.54125	0.3238	0.87818			2	1
GO_ANTIGEN_PROCESSING_AND_PRESENTATION	5	0.42857	0.30894	0.87861			1	4
GO_TUBE_DEVELOPMENT	22	0.22075	0.29114	0.87888			7	15
GO_POSITIVE_REGULATION_OF_INTERFERON_BETA_PRODUCTION	1	0.83934	0.32193	0.87958			1	0
GO_POSITIVE_REGULATION_OF_INTERLEUKIN_6_SECRETION	1	0.83934	0.32193	0.87958			1	0
GO_CELLULAR_RESPONSE_TO_EXOGENOUS_DSRNA	1	0.83934	0.32193	0.87958			1	0
GO_CELLULAR_RESPONSE_TO_DSRNA	1	0.83934	0.32193	0.87958			1	0
GO_RESPONSE_TO_DSRNA	1	0.83934	0.32193	0.87958			1	0
GO_DETECTION_OF_VIRUS	1	0.83934	0.32193	0.87958			1	0
GO_INTERFERON_BETA_PRODUCTION	1	0.83934	0.32193	0.87958			1	0
GO_INTERFERON_BETA_SECRETION	1	0.83934	0.32193	0.87958			1	0
GO_MDA_5_SIGNALING_PATHWAY	1	0.83934	0.32193	0.87958			1	0
GO_INTERLEUKIN_6_SECRETION	1	0.83934	0.32193	0.87958			1	0
GO_TYPE_I_INTERFERON_SECRETION	1	0.83934	0.32193	0.87958			1	0
GO_POSITIVE_REGULATION_OF_TUMOR_NECROSIS_FACTOR_SECRETION	1	0.83934	0.32193	0.87958			1	0
GO_TUMOR_NECROSIS_FACTOR_SECRETION	1	0.83934	0.32193	0.87958			1	0
GO_VIRAL_LIFE_CYCLE	12	0.28692	0.30864	0.88024			6	6
GO_PEPTIDE_SECRETION	13	0.2745	0.31018	0.88062			4	9
GO_REGULATION_OF_PEPTIDE_SECRETION	13	0.2745	0.31018	0.88062			4	9
GO_CYTOKINE_SECRETION	5	0.42842	0.30894	0.88119			3	2
GO_CELLULAR_RESPONSE_TO_HEAT	9	0.32303	0.30364	0.88158			4	5
GO_POSITIVE_REGULATION_OF_DENDRITE_MORPHOGENESIS	2	0.64474	0.31151	0.88192			0	2
GO_REGULATION_OF_DENDRITIC_SPINE_MORPHOGENESIS	2	0.64474	0.31151	0.88192			0	2
GO_POSITIVE_REGULATION_OF_DENDRITIC_SPINE_MORPHOGENESIS	2	0.64474	0.31151	0.88192			0	2
GO_GLUTAMATE_RECEPTOR_SIGNALING_PATHWAY	2	0.64474	0.31151	0.88192			1	1
GO_AXONAL_GROWTH_CONE	2	0.64474	0.31151	0.88192			1	1
GO_RAS_GUANYL_NUCLEOTIDE_EXCHANGE_FACTOR_ACTIVITY	2	0.64474	0.31151	0.88192			1	1
GO_PROTEIN_TYROSINE_KINASE_BINDING	2	0.64474	0.31151	0.88192			1	1
GO_DENDRITIC_SPINE_MORPHOGENESIS	2	0.64474	0.31151	0.88192			0	2
GO_SPECIFIC_GRANULE	4	0.4702	0.31127	0.88207			1	3
GO_INTERLEUKIN_21_MEDIATED_SIGNALING_PATHWAY	1	0.83607	0.3282	0.88213			1	0
GO_INTERLEUKIN_23_MEDIATED_SIGNALING_PATHWAY	1	0.83607	0.3282	0.88213			1	0
GO_INTERLEUKIN_35_MEDIATED_SIGNALING_PATHWAY	1	0.83607	0.3282	0.88213			1	0
GO_REGULATION_OF_T_CELL_ACTIVATION	10	0.30851	0.30871	0.88233			5	5
GO_LIPOPROTEIN_BIOSYNTHETIC_PROCESS	2	0.63816	0.3231	0.88283			0	2
GO_CYTOPLASMIC_TRANSLATION	4	0.49608	0.25651	0.88364			3	1
GO_REGULATION_OF_PROTEIN_TARGETING_TO_MEMBRANE	2	0.65132	0.29927	0.88367			1	1
GO_POSITIVE_REGULATION_OF_PROTEIN_TARGETING_TO_MEMBRANE	2	0.65132	0.29927	0.88367			1	1
GO_GDP_BINDING	2	0.65132	0.29927	0.88367			1	1
GO_TRANSLATIONAL_INITIATION	8	0.34948	0.27983	0.88373			5	3
GO_PROTEIN_IMPORT	7	0.36867	0.30187	0.88415			4	3
GO_NEGATIVE_REGULATION_OF_ACTIN_FILAMENT_BUNDLE_ASSEMBLY	2	0.67065	0.26406	0.88451			1	1
GO_BASAL_PART_OF_CELL	2	0.67065	0.26406	0.88451			1	1
GO_REGULATION_OF_EXTRINSIC_APOPTOTIC_SIGNALING_PATHWAY_VIA_DEATH_DOMAIN_RECEPTORS	4	0.47439	0.2974	0.88495			2	2
GO_EXTRINSIC_APOPTOTIC_SIGNALING_PATHWAY_VIA_DEATH_DOMAIN_RECEPTORS	4	0.47439	0.2974	0.88495			2	2
GO_NEGATIVE_REGULATION_OF_VASCULATURE_DEVELOPMENT	4	0.49611	0.25651	0.88508			2	2
GO_REGULATION_OF_INTRINSIC_APOPTOTIC_SIGNALING_PATHWAY_IN_RESPONSE_TO_DNA_DAMAGE_BY_P53_CLASS_MEDIATOR	1	0.84918	0.30553	0.88514			1	0
GO_REGULATION_OF_INTRINSIC_APOPTOTIC_SIGNALING_PATHWAY_IN_RESPONSE_TO_DNA_DAMAGE	1	0.84918	0.30553	0.88514			1	0
GO_REGULATION_OF_INTRINSIC_APOPTOTIC_SIGNALING_PATHWAY_BY_P53_CLASS_MEDIATOR	1	0.84918	0.30553	0.88514			1	0
GO_POSITIVE_REGULATION_OF_INTRINSIC_APOPTOTIC_SIGNALING_PATHWAY	1	0.84918	0.30553	0.88514			1	0
GO_DNA_DAMAGE_RESPONSE_SIGNAL_TRANSDUCTION_RESULTING_IN_TRANSCRIPTION	1	0.84918	0.30553	0.88514			1	0
GO_POSITIVE_REGULATION_OF_INTRINSIC_APOPTOTIC_SIGNALING_PATHWAY_IN_RESPONSE_TO_DNA_DAMAGE	1	0.84918	0.30553	0.88514			1	0
GO_POSITIVE_REGULATION_OF_INTRINSIC_APOPTOTIC_SIGNALING_PATHWAY_BY_P53_CLASS_MEDIATOR	1	0.84918	0.30553	0.88514			1	0
GO_MRNA_5_UTR_BINDING	1	0.84918	0.30553	0.88514			1	0
GO_REGULATION_OF_PEPTIDASE_ACTIVITY	13	0.28897	0.2456	0.88521			5	8
GO_LEUKOCYTE_MEDIATED_CYTOTOXICITY	1	0.87869	0.24236	0.88523			1	0
GO_POSITIVE_REGULATION_OF_T_CELL_MEDIATED_CYTOTOXICITY	1	0.87869	0.24236	0.88523			1	0
GO_REGULATION_OF_T_CELL_MEDIATED_CYTOTOXICITY	1	0.87869	0.24236	0.88523			1	0
GO_POSITIVE_REGULATION_OF_CELL_KILLING	1	0.87869	0.24236	0.88523			1	0
GO_CELL_KILLING	1	0.87869	0.24236	0.88523			1	0
GO_REGULATION_OF_CELL_KILLING	1	0.87869	0.24236	0.88523			1	0
GO_MHC_PROTEIN_BINDING	1	0.87869	0.24236	0.88523			1	0
GO_T_CELL_MEDIATED_CYTOTOXICITY	1	0.87869	0.24236	0.88523			1	0
GO_MHC_CLASS_IB_PROTEIN_BINDING	1	0.87869	0.24236	0.88523			1	0
GO_G_PROTEIN_COUPLED_RECEPTOR_BINDING	4	0.49539	0.25724	0.88599			3	1
GO_POSTREPLICATION_REPAIR	5	0.42193	0.32547	0.88633			3	2
GO_POSITIVE_REGULATION_OF_CATALYTIC_ACTIVITY	34	0.18823	0.28877	0.88649			15	19
GO_PHOSPHOTYROSINE_RESIDUE_BINDING	1	0.88197	0.23669	0.88655			1	0
GO_REGULATION_OF_DNA_TEMPLATED_TRANSCRIPTION_IN_RESPONSE_TO_STRESS	6	0.41294	0.25929	0.88664			4	2
GO_DEVELOPMENTAL_PROCESS_INVOLVED_IN_REPRODUCTION	13	0.27183	0.32224	0.88676			4	9
GO_NEGATIVE_REGULATION_OF_IMMUNE_RESPONSE	3	0.54524	0.31442	0.88718			2	1
GO_LYSOSOMAL_LUMEN	5	0.43249	0.29924	0.88734			3	2
GO_T_CELL_RECEPTOR_SIGNALING_PATHWAY	7	0.3612	0.3256	0.88735			3	4
GO_DNA_GEOMETRIC_CHANGE	6	0.41225	0.26138	0.88736			4	2
GO_CARDIOVASCULAR_SYSTEM_DEVELOPMENT	14	0.26945	0.28835	0.88754			5	9
GO_REGULATION_OF_VASCULOGENESIS	1	0.82623	0.34845	0.88796			1	0
GO_NEGATIVE_REGULATION_OF_CALCIUM_ION_DEPENDENT_EXOCYTOSIS	1	0.82623	0.34845	0.88796			1	0
GO_NEGATIVE_REGULATION_OF_EXOCYTOSIS	1	0.82623	0.34845	0.88796			1	0
GO_NEGATIVE_REGULATION_OF_REGULATED_SECRETORY_PATHWAY	1	0.82623	0.34845	0.88796			1	0
GO_RESPONSE_TO_NERVE_GROWTH_FACTOR	1	0.82623	0.34845	0.88796			1	0
GO_NEGATIVE_REGULATION_OF_NEUROTRANSMITTER_TRANSPORT	1	0.82623	0.34845	0.88796			1	0
GO_NEGATIVE_REGULATION_OF_SYNAPTIC_TRANSMISSION	1	0.82623	0.34845	0.88796			1	0
GO_NEGATIVE_REGULATION_OF_NEUROTRANSMITTER_SECRETION	1	0.82623	0.34845	0.88796			1	0
GO_GLUCOSE_IMPORT	1	0.82623	0.34845	0.88796			1	0
GO_COLLAGEN_BIOSYNTHETIC_PROCESS	1	0.82623	0.34845	0.88796			1	0
GO_REGULATION_OF_COLLAGEN_BIOSYNTHETIC_PROCESS	1	0.82623	0.34845	0.88796			1	0
GO_NEGATIVE_REGULATION_OF_COLLAGEN_BIOSYNTHETIC_PROCESS	1	0.82623	0.34845	0.88796			1	0
GO_NERVE_GROWTH_FACTOR_SIGNALING_PATHWAY	1	0.82623	0.34845	0.88796			1	0
GO_REGULATION_OF_FC_RECEPTOR_MEDIATED_STIMULATORY_SIGNALING_PATHWAY	1	0.82623	0.34845	0.88796			1	0
GO_POSITIVE_REGULATION_OF_FC_RECEPTOR_MEDIATED_STIMULATORY_SIGNALING_PATHWAY	1	0.82623	0.34845	0.88796			1	0
GO_RECEPTOR_LOCALIZATION_TO_SYNAPSE	1	0.82623	0.34845	0.88796			1	0
GO_REGULATION_OF_NEUROTRANSMITTER_RECEPTOR_LOCALIZATION_TO_POSTSYNAPTIC_SPECIALIZATION_MEMBRANE	1	0.82623	0.34845	0.88796			1	0
GO_NEUROTRANSMITTER_RECEPTOR_LOCALIZATION_TO_POSTSYNAPTIC_SPECIALIZATION_MEMBRANE	1	0.82623	0.34845	0.88796			1	0
GO_REGULATION_OF_RECEPTOR_LOCALIZATION_TO_SYNAPSE	1	0.82623	0.34845	0.88796			1	0
GO_NEGATIVE_REGULATION_OF_SYNAPTIC_VESICLE_TRANSPORT	1	0.82623	0.34845	0.88796			1	0
GO_PROTEIN_LOCALIZATION_TO_POSTSYNAPTIC_MEMBRANE	1	0.82623	0.34845	0.88796			1	0
GO_REGULATION_OF_FC_GAMMA_RECEPTOR_SIGNALING_PATHWAY_INVOLVED_IN_PHAGOCYTOSIS	1	0.82623	0.34845	0.88796			1	0
GO_POSITIVE_REGULATION_OF_FC_GAMMA_RECEPTOR_SIGNALING_PATHWAY_INVOLVED_IN_PHAGOCYTOSIS	1	0.82623	0.34845	0.88796			1	0
GO_NEGATIVE_REGULATION_OF_SYNAPTIC_VESICLE_EXOCYTOSIS	1	0.82623	0.34845	0.88796			1	0
GO_POSITIVE_REGULATION_OF_VASCULOGENESIS	1	0.82623	0.34845	0.88796			1	0
GO_GUANYL_NUCLEOTIDE_EXCHANGE_FACTOR_COMPLEX	1	0.82623	0.34845	0.88796			1	0
GO_RAP_GUANYL_NUCLEOTIDE_EXCHANGE_FACTOR_ACTIVITY	1	0.82623	0.34845	0.88796			1	0
GO_CILIARY_BASAL_BODY_PLASMA_MEMBRANE_DOCKING	2	0.63158	0.33748	0.88817			1	1
GO_FACE_DEVELOPMENT	2	0.64747	0.30421	0.88846			1	1
GO_HEAD_MORPHOGENESIS	2	0.64747	0.30421	0.88846			1	1
GO_FACE_MORPHOGENESIS	2	0.64747	0.30421	0.88846			1	1
GO_ORGANELLE_MEMBRANE_FUSION	2	0.67105	0.26406	0.88855			1	1
GO_ORGANELLE_FUSION	2	0.67105	0.26406	0.88855			1	1
GO_LYMPHOCYTE_APOPTOTIC_PROCESS	2	0.64486	0.30507	0.88859			1	1
GO_T_CELL_APOPTOTIC_PROCESS	2	0.64486	0.30507	0.88859			1	1
GO_PROTEIN_DIMERIZATION_ACTIVITY	22	0.21674	0.31091	0.8888			9	13
GO_SPECIFIC_GRANULE_MEMBRANE	2	0.64803	0.30421	0.88951			1	1
GO_TERTIARY_GRANULE_MEMBRANE	2	0.64803	0.30421	0.88951			1	1
GO_HISTONE_UBIQUITINATION	1	0.8459	0.3112	0.89198			1	0
GO_PROTEIN_K63_LINKED_UBIQUITINATION	1	0.8459	0.3112	0.89198			1	0
GO_REGULATION_OF_HISTONE_UBIQUITINATION	1	0.8459	0.3112	0.89198			1	0
GO_POSITIVE_REGULATION_OF_UBIQUITIN_PROTEIN_TRANSFERASE_ACTIVITY	1	0.8459	0.3112	0.89198			1	0
GO_UBIQUITIN_CONJUGATING_ENZYME_COMPLEX	1	0.8459	0.3112	0.89198			1	0
GO_AMEBOIDAL_TYPE_CELL_MIGRATION	10	0.30719	0.31502	0.89462			4	6
GO_SUBSTRATE_ADHESION_DEPENDENT_CELL_SPREADING	2	0.62784	0.34285	0.89542			1	1
GO_ORGANIC_CYCLIC_COMPOUND_CATABOLIC_PROCESS	19	0.23182	0.32998	0.89596			10	9
GO_PROTEIN_LOCALIZATION_TO_MITOCHONDRION	4	0.46167	0.32806	0.89673			3	1
GO_PROTEIN_TARGETING_TO_MITOCHONDRION	4	0.46167	0.32806	0.89673			3	1
GO_MULTICELLULAR_ORGANISM_REPRODUCTION	13	0.27044	0.32746	0.89726			4	9
GO_MOLECULAR_FUNCTION_REGULATOR	27	0.20111	0.33592	0.89768			10	17
GO_NEGATIVE_REGULATION_OF_MOLECULAR_FUNCTION	26	0.20269	0.32336	0.89813			9	17
GO_REGULATION_OF_PROTEIN_TYROSINE_KINASE_ACTIVITY	3	0.53135	0.34467	0.89872			2	1
KEGG_VASOPRESSIN_REGULATED_WATER_REABSORPTION	2	0.62829	0.34242	0.89888			0	2
GO_PROTEIN_HOMODIMERIZATION_ACTIVITY	15	0.25182	0.32706	0.899			7	8
KEGG_CELL_ADHESION_MOLECULES_CAMS	1	0.81967	0.36161	0.8997			1	0
GO_POSITIVE_REGULATION_OF_INTERLEUKIN_8_SECRETION	1	0.81967	0.36161	0.8997			1	0
GO_HETEROTYPIC_CELL_CELL_ADHESION	1	0.81967	0.36161	0.8997			1	0
GO_PHOSPHATIDYLSERINE_BINDING	2	0.62521	0.34457	0.90078			1	1
GO_MODIFIED_AMINO_ACID_BINDING	2	0.62521	0.34457	0.90078			1	1
GO_REGULATION_OF_PROTEIN_LOCALIZATION_TO_CELL_PERIPHERY	3	0.52805	0.35334	0.90277			2	1
GO_REGULATION_OF_CHEMOTAXIS	5	0.35927	0.50144	0.90455			2	3
GO_MULTI_ORGANISM_REPRODUCTIVE_PROCESS	16	0.23328	0.39327	0.90494			5	11
GO_NUCLEOLAR_PART	6	0.36501	0.40241	0.90497			3	3
GO_FIBRILLAR_CENTER	6	0.36501	0.40241	0.90497			3	3
GO_REGULATION_OF_CELLULAR_RESPONSE_TO_DRUG	3	0.52581	0.35522	0.90503			1	2
GO_GROWTH_FACTOR_RECEPTOR_BINDING	2	0.59236	0.41627	0.90513			1	1
GO_REGULATION_OF_TUMOR_NECROSIS_FACTOR_MEDIATED_SIGNALING_PATHWAY	5	0.3593	0.50144	0.90515			2	3
GO_NEGATIVE_REGULATION_OF_DNA_BINDING_TRANSCRIPTION_FACTOR_ACTIVITY	10	0.26014	0.52342	0.90522			4	6
GO_NEGATIVE_REGULATION_OF_CELL_DEVELOPMENT	2	0.53947	0.53542	0.90532			1	1
GO_NEGATIVE_REGULATION_OF_GLIOGENESIS	2	0.53947	0.53542	0.90532			1	1
GO_NEGATIVE_REGULATION_OF_NERVOUS_SYSTEM_DEVELOPMENT	2	0.53947	0.53542	0.90532			1	1
GO_OLFACTORY_LOBE_DEVELOPMENT	2	0.53947	0.53542	0.90532			1	1
GO_BONE_MORPHOGENESIS	2	0.53947	0.53542	0.90532			1	1
GO_LENS_MORPHOGENESIS_IN_CAMERA_TYPE_EYE	2	0.53947	0.53542	0.90532			0	2
GO_RETINA_DEVELOPMENT_IN_CAMERA_TYPE_EYE	2	0.53947	0.53542	0.90532			0	2
GO_CAMERA_TYPE_EYE_MORPHOGENESIS	2	0.53947	0.53542	0.90532			0	2
GO_REGULATION_OF_ACTIVIN_RECEPTOR_SIGNALING_PATHWAY	2	0.53947	0.53542	0.90532			1	1
GO_LENS_DEVELOPMENT_IN_CAMERA_TYPE_EYE	2	0.53947	0.53542	0.90532			0	2
GO_CELLULAR_RESPONSE_TO_OXIDATIVE_STRESS	9	0.30071	0.39358	0.90555			3	6
KEGG_PROTEASOME	1	0.77705	0.44159	0.90559			1	0
GO_POSITIVE_REGULATION_OF_DNA_TEMPLATED_TRANSCRIPTION_INITIATION	1	0.77705	0.44159	0.90559			1	0
GO_POSITIVE_REGULATION_OF_TRANSCRIPTION_INITIATION_FROM_RNA_POLYMERASE_II_PROMOTER	1	0.77705	0.44159	0.90559			1	0
GO_REGULATION_OF_RNA_POLYMERASE_II_TRANSCRIPTIONAL_PREINITIATION_COMPLEX_ASSEMBLY	1	0.77705	0.44159	0.90559			1	0
GO_INNATE_IMMUNE_RESPONSE_ACTIVATING_CELL_SURFACE_RECEPTOR_SIGNALING_PATHWAY	1	0.77705	0.44159	0.90559			1	0
GO_ANTIGEN_PROCESSING_AND_PRESENTATION_OF_PEPTIDE_ANTIGEN_VIA_MHC_CLASS_I	1	0.77705	0.44159	0.90559			1	0
GO_REGULATION_OF_DNA_TEMPLATED_TRANSCRIPTION_INITIATION	1	0.77705	0.44159	0.90559			1	0
GO_DNA_RECOMBINATION	7	0.30807	0.5136	0.90559			3	4
GO_ANTIGEN_PROCESSING_AND_PRESENTATION_OF_EXOGENOUS_PEPTIDE_ANTIGEN_VIA_MHC_CLASS_I	1	0.77705	0.44159	0.90559			1	0
GO_REGULATION_OF_CELLULAR_AMINO_ACID_METABOLIC_PROCESS	1	0.77705	0.44159	0.90559			1	0
GO_REGULATION_OF_TRANSCRIPTION_INITIATION_FROM_RNA_POLYMERASE_II_PROMOTER	1	0.77705	0.44159	0.90559			1	0
GO_PROTEASOME_REGULATORY_PARTICLE_BASE_SUBCOMPLEX	1	0.77705	0.44159	0.90559			1	0
GO_PROTEASOME_ACCESSORY_COMPLEX	1	0.77705	0.44159	0.90559			1	0
GO_TBP_CLASS_PROTEIN_BINDING	1	0.77705	0.44159	0.90559			1	0
GO_POSITIVE_REGULATION_OF_RNA_POLYMERASE_II_TRANSCRIPTIONAL_PREINITIATION_COMPLEX_ASSEMBLY	1	0.77705	0.44159	0.90559			1	0
GO_RNA_POLYMERASE_II_PREINITIATION_COMPLEX_ASSEMBLY	1	0.77705	0.44159	0.90559			1	0
GO_TRANSCRIPTION_PREINITIATION_COMPLEX_ASSEMBLY	1	0.77705	0.44159	0.90559			1	0
GO_PEPTIDASE_COMPLEX	1	0.77705	0.44159	0.90559			1	0
GO_ENDOPEPTIDASE_COMPLEX	1	0.77705	0.44159	0.90559			1	0
GO_PROTEASOME_ACTIVATING_ATPASE_ACTIVITY	1	0.77705	0.44159	0.90559			1	0
GO_POSITIVE_REGULATION_OF_EPITHELIAL_CELL_MIGRATION	5	0.35978	0.50092	0.90564			2	3
KEGG_NOD_LIKE_RECEPTOR_SIGNALING_PATHWAY	5	0.41621	0.33858	0.90572			3	2
GO_POSITIVE_REGULATION_OF_CELL_CELL_ADHESION	10	0.30118	0.33393	0.90634			4	6
GO_HOMEOSTATIC_PROCESS	37	0.17616	0.33091	0.90656			15	22
GO_MODIFICATION_OF_MORPHOLOGY_OR_PHYSIOLOGY_OF_OTHER_ORGANISM	1	0.81639	0.36769	0.90681			1	0
GO_MODULATION_OF_MOLECULAR_FUNCTION_IN_OTHER_ORGANISM	1	0.81639	0.36769	0.90681			1	0
GO_MODIFICATION_OF_MORPHOLOGY_OR_PHYSIOLOGY_OF_OTHER_ORGANISM_INVOLVED_IN_SYMBIOTIC_INTERACTION	1	0.81639	0.36769	0.90681			1	0
GO_MODULATION_BY_HOST_OF_SYMBIONT_MOLECULAR_FUNCTION	1	0.81639	0.36769	0.90681			1	0
GO_REGULATION_OF_ACTIN_FILAMENT_BUNDLE_ASSEMBLY	4	0.39458	0.52032	0.90833			1	3
GO_REGULATION_OF_ACTOMYOSIN_STRUCTURE_ORGANIZATION	4	0.39458	0.52032	0.90833			1	3
GO_SINGLE_FERTILIZATION	1	0.74098	0.51407	0.90835			1	0
GO_REGULATION_OF_ESTABLISHMENT_OF_PROTEIN_LOCALIZATION_TO_CHROMOSOME	1	0.74098	0.51407	0.90835			1	0
GO_POSITIVE_REGULATION_OF_PROTEIN_LOCALIZATION_TO_NUCLEUS	1	0.74098	0.51407	0.90835			1	0
GO_SPERM_EGG_RECOGNITION	1	0.74098	0.51407	0.90835			1	0
GO_TOXIN_TRANSPORT	1	0.74098	0.51407	0.90835			1	0
GO_REGULATION_OF_PROTEIN_LOCALIZATION_TO_CHROMOSOME_TELOMERIC_REGION	1	0.74098	0.51407	0.90835			1	0
GO_REGULATION_OF_PROTEIN_LOCALIZATION_TO_NUCLEUS	1	0.74098	0.51407	0.90835			1	0
GO_CELL_CELL_RECOGNITION	1	0.74098	0.51407	0.90835			1	0
GO_BINDING_OF_SPERM_TO_ZONA_PELLUCIDA	1	0.74098	0.51407	0.90835			1	0
GO_NUCLEAR_HETEROCHROMATIN	1	0.74098	0.51407	0.90835			1	0
GO_HETEROCHROMATIN	1	0.74098	0.51407	0.90835			1	0
GO_PERICENTRIOLAR_MATERIAL	1	0.74098	0.51407	0.90835			1	0
GO_TUBULIN_COMPLEX_ASSEMBLY	1	0.74098	0.51407	0.90835			1	0
GO_MYELOID_CELL_APOPTOTIC_PROCESS	1	0.74098	0.51407	0.90835			1	0
GO_TRANSLOCATION_OF_MOLECULES_INTO_HOST	1	0.74098	0.51407	0.90835			1	0
GO_MACROPHAGE_APOPTOTIC_PROCESS	1	0.74098	0.51407	0.90835			1	0
GO_SCARNA_LOCALIZATION_TO_CAJAL_BODY	1	0.74098	0.51407	0.90835			1	0
GO_TELOMERASE_RNA_LOCALIZATION	1	0.74098	0.51407	0.90835			1	0
GO_POSITIVE_REGULATION_OF_ESTABLISHMENT_OF_PROTEIN_LOCALIZATION_TO_TELOMERE	1	0.74098	0.51407	0.90835			1	0
GO_POSITIVE_REGULATION_OF_TELOMERASE_RNA_LOCALIZATION_TO_CAJAL_BODY	1	0.74098	0.51407	0.90835			1	0
GO_PROTEIN_LOCALIZATION_TO_NUCLEOPLASM	1	0.74098	0.51407	0.90835			1	0
GO_REGULATION_OF_MACROPHAGE_APOPTOTIC_PROCESS	1	0.74098	0.51407	0.90835			1	0
GO_ZONA_PELLUCIDA_RECEPTOR_COMPLEX	1	0.74098	0.51407	0.90835			1	0
GO_CHAPERONIN_CONTAINING_T_COMPLEX	1	0.74098	0.51407	0.90835			1	0
GO_CHAPERONE_COMPLEX	1	0.74098	0.51407	0.90835			1	0
GO_NEURAL_RETINA_DEVELOPMENT	1	0.71475	0.56469	0.90891			0	1
GO_EMBRYONIC_CAMERA_TYPE_EYE_MORPHOGENESIS	1	0.71475	0.56469	0.90891			0	1
GO_RETINA_LAYER_FORMATION	1	0.71475	0.56469	0.90891			0	1
GO_EMBRYONIC_EYE_MORPHOGENESIS	1	0.71475	0.56469	0.90891			0	1
GO_DEFINITIVE_HEMOPOIESIS	1	0.71475	0.56469	0.90891			0	1
GO_EMBRYONIC_CAMERA_TYPE_EYE_DEVELOPMENT	1	0.71475	0.56469	0.90891			0	1
GO_RETINA_MORPHOGENESIS_IN_CAMERA_TYPE_EYE	1	0.71475	0.56469	0.90891			0	1
GO_EMBRYONIC_RETINA_MORPHOGENESIS_IN_CAMERA_TYPE_EYE	1	0.71475	0.56469	0.90891			0	1
GO_IRIS_MORPHOGENESIS	1	0.71475	0.56469	0.90891			0	1
GO_INACTIVATION_OF_MAPK_ACTIVITY	2	0.5494	0.51009	0.9093			1	1
GO_PROTEIN_TYROSINE_SERINE_THREONINE_PHOSPHATASE_ACTIVITY	2	0.5494	0.51009	0.9093			1	1
GO_PROTEIN_TYROSINE_PHOSPHATASE_ACTIVITY	2	0.5494	0.51009	0.9093			1	1
GO_MAP_KINASE_PHOSPHATASE_ACTIVITY	2	0.5494	0.51009	0.9093			1	1
GO_PEPTIDYL_TYROSINE_DEPHOSPHORYLATION	2	0.5494	0.51009	0.9093			1	1
GO_REGULATION_OF_RECEPTOR_SIGNALING_PATHWAY_VIA_STAT	2	0.56478	0.4766	0.9093			1	1
GO_POSITIVE_REGULATION_OF_RECEPTOR_SIGNALING_PATHWAY_VIA_STAT	2	0.56478	0.4766	0.9093			1	1
GO_LEADING_EDGE_MEMBRANE	7	0.33779	0.41147	0.90951			0	7
GO_RUFFLE	7	0.33779	0.41147	0.90951			1	6
GO_POSITIVE_REGULATION_OF_INTRACELLULAR_TRANSPORT	5	0.3588	0.50695	0.90954			2	3
GO_PROTEIN_PHOSPHORYLATION	43	0.15093	0.47864	0.90965			15	28
GO_PLATELET_ACTIVATION	3	0.47774	0.47315	0.90974			2	1
GO_RESPONSE_TO_OXYGEN_CONTAINING_COMPOUND	35	0.15741	0.51086	0.90993			10	25
GO_CYTOPLASMIC_STRESS_GRANULE	1	0.70164	0.59445	0.90996			0	1
GO_EXTRACELLULAR_MATRIX_DISASSEMBLY	2	0.56579	0.4766	0.91006			0	2
GO_RESPONSE_TO_MERCURY_ION	2	0.56579	0.4766	0.91006			1	1
GO_REGULATION_OF_RESPONSE_TO_STRESS	37	0.1671	0.40988	0.91009			17	20
GO_REGULATION_OF_PROTEASOMAL_UBIQUITIN_DEPENDENT_PROTEIN_CATABOLIC_PROCESS	6	0.33722	0.49032	0.91035			3	3
GO_EMBRYONIC_HEMOPOIESIS	1	0.70492	0.58757	0.91084			0	1
GO_POSITIVE_REGULATION_OF_HISTONE_H3_K4_METHYLATION	1	0.70492	0.58757	0.91084			0	1
GO_HISTONE_H3_K9_MODIFICATION	1	0.70492	0.58757	0.91084			0	1
GO_REGULATION_OF_DNA_METHYLATION	1	0.70492	0.58757	0.91084			0	1
GO_POSITIVE_REGULATION_OF_HISTONE_METHYLATION	1	0.70492	0.58757	0.91084			0	1
GO_REGULATION_OF_HISTONE_H3_K9_ACETYLATION	1	0.70492	0.58757	0.91084			0	1
GO_LYSINE_ACETYLATED_HISTONE_BINDING	1	0.70492	0.58757	0.91084			0	1
GO_CAMERA_TYPE_EYE_DEVELOPMENT	3	0.53465	0.33529	0.91084			0	3
GO_HISTONE_H3_K9_ACETYLATION	1	0.70492	0.58757	0.91084			0	1
GO_HISTONE_H3_K14_ACETYLATION	1	0.70492	0.58757	0.91084			0	1
GO_REGULATION_OF_HISTONE_H3_K14_ACETYLATION	1	0.70492	0.58757	0.91084			0	1
GO_POSITIVE_REGULATION_OF_CELLULAR_RESPONSE_TO_DRUG	1	0.70492	0.58757	0.91084			0	1
GO_AT_DNA_BINDING	1	0.70492	0.58757	0.91084			0	1
GO_NEGATIVE_REGULATION_OF_TRANSPORT	10	0.25843	0.52913	0.91092			4	6
GO_CYTOSKELETAL_PROTEIN_BINDING	23	0.1997	0.40428	0.91094			8	15
GO_EPITHELIAL_CELL_APOPTOTIC_PROCESS	8	0.29404	0.50071	0.91104			2	6
GO_FERTILIZATION	2	0.54605	0.52147	0.91105			1	1
GO_NEGATIVE_REGULATION_OF_ENDOTHELIAL_CELL_PROLIFERATION	2	0.53593	0.54358	0.91127			1	1
GO_RESPONSE_TO_FLUID_SHEAR_STRESS	4	0.39325	0.52665	0.91142			2	2
GO_PROTEIN_HOMOOLIGOMERIZATION	4	0.40066	0.50475	0.91158			1	3
GO_REGULATION_OF_ORGANELLE_ASSEMBLY	5	0.39521	0.40205	0.91164			2	3
GO_POSITIVE_REGULATION_OF_CYTOSKELETON_ORGANIZATION	7	0.30839	0.51253	0.9118			2	5
GO_POSITIVE_REGULATION_OF_SUPRAMOLECULAR_FIBER_ORGANIZATION	7	0.30839	0.51253	0.9118			2	5
GO_NEGATIVE_REGULATION_OF_AUTOPHAGY	3	0.49819	0.42227	0.91182			1	2
GO_POSITIVE_REGULATION_OF_ORGANELLE_ASSEMBLY	3	0.45215	0.54537	0.91186			1	2
GO_NEGATIVE_REGULATION_OF_PEPTIDE_SECRETION	4	0.39735	0.5157	0.91211			1	3
GO_NEGATIVE_REGULATION_OF_TYPE_I_INTERFERON_PRODUCTION	4	0.39735	0.5157	0.91211			2	2
GO_REGULATION_OF_RESPONSE_TO_BIOTIC_STIMULUS	4	0.39735	0.5157	0.91211			2	2
GO_HYDROLASE_ACTIVITY_ACTING_ON_GLYCOSYL_BONDS	4	0.41496	0.45972	0.91214			2	2
GO_HYDROLASE_ACTIVITY_HYDROLYZING_O_GLYCOSYL_COMPOUNDS	4	0.41496	0.45972	0.91214			2	2
GO_RIBONUCLEOPROTEIN_COMPLEX_BINDING	4	0.39934	0.50694	0.91217			2	2
GO_TELOMERE_CAPPING	1	0.71803	0.56023	0.91245			0	1
GO_PHOSPHATIDYLINOSITOL_3_PHOSPHATE_BIOSYNTHETIC_PROCESS	1	0.71803	0.56023	0.91245			0	1
GO_MITOTIC_G2_M_TRANSITION_CHECKPOINT	1	0.71803	0.56023	0.91245			0	1
GO_NEGATIVE_REGULATION_OF_CHROMOSOME_SEGREGATION	1	0.71803	0.56023	0.91245			0	1
GO_CELLULAR_RESPONSE_TO_RETINOIC_ACID	1	0.71803	0.56023	0.91245			0	1
GO_DNA_CATABOLIC_PROCESS	1	0.71803	0.56023	0.91245			0	1
GO_NEGATIVE_REGULATION_OF_TOR_SIGNALING	1	0.71803	0.56023	0.91245			0	1
GO_MITOTIC_G2_DNA_DAMAGE_CHECKPOINT	1	0.71803	0.56023	0.91245			0	1
GO_NEGATIVE_REGULATION_OF_B_CELL_PROLIFERATION	1	0.71803	0.56023	0.91245			0	1
GO_REPLICATIVE_SENESCENCE	1	0.71803	0.56023	0.91245			0	1
GO_HISTONE_MRNA_METABOLIC_PROCESS	1	0.71803	0.56023	0.91245			0	1
GO_HISTONE_MRNA_CATABOLIC_PROCESS	1	0.71803	0.56023	0.91245			0	1
GO_MEIOTIC_CELL_CYCLE_PROCESS	1	0.71803	0.56023	0.91245			0	1
GO_RESPONSE_TO_RETINOIC_ACID	1	0.71803	0.56023	0.91245			0	1
GO_NEGATIVE_REGULATION_OF_NUCLEAR_DIVISION	1	0.71803	0.56023	0.91245			0	1
GO_G2_DNA_DAMAGE_CHECKPOINT	1	0.71803	0.56023	0.91245			0	1
GO_REGULATION_OF_TELOMERE_CAPPING	1	0.71803	0.56023	0.91245			0	1
GO_PHOSPHATIDYLINOSITOL_KINASE_ACTIVITY	1	0.71803	0.56023	0.91245			0	1
GO_PHOSPHATIDYLINOSITOL_3_KINASE_ACTIVITY	1	0.71803	0.56023	0.91245			0	1
GO_LEUKOCYTE_ACTIVATION_INVOLVED_IN_INFLAMMATORY_RESPONSE	1	0.71803	0.56023	0.91245			0	1
GO_DNA_DAMAGE_INDUCED_PROTEIN_PHOSPHORYLATION	1	0.71803	0.56023	0.91245			0	1
GO_POSITIVE_REGULATION_OF_HISTONE_PHOSPHORYLATION	1	0.71803	0.56023	0.91245			0	1
GO_HOMOLOGOUS_RECOMBINATION	1	0.71803	0.56023	0.91245			0	1
GO_PEPTIDYL_SERINE_AUTOPHOSPHORYLATION	1	0.71803	0.56023	0.91245			0	1
GO_METAPHASE_ANAPHASE_TRANSITION_OF_CELL_CYCLE	1	0.71803	0.56023	0.91245			0	1
GO_GLIAL_CELL_ACTIVATION	1	0.71803	0.56023	0.91245			0	1
GO_MEIOSIS_I_CELL_CYCLE_PROCESS	1	0.71803	0.56023	0.91245			0	1
GO_CELLULAR_RESPONSE_TO_NITROSATIVE_STRESS	1	0.71803	0.56023	0.91245			0	1
GO_SIGNAL_TRANSDUCTION_INVOLVED_IN_G2_DNA_DAMAGE_CHECKPOINT	1	0.71803	0.56023	0.91245			0	1
GO_NEUROINFLAMMATORY_RESPONSE	1	0.71803	0.56023	0.91245			0	1
GO_REGULATION_OF_NEUROINFLAMMATORY_RESPONSE	1	0.71803	0.56023	0.91245			0	1
GO_NEGATIVE_REGULATION_OF_METAPHASE_ANAPHASE_TRANSITION_OF_CELL_CYCLE	1	0.71803	0.56023	0.91245			0	1
GO_REGULATION_OF_DNA_CATABOLIC_PROCESS	1	0.71803	0.56023	0.91245			0	1
GO_POSITIVE_REGULATION_OF_DNA_CATABOLIC_PROCESS	1	0.71803	0.56023	0.91245			0	1
GO_REGULATION_OF_MICROGLIAL_CELL_ACTIVATION	1	0.71803	0.56023	0.91245			0	1
GO_NEGATIVE_REGULATION_OF_TORC1_SIGNALING	1	0.71803	0.56023	0.91245			0	1
GO_NEGATIVE_REGULATION_OF_TELOMERE_CAPPING	1	0.71803	0.56023	0.91245			0	1
GO_PEPTIDYL_AMINO_ACID_MODIFICATION	31	0.16511	0.51863	0.91275			10	21
GO_TRANSFERASE_ACTIVITY_TRANSFERRING_PHOSPHORUS_CONTAINING_GROUPS	16	0.21351	0.51748	0.91296			2	14
GO_VASCULOGENESIS	4	0.39959	0.50621	0.91324			2	2
GO_POSITIVE_REGULATION_OF_CELLULAR_COMPONENT_ORGANIZATION	46	0.14152	0.5469	0.91353			14	32
KEGG_PROTEIN_EXPORT	1	0.69508	0.60539	0.91361			0	1
KEGG_VIBRIO_CHOLERAE_INFECTION	1	0.69508	0.60539	0.91361			0	1
GO_ENDOPLASMIC_RETICULUM_ORGANIZATION	1	0.69508	0.60539	0.91361			0	1
GO_MACROMOLECULE_TRANSMEMBRANE_TRANSPORTER_ACTIVITY	1	0.69508	0.60539	0.91361			0	1
GO_SRP_DEPENDENT_COTRANSLATIONAL_PROTEIN_TARGETING_TO_MEMBRANE_TRANSLOCATION	1	0.69508	0.60539	0.91361			0	1
GO_POSTTRANSLATIONAL_PROTEIN_TARGETING_TO_ENDOPLASMIC_RETICULUM_MEMBRANE	1	0.69508	0.60539	0.91361			0	1
GO_POSTTRANSLATIONAL_PROTEIN_TARGETING_TO_MEMBRANE_TRANSLOCATION	1	0.69508	0.60539	0.91361			0	1
GO_PRONEPHROS_DEVELOPMENT	1	0.69508	0.60539	0.91361			0	1
GO_TRANSLOCON_COMPLEX	1	0.69508	0.60539	0.91361			0	1
GO_PEPTIDE_TRANSMEMBRANE_TRANSPORTER_ACTIVITY	1	0.69508	0.60539	0.91361			0	1
GO_ALTERNATIVE_MRNA_SPLICING_VIA_SPLICEOSOME	3	0.47525	0.48253	0.91367			2	1
GO_RIBONUCLEOPROTEIN_COMPLEX_SUBUNIT_ORGANIZATION	3	0.47525	0.48253	0.91367			1	2
GO_CERAMIDE_CATABOLIC_PROCESS	1	0.7377	0.52237	0.9137			1	0
GO_GLYCOLIPID_CATABOLIC_PROCESS	1	0.7377	0.52237	0.9137			1	0
GO_LIPOSACCHARIDE_METABOLIC_PROCESS	1	0.7377	0.52237	0.9137			1	0
GO_GLYCOSYLCERAMIDE_CATABOLIC_PROCESS	1	0.7377	0.52237	0.9137			1	0
GO_MONONUCLEAR_CELL_DIFFERENTIATION	2	0.53172	0.55496	0.91372			1	1
GO_REGULATION_OF_RHO_PROTEIN_SIGNAL_TRANSDUCTION	5	0.35395	0.52295	0.91386			1	4
GO_RHO_PROTEIN_SIGNAL_TRANSDUCTION	5	0.35395	0.52295	0.91386			1	4
GO_INTRACELLULAR_TRANSPORT	43	0.14416	0.5345	0.91388			18	25
GO_REGULATION_OF_PODOSOME_ASSEMBLY	2	0.54389	0.52276	0.9139			1	1
GO_PODOSOME_ASSEMBLY	2	0.54389	0.52276	0.9139			1	1
GO_CAVEOLA	3	0.45772	0.52591	0.91391			1	2
GO_PEPTIDE_METABOLIC_PROCESS	3	0.44884	0.55381	0.914			1	2
GO_OVULATION_CYCLE_PROCESS	2	0.59564	0.41112	0.91401			1	1
GO_NEGATIVE_REGULATION_OF_MITOTIC_CELL_CYCLE	6	0.3461	0.46599	0.91403			3	3
GO_APOPTOTIC_CELL_CLEARANCE	3	0.45821	0.52497	0.91439			1	2
GO_CORONARY_VASCULATURE_DEVELOPMENT	1	0.7082	0.57866	0.9144			0	1
GO_LOW_DENSITY_LIPOPROTEIN_PARTICLE_CLEARANCE	1	0.7082	0.57866	0.9144			0	1
GO_AORTA_DEVELOPMENT	1	0.7082	0.57866	0.9144			0	1
GO_PLASMA_LIPOPROTEIN_PARTICLE_CLEARANCE	1	0.7082	0.57866	0.9144			0	1
GO_REGULATION_OF_DEFENSE_RESPONSE_TO_VIRUS_BY_VIRUS	1	0.7082	0.57866	0.9144			0	1
GO_PROTEIN_TRANSPORT_WITHIN_LIPID_BILAYER	1	0.7082	0.57866	0.9144			0	1
GO_POSTSYNAPTIC_NEUROTRANSMITTER_RECEPTOR_INTERNALIZATION	1	0.7082	0.57866	0.9144			0	1
GO_NEUROTRANSMITTER_RECEPTOR_INTERNALIZATION	1	0.7082	0.57866	0.9144			0	1
GO_PROTEIN_TRANSPORT_WITHIN_PLASMA_MEMBRANE	1	0.7082	0.57866	0.9144			0	1
GO_T_CELL_MIGRATION	1	0.71148	0.57178	0.91444			0	1
GO_LYMPHOCYTE_MIGRATION	1	0.71148	0.57178	0.91444			0	1
GO_FILOPODIUM	1	0.71148	0.57178	0.91444			0	1
GO_MICROVILLUS	1	0.71148	0.57178	0.91444			0	1
GO_ACTIN_BASED_CELL_PROJECTION	1	0.71148	0.57178	0.91444			0	1
GO_TOLL_LIKE_RECEPTOR_SIGNALING_PATHWAY	6	0.36682	0.39456	0.91455			4	2
GO_RNA_POLYMERASE_ACTIVITY	2	0.5625	0.48411	0.91473			0	2
GO_NUCLEOTIDYLTRANSFERASE_ACTIVITY	2	0.5625	0.48411	0.91473			0	2
GO_HOMEOSTASIS_OF_NUMBER_OF_CELLS	8	0.3193	0.3859	0.91479			4	4
GO_LOCALIZATION_WITHIN_MEMBRANE	4	0.39217	0.5286	0.91482			2	2
GO_NEGATIVE_REGULATION_OF_ENDOTHELIAL_CELL_APOPTOTIC_PROCESS	2	0.53013	0.55646	0.91489			1	1
GO_NEGATIVE_REGULATION_OF_PEPTIDYL_TYROSINE_PHOSPHORYLATION	2	0.52961	0.56204	0.91505			1	1
GO_RESPONSE_TO_ANTIBIOTIC	10	0.28737	0.397	0.91509			3	7
GO_REGULATION_OF_CELL_CYCLE_G1_S_PHASE_TRANSITION	4	0.39284	0.52762	0.91515			2	2
GO_INTERLEUKIN_23_PRODUCTION	2	0.58943	0.42121	0.91541			1	1
GO_POSITIVE_REGULATION_OF_INTERLEUKIN_23_PRODUCTION	2	0.58943	0.42121	0.91541			1	1
GO_NEGATIVE_REGULATION_OF_ESTABLISHMENT_OF_PROTEIN_LOCALIZATION	5	0.39867	0.39392	0.91543			2	3
GO_NEGATIVE_REGULATION_OF_SECRETION	5	0.39867	0.39392	0.91543			2	3
GO_EPITHELIAL_CELL_DIFFERENTIATION	10	0.25787	0.53303	0.91544			4	6
GO_NEGATIVE_REGULATION_OF_CHROMOSOME_ORGANIZATION	5	0.35548	0.5198	0.91638			1	4
GO_PROTEIN_C_TERMINUS_BINDING	5	0.35548	0.5198	0.91638			1	4
GO_REGULATION_OF_VASCULATURE_DEVELOPMENT	8	0.30054	0.47334	0.91647			3	5
GO_PROTEIN_KINASE_ACTIVITY	12	0.26718	0.38364	0.91689			2	10
GO_HOMOTYPIC_CELL_CELL_ADHESION	1	0.77049	0.45353	0.9169			1	0
GO_PLATELET_AGGREGATION	1	0.77049	0.45353	0.9169			1	0
GO_NUCLEOSIDE_TRIPHOSPHATE_METABOLIC_PROCESS	2	0.53289	0.55367	0.91692			1	1
GO_ATP_METABOLIC_PROCESS	2	0.53289	0.55367	0.91692			1	1
GO_POSITIVE_REGULATION_OF_ENDOTHELIAL_CELL_APOPTOTIC_PROCESS	2	0.62108	0.35831	0.917			1	1
GO_RESPONSE_TO_TUMOR_NECROSIS_FACTOR	11	0.26102	0.47098	0.91713			5	6
GO_LOW_DENSITY_LIPOPROTEIN_PARTICLE_RECEPTOR_CATABOLIC_PROCESS	2	0.62171	0.35809	0.91715			0	2
GO_NEGATIVE_REGULATION_OF_RNA_SPLICING	1	0.78033	0.4343	0.91724			1	0
GO_NEGATIVE_REGULATION_OF_MRNA_SPLICING_VIA_SPLICEOSOME	1	0.78033	0.4343	0.91724			1	0
GO_CAJAL_BODY	1	0.78033	0.4343	0.91724			1	0
GO_MIRNA_BINDING	1	0.78033	0.4343	0.91724			1	0
GO_PRIMARY_MIRNA_PROCESSING	1	0.78033	0.4343	0.91724			1	0
GO_NEGATIVE_REGULATION_OF_MRNA_PROCESSING	1	0.78033	0.4343	0.91724			1	0
GO_NEGATIVE_REGULATION_OF_RNA_METABOLIC_PROCESS	1	0.78033	0.4343	0.91724			1	0
GO_PRODUCTION_OF_SMALL_RNA_INVOLVED_IN_GENE_SILENCING_BY_RNA	1	0.78033	0.4343	0.91724			1	0
GO_REGULATORY_RNA_BINDING	1	0.78033	0.4343	0.91724			1	0
GO_PRE_MRNA_INTRONIC_BINDING	1	0.78033	0.4343	0.91724			1	0
GO_N6_METHYLADENOSINE_CONTAINING_RNA_BINDING	1	0.78033	0.4343	0.91724			1	0
GO_ENDOCYTIC_VESICLE	11	0.26133	0.46521	0.91733			5	6
GO_MRNA_METABOLIC_PROCESS	9	0.2693	0.54251	0.91747			4	5
GO_VACUOLAR_LUMEN	6	0.36101	0.41444	0.918			3	3
KEGG_EPITHELIAL_CELL_SIGNALING_IN_HELICOBACTER_PYLORI_INFECTION	2	0.62111	0.35831	0.91802			1	1
GO_POSTTRANSCRIPTIONAL_REGULATION_OF_GENE_EXPRESSION	19	0.20729	0.47166	0.91805			9	10
GO_VESICLE_LUMEN	16	0.23122	0.4046	0.91821			7	9
KEGG_TOLL_LIKE_RECEPTOR_SIGNALING_PATHWAY	1	0.73443	0.52966	0.91837			1	0
GO_RESPONSE_TO_INTERFERON_BETA	1	0.73443	0.52966	0.91837			1	0
GO_REGULATION_OF_TYPE_I_INTERFERON_MEDIATED_SIGNALING_PATHWAY	1	0.73443	0.52966	0.91837			1	0
GO_INTERFERON_RECEPTOR_ACTIVITY	1	0.73443	0.52966	0.91837			1	0
GO_PROTEIN_HETERODIMERIZATION_ACTIVITY	6	0.34527	0.46625	0.91874			3	3
GO_BODY_MORPHOGENESIS	3	0.44697	0.55662	0.9196			1	2
GO_DNA_DEALKYLATION	1	0.78689	0.42276	0.9198			1	0
GO_PYRIMIDINE_CONTAINING_COMPOUND_CATABOLIC_PROCESS	1	0.78689	0.42276	0.9198			1	0
GO_PYRIMIDINE_RIBONUCLEOSIDE_CATABOLIC_PROCESS	1	0.78689	0.42276	0.9198			1	0
GO_DNA_DEMETHYLATION	1	0.78689	0.42276	0.9198			1	0
GO_PYRIMIDINE_NUCLEOSIDE_CATABOLIC_PROCESS	1	0.78689	0.42276	0.9198			1	0
GO_HYDROLASE_ACTIVITY_ACTING_ON_CARBON_NITROGEN_BUT_NOT_PEPTIDE_BONDS_IN_CYCLIC_AMIDINES	1	0.78689	0.42276	0.9198			1	0
GO_DEAMINASE_ACTIVITY	1	0.78689	0.42276	0.9198			1	0
GO_REGULATION_OF_TRANSPOSITION	1	0.78689	0.42276	0.9198			1	0
GO_BASE_CONVERSION_OR_SUBSTITUTION_EDITING	1	0.78689	0.42276	0.9198			1	0
GO_CYTIDINE_TO_URIDINE_EDITING	1	0.78689	0.42276	0.9198			1	0
GO_TRANSPOSITION	1	0.78689	0.42276	0.9198			1	0
GO_SINGLE_STRANDED_VIRAL_RNA_REPLICATION_VIA_DOUBLE_STRANDED_DNA_INTERMEDIATE	1	0.78689	0.42276	0.9198			1	0
GO_VIRAL_RNA_GENOME_REPLICATION	1	0.78689	0.42276	0.9198			1	0
GO_DNA_DEAMINATION	1	0.78689	0.42276	0.9198			1	0
GO_NEGATIVE_REGULATION_OF_SINGLE_STRANDED_VIRAL_RNA_REPLICATION_VIA_DOUBLE_STRANDED_DNA_INTERMEDIATE	1	0.78689	0.42276	0.9198			1	0
GO_DNA_CYTOSINE_DEAMINATION	1	0.78689	0.42276	0.9198			1	0
GO_CYTIDINE_DEAMINASE_ACTIVITY	1	0.78689	0.42276	0.9198			1	0
GO_SEMAPHORIN_PLEXIN_SIGNALING_PATHWAY	2	0.58568	0.42722	0.92033			1	1
GO_CHAPERONE_BINDING	4	0.41827	0.44974	0.92075			3	1
GO_POTASSIUM_ION_TRANSPORT	1	0.74426	0.5078	0.92076			1	0
GO_REGULATION_OF_T_CELL_RECEPTOR_SIGNALING_PATHWAY	1	0.74426	0.5078	0.92076			1	0
GO_REGULATION_OF_ANTIGEN_RECEPTOR_MEDIATED_SIGNALING_PATHWAY	1	0.74426	0.5078	0.92076			1	0
GO_CALCIUM_MEDIATED_SIGNALING_USING_INTRACELLULAR_CALCIUM_SOURCE	1	0.74426	0.5078	0.92076			1	0
GO_RESPONSE_TO_COPPER_ION	1	0.74426	0.5078	0.92076			1	0
GO_NEGATIVE_REGULATION_OF_T_CELL_RECEPTOR_SIGNALING_PATHWAY	1	0.74426	0.5078	0.92076			1	0
GO_POSITIVE_REGULATION_OF_PROTEIN_TYROSINE_KINASE_ACTIVITY	1	0.74426	0.5078	0.92076			1	0
GO_REGULATION_OF_SYNAPTIC_PLASTICITY	1	0.74426	0.5078	0.92076			1	0
GO_CALCIUM_ION_IMPORT	1	0.74426	0.5078	0.92076			1	0
GO_REGULATION_OF_CALCIUM_ION_IMPORT	1	0.74426	0.5078	0.92076			1	0
GO_NEGATIVE_REGULATION_OF_CELL_PROJECTION_ORGANIZATION	1	0.74426	0.5078	0.92076			1	0
GO_LONG_TERM_SYNAPTIC_POTENTIATION	1	0.74426	0.5078	0.92076			1	0
GO_REGULATION_OF_LONG_TERM_SYNAPTIC_POTENTIATION	1	0.74426	0.5078	0.92076			1	0
GO_NEGATIVE_REGULATION_OF_ANTIGEN_RECEPTOR_MEDIATED_SIGNALING_PATHWAY	1	0.74426	0.5078	0.92076			1	0
GO_COPPER_ION_HOMEOSTASIS	1	0.74426	0.5078	0.92076			1	0
GO_CELLULAR_TRANSITION_METAL_ION_HOMEOSTASIS	1	0.74426	0.5078	0.92076			1	0
GO_CELLULAR_COPPER_ION_HOMEOSTASIS	1	0.74426	0.5078	0.92076			1	0
GO_NEGATIVE_REGULATION_OF_INTERLEUKIN_17_PRODUCTION	1	0.74426	0.5078	0.92076			1	0
GO_REGULATION_OF_POTASSIUM_ION_TRANSPORT	1	0.74426	0.5078	0.92076			1	0
GO_CALCIUM_ION_IMPORT_INTO_CYTOSOL	1	0.74426	0.5078	0.92076			1	0
GO_ANCHORED_COMPONENT_OF_EXTERNAL_SIDE_OF_PLASMA_MEMBRANE	1	0.74426	0.5078	0.92076			1	0
GO_INTRINSIC_COMPONENT_OF_EXTERNAL_SIDE_OF_PLASMA_MEMBRANE	1	0.74426	0.5078	0.92076			1	0
GO_COPPER_ION_BINDING	1	0.74426	0.5078	0.92076			1	0
GO_REGULATION_OF_ANION_CHANNEL_ACTIVITY	1	0.74426	0.5078	0.92076			1	0
GO_INTERLEUKIN_17_PRODUCTION	1	0.74426	0.5078	0.92076			1	0
GO_NEGATIVE_REGULATION_OF_ACTIVATED_T_CELL_PROLIFERATION	1	0.74426	0.5078	0.92076			1	0
GO_ACTIVATED_T_CELL_PROLIFERATION	1	0.74426	0.5078	0.92076			1	0
GO_CELLULAR_RESPONSE_TO_COPPER_ION	1	0.74426	0.5078	0.92076			1	0
GO_MODULATION_OF_AGE_RELATED_BEHAVIORAL_DECLINE	1	0.74426	0.5078	0.92076			1	0
GO_INORGANIC_ION_IMPORT_ACROSS_PLASMA_MEMBRANE	1	0.74426	0.5078	0.92076			1	0
GO_NEGATIVE_REGULATION_OF_LONG_TERM_SYNAPTIC_POTENTIATION	1	0.74426	0.5078	0.92076			1	0
GO_REGULATION_OF_GLUTAMATE_RECEPTOR_SIGNALING_PATHWAY	1	0.74426	0.5078	0.92076			1	0
GO_REGULATION_OF_DENDRITIC_SPINE_MAINTENANCE	1	0.74426	0.5078	0.92076			1	0
GO_REGULATION_OF_PROTEIN_LOCALIZATION_TO_PLASMA_MEMBRANE	1	0.74426	0.5078	0.92076			1	0
GO_RESPONSE_TO_AMYLOID_BETA	1	0.74426	0.5078	0.92076			1	0
GO_NEGATIVE_REGULATION_OF_SYNAPSE_ORGANIZATION	1	0.74426	0.5078	0.92076			1	0
GO_REGULATION_OF_CHLORIDE_TRANSPORT	1	0.74426	0.5078	0.92076			1	0
GO_AMYLOID_BETA_BINDING	1	0.74426	0.5078	0.92076			1	0
GO_TYPE_5_METABOTROPIC_GLUTAMATE_RECEPTOR_BINDING	1	0.74426	0.5078	0.92076			1	0
GO_G_PROTEIN_COUPLED_GLUTAMATE_RECEPTOR_BINDING	1	0.74426	0.5078	0.92076			1	0
GO_ATP_DEPENDENT_PROTEIN_BINDING	1	0.74426	0.5078	0.92076			1	0
GO_CUPROUS_ION_BINDING	1	0.74426	0.5078	0.92076			1	0
GO_REGULATION_OF_T_HELPER_CELL_DIFFERENTIATION	3	0.50495	0.40727	0.92077			1	2
GO_REGULATION_OF_ALPHA_BETA_T_CELL_DIFFERENTIATION	3	0.50495	0.40727	0.92077			1	2
GO_REGULATION_OF_CD4_POSITIVE_ALPHA_BETA_T_CELL_ACTIVATION	3	0.50495	0.40727	0.92077			1	2
GO_REGULATION_OF_T_CELL_DIFFERENTIATION	3	0.50495	0.40727	0.92077			1	2
GO_POSITIVE_REGULATION_OF_LYMPHOCYTE_DIFFERENTIATION	3	0.50495	0.40727	0.92077			1	2
GO_NEGATIVE_REGULATION_OF_LEUKOCYTE_DIFFERENTIATION	3	0.50495	0.40727	0.92077			2	1
GO_POSITIVE_REGULATION_OF_ALPHA_BETA_T_CELL_ACTIVATION	3	0.50495	0.40727	0.92077			1	2
GO_NEGATIVE_REGULATION_OF_LYMPHOCYTE_DIFFERENTIATION	3	0.50495	0.40727	0.92077			2	1
GO_REGULATION_OF_CD4_POSITIVE_ALPHA_BETA_T_CELL_DIFFERENTIATION	3	0.50495	0.40727	0.92077			1	2
GO_REGULATION_OF_T_HELPER_17_TYPE_IMMUNE_RESPONSE	3	0.50495	0.40727	0.92077			1	2
GO_RESPONSE_TO_LIPID	17	0.22517	0.40621	0.92104			5	12
GO_POSITIVE_REGULATION_OF_NF_KAPPAB_TRANSCRIPTION_FACTOR_ACTIVITY	6	0.36	0.41941	0.92114			3	3
GO_NEGATIVE_REGULATION_OF_MULTI_ORGANISM_PROCESS	6	0.37333	0.37781	0.92134			2	4
GO_PROTEIN_PROCESSING	6	0.37333	0.37781	0.92134			2	4
GO_GENITALIA_DEVELOPMENT	2	0.58646	0.42679	0.92146			1	1
GO_NEGATIVE_REGULATION_OF_INTRACELLULAR_SIGNAL_TRANSDUCTION	19	0.19469	0.55593	0.92149			6	13
GO_UBIQUITIN_LIGASE_COMPLEX	10	0.29068	0.38468	0.92149			6	4
GO_LOW_DENSITY_LIPOPROTEIN_RECEPTOR_PARTICLE_METABOLIC_PROCESS	3	0.49505	0.43118	0.92152			0	3
GO_REGULATION_OF_TRANSCRIPTION_INVOLVED_IN_G1_S_TRANSITION_OF_MITOTIC_CELL_CYCLE	2	0.60197	0.40382	0.92169			1	1
GO_POSITIVE_REGULATION_OF_CYTOKINE_SECRETION	3	0.50825	0.40023	0.92186			2	1
GO_REGULATION_OF_CELL_CYCLE_ARREST	4	0.40976	0.47919	0.9219			2	2
GO_POSITIVE_REGULATION_OF_CELL_CYCLE_ARREST	4	0.40976	0.47919	0.9219			2	2
GO_POSITIVE_REGULATION_OF_NEURON_APOPTOTIC_PROCESS	4	0.44116	0.37479	0.9221			2	2
GO_RRNA_METABOLIC_PROCESS	6	0.34871	0.45631	0.92215			3	3
GO_POSITIVE_REGULATION_OF_LEUKOCYTE_CELL_CELL_ADHESION	7	0.33503	0.41653	0.92234			3	4
GO_REGULATION_OF_MITOTIC_CELL_CYCLE	13	0.24421	0.45466	0.92242			6	7
GO_POSITIVE_REGULATION_OF_SIGNALING	42	0.1574	0.42131	0.92258			14	28
GO_TISSUE_REMODELING	3	0.47946	0.46518	0.9226			1	2
GO_CULLIN_RING_UBIQUITIN_LIGASE_COMPLEX	3	0.44336	0.566	0.9226			2	1
GO_ENDOPLASMIC_RETICULUM	32	0.15518	0.58597	0.92289			11	21
GO_NEGATIVE_REGULATION_OF_NEURON_DIFFERENTIATION	1	0.79344	0.41	0.92295			1	0
GO_REGULATION_OF_BLOOD_PRESSURE	1	0.79344	0.41	0.92295			1	0
GO_NEGATIVE_REGULATION_OF_OLIGODENDROCYTE_DIFFERENTIATION	1	0.79344	0.41	0.92295			1	0
GO_PHOTOPERIODISM	1	0.79344	0.41	0.92295			1	0
GO_CELLULAR_RESPONSE_TO_LITHIUM_ION	1	0.79344	0.41	0.92295			1	0
GO_NEGATIVE_REGULATION_OF_GLIAL_CELL_DIFFERENTIATION	1	0.79344	0.41	0.92295			1	0
GO_ENTRAINMENT_OF_CIRCADIAN_CLOCK_BY_PHOTOPERIOD	1	0.79344	0.41	0.92295			1	0
GO_MAMMARY_GLAND_EPITHELIAL_CELL_DIFFERENTIATION	1	0.79344	0.41	0.92295			1	0
GO_CELLULAR_SENESCENCE	1	0.79344	0.41	0.92295			1	0
GO_ADULT_LOCOMOTORY_BEHAVIOR	1	0.79344	0.41	0.92295			1	0
GO_REGULATION_OF_ASTROCYTE_DIFFERENTIATION	1	0.79344	0.41	0.92295			1	0
GO_CARDIAC_CONDUCTION_SYSTEM_DEVELOPMENT	1	0.79344	0.41	0.92295			1	0
GO_EMBRYONIC_DIGESTIVE_TRACT_MORPHOGENESIS	1	0.79344	0.41	0.92295			1	0
GO_EMBRYONIC_DIGESTIVE_TRACT_DEVELOPMENT	1	0.79344	0.41	0.92295			1	0
GO_DIGESTIVE_TRACT_MORPHOGENESIS	1	0.79344	0.41	0.92295			1	0
GO_ASTROCYTE_DIFFERENTIATION	1	0.79344	0.41	0.92295			1	0
GO_ENTRAINMENT_OF_CIRCADIAN_CLOCK	1	0.79344	0.41	0.92295			1	0
GO_POSITIVE_REGULATION_OF_BLOOD_PRESSURE	1	0.79344	0.41	0.92295			1	0
GO_MACROPHAGE_DIFFERENTIATION	1	0.79344	0.41	0.92295			1	0
GO_RESPONSE_TO_LITHIUM_ION	1	0.79344	0.41	0.92295			1	0
GO_NEGATIVE_REGULATION_OF_NEURAL_PRECURSOR_CELL_PROLIFERATION	1	0.79344	0.41	0.92295			1	0
GO_REGULATION_OF_MACROPHAGE_DIFFERENTIATION	1	0.79344	0.41	0.92295			1	0
GO_NEURON_FATE_COMMITMENT	1	0.79344	0.41	0.92295			1	0
GO_REGULATION_OF_NEURAL_PRECURSOR_CELL_PROLIFERATION	1	0.79344	0.41	0.92295			1	0
GO_POSITIVE_REGULATION_OF_ASTROCYTE_DIFFERENTIATION	1	0.79344	0.41	0.92295			1	0
GO_POSITIVE_REGULATION_OF_MACROPHAGE_DIFFERENTIATION	1	0.79344	0.41	0.92295			1	0
GO_MEMBRANOUS_SEPTUM_MORPHOGENESIS	1	0.79344	0.41	0.92295			1	0
GO_HIS_PURKINJE_SYSTEM_DEVELOPMENT	1	0.79344	0.41	0.92295			1	0
GO_ENUCLEATE_ERYTHROCYTE_DIFFERENTIATION	1	0.79344	0.41	0.92295			1	0
GO_LOCOMOTOR_RHYTHM	1	0.79344	0.41	0.92295			1	0
GO_MUCOSAL_ASSOCIATED_LYMPHOID_TISSUE_DEVELOPMENT	1	0.79344	0.41	0.92295			1	0
GO_MAMMARY_GLAND_ALVEOLUS_DEVELOPMENT	1	0.79344	0.41	0.92295			1	0
GO_MYELOID_LEUKOCYTE_ACTIVATION	22	0.1919	0.47168	0.92305			9	13
GO_NEGATIVE_REGULATION_OF_FAT_CELL_DIFFERENTIATION	1	0.76066	0.47641	0.92306			1	0
GO_NEGATIVE_REGULATION_OF_CELLULAR_PROTEIN_LOCALIZATION	1	0.76066	0.47641	0.92306			1	0
GO_NEGATIVE_REGULATION_OF_INTRACELLULAR_PROTEIN_TRANSPORT	1	0.76066	0.47641	0.92306			1	0
GO_POSITIVE_REGULATION_OF_CELLULAR_COMPONENT_BIOGENESIS	20	0.18961	0.55522	0.92306			6	14
GO_MIDDLE_EAR_MORPHOGENESIS	1	0.76066	0.47641	0.92306			1	0
GO_MAINTENANCE_OF_PROTEIN_LOCALIZATION_IN_ORGANELLE	1	0.76066	0.47641	0.92306			1	0
GO_CRANIAL_SKELETAL_SYSTEM_DEVELOPMENT	1	0.76066	0.47641	0.92306			1	0
GO_NEGATIVE_REGULATION_OF_FATTY_ACID_BIOSYNTHETIC_PROCESS	1	0.76066	0.47641	0.92306			1	0
GO_CRANIOFACIAL_SUTURE_MORPHOGENESIS	1	0.76066	0.47641	0.92306			1	0
GO_REGULATION_OF_PROTEIN_EXIT_FROM_ENDOPLASMIC_RETICULUM	1	0.76066	0.47641	0.92306			1	0
GO_REGULATION_OF_ER_TO_GOLGI_VESICLE_MEDIATED_TRANSPORT	1	0.76066	0.47641	0.92306			1	0
GO_MAINTENANCE_OF_PROTEIN_LOCALIZATION_IN_ENDOPLASMIC_RETICULUM	1	0.76066	0.47641	0.92306			1	0
GO_VESICLE_CARGO_LOADING	1	0.76066	0.47641	0.92306			1	0
GO_CRANIAL_SUTURE_MORPHOGENESIS	1	0.76066	0.47641	0.92306			1	0
GO_NEGATIVE_REGULATION_OF_PROTEIN_EXIT_FROM_ENDOPLASMIC_RETICULUM	1	0.76066	0.47641	0.92306			1	0
GO_COPII_COATED_VESICLE_CARGO_LOADING	1	0.76066	0.47641	0.92306			1	0
GO_CELLULAR_RESPONSE_TO_DNA_DAMAGE_STIMULUS	19	0.2236	0.36838	0.92316			8	11
GO_POSITIVE_REGULATION_OF_PROTEIN_LOCALIZATION_TO_CELL_PERIPHERY	2	0.52632	0.56891	0.92328			1	1
GO_SPINDLE_ASSEMBLY	2	0.52632	0.56891	0.92328			1	1
GO_REGULATION_OF_SPINDLE_ASSEMBLY	2	0.52632	0.56891	0.92328			1	1
GO_MITOTIC_SPINDLE	2	0.52632	0.56891	0.92328			0	2
GO_MICROTUBULE_PLUS_END	2	0.52632	0.56891	0.92328			0	2
GO_MICROTUBULE_END	2	0.52632	0.56891	0.92328			0	2
GO_REGULATION_OF_CHROMOSOME_SEPARATION	2	0.52632	0.56891	0.92328			0	2
GO_MICROTUBULE_PLUS_END_BINDING	2	0.52632	0.56891	0.92328			0	2
GO_MICROTUBULE_MINUS_END_BINDING	2	0.52632	0.56891	0.92328			0	2
GO_REGULATION_OF_PROTEIN_LOCALIZATION_TO_MEMBRANE	5	0.39222	0.40755	0.9233			2	3
GO_REGULATION_OF_G_PROTEIN_COUPLED_RECEPTOR_SIGNALING_PATHWAY	3	0.47947	0.46518	0.92338			1	2
GO_PROTEIN_K11_LINKED_UBIQUITINATION	1	0.73115	0.53675	0.92364			1	0
GO_REGULATION_OF_CELLULAR_RESPONSE_TO_STRESS	19	0.20602	0.48248	0.92374			8	11
GO_DNA_MODIFICATION	3	0.47195	0.49097	0.92407			1	2
GO_DNA_METHYLATION_OR_DEMETHYLATION	3	0.47195	0.49097	0.92407			1	2
GO_RIBOSOMAL_LARGE_SUBUNIT_BIOGENESIS	4	0.41088	0.47262	0.92442			3	1
KEGG_UBIQUITIN_MEDIATED_PROTEOLYSIS	6	0.34315	0.4741	0.92444			4	2
GO_MRNA_TRANSPORT	7	0.33239	0.42747	0.92451			4	3
KEGG_NEUROTROPHIN_SIGNALING_PATHWAY	3	0.52319	0.36178	0.92473			2	1
GO_ANTIGEN_PROCESSING_AND_PRESENTATION_OF_PEPTIDE_OR_POLYSACCHARIDE_ANTIGEN_VIA_MHC_CLASS_II	4	0.42715	0.42151	0.92508			0	4
GO_CELLULAR_RESPONSE_TO_INORGANIC_SUBSTANCE	6	0.34371	0.46834	0.92519			4	2
GO_REGULATION_OF_BODY_FLUID_LEVELS	8	0.33151	0.34217	0.92522			3	5
GO_REGULATION_OF_SYMBIOSIS_ENCOMPASSING_MUTUALISM_THROUGH_PARASITISM	5	0.37209	0.46604	0.92568			2	3
GO_LEUKOCYTE_HOMEOSTASIS	2	0.6197	0.35917	0.92568			1	1
GO_CARBON_OXYGEN_LYASE_ACTIVITY	2	0.60526	0.39502	0.92599			1	1
GO_BLASTOCYST_FORMATION	1	0.72787	0.54201	0.92614			1	0
GO_CHONDROCYTE_DIFFERENTIATION	1	0.68525	0.62381	0.92633			0	1
GO_REGULATION_OF_LYMPHOCYTE_DIFFERENTIATION	6	0.35797	0.42282	0.92633			3	3
GO_PERINUCLEAR_ENDOPLASMIC_RETICULUM	1	0.68525	0.62381	0.92633			0	1
GO_POSITIVE_REGULATION_OF_EPITHELIAL_CELL_APOPTOTIC_PROCESS	3	0.44248	0.56694	0.92656			1	2
GO_POSITIVE_REGULATION_OF_MULTICELLULAR_ORGANISMAL_PROCESS	45	0.15385	0.43044	0.92657			14	31
GO_VENTRICULAR_CARDIAC_MUSCLE_TISSUE_DEVELOPMENT	4	0.40728	0.48503	0.92683			2	2
GO_CELL_LEADING_EDGE	13	0.22526	0.56882	0.92703			1	12
GO_CYTOKINE_PRODUCTION_INVOLVED_IN_IMMUNE_RESPONSE	3	0.46817	0.49918	0.92717			2	1
GO_PRODUCTION_OF_MOLECULAR_MEDIATOR_OF_IMMUNE_RESPONSE	3	0.46817	0.49918	0.92717			2	1
GO_REGULATION_OF_STEM_CELL_POPULATION_MAINTENANCE	1	0.78361	0.42863	0.92735			1	0
GO_NEGATIVE_REGULATION_OF_STEM_CELL_POPULATION_MAINTENANCE	1	0.78361	0.42863	0.92735			1	0
GO_REGULATION_OF_MICROTUBULE_BASED_PROCESS	8	0.31245	0.41439	0.92738			2	6
GO_MULTI_ORGANISM_LOCALIZATION	5	0.40004	0.38788	0.92745			3	2
GO_NEGATIVE_REGULATION_OF_CYTOSKELETON_ORGANIZATION	6	0.32	0.55651	0.9277			2	4
GO_NEGATIVE_REGULATION_OF_SUPRAMOLECULAR_FIBER_ORGANIZATION	6	0.32	0.55651	0.9277			2	4
GO_CALCIUM_ION_TRANSMEMBRANE_TRANSPORT	6	0.34146	0.47881	0.9278			2	4
GO_NEGATIVE_REGULATION_OF_B_CELL_ACTIVATION	4	0.42871	0.41397	0.92785			2	2
GO_RIBONUCLEOPROTEIN_GRANULE	7	0.29766	0.55333	0.92807			2	5
GO_REGULATION_OF_RNA_SPLICING	7	0.33358	0.424	0.92812			4	3
GO_MEMBRANE_REGION	9	0.26394	0.56449	0.92812			3	6
GO_POSITIVE_REGULATION_OF_ERBB_SIGNALING_PATHWAY	2	0.59905	0.40489	0.92815			1	1
GO_REGULATION_OF_EPITHELIAL_CELL_APOPTOTIC_PROCESS	7	0.31684	0.48107	0.92852			2	5
GO_MICROTUBULE_MOTOR_ACTIVITY	2	0.52176	0.58051	0.9287			1	1
GO_ATP_DEPENDENT_CHROMATIN_REMODELING	1	0.68197	0.63049	0.92885			0	1
GO_HISTONE_EXCHANGE	1	0.68197	0.63049	0.92885			0	1
GO_CHROMATIN_ASSEMBLY_OR_DISASSEMBLY	1	0.68197	0.63049	0.92885			0	1
GO_RNA_POLYMERASE_BINDING	1	0.68197	0.63049	0.92885			0	1
GO_RNA_POLYMERASE_CORE_ENZYME_BINDING	1	0.68197	0.63049	0.92885			0	1
GO_REGULATION_OF_CHROMATIN_ASSEMBLY_OR_DISASSEMBLY	1	0.68197	0.63049	0.92885			0	1
GO_CHROMATIN_ASSEMBLY	1	0.68197	0.63049	0.92885			0	1
GO_NUCLEOSOME_ORGANIZATION	1	0.68197	0.63049	0.92885			0	1
GO_RNA_POLYMERASE_I_CORE_BINDING	1	0.68197	0.63049	0.92885			0	1
GO_MITOCHONDRIAL_TRANSPORT	8	0.31296	0.41157	0.92898			4	4
GO_NEGATIVE_REGULATION_OF_HORMONE_SECRETION	2	0.59868	0.41048	0.92905			0	2
GO_MYOBLAST_PROLIFERATION	1	0.76393	0.46771	0.92908			1	0
GO_CARDIAC_MUSCLE_MYOBLAST_PROLIFERATION	1	0.76393	0.46771	0.92908			1	0
GO_POSITIVE_REGULATION_OF_MYOBLAST_PROLIFERATION	1	0.76393	0.46771	0.92908			1	0
GO_RESPONSE_TO_OXYGEN_RADICAL	1	0.72459	0.54586	0.92915			0	1
GO_NEGATIVE_REGULATION_OF_INSULIN_SECRETION	1	0.72459	0.54586	0.92915			0	1
GO_NEGATIVE_REGULATION_OF_INSULIN_SECRETION_INVOLVED_IN_CELLULAR_RESPONSE_TO_GLUCOSE_STIMULUS	1	0.72459	0.54586	0.92915			0	1
GO_NEGATIVE_REGULATION_OF_PEPTIDE_HORMONE_SECRETION	1	0.72459	0.54586	0.92915			0	1
GO_POSITIVE_REGULATION_OF_COLD_INDUCED_THERMOGENESIS	1	0.72459	0.54586	0.92915			0	1
GO_SYNTAXIN_BINDING	2	0.51974	0.58759	0.92927			0	2
GO_SNARE_BINDING	2	0.51974	0.58759	0.92927			0	2
GO_REGULATION_OF_BIOMINERAL_TISSUE_DEVELOPMENT	1	0.79016	0.4179	0.92944			1	0
GO_POSITIVE_REGULATION_OF_BIOMINERAL_TISSUE_DEVELOPMENT	1	0.79016	0.4179	0.92944			1	0
GO_POSITIVE_REGULATION_OF_IMMUNE_EFFECTOR_PROCESS	6	0.32135	0.54814	0.92944			3	3
GO_POSITIVE_REGULATION_OF_OSSIFICATION	1	0.79016	0.4179	0.92944			1	0
GO_REGULATION_OF_BONE_MINERALIZATION	1	0.79016	0.4179	0.92944			1	0
GO_POSITIVE_REGULATION_OF_BONE_MINERALIZATION	1	0.79016	0.4179	0.92944			1	0
GO_ISG15_PROTEIN_CONJUGATION	1	0.79016	0.4179	0.92944			1	0
GO_ACTIVATION_OF_MAPK_ACTIVITY	5	0.34884	0.54472	0.92971			2	3
GO_DEMETHYLATION	2	0.55263	0.5073	0.93012			1	1
GO_MAINTENANCE_OF_LOCATION	6	0.37063	0.38226	0.93052			3	3
GO_CELL_CYCLE_PHASE_TRANSITION	13	0.25939	0.379	0.93147			5	8
GO_NEGATIVE_REGULATION_OF_NF_KAPPAB_TRANSCRIPTION_FACTOR_ACTIVITY	5	0.36877	0.47574	0.93167			1	4
GO_POSITIVE_REGULATION_OF_PEPTIDE_SECRETION	5	0.36877	0.47574	0.93167			2	3
GO_REGULATION_OF_RELEASE_OF_SEQUESTERED_CALCIUM_ION_INTO_CYTOSOL	1	0.72131	0.55173	0.93267			0	1
GO_RESPONSE_TO_HISTAMINE	1	0.72131	0.55173	0.93267			0	1
GO_PROTEIN_LOCALIZATION_TO_MICROTUBULE	1	0.72131	0.55173	0.93267			0	1
GO_CELLULAR_RESPONSE_TO_HISTAMINE	1	0.72131	0.55173	0.93267			0	1
GO_HISTONE_METHYLTRANSFERASE_COMPLEX	4	0.40397	0.49574	0.9327			0	4
GO_METHYLTRANSFERASE_COMPLEX	4	0.40397	0.49574	0.9327			0	4
GO_DICARBOXYLIC_ACID_METABOLIC_PROCESS	3	0.46535	0.50762	0.93274			1	2
GO_CIRCULATORY_SYSTEM_DEVELOPMENT	23	0.18586	0.4899	0.93277			7	16
GO_NEGATIVE_REGULATION_OF_RESPONSE_TO_OXIDATIVE_STRESS	2	0.61286	0.37591	0.9329			1	1
GO_CELL_DEATH_IN_RESPONSE_TO_OXIDATIVE_STRESS	2	0.61286	0.37591	0.9329			1	1
GO_REGULATION_OF_OXIDATIVE_STRESS_INDUCED_CELL_DEATH	2	0.61286	0.37591	0.9329			1	1
GO_REGULATION_OF_RESPONSE_TO_REACTIVE_OXYGEN_SPECIES	2	0.61286	0.37591	0.9329			1	1
GO_CELL_DEATH_IN_RESPONSE_TO_HYDROGEN_PEROXIDE	2	0.61286	0.37591	0.9329			1	1
GO_NEGATIVE_REGULATION_OF_RESPONSE_TO_DRUG	2	0.61286	0.37591	0.9329			1	1
GO_NEGATIVE_REGULATION_OF_CELLULAR_RESPONSE_TO_DRUG	2	0.61286	0.37591	0.9329			1	1
GO_MANNOSIDASE_ACTIVITY	3	0.4892	0.44174	0.93307			1	2
GO_RHYTHMIC_PROCESS	13	0.26349	0.35975	0.93325			4	9
GO_NUCLEAR_LOCALIZATION_SEQUENCE_BINDING	1	0.67869	0.63657	0.93342			0	1
GO_CATION_TRANSPORT	15	0.20815	0.56624	0.93352			5	10
GO_NEGATIVE_REGULATION_OF_CATABOLIC_PROCESS	5	0.34648	0.54839	0.93372			1	4
KEGG_WNT_SIGNALING_PATHWAY	4	0.38001	0.56461	0.93468			2	2
GO_REPRODUCTION	25	0.20074	0.36057	0.93554			7	18
KEGG_NON_HOMOLOGOUS_END_JOINING	1	0.80328	0.39117	0.93587			1	0
GO_CELLULAR_RESPONSE_TO_FATTY_ACID	1	0.80328	0.39117	0.93587			1	0
GO_TELOMERE_CAP_COMPLEX	1	0.80328	0.39117	0.93587			1	0
GO_FORMATION_OF_EXTRACHROMOSOMAL_CIRCULAR_DNA	1	0.80328	0.39117	0.93587			1	0
GO_ESTABLISHMENT_OF_VIRAL_LATENCY	1	0.80328	0.39117	0.93587			1	0
GO_HYPEROSMOTIC_SALINITY_RESPONSE	1	0.80328	0.39117	0.93587			1	0
GO_REGULATION_OF_T_CIRCLE_FORMATION	1	0.80328	0.39117	0.93587			1	0
GO_NONHOMOLOGOUS_END_JOINING_COMPLEX	1	0.80328	0.39117	0.93587			1	0
GO_DOUBLE_STRANDED_TELOMERIC_DNA_BINDING	1	0.80328	0.39117	0.93587			1	0
GO_5_DEOXYRIBOSE_5_PHOSPHATE_LYASE_ACTIVITY	1	0.80328	0.39117	0.93587			1	0
GO_POSITIVE_REGULATION_OF_RNA_SPLICING	2	0.61184	0.38106	0.93599			1	1
GO_POSITIVE_REGULATION_OF_RNA_METABOLIC_PROCESS	2	0.61184	0.38106	0.93599			1	1
GO_FIBROBLAST_MIGRATION	2	0.6123	0.37613	0.9362			1	1
GO_REGULATION_OF_PROTEIN_MODIFICATION_PROCESS	40	0.16649	0.37428	0.9365			15	25
GO_PROTEIN_LOCALIZATION_TO_CILIUM	1	0.8	0.39603	0.93705			1	0
GO_PROTEIN_LOCALIZATION_TO_CILIARY_MEMBRANE	1	0.8	0.39603	0.93705			1	0
GO_CELL_CYCLE_G1_S_PHASE_TRANSITION	7	0.29455	0.56027	0.93739			2	5
GO_SIGNAL_TRANSDUCTION_BY_PROTEIN_PHOSPHORYLATION	19	0.22716	0.3475	0.93745			8	11
GO_REGULATION_OF_CELLULAR_PROTEIN_LOCALIZATION	13	0.26239	0.36497	0.93755			6	7
GO_CELLULAR_RESPONSE_TO_VIRUS	3	0.52028	0.37046	0.93757			2	1
GO_CYTOPLASMIC_PATTERN_RECOGNITION_RECEPTOR_SIGNALING_PATHWAY_IN_RESPONSE_TO_VIRUS	3	0.52028	0.37046	0.93757			2	1
GO_MULTI_ORGANISM_CELLULAR_PROCESS	3	0.52028	0.37046	0.93757			2	1
GO_REGULATION_OF_AMYLOID_PRECURSOR_PROTEIN_CATABOLIC_PROCESS	3	0.43564	0.58945	0.93765			1	2
GO_AMYLOID_PRECURSOR_PROTEIN_METABOLIC_PROCESS	3	0.43564	0.58945	0.93765			1	2
GO_ACROSOMAL_VESICLE	3	0.43564	0.58945	0.93765			1	2
GO_AMYLOID_PRECURSOR_PROTEIN_CATABOLIC_PROCESS	3	0.43564	0.58945	0.93765			1	2
GO_REGULATION_OF_POSTSYNAPTIC_MEMBRANE_NEUROTRANSMITTER_RECEPTOR_LEVELS	3	0.43564	0.58945	0.93765			1	2
GO_NEGATIVE_REGULATION_OF_AMYLOID_PRECURSOR_PROTEIN_CATABOLIC_PROCESS	3	0.43564	0.58945	0.93765			1	2
GO_CELL_REDOX_HOMEOSTASIS	2	0.51463	0.59918	0.93812			1	1
GO_REGULATION_OF_ERYTHROCYTE_DIFFERENTIATION	5	0.34539	0.55363	0.93872			3	2
GO_KINASE_ACTIVITY	13	0.24763	0.43673	0.93888			2	11
GO_POSITIVE_REGULATION_OF_DNA_METABOLIC_PROCESS	7	0.35253	0.35333	0.93916			4	3
GO_NUCLEOTIDE_EXCISION_REPAIR_PREINCISION_COMPLEX_ASSEMBLY	3	0.4864	0.44971	0.93918			2	1
GO_NUCLEOTIDE_EXCISION_REPAIR_DNA_INCISION	3	0.4864	0.44971	0.93918			2	1
GO_DNA_DAMAGE_RESPONSE_DETECTION_OF_DNA_DAMAGE	3	0.4864	0.44971	0.93918			2	1
GO_RNA_HELICASE_ACTIVITY	1	0.67541	0.64365	0.93938			0	1
GO_NUCLEOSIDE_BISPHOSPHATE_METABOLIC_PROCESS	2	0.57515	0.45363	0.93943			1	1
KEGG_LYSOSOME	2	0.57566	0.45298	0.9396			1	1
GO_COLLAGEN_CATABOLIC_PROCESS	2	0.57566	0.45298	0.9396			0	2
GO_NEGATIVE_REGULATION_OF_SMALL_GTPASE_MEDIATED_SIGNAL_TRANSDUCTION	4	0.37913	0.56583	0.94099			1	3
GO_NEGATIVE_REGULATION_OF_TRANSMEMBRANE_RECEPTOR_PROTEIN_SERINE_THREONINE_KINASE_SIGNALING_PATHWAY	5	0.38493	0.43089	0.9416			3	2
GO_NEGATIVE_REGULATION_OF_CELLULAR_RESPONSE_TO_TRANSFORMING_GROWTH_FACTOR_BETA_STIMULUS	5	0.38493	0.43089	0.9416			3	2
GO_MYOSIN_BINDING	2	0.60874	0.38214	0.94246			1	1
GO_CATALYTIC_STEP_1_SPLICEOSOME	1	0.7541	0.48714	0.94251			1	0
GO_LEUKOCYTE_CELL_CELL_ADHESION	10	0.2944	0.36306	0.94259			5	5
GO_NEGATIVE_REGULATION_OF_CELLULAR_CATABOLIC_PROCESS	4	0.42377	0.43149	0.94298			1	3
GO_REGULATION_OF_RESPONSE_TO_DRUG	4	0.37442	0.57873	0.94352			1	3
GO_PURINE_CONTAINING_COMPOUND_BIOSYNTHETIC_PROCESS	3	0.51461	0.38757	0.94365			2	1
GO_REGULATION_OF_CELL_CELL_ADHESION	12	0.22973	0.5716	0.94365			5	7
GO_BLASTOCYST_DEVELOPMENT	2	0.50987	0.61529	0.94382			1	1
GO_HISTONE_H4_K16_ACETYLATION	2	0.50987	0.61529	0.94382			0	2
GO_VIRAL_LATENCY	2	0.50987	0.61529	0.94382			1	1
GO_H4_HISTONE_ACETYLTRANSFERASE_COMPLEX	2	0.50987	0.61529	0.94382			0	2
GO_MLL1_2_COMPLEX	2	0.50987	0.61529	0.94382			0	2
GO_PROTEIN_ACETYLTRANSFERASE_COMPLEX	2	0.50987	0.61529	0.94382			0	2
KEGG_SNARE_INTERACTIONS_IN_VESICULAR_TRANSPORT	1	0.66885	0.65621	0.94436			0	1
GO_GOLGI_RIBBON_FORMATION	1	0.66885	0.65621	0.94436			0	1
GO_RETROGRADE_TRANSPORT_ENDOSOME_TO_GOLGI	1	0.66885	0.65621	0.94436			0	1
GO_VESICLE_DOCKING	1	0.66885	0.65621	0.94436			0	1
GO_CYTOSOLIC_TRANSPORT	1	0.66885	0.65621	0.94436			0	1
GO_SNARE_COMPLEX	1	0.66885	0.65621	0.94436			0	1
GO_SNAP_RECEPTOR_ACTIVITY	1	0.66885	0.65621	0.94436			0	1
GO_INTEGRAL_COMPONENT_OF_SYNAPTIC_VESICLE_MEMBRANE	1	0.66885	0.65621	0.94436			0	1
GO_INTRINSIC_COMPONENT_OF_SYNAPTIC_VESICLE_MEMBRANE	1	0.66885	0.65621	0.94436			0	1
GO_ENDOSOMAL_PART	12	0.22929	0.57315	0.9444			4	8
GO_SERINE_HYDROLASE_ACTIVITY	3	0.51485	0.38757	0.94444			0	3
GO_RESPIRATORY_ELECTRON_TRANSPORT_CHAIN	2	0.47423	0.69729	0.94461			1	1
GO_ENDOSOMAL_VESICLE_FUSION	1	0.75082	0.49281	0.94482			1	0
GO_REGULATION_OF_LIPOPROTEIN_LIPASE_ACTIVITY	1	0.61967	0.75096	0.94506			0	1
GO_REGULATION_OF_LIPASE_ACTIVITY	1	0.61967	0.75096	0.94506			0	1
GO_REGULATION_OF_MEMBRANE_PROTEIN_ECTODOMAIN_PROTEOLYSIS	1	0.61967	0.75096	0.94506			0	1
GO_MEMBRANE_PROTEIN_ECTODOMAIN_PROTEOLYSIS	1	0.61967	0.75096	0.94506			0	1
GO_REGULATION_OF_MULTI_ORGANISM_PROCESS	9	0.25926	0.58676	0.94506			3	6
GO_MEMBRANE_PROTEIN_PROTEOLYSIS	1	0.61967	0.75096	0.94506			0	1
GO_KERATINIZATION	1	0.61967	0.75096	0.94506			0	1
GO_POSITIVE_REGULATION_OF_MEMBRANE_PROTEIN_ECTODOMAIN_PROTEOLYSIS	1	0.61967	0.75096	0.94506			0	1
GO_PEPTIDE_HORMONE_PROCESSING	1	0.61967	0.75096	0.94506			0	1
GO_SIGNAL_PEPTIDE_PROCESSING	1	0.61967	0.75096	0.94506			0	1
GO_TRANS_GOLGI_NETWORK_TRANSPORT_VESICLE	1	0.61967	0.75096	0.94506			0	1
GO_GOLGI_LUMEN	1	0.61967	0.75096	0.94506			0	1
GO_REGULATION_OF_LOW_DENSITY_LIPOPROTEIN_PARTICLE_RECEPTOR_CATABOLIC_PROCESS	1	0.61967	0.75096	0.94506			0	1
GO_NEGATIVE_REGULATION_OF_TRANSFORMING_GROWTH_FACTOR_BETA1_PRODUCTION	1	0.61967	0.75096	0.94506			0	1
GO_CORNIFICATION	1	0.61967	0.75096	0.94506			0	1
GO_NEGATIVE_REGULATION_OF_TRANSFORMING_GROWTH_FACTOR_BETA_PRODUCTION	1	0.61967	0.75096	0.94506			0	1
GO_REGULATION_OF_TRANSFORMING_GROWTH_FACTOR_BETA_ACTIVATION	1	0.61967	0.75096	0.94506			0	1
GO_REGULATION_OF_RECEPTOR_CATABOLIC_PROCESS	1	0.61967	0.75096	0.94506			0	1
GO_NEUROTROPHIN_BINDING	1	0.61967	0.75096	0.94506			0	1
GO_NERVE_GROWTH_FACTOR_BINDING	1	0.61967	0.75096	0.94506			0	1
GO_AMINOPEPTIDASE_ACTIVITY	2	0.51316	0.60756	0.94535			0	2
GO_POSITIVE_REGULATION_OF_HYDROLASE_ACTIVITY	22	0.19739	0.43254	0.9454			8	14
KEGG_FC_EPSILON_RI_SIGNALING_PATHWAY	2	0.51239	0.60842	0.94564			1	1
GO_RIBONUCLEOPROTEIN_COMPLEX_BIOGENESIS	10	0.27703	0.44985	0.94573			4	6
GO_POSITIVE_REGULATION_OF_CHROMOSOME_ORGANIZATION	11	0.22034	0.67305	0.94593			4	7
KEGG_GLYCOSYLPHOSPHATIDYLINOSITOL_GPI_ANCHOR_BIOSYNTHESIS	1	0.66557	0.66329	0.9461			0	1
GO_GLYCOLIPID_BIOSYNTHETIC_PROCESS	1	0.66557	0.66329	0.9461			0	1
GO_PHOSPHOTRANSFERASE_ACTIVITY_FOR_OTHER_SUBSTITUTED_PHOSPHATE_GROUPS	1	0.66557	0.66329	0.9461			0	1
GO_GPI_ANCHOR_BIOSYNTHETIC_PROCESS	1	0.66557	0.66329	0.9461			0	1
GO_PRE_MRNA_BINDING	2	0.47368	0.70459	0.94641			1	1
GO_RESPONSE_TO_FATTY_ACID	3	0.39934	0.68277	0.94664			1	2
GO_SKELETAL_SYSTEM_MORPHOGENESIS	4	0.36097	0.62497	0.94681			2	2
GO_CELL_CHEMOTAXIS	6	0.29021	0.66902	0.9471			2	4
GO_REGULATION_OF_HEMOPOIESIS	18	0.18375	0.6336	0.9471			7	11
GO_SKIN_DEVELOPMENT	6	0.30214	0.62193	0.94715			1	5
GO_POSITIVE_REGULATION_OF_INTRACELLULAR_PROTEIN_TRANSPORT	4	0.35762	0.64176	0.9472			2	2
GO_REGULATION_OF_PROTEIN_TARGETING	4	0.35762	0.64176	0.9472			2	2
GO_UBIQUITIN_LIKE_PROTEIN_BINDING	4	0.35762	0.64176	0.9472			1	3
GO_UBIQUITIN_BINDING	4	0.35762	0.64176	0.9472			1	3
GO_ACTIVATION_OF_GTPASE_ACTIVITY	1	0.64262	0.70601	0.94724			0	1
GO_REGULATION_OF_NON_CANONICAL_WNT_SIGNALING_PATHWAY	1	0.64262	0.70601	0.94724			0	1
GO_GLIAL_CELL_MIGRATION	1	0.64262	0.70601	0.94724			0	1
GO_DOPAMINERGIC_NEURON_DIFFERENTIATION	1	0.64262	0.70601	0.94724			0	1
GO_IONOTROPIC_GLUTAMATE_RECEPTOR_SIGNALING_PATHWAY	1	0.64262	0.70601	0.94724			0	1
GO_RAC_PROTEIN_SIGNAL_TRANSDUCTION	1	0.64262	0.70601	0.94724			0	1
GO_MAIN_AXON	1	0.64262	0.70601	0.94724			0	1
GO_RAC_GUANYL_NUCLEOTIDE_EXCHANGE_FACTOR_ACTIVITY	1	0.64262	0.70601	0.94724			0	1
GO_RHO_GUANYL_NUCLEOTIDE_EXCHANGE_FACTOR_ACTIVITY	1	0.64262	0.70601	0.94724			0	1
GO_RAC_GTPASE_BINDING	1	0.64262	0.70601	0.94724			0	1
GO_SCHWANN_CELL_MIGRATION	1	0.64262	0.70601	0.94724			0	1
GO_MODIFICATION_OF_POSTSYNAPTIC_ACTIN_CYTOSKELETON	1	0.64262	0.70601	0.94724			0	1
GO_MODIFICATION_OF_POSTSYNAPTIC_STRUCTURE	1	0.64262	0.70601	0.94724			0	1
GO_REGULATION_OF_MODIFICATION_OF_POSTSYNAPTIC_STRUCTURE	1	0.64262	0.70601	0.94724			0	1
GO_MODIFICATION_OF_SYNAPTIC_STRUCTURE	1	0.64262	0.70601	0.94724			0	1
GO_REGULATION_OF_GLIAL_CELL_MIGRATION	1	0.64262	0.70601	0.94724			0	1
GO_POSITIVE_REGULATION_OF_GLIAL_CELL_MIGRATION	1	0.64262	0.70601	0.94724			0	1
GO_REGULATION_OF_DOPAMINERGIC_NEURON_DIFFERENTIATION	1	0.64262	0.70601	0.94724			0	1
GO_REGULATION_OF_MODIFICATION_OF_SYNAPTIC_STRUCTURE	1	0.64262	0.70601	0.94724			0	1
GO_EXTRINSIC_COMPONENT_OF_POSTSYNAPTIC_MEMBRANE	1	0.64262	0.70601	0.94724			0	1
GO_EXTRINSIC_COMPONENT_OF_POSTSYNAPTIC_SPECIALIZATION_MEMBRANE	1	0.64262	0.70601	0.94724			0	1
GO_EXTRINSIC_COMPONENT_OF_POSTSYNAPTIC_DENSITY_MEMBRANE	1	0.64262	0.70601	0.94724			0	1
GO_EXTRINSIC_COMPONENT_OF_SYNAPTIC_MEMBRANE	1	0.64262	0.70601	0.94724			0	1
GO_RECEPTOR_TYROSINE_KINASE_BINDING	1	0.64262	0.70601	0.94724			0	1
GO_RESPONSE_TO_HEAT	10	0.27544	0.45736	0.94793			4	6
KEGG_ARGININE_AND_PROLINE_METABOLISM	1	0.63607	0.71634	0.94813			0	1
KEGG_NITROGEN_METABOLISM	1	0.63607	0.71634	0.94813			0	1
GO_POSITIVE_REGULATION_OF_SYNAPTIC_TRANSMISSION_GLUTAMATERGIC	1	0.63607	0.71634	0.94813			0	1
GO_GLUTAMINE_FAMILY_AMINO_ACID_BIOSYNTHETIC_PROCESS	1	0.63607	0.71634	0.94813			0	1
GO_NEUROTRANSMITTER_UPTAKE	1	0.63607	0.71634	0.94813			0	1
GO_REGULATION_OF_SYNAPTIC_TRANSMISSION_GLUTAMATERGIC	1	0.63607	0.71634	0.94813			0	1
GO_GLUTAMINE_FAMILY_AMINO_ACID_CATABOLIC_PROCESS	1	0.63607	0.71634	0.94813			0	1
GO_CELLULAR_AMINO_ACID_BIOSYNTHETIC_PROCESS	1	0.63607	0.71634	0.94813			0	1
GO_PROTEIN_PALMITOYLATION	1	0.63607	0.71634	0.94813			0	1
GO_DICARBOXYLIC_ACID_CATABOLIC_PROCESS	1	0.63607	0.71634	0.94813			0	1
GO_PERIKARYON	1	0.63607	0.71634	0.94813			0	1
GO_S_ACYLTRANSFERASE_ACTIVITY	1	0.63607	0.71634	0.94813			0	1
GO_PALMITOYLTRANSFERASE_ACTIVITY	1	0.63607	0.71634	0.94813			0	1
GO_GLUTAMATE_CATABOLIC_PROCESS	1	0.63607	0.71634	0.94813			0	1
GO_NITROGEN_UTILIZATION	1	0.63607	0.71634	0.94813			0	1
GO_GLUTAMATE_BINDING	1	0.63607	0.71634	0.94813			0	1
GO_STEM_CELL_DIFFERENTIATION	6	0.31208	0.58242	0.94814			3	3
GO_TRANSLESION_SYNTHESIS	4	0.42053	0.44512	0.94818			2	2
GO_DNA_SYNTHESIS_INVOLVED_IN_DNA_REPAIR	4	0.42053	0.44512	0.94818			2	2
GO_RESPONSE_TO_CALCIUM_ION	2	0.50727	0.61722	0.94831			1	1
GO_POSITIVE_REGULATION_OF_MOLECULAR_FUNCTION	42	0.15342	0.45075	0.94841			16	26
GO_MEIOTIC_CELL_CYCLE	3	0.48185	0.4619	0.94842			0	3
GO_NUCLEAR_CHROMOSOME_TELOMERIC_REGION	3	0.48185	0.4619	0.94842			1	2
GO_TELOMERIC_DNA_BINDING	3	0.48185	0.4619	0.94842			2	1
GO_EPITHELIAL_TUBE_MORPHOGENESIS	5	0.32394	0.6331	0.94851			1	4
GO_RIBOSOME_BIOGENESIS	7	0.27425	0.64587	0.94877			3	4
GO_NADP_METABOLIC_PROCESS	1	0.74754	0.4999	0.94905			1	0
GO_REGULATION_OF_COFACTOR_METABOLIC_PROCESS	1	0.74754	0.4999	0.94905			1	0
GO_REGULATION_OF_NUCLEOTIDE_METABOLIC_PROCESS	1	0.74754	0.4999	0.94905			1	0
GO_MALATE_METABOLIC_PROCESS	1	0.74754	0.4999	0.94905			1	0
GO_REGULATION_OF_COENZYME_METABOLIC_PROCESS	1	0.74754	0.4999	0.94905			1	0
GO_PYRIDINE_CONTAINING_COMPOUND_METABOLIC_PROCESS	1	0.74754	0.4999	0.94905			1	0
GO_MALATE_DEHYDROGENASE_ACTIVITY	1	0.74754	0.4999	0.94905			1	0
KEGG_NUCLEOTIDE_EXCISION_REPAIR	2	0.48026	0.69021	0.94909			1	1
GO_NUCLEOTIDE_EXCISION_REPAIR_DNA_GAP_FILLING	2	0.48026	0.69021	0.94909			1	1
GO_INTERSTRAND_CROSS_LINK_REPAIR	2	0.48026	0.69021	0.94909			1	1
GO_ERROR_PRONE_TRANSLESION_SYNTHESIS	2	0.48026	0.69021	0.94909			1	1
GO_NUCLEOTIDE_EXCISION_REPAIR_PREINCISION_COMPLEX_STABILIZATION	2	0.48026	0.69021	0.94909			1	1
GO_DAMAGED_DNA_BINDING	2	0.48026	0.69021	0.94909			1	1
GO_SITE_OF_DNA_DAMAGE	2	0.48026	0.69021	0.94909			1	1
GO_G_RICH_STRAND_TELOMERIC_DNA_BINDING	2	0.48026	0.69021	0.94909			1	1
GO_SEQUENCE_SPECIFIC_SINGLE_STRANDED_DNA_BINDING	2	0.48026	0.69021	0.94909			1	1
GO_TRANSFERASE_ACTIVITY_TRANSFERRING_PENTOSYL_GROUPS	2	0.48684	0.67325	0.94914			1	1
GO_MULTICELLULAR_ORGANISMAL_HOMEOSTASIS	7	0.26894	0.66827	0.9497			1	6
GO_ORGANONITROGEN_COMPOUND_BIOSYNTHETIC_PROCESS	36	0.14255	0.63073	0.9497			13	23
KEGG_PURINE_METABOLISM	1	0.60984	0.77263	0.94996			0	1
KEGG_RNA_POLYMERASE	1	0.60984	0.77263	0.94996			0	1
GO_POSITIVE_REGULATION_OF_VIRAL_TRANSCRIPTION	1	0.60984	0.77263	0.94996			0	1
GO_DNA_TEMPLATED_TRANSCRIPTION_TERMINATION	1	0.60984	0.77263	0.94996			0	1
GO_TRANSCRIPTION_ELONGATION_FROM_RNA_POLYMERASE_II_PROMOTER	1	0.60984	0.77263	0.94996			0	1
GO_RNA_CAPPING	1	0.60984	0.77263	0.94996			0	1
GO_REGULATION_OF_VIRAL_TRANSCRIPTION	1	0.60984	0.77263	0.94996			0	1
GO_POSITIVE_REGULATION_OF_VIRAL_PROCESS	1	0.60984	0.77263	0.94996			0	1
GO_PRP19_COMPLEX	1	0.60984	0.77263	0.94996			0	1
GO_SNRNA_TRANSCRIPTION	1	0.60984	0.77263	0.94996			0	1
GO_RNA_POLYMERASE_II_CORE_COMPLEX	1	0.60984	0.77263	0.94996			0	1
GO_RNA_POLYMERASE_II_ACTIVITY	1	0.60984	0.77263	0.94996			0	1
GO_REGULATION_OF_CELL_ADHESION_MEDIATED_BY_INTEGRIN	1	0.61311	0.76594	0.95001			0	1
GO_POSITIVE_REGULATION_OF_CELL_ADHESION_MEDIATED_BY_INTEGRIN	1	0.61311	0.76594	0.95001			0	1
GO_CELL_ADHESION_MEDIATED_BY_INTEGRIN	1	0.61311	0.76594	0.95001			0	1
GO_LAMELLIPODIUM_MEMBRANE	1	0.61311	0.76594	0.95001			0	1
GO_INTEGRIN_ACTIVATION	1	0.61311	0.76594	0.95001			0	1
GO_REGULATION_OF_INTEGRIN_ACTIVATION	1	0.61311	0.76594	0.95001			0	1
GO_POSITIVE_REGULATION_OF_INTEGRIN_ACTIVATION	1	0.61311	0.76594	0.95001			0	1
GO_CELL_CELL_ADHESION_MEDIATED_BY_INTEGRIN	1	0.61311	0.76594	0.95001			0	1
GO_REGULATION_OF_CELL_CELL_ADHESION_MEDIATED_BY_INTEGRIN	1	0.61311	0.76594	0.95001			0	1
GO_POSITIVE_REGULATION_OF_CELL_CELL_ADHESION_MEDIATED_BY_INTEGRIN	1	0.61311	0.76594	0.95001			0	1
GO_MECHANOSENSITIVE_ION_CHANNEL_ACTIVITY	1	0.61311	0.76594	0.95001			0	1
GO_REGULATION_OF_DEFENSE_RESPONSE_TO_VIRUS	3	0.39604	0.69168	0.95025			1	2
GO_REGULATION_OF_RNA_METABOLIC_PROCESS	8	0.25233	0.68632	0.95025			4	4
GO_POSITIVE_REGULATION_OF_ENDOCYTOSIS	5	0.33555	0.59166	0.95035			1	4
GO_REGULATION_OF_ENDOCYTOSIS	5	0.33555	0.59166	0.95035			1	4
GO_POSITIVE_REGULATION_OF_APOPTOTIC_SIGNALING_PATHWAY	5	0.33555	0.59166	0.95035			2	3
GO_RUFFLE_MEMBRANE	5	0.33555	0.59166	0.95035			0	5
GO_POSITIVE_REGULATION_OF_MAPK_CASCADE	9	0.23569	0.69636	0.95045			3	6
GO_CARDIAC_CHAMBER_DEVELOPMENT	6	0.29	0.67478	0.95052			2	4
GO_CARDIAC_VENTRICLE_DEVELOPMENT	6	0.29	0.67478	0.95052			2	4
GO_MICROTUBULE_CYTOSKELETON_ORGANIZATION	9	0.23835	0.68305	0.95065			2	7
GO_NUCLEOSIDE_PHOSPHATE_BIOSYNTHETIC_PROCESS	4	0.34504	0.67924	0.9507			2	2
GO_RIBOSE_PHOSPHATE_BIOSYNTHETIC_PROCESS	4	0.34504	0.67924	0.9507			2	2
GO_SENSORY_ORGAN_MORPHOGENESIS	5	0.31013	0.69001	0.95088			2	3
GO_DNA_METHYLATION	2	0.47039	0.71275	0.951			0	2
GO_TRANSPORT_OF_VIRUS	4	0.34171	0.68946	0.951			2	2
GO_MRNA_3_END_PROCESSING	3	0.39149	0.70082	0.95104			2	1
GO_RNA_3_END_PROCESSING	3	0.39149	0.70082	0.95104			2	1
GO_VIRAL_GENOME_REPLICATION	3	0.39512	0.69191	0.95121			2	1
GO_CELLULAR_MONOVALENT_INORGANIC_CATION_HOMEOSTASIS	2	0.48226	0.68184	0.95125			1	1
GO_REGULATION_OF_PH	2	0.48226	0.68184	0.95125			1	1
GO_MONOVALENT_INORGANIC_CATION_HOMEOSTASIS	2	0.48226	0.68184	0.95125			1	1
GO_NEGATIVE_REGULATION_OF_TUMOR_NECROSIS_FACTOR_SUPERFAMILY_CYTOKINE_PRODUCTION	3	0.40412	0.66846	0.9513			1	2
GO_INTRACELLULAR_STEROID_HORMONE_RECEPTOR_SIGNALING_PATHWAY	1	0.60656	0.77789	0.9514			0	1
GO_CARDIAC_MUSCLE_TISSUE_DEVELOPMENT	6	0.29444	0.64783	0.9514			3	3
GO_INTRACELLULAR_ESTROGEN_RECEPTOR_SIGNALING_PATHWAY	1	0.60656	0.77789	0.9514			0	1
GO_RETINOIC_ACID_RECEPTOR_BINDING	1	0.60656	0.77789	0.9514			0	1
GO_RETINOID_X_RECEPTOR_BINDING	1	0.60656	0.77789	0.9514			0	1
GO_THYROID_HORMONE_RECEPTOR_BINDING	1	0.60656	0.77789	0.9514			0	1
GO_CORTICOSTEROID_RECEPTOR_SIGNALING_PATHWAY	1	0.60656	0.77789	0.9514			0	1
GO_NUCLEUS_LOCALIZATION	1	0.62623	0.73699	0.95156			0	1
GO_ACTIN_FILAMENT_BUNDLE	1	0.62623	0.73699	0.95156			0	1
GO_NUCLEAR_MIGRATION	1	0.62623	0.73699	0.95156			0	1
GO_DYNACTIN_COMPLEX	1	0.62623	0.73699	0.95156			0	1
GO_DNA_REPAIR	15	0.19613	0.63826	0.95179			6	9
KEGG_NON_SMALL_CELL_LUNG_CANCER	1	0.63934	0.70986	0.95187			0	1
GO_POSITIVE_REGULATION_OF_LEUKOCYTE_DIFFERENTIATION	5	0.30857	0.70129	0.95187			2	3
GO_REGULATION_OF_HISTONE_MODIFICATION	8	0.25503	0.67588	0.95189			1	7
GO_GLUTAMATE_METABOLIC_PROCESS	2	0.46382	0.72628	0.95195			0	2
GO_NEGATIVE_REGULATION_OF_NEURON_APOPTOTIC_PROCESS	3	0.40094	0.67667	0.95215			1	2
GO_STEROL_BIOSYNTHETIC_PROCESS	3	0.41254	0.65064	0.95216			1	2
GO_PROTEIN_DNA_COMPLEX	3	0.41254	0.65064	0.95216			1	2
GO_CARDIAC_VENTRICLE_MORPHOGENESIS	3	0.40594	0.66659	0.95217			1	2
GO_CARDIAC_MUSCLE_TISSUE_MORPHOGENESIS	3	0.40594	0.66659	0.95217			1	2
GO_MUSCLE_ORGAN_MORPHOGENESIS	3	0.40594	0.66659	0.95217			1	2
GO_PROTEIN_MONOUBIQUITINATION	3	0.40594	0.66659	0.95217			2	1
GO_NEGATIVE_REGULATION_OF_NEURON_DEATH	4	0.34976	0.66561	0.9523			1	3
GO_NEGATIVE_REGULATION_OF_CELL_CYCLE	15	0.18557	0.70829	0.9523			5	10
GO_SPECIFIC_GRANULE_LUMEN	2	0.46711	0.7207	0.95231			0	2
GO_TERTIARY_GRANULE_LUMEN	2	0.46711	0.7207	0.95231			0	2
GO_REGULATION_OF_GENE_SILENCING	6	0.29659	0.64207	0.95243			1	5
GO_SENSORY_ORGAN_DEVELOPMENT	6	0.30884	0.59524	0.95258			2	4
GO_CEREBRAL_CORTEX_DEVELOPMENT	2	0.47639	0.69687	0.95264			1	1
GO_NEGATIVE_REGULATION_OF_VIRAL_PROCESS	4	0.37086	0.59431	0.95271			2	2
GO_REGULATION_OF_PROTEIN_MATURATION	4	0.37086	0.59431	0.95271			2	2
GO_RESPONSE_TO_CADMIUM_ION	4	0.37086	0.59431	0.95271			2	2
GO_REGULATION_OF_VIRAL_LIFE_CYCLE	4	0.37086	0.59431	0.95271			2	2
GO_POSITIVE_REGULATION_OF_PROTEIN_MODIFICATION_BY_SMALL_PROTEIN_CONJUGATION_OR_REMOVAL	6	0.30915	0.59419	0.95272			3	3
GO_SIN3_COMPLEX	1	0.6623	0.67058	0.95272			0	1
GO_SIN3_TYPE_COMPLEX	1	0.6623	0.67058	0.95272			0	1
GO_P_BODY	6	0.29667	0.64181	0.95281			2	4
GO_POSITIVE_REGULATION_OF_CD4_POSITIVE_ALPHA_BETA_T_CELL_ACTIVATION	2	0.50329	0.63396	0.95294			0	2
GO_POSITIVE_REGULATION_OF_T_HELPER_CELL_DIFFERENTIATION	2	0.50329	0.63396	0.95294			0	2
GO_NEGATIVE_REGULATION_OF_T_CELL_DIFFERENTIATION	2	0.50329	0.63396	0.95294			1	1
GO_POSITIVE_REGULATION_OF_ALPHA_BETA_T_CELL_DIFFERENTIATION	2	0.50329	0.63396	0.95294			0	2
GO_POSITIVE_REGULATION_OF_T_HELPER_17_TYPE_IMMUNE_RESPONSE	2	0.50329	0.63396	0.95294			0	2
GO_POSITIVE_REGULATION_OF_T_HELPER_17_CELL_DIFFERENTIATION	2	0.50329	0.63396	0.95294			0	2
GO_NUCLEOSIDE_BISPHOSPHATE_BIOSYNTHETIC_PROCESS	2	0.47643	0.69687	0.95317			1	1
GO_THIOESTER_BIOSYNTHETIC_PROCESS	2	0.47643	0.69687	0.95317			1	1
GO_LIGASE_ACTIVITY_FORMING_CARBON_SULFUR_BONDS	2	0.47643	0.69687	0.95317			1	1
GO_ACID_THIOL_LIGASE_ACTIVITY	2	0.47643	0.69687	0.95317			1	1
GO_DEVELOPMENT_OF_PRIMARY_SEXUAL_CHARACTERISTICS	6	0.29671	0.63736	0.95319			2	4
GO_MICROTUBULE_DEPOLYMERIZATION	1	0.62951	0.7299	0.95324			0	1
GO_MICROTUBULE_ORGANIZING_CENTER_ORGANIZATION	1	0.62951	0.7299	0.95324			0	1
GO_CENTROSOME_DUPLICATION	1	0.62951	0.7299	0.95324			0	1
GO_CONDENSED_CHROMOSOME_CENTROMERIC_REGION	1	0.62951	0.7299	0.95324			0	1
GO_GAMMA_TUBULIN_COMPLEX	1	0.62951	0.7299	0.95324			0	1
GO_ORGANELLE_ENVELOPE_LUMEN	2	0.50181	0.63482	0.95334			1	1
GO_NCRNA_PROCESSING	9	0.24442	0.65153	0.9535			5	4
GO_POSITIVE_REGULATION_OF_INFLAMMATORY_RESPONSE	2	0.50658	0.62323	0.95396			0	2
GO_REGULATION_OF_LEUKOCYTE_APOPTOTIC_PROCESS	4	0.35496	0.64809	0.95408			2	2
GO_POSITIVE_REGULATION_OF_PROTEIN_MODIFICATION_PROCESS	26	0.16268	0.61388	0.95414			10	16
GO_DNA_CONFORMATION_CHANGE	8	0.25923	0.64993	0.95423			4	4
GO_PROTEIN_SUMOYLATION	4	0.35516	0.64736	0.95445			2	2
KEGG_MAPK_SIGNALING_PATHWAY	7	0.28882	0.58267	0.95462			3	4
GO_CELL_CELL_SIGNALING_BY_WNT	17	0.19351	0.60321	0.95467			5	12
GO_POSITIVE_REGULATION_OF_VASCULATURE_DEVELOPMENT	3	0.42574	0.61477	0.95473			1	2
GO_REGULATION_OF_MACROPHAGE_ACTIVATION	3	0.42574	0.61477	0.95473			1	2
GO_NEGATIVE_REGULATION_OF_PROTEIN_MATURATION	3	0.42574	0.61477	0.95473			2	1
GO_ZYMOGEN_ACTIVATION	3	0.42574	0.61477	0.95473			0	3
GO_HYDRO_LYASE_ACTIVITY	1	0.60328	0.78417	0.95475			0	1
GO_ISOMERASE_ACTIVITY	1	0.60328	0.78417	0.95475			0	1
GO_VITAMIN_BINDING	2	0.48344	0.68033	0.95502			1	1
GO_POST_EMBRYONIC_DEVELOPMENT	4	0.3386	0.69993	0.95508			1	3
GO_REGULATION_OF_PROTEIN_AUTOPHOSPHORYLATION	3	0.38944	0.70739	0.95511			1	2
GO_INTERLEUKIN_6_PRODUCTION	4	0.36755	0.6072	0.95525			2	2
GO_DEVELOPMENT_OF_PRIMARY_FEMALE_SEXUAL_CHARACTERISTICS	4	0.36755	0.6072	0.95525			1	3
GO_POSITIVE_REGULATION_OF_TRANSFERASE_ACTIVITY	16	0.18743	0.68332	0.95548			8	8
GO_N_METHYLTRANSFERASE_ACTIVITY	3	0.40264	0.67339	0.95585			0	3
GO_PROTEIN_METHYLTRANSFERASE_ACTIVITY	3	0.40264	0.67339	0.95585			0	3
GO_PROTEIN_METHYLATION	3	0.40264	0.67339	0.95585			0	3
GO_POSITIVE_REGULATION_OF_CELL_ADHESION	13	0.21186	0.64775	0.95596			4	9
GO_VENTRICULAR_SEPTUM_MORPHOGENESIS	3	0.42181	0.62649	0.95597			2	1
GO_CARDIAC_SEPTUM_MORPHOGENESIS	3	0.42181	0.62649	0.95597			2	1
GO_ANATOMICAL_STRUCTURE_HOMEOSTASIS	9	0.24958	0.62811	0.95635			4	5
GO_MICROTUBULE_BASED_PROCESS	13	0.19795	0.71787	0.95656			2	11
GO_NUCLEAR_EXPORT	9	0.24922	0.62898	0.95658			5	4
KEGG_TGF_BETA_SIGNALING_PATHWAY	5	0.33126	0.60871	0.95674			3	2
GO_POSITIVE_REGULATION_OF_PHOSPHORUS_METABOLIC_PROCESS	19	0.18611	0.60776	0.95677			8	11
GO_NEGATIVE_REGULATION_OF_LIPID_METABOLIC_PROCESS	2	0.49342	0.65586	0.9569			1	1
GO_NEGATIVE_REGULATION_OF_STEROID_METABOLIC_PROCESS	2	0.49342	0.65586	0.9569			1	1
GO_NEGATIVE_REGULATION_OF_LIPID_BIOSYNTHETIC_PROCESS	2	0.49342	0.65586	0.9569			1	1
GO_ER_NUCLEUS_SIGNALING_PATHWAY	2	0.49342	0.65586	0.9569			1	1
GO_RESPONSE_TO_STEROL_DEPLETION	2	0.49342	0.65586	0.9569			1	1
GO_SREBP_SIGNALING_PATHWAY	2	0.49342	0.65586	0.9569			1	1
GO_LOW_DENSITY_LIPOPROTEIN_PARTICLE_RECEPTOR_BIOSYNTHETIC_PROCESS	2	0.49342	0.65586	0.9569			0	2
GO_NEGATIVE_REGULATION_OF_SMALL_MOLECULE_METABOLIC_PROCESS	2	0.49342	0.65586	0.9569			1	1
KEGG_JAK_STAT_SIGNALING_PATHWAY	5	0.33153	0.60713	0.95709			3	2
GO_REGULATION_OF_RUFFLE_ASSEMBLY	1	0.62295	0.74529	0.9571			0	1
GO_POSITIVE_REGULATION_OF_TISSUE_REMODELING	1	0.62295	0.74529	0.9571			0	1
GO_POSITIVE_REGULATION_OF_BONE_RESORPTION	1	0.62295	0.74529	0.9571			0	1
GO_RUFFLE_ASSEMBLY	1	0.62295	0.74529	0.9571			0	1
GO_POSITIVE_REGULATION_OF_RUFFLE_ASSEMBLY	1	0.62295	0.74529	0.9571			0	1
KEGG_ENDOCYTOSIS	9	0.23241	0.70503	0.95717			3	6
GO_EMBRYO_DEVELOPMENT_ENDING_IN_BIRTH_OR_EGG_HATCHING	8	0.2651	0.62736	0.95734			2	6
GO_REGULATION_OF_TRANSFERASE_ACTIVITY	25	0.1654	0.61314	0.95738			11	14
GO_RECEPTOR_SIGNALING_PATHWAY_VIA_STAT	5	0.33059	0.60923	0.95766			3	2
GO_ERBB_SIGNALING_PATHWAY	6	0.30505	0.61198	0.95773			2	4
GO_CELLULAR_COMPONENT_MORPHOGENESIS	20	0.16384	0.72014	0.95784			4	16
GO_LYSOSOMAL_TRANSPORT	2	0.49671	0.64942	0.95801			1	1
GO_NEGATIVE_REGULATION_OF_CELLULAR_PROTEIN_CATABOLIC_PROCESS	2	0.49671	0.64942	0.95801			0	2
GO_NEGATIVE_REGULATION_OF_PROTEIN_CATABOLIC_PROCESS	2	0.49671	0.64942	0.95801			0	2
GO_NEGATIVE_REGULATION_OF_MITOCHONDRION_ORGANIZATION	2	0.49671	0.64942	0.95801			1	1
GO_ENDOLYSOSOME	2	0.49671	0.64942	0.95801			0	2
GO_ENDOLYSOSOME_MEMBRANE	2	0.49671	0.64942	0.95801			0	2
GO_REGULATION_OF_TORC1_SIGNALING	2	0.49671	0.64942	0.95801			0	2
GO_REGULATION_OF_PROTEASOMAL_PROTEIN_CATABOLIC_PROCESS	8	0.24364	0.73089	0.95818			4	4
[truncated: 2,956 more rows]

## Sheet: NKCD16 - GSEA
NK CD16high GSEA Enrichment for GO and KEGG terms
[truncated: 4,946 more rows]

[truncated: 1 more sheets: NKCD56 - GSEA]
