# Supplementary material for: Innate Lymphoid Cell Activation and Sustained Depletion in Blood and Tissue of Children Infected with HIV from Birth Despite Antiretroviral Therapy
Source: Cell Rep. 2020 Sep 15;32(11):108153. doi: 10.1016/j.celrep.2020.108153 (PMC7495043; doi:10.1016/j.celrep.2020.108153)
Supplement: Table S5. Clinical Characteristics of 16 Children Undergoing Tonsillectomy and Used to Identify ILC, NK and CD4 Subsets in Tonsils, Related to Figure 5 [file mmc6.xlsx]

## Sheet: ILC3 NK CD4 in Tonsil
Table S5. Clinical characteristics of 16 children aged 5-13 years undergoing tonsillectomy. Related to Figure 5.
PID	HIV transmission	Gender	Age (years)	ART	CD4 count/ml blood	CD4% of CD45+ cells in tonsils	Viral load (copies/ml )	#ART	*ILC3 NKp44–	*ILC3 NKp44+	*NK CD127–	*CD4 PD1++CD103-	*CD4 PD1+CD103+	*CD4 PD1+CD103-	*CD4 PD1-CD103-
27-02-0043	None	M	12.9	NA	ND	16.2	NA	NA	ND	ND	ND	3	3	3	1
27-14-0052	None	F	10	NA	ND	1.7439	NA	NA	2	2	0	ND	ND	ND	ND
27-14-0082	None	M	ND	NA	ND	ND	NA	NA	ND	ND	ND	2	2	3	3
27-14-0093	None	F	8.2	NA	ND	2	NA	NA	0	0	3	3	3	3	3
27-14-0100	None	M	9.5	NA	ND	21.5	NA	NA	ND	ND	ND	ND	ND	ND	ND
27-14-0107	None	M	8.9	NA	ND	3.9252	NA	NA	ND	ND	ND	3	3	3	3
27-14-0109	None	M	8.8	NA	ND	3.8173	NA	NA	ND	ND	ND	3	3	3	3
27-14-0122	None	F	8.8	NA	ND	0.6617	NA	NA	ND	ND	ND	ND	ND	ND	ND
27-14-0124	None	F	10	NA	ND	5.2241	NA	NA	2	3	2	ND	ND	ND	ND
27-14-0146	None	F	8	NA	ND	5.5582	NA	NA	3	3	1	ND	ND	ND	ND
27-14-0160	None	F	8	NA	ND	2.3194	NA	NA	ND	ND	ND	ND	ND	ND	ND
27-14-0193	None	F	5.2	NA	ND	6.1	NA	NA	ND	ND	ND	ND	ND	ND	ND
27-15-0003	None	F	12	NA	ND	4.9609	NA	NA	3	3	2	ND	ND	ND	ND
27-02-0045	Vertical	M	12.25	Yes	ND	5.3	<20	EFV	ND	ND	ND	3	3	3	2
27-14-0016	Vertical	F	9.3	Yes	946	2.7	5102	ND	ND	ND	ND	ND	ND	ND	ND
27-14-0080	Vertical	F	11.4	Yes	532	7.6	<20	TDF/FTC/EFV	3	3	1	2	3	2	2
27-14-0115	Vertical	F	10.5	Yes	1090	16.4	<20	EFV/3TC/ABC	2	2	3	3	1	3	3
# Mass Spectometry detection in plasma EFV=Efavierenz, TDC=Tenofovir, FTC=Emtricitabine, 3TC=Lamiviudine, ABC=Abacavir
ND=not done
NA=not applicable
*Number of cell sorted replicates included in the RNAseq analysis
