# Supplementary material for: Innate Lymphoid Cell Activation and Sustained Depletion in Blood and Tissue of Children Infected with HIV from Birth Despite Antiretroviral Therapy
Source: Cell Rep. 2020 Sep 15;32(11):108153. doi: 10.1016/j.celrep.2020.108153 (PMC7495043; doi:10.1016/j.celrep.2020.108153)
Supplement: Table S6. DESeq2 Results for ILC3 NKp44–, ILC3 NKp44+ and NK CD127– Sorted Populations from Pediatric HIV Negative Tonsils, Related to Figure 6 [file mmc7.xlsx]

## Sheet: Sheet 1
Table S6. DESeq2 results for ILC3 NKp44–, ILC3 NKp44+ and NK CD127– sorted populations from paediatric HIV negative tonsils. Related to Figure 6.
The pvalue and padj (FDR corrected q) are calculated from a Likelihood Ratio Test ANOVA between all peripheral populations.
gene	baseMean	log2FoldChange	lfcSE	stat	pvalue	padj
CCL5	860.699	4.85729	0.495615	162.693	4.69561e-36	5.29196e-32
GNLY	7537.13	4.14584	0.452712	135.093	4.62381e-30	2.60552e-26
IL4I1	769.122	-8.84956	0.76296	110.243	1.1507e-24	4.32281e-21
GZMH	35.8049	9.67809	1.18462	105.125	1.48693e-23	4.18942e-20
NKG7	846.204	6.26456	0.939878	89.3398	3.98204e-20	8.97552e-17
SNHG22	116.565	4.53392	0.787875	62.4705	2.72086e-14	5.11069e-11
SLCO2A1	90.1621	-6.66271	1.21848	53.7232	2.15857e-12	3.47529e-09
CCL4	451.65	6.46009	1.36384	53.1385	2.89154e-12	4.07345e-09
GZMM	52.5119	7.04726	1.21079	49.3733	1.89986e-11	2.37904e-08
GZMA	43.1986	6.25544	1.3695	46.728	7.13085e-11	8.03646e-08
CCL3	19.682	8.59551	1.46366	43.5471	3.49842e-10	3.58429e-07
CREB1	40.8368	-3.39445	0.738958	42.9946	4.61153e-10	4.33099e-07
KLRD1	238.995	1.64071	0.329574	40.6042	1.52375e-09	1.22662e-06
SLC38A1	233.81	2.24216	0.508621	40.7287	1.43177e-09	1.22662e-06
MYO7A	637.416	-2.82685	0.622442	40.2909	1.78213e-09	1.30021e-06
PTPRD	38.5174	-0.770497	0.923644	40.2206	1.84591e-09	1.30021e-06
SLC4A10	75.1682	-7.18807	1.3667	39.8346	2.2389e-09	1.48426e-06
CD300LF	110.949	-4.79376	0.904447	39.47	2.68658e-09	1.6821e-06
AFF3	300.831	-2.71156	0.471071	39.0691	3.28291e-09	1.94728e-06
ITGA1	25.5482	4.185	0.862729	38.9072	3.55968e-09	2.00588e-06
FCGR3A	56.6533	4.45393	1.4098	38.6621	4.02379e-09	2.15155e-06
KIAA1324	1273.86	-3.55688	0.582774	38.5764	4.2e-09	2.15155e-06
DENR	69.2992	2.6053	0.607126	38.0461	5.47509e-09	2.68279e-06
HCST	323.115	3.87146	0.859201	37.0585	8.9713e-09	4.21277e-06
KLRC2	19.4281	8.41032	1.4276	36.5096	1.18044e-08	5.32142e-06
APOBEC3G	59.2843	0.0139652	0.634984	36.3153	1.30084e-08	5.63863e-06
TBX21	25.622	8.39509	1.49718	35.8227	1.6642e-08	6.94649e-06
CEBPD	10.3221	6.88149	1.29581	35.5504	1.90687e-08	7.53697e-06
DCAF11	94.6501	-0.819524	0.562786	35.5166	1.93941e-08	7.53697e-06
CCL4L1	183.036	8.05308	1.56871	34.74	2.85965e-08	1.07427e-05
GZMK	50.1193	5.29389	1.26739	34.2683	3.62027e-08	1.31614e-05
TSTD1	76.0366	4.26873	0.865697	33.9609	4.22172e-08	1.48684e-05
PLA2G4E	21.6569	2.96957	0.745185	33.3841	5.63298e-08	1.86717e-05
SPOCK2	310.933	-3.48607	0.525363	33.4418	5.47262e-08	1.86717e-05
SLAMF7	70.8842	2.97138	0.822972	33.3093	5.84745e-08	1.88288e-05
KLRC3	57.226	5.02701	1.13086	32.6867	7.98317e-08	2.49918e-05
ZRSR2	51.6154	2.70639	0.863431	32.6231	8.24114e-08	2.51021e-05
ECI2	21.7573	3.81926	0.8954	32.0236	1.11214e-07	3.29837e-05
CST7	196.123	6.66564	1.31676	31.7693	1.26294e-07	3.64958e-05
AKT1S1	64.2293	-8.99143	1.31936	31.5772	1.39026e-07	3.91707e-05
JAK1	871.583	1.54402	0.349234	31.1308	1.73796e-07	4.77728e-05
AHR	289.702	-2.94032	0.554355	31.0243	1.83303e-07	4.91862e-05
IL1R1	229.076	-5.5302	0.823451	30.8798	1.97032e-07	5.08579e-05
LGALS1	82.8512	1.82305	0.87462	30.8644	1.98558e-07	5.08579e-05
CRTAM	179.958	2.9007	0.726006	30.5707	2.29961e-07	5.75924e-05
RUNX2	414.642	-4.93473	0.69055	30.2529	2.69569e-07	6.60444e-05
LDLRAD3	263.42	-6.89848	1.15072	29.0382	4.94806e-07	0.000118648
IFNG	11.9444	6.38035	1.62237	28.8774	5.36241e-07	0.000125905
GZMB	443.786	7.52879	1.8196	28.6559	5.99038e-07	0.000137779
SDF2	31.7583	3.65478	1.06364	28.4673	6.58258e-07	0.000148371
IGFBP2	17.2859	1.98287	0.520949	28.1253	7.81034e-07	0.000172593
SEMA6C	35.7761	-4.71879	1.3795	27.7986	9.19647e-07	0.000199316
GAS7	48.2625	1.75088	0.786997	27.6791	9.76244e-07	0.00020759
RRAS2	7.8998	3.70824	0.941205	27.5218	1.05612e-06	0.000220415
CRY2	272.524	-3.83567	0.606414	27.4637	1.08728e-06	0.000220905
TENC1	13.8223	5.78121	1.18122	27.4447	1.09766e-06	0.000220905
ATP6V1F	100.814	2.60197	0.562557	27.2166	1.23025e-06	0.000243244
GNPTAB	45.814	2.31763	0.644896	27.1029	1.30223e-06	0.000253036
GSTP1	150.467	2.61258	0.643732	26.8086	1.50861e-06	0.000286891
PPAP2A	79.105	-7.02931	1.29439	26.7839	1.52737e-06	0.000286891
ARPC5L	188.689	3.22911	0.917979	26.4408	1.8132e-06	0.000334996
GSN	331.535	-2.28294	0.696682	25.9936	2.26756e-06	0.000412184
PRDM1	43.9083	3.96067	1.28553	25.895	2.38214e-06	0.000426138
GMCL1	46.3011	3.87212	1.02232	25.8421	2.44598e-06	0.000430722
CD2	78.481	3.29391	0.697684	25.7055	2.61888e-06	0.000454074
ARHGAP10	95.29	-2.74091	0.530531	25.4479	2.97896e-06	0.000508681
FAM213B	43.7969	-2.35447	1.24159	25.3843	3.07512e-06	0.000517263
LMNA	1416.27	-2.05804	0.381253	25.316	3.18194e-06	0.00052736
ANKRD36B	80.1711	2.31668	0.751402	25.2589	3.27413e-06	0.000532768
FXYD7	42.7957	-4.39554	0.795709	25.2377	3.30912e-06	0.000532768
ADAM10	90.8077	-1.84374	0.553126	25.164	3.43328e-06	0.000544973
ZSCAN9	15.286	-1.15063	1.65564	25.0568	3.62239e-06	0.000567004
STAC	66.8297	-7.74716	1.27362	24.9845	3.75562e-06	0.000579806
TMEM120A	37.5163	-1.85088	1.0613	24.9532	3.8149e-06	0.000581
UBE3D	12.8427	3.90086	0.939864	24.8161	4.08548e-06	0.000613911
COG2	28.1268	3.242	0.885321	24.6639	4.40852e-06	0.000653737
IFITM1	2696.38	2.36626	0.677824	24.524	4.72809e-06	0.000683148
KCTD10	112.345	-3.29238	0.759681	24.5384	4.69412e-06	0.000683148
CD247	213.084	2.3963	0.617911	24.4727	4.85098e-06	0.000692032
TOP1	56.4881	2.99601	0.722131	24.3933	5.04722e-06	0.000711027
FXYD5	5127.88	-3.56553	0.595799	24.286	5.32552e-06	0.000740971
SLC35E4	29.8746	-3.41331	1.04671	24.2116	5.52743e-06	0.000759685
UBQLN4	21.3743	-3.5254	1.14682	24.0828	5.89506e-06	0.00080045
B3GALT5	106.06	-4.24098	1.03299	23.9571	6.27738e-06	0.000832307
ZEB2	102.338	3.84356	0.985083	23.9774	6.21416e-06	0.000832307
ITGAX	544.887	1.22414	0.797256	23.8872	6.5008e-06	0.000843266
MRC2	66.0663	-8.77007	1.46648	23.8616	6.58451e-06	0.000843266
XRCC5	96.8784	2.0265	0.551037	23.8709	6.55383e-06	0.000843266
ICOS	199.661	-5.31199	0.986329	23.6453	7.33637e-06	0.000928999
TNFRSF9	41.9554	1.72698	0.587013	23.6131	7.45554e-06	0.000933599
UNC119	84.5682	-5.16788	1.03453	23.5193	7.81343e-06	0.000967664
TMEM2	133.034	2.78244	0.624973	23.49	7.92894e-06	0.000971295
PCDH9	133.283	-1.42832	0.614263	23.3146	8.65552e-06	0.0010489
PYHIN1	27.9229	2.26727	0.647848	23.2709	8.84663e-06	0.00106065
INPP4B	241.623	-3.96245	0.72267	23.1841	9.23944e-06	0.00109482
OR7E94P	10.7557	2.39866	0.624358	23.1654	9.32589e-06	0.00109482
FOSL1	74.231	-8.38324	1.32035	23.1384	9.45265e-06	0.00109826
ERN1	396.624	-3.3082	0.626006	23.0649	9.80662e-06	0.00110633
P2RY8	200.19	-4.80893	0.812342	23.0933	9.66832e-06	0.00110633
PIM3	289.414	-3.81444	0.677154	23.043	9.9148e-06	0.00110633
RPTOR	76.6969	-7.99524	1.41798	23.0541	9.85979e-06	0.00110633
CDC14A	409.734	-3.05358	0.546517	23.0043	1.01085e-05	0.00111689
ADAM12	65.9134	-7.1807	1.38212	22.8696	1.08126e-05	0.00118309
SDC4	288.147	-7.19898	1.25618	22.6273	1.22049e-05	0.00132259
KLRF1	8.54975	4.60984	1.39658	22.5785	1.25065e-05	0.00134236
COX7B	84.4079	2.04196	0.531385	22.4719	1.31914e-05	0.00140252
SLC23A3	16.099	2.51886	0.691418	22.4354	1.34343e-05	0.001415
NLRP3	32.8702	-0.481526	0.911892	22.3604	1.39474e-05	0.00145543
PXDN	16.819	-6.8247	1.3274	22.2809	1.45133e-05	0.00150059
IFI16	75.8515	3.26105	0.805406	22.2592	1.46714e-05	0.00150315
RORC	118.31	-4.76887	0.995648	22.2323	1.48701e-05	0.00150979
SCML4	328.223	-0.173906	0.471035	22.197	1.51347e-05	0.00152293
MUC6	52.0574	-8.89855	1.46751	22.0798	1.60482e-05	0.00160056
CELF2	642.772	-3.27342	0.614967	22.0388	1.63806e-05	0.00161939
EPHA4	45.1199	1.68639	0.925451	22.019	1.65435e-05	0.00162126
XCL1	521.932	2.95839	0.686886	21.8825	1.77123e-05	0.00172085
IFNGR2	223.425	-7.43373	1.17449	21.7638	1.87956e-05	0.00179513
NSMCE1	365.136	-1.68666	0.584806	21.7752	1.86889e-05	0.00179513
ZSWIM5	12.4001	-2.64246	1.45875	21.7416	1.9005e-05	0.00179988
EMB	59.1737	1.77847	0.631386	21.7146	1.92634e-05	0.00180916
KIT	541.415	-4.63095	0.851179	21.6232	2.0164e-05	0.00186327
MAP3K7	60.5413	-5.25284	1.21529	21.6226	2.01703e-05	0.00186327
EMP3	49.5579	0.940662	0.636719	21.4539	2.19458e-05	0.00193942
GEMIN4	114.733	-6.82624	1.30886	21.4472	2.20191e-05	0.00193942
IL4R	309.394	-2.65651	0.525072	21.4465	2.20271e-05	0.00193942
TNFRSF25	169.011	-1.91044	0.49073	21.4749	2.17159e-05	0.00193942
TSPAN18	23.6957	-4.42663	1.36906	21.4923	2.15279e-05	0.00193942
USP35	80.7567	-2.75479	0.948734	21.4871	2.15839e-05	0.00193942
TIPARP	339.848	-2.11631	0.548982	21.429	2.22202e-05	0.00194125
STK17A	276.216	2.97928	0.892093	21.378	2.27945e-05	0.00197611
IL17RE	65.8527	-3.87357	1.00817	21.3482	2.31368e-05	0.00198816
S1PR1	403.838	-2.52941	0.825895	21.3353	2.32864e-05	0.00198816
SH3RF3	8.87922	-5.91712	1.48825	21.2891	2.38303e-05	0.0020193
TMEM261	23.4365	3.82811	0.896554	21.2561	2.42269e-05	0.00203759
SMURF1	52.6868	-5.77159	1.18357	21.2185	2.46866e-05	0.00206088
LIF	538.608	-5.37186	0.90604	21.0736	2.6542e-05	0.002152
TIMP2	27.9576	-4.01541	1.10469	21.084	2.64037e-05	0.002152
TMBIM1	77.7563	-3.2307	0.790322	21.0869	2.63659e-05	0.002152
TTC21B	12.3331	2.43621	0.700916	21.1083	2.60846e-05	0.002152
COX6A1	148.263	3.16433	0.824775	20.9667	2.79993e-05	0.00223796
ZNF496	106.67	-1.5786	0.611919	20.9717	2.79287e-05	0.00223796
HOPX	55.5964	1.13988	0.49709	20.8878	2.91256e-05	0.00228038
PLEC	926.206	-3.97368	0.729721	20.9124	2.87692e-05	0.00228038
TGM2	397.207	-5.5916	0.945667	20.887	2.91371e-05	0.00228038
PELI1	179.421	-3.10863	0.935102	20.825	3.00547e-05	0.00233598
CXCR5	529.354	-4.20562	0.897741	20.7725	3.08541e-05	0.00236958
PVRL2	26.7048	0.288408	1.41108	20.769	3.09076e-05	0.00236958
AGBL2	13.8486	-0.32338	1.22047	20.7299	3.1518e-05	0.00237884
AQP3	91.8097	-6.27529	1.09231	20.6943	3.20838e-05	0.00237884
KIAA1147	36.9759	-1.53526	1.27497	20.6981	3.20239e-05	0.00237884
KLF7	54.5052	-3.47815	0.790631	20.7101	3.18313e-05	0.00237884
STMN1	37.028	2.38185	0.665778	20.7341	3.14516e-05	0.00237884
NCF4	159.159	-4.47687	1.14416	20.6485	3.28268e-05	0.00241802
HBS1L	71.405	1.83217	0.62602	20.628	3.31663e-05	0.00242717
FAM65B	212.751	-0.520984	0.641124	20.5463	3.45486e-05	0.00251202
RILPL2	282.466	-1.61971	0.332724	20.4949	3.54477e-05	0.00256087
ATP10D	34.5604	1.61772	0.988154	20.4373	3.64838e-05	0.00260236
FAM65A	247.997	-3.84405	0.702846	20.4464	3.63187e-05	0.00260236
EIF5A2	22.4514	1.46699	0.461058	20.3833	3.74823e-05	0.00263029
GPRC5C	31.2792	0.0673471	1.0703	20.3994	3.71813e-05	0.00263029
MATK	78.0444	2.34048	0.701131	20.3783	3.75756e-05	0.00263029
SYTL3	171.754	1.22191	0.752621	20.3368	3.83644e-05	0.00266893
AKT1	119.807	-5.3955	0.963177	20.3095	3.88909e-05	0.00268896
TNFSF11	34.2549	-5.77267	1.1039	20.2831	3.94067e-05	0.00270801
NCLN	58.9463	-1.84696	0.86173	20.1653	4.17979e-05	0.00285492
IFI27L2	12.6029	6.1844	1.35383	20.1193	4.27721e-05	0.00290386
GPR157	46.9636	1.57367	0.503969	20.0964	4.32626e-05	0.00291958
CD160	17.2732	2.3752	0.966225	19.9955	4.55021e-05	0.00301652
PRR5L	10.9391	6.6225	1.68385	20.0127	4.51125e-05	0.00301652
ZNF683	33.0663	4.84757	1.6924	19.9995	4.54116e-05	0.00301652
GNG5	57.4352	2.36478	0.654175	19.9456	4.66525e-05	0.0030747
CSRNP2	91.3088	-4.97528	0.933765	19.9088	4.75186e-05	0.00310071
HMGB1P8	17.2973	2.24003	0.835239	19.9055	4.75975e-05	0.00310071
SF1	768.995	-2.41239	0.478481	19.8742	4.8347e-05	0.00313144
PLEK	53.7237	5.12604	1.43268	19.7939	5.03269e-05	0.00324106
DGCR8	49.7909	-4.78385	1.32057	19.7715	5.08956e-05	0.00325905
MYBL1	18.6065	5.18813	1.25814	19.7565	5.12788e-05	0.00326504
PLAT	42.2295	-0.588541	0.862399	19.7097	5.24924e-05	0.00330497
UTP23	58.5613	2.02509	0.551405	19.7146	5.23639e-05	0.00330497
POM121	166.909	-3.81739	0.708631	19.6957	5.28612e-05	0.0033097
NAP1L4	67.5628	2.54031	0.700986	19.6402	5.4347e-05	0.00338393
RNF19B	39.4187	-8.70288	1.52453	19.6175	5.49686e-05	0.00340382
RBM38	144.28	-4.56664	0.82426	19.582	5.59539e-05	0.00342505
SNRPD2	259.176	3.29621	0.875123	19.5616	5.6527e-05	0.00342505
TIAM1	183.397	-1.98786	0.61437	19.5732	5.62011e-05	0.00342505
WDFY2	75.9467	-2.67868	0.53957	19.5617	5.65229e-05	0.00342505
TTLL5	83.6159	-2.09722	0.623457	19.5185	5.77577e-05	0.00348091
ELL2	194.259	-2.59626	0.642841	19.487	5.86739e-05	0.00351731
ZNRF1	38.4003	-4.28615	1.13285	19.4321	6.03075e-05	0.00359611
UMPS	10.9489	-0.479349	1.26757	19.368	6.22712e-05	0.00369366
CYFIP1	20.6896	-3.77831	0.958218	19.3124	6.40283e-05	0.003778
EBNA1BP2	21.5611	3.57299	0.91827	19.2988	6.44645e-05	0.00378393
CD84	156.608	0.983405	0.615379	19.2792	6.50995e-05	0.00380141
CD38	40.7585	1.13892	0.817459	19.2344	6.65727e-05	0.00384264
NDUFA7	42.1903	1.48526	0.608774	19.2369	6.6491e-05	0.00384264
ZNF542P	13.8999	2.75427	0.852076	19.2234	6.69399e-05	0.00384264
ZNF550	23.9024	2.99268	0.878696	19.2166	6.71695e-05	0.00384264
MMP11	25.1688	-8.11966	1.77279	19.1304	7.0126e-05	0.00399151
SMPD2	49.1118	-5.99774	1.08648	19.1059	7.09917e-05	0.00402049
ATPAF2	54.8429	-1.74505	1.01834	18.998	7.49279e-05	0.00415477
IFITM2	2558.02	1.06644	0.489875	18.9906	7.52061e-05	0.00415477
PRF1	282.241	2.77841	1.29506	19.0198	7.41144e-05	0.00415477
RPS26	191.448	1.75367	0.645571	19.0011	7.48107e-05	0.00415477
TMPPE	33.9695	-5.39874	1.24418	19.0228	7.40036e-05	0.00415477
BRD1	138.552	-4.10413	0.779931	18.9005	7.86712e-05	0.004325
GMPPB	87.0994	-3.39872	0.671403	18.8192	8.1932e-05	0.00446074
MTMR8	15.0679	-2.84124	1.9261	18.8218	8.18287e-05	0.00446074
AP4S1	69.3051	1.66232	0.482744	18.7397	8.52564e-05	0.00461942
PPP2R2B	31.9151	3.61967	0.928232	18.6564	8.88804e-05	0.00479274
AFAP1L1	31.9408	-6.68069	1.39633	18.5787	9.24013e-05	0.00495887
GPR56	39.7958	2.74765	1.20493	18.4091	0.000100582	0.00537233
DENND4B	259.422	-3.82864	0.763503	18.3629	0.000102932	0.00544623
EGR1	539.522	-2.85111	0.585634	18.3631	0.000102921	0.00544623
SCART1	113.13	-3.39128	0.842676	18.3482	0.000103688	0.00546059
SLC39A7	35.4533	0.807262	1.27383	18.3388	0.000104179	0.0054609
SUPT16H	153.844	3.03211	0.806288	18.3085	0.00010577	0.00551866
ARHGAP18	29.7634	3.5989	1.10668	18.2567	0.000108544	0.0056327
CSRP1	32.7721	0.383187	0.931546	18.2426	0.000109312	0.0056327
LSM7	68.3038	3.16789	0.828509	18.24	0.000109455	0.0056327
MILR1	14.7028	2.58624	0.734859	18.1891	0.000112278	0.00575171
EEA1	36.8442	3.28603	0.969088	18.1388	0.000115134	0.00587131
ACY1	19.0919	0.809978	1.16727	18.0532	0.00012017	0.00604607
C6orf106	30.8208	2.59223	0.807895	18.0575	0.00011991	0.00604607
TMEM241	13.15	1.98144	0.763887	18.067	0.000119342	0.00604607
RABAC1	184.862	2.0171	0.64911	17.9995	0.000123438	0.00618289
CEP78	30.6542	1.84107	0.538005	17.9635	0.000125681	0.00626739
PHF10	11.8198	4.61641	1.07998	17.919	0.00012851	0.00638021
KATNBL1	10.4357	2.20746	0.68127	17.9047	0.00012943	0.00639771
PITRM1	66.2859	-2.80808	1.01016	17.8872	0.000130573	0.006426
ZFP36L1	15908.5	-3.47832	0.767102	17.8501	0.000133014	0.00651768
ASCC3	83.648	2.41475	0.641414	17.8204	0.000135008	0.00655836
PINLYP	16.5069	-2.20574	1.07535	17.8276	0.000134521	0.00655836
GNAI1	7.63954	-4.85085	1.21993	17.8018	0.000136268	0.00659116
ZNF738	32.5864	2.5673	0.818118	17.7827	0.000137575	0.00662596
JUP	98.8822	-8.0411	1.49001	17.7475	0.00014002	0.00671499
PRPF4B	75.026	2.85922	0.843454	17.6512	0.000146926	0.00701636
DENND3	223.191	-2.56828	0.71077	17.6339	0.000148203	0.00704747
SCUBE1	32.955	2.30107	0.845487	17.5814	0.000152142	0.00720437
CPT2	29.812	2.73988	0.828703	17.5693	0.000153063	0.00721768
FAM167A	9.77204	-4.43502	1.56128	17.5134	0.000157404	0.00739143
TUBB2A	43.1494	0.450355	1.40939	17.4642	0.000161319	0.00754386
PLEKHG2	481.321	-2.45647	0.60295	17.448	0.000162636	0.00757401
CBX3	21.8766	3.32277	0.924828	17.3721	0.000168927	0.00783462
HSPB1	384.555	-2.67262	0.562557	17.3385	0.000171784	0.00791714
NDUFB2	209.88	3.12151	0.838178	17.3272	0.000172757	0.00791714
PGM3	12.6003	3.32879	0.897156	17.3235	0.000173081	0.00791714
TMEM213	24.9487	1.12937	0.46499	17.3185	0.000173517	0.00791714
IL7R	1029.14	-2.23905	0.503243	17.2922	0.000175809	0.00798938
RIMBP3C	6.69296	-6.18376	1.71687	17.2172	0.000182532	0.00826158
C11orf54	11.8842	0.0778529	0.882625	17.184	0.000185589	0.00836633
VOPP1	42.7272	-2.58443	0.833438	17.1729	0.000186618	0.00837921
PRDM8	25.7275	-4.37458	1.49665	17.1475	0.000189004	0.00841928
STAB1	100.415	-6.71357	1.20245	17.1506	0.000188713	0.00841928
HPN	24.3663	-0.888704	0.982501	17.1175	0.000191861	0.00851288
AFF1	262.961	-3.00564	0.639324	17.104	0.000193163	0.00853705
ZNF497	15.9063	-0.652696	1.1541	17.0925	0.000194275	0.00855267
CYP2E1	47.6057	-5.0767	0.992319	17.0692	0.000196553	0.00857794
NAA50	30.3936	2.13017	0.787502	17.0633	0.000197133	0.00857794
SLC6A6	109.975	-3.52894	0.785155	17.0784	0.000195643	0.00857794
SMG1P3	659.81	-1.83147	0.516184	16.9958	0.000203896	0.00883811
FSD1	30.9189	-0.263896	0.810955	16.9826	0.000205245	0.00886248
HHAT	20.0153	-0.93413	1.64779	16.9432	0.000209325	0.00900415
ZNF250	34.724	-2.45782	0.819073	16.9124	0.000212578	0.00910932
C10orf54	637.528	-3.70592	0.756466	16.8606	0.000218157	0.00929998
CACFD1	41.452	-4.2852	1.44149	16.8558	0.000218678	0.00929998
GPR133	115.497	-5.97426	1.13019	16.8463	0.000219717	0.00930905
RGS1	244.909	-0.0695656	0.532684	16.8044	0.000224373	0.00947072
NOS3	9.33713	-3.26591	1.17317	16.7932	0.000225637	0.00948854
NAV2	15.0369	-2.99613	1.10396	16.6794	0.000238845	0.0100066
ABTB1	88.0022	-5.67592	1.072	16.6708	0.000239872	0.0100125
NKG2-E	74.8901	5.37424	1.58018	16.6377	0.000243871	0.0101418
FAM49A	11.566	6.21513	1.42945	16.5917	0.000249553	0.0103399
IGHG1	528.698	-1.57953	0.884012	16.5797	0.000251057	0.0103642
NEU1	602.986	-3.13468	0.66081	16.5331	0.000256968	0.010531
ZBP1	20.6229	3.89397	1.28229	16.5361	0.000256583	0.010531
DSTN	31.7723	1.47497	0.647512	16.4708	0.000265101	0.0108249
BLOC1S5	11.0734	3.73902	1.06379	16.449	0.000268006	0.0109041
ADAM6	21.2916	-7.8843	2.00827	16.4234	0.000271464	0.0109922
COL6A2	9.06916	-0.356671	2.01747	16.4114	0.000273099	0.0109922
FRMD8	34.4318	-2.92529	1.05919	16.4165	0.0002724	0.0109922
DUSP12	27.6035	-4.82274	1.3233	16.3769	0.000277844	0.0110938
KRT86	695.795	-0.897995	1.00371	16.3646	0.000279561	0.0110938
RBM34	91.923	1.45973	0.530475	16.3731	0.000278366	0.0110938
UPP1	84.1988	2.10196	0.737548	16.3652	0.000279473	0.0110938
ALG14	44.0397	1.38822	0.483664	16.3414	0.000282819	0.0111647
TGFBI	47.2755	-2.6643	1.41828	16.3378	0.000283328	0.0111647
ACCS	14.8162	-0.44918	1.41655	16.3071	0.000287709	0.0111787
NCR2	267.661	1.50419	1.39927	16.3135	0.000286791	0.0111787
NPIPB5	1022.67	-1.47773	0.544579	16.2941	0.000289585	0.0111787
RASA3	83.7451	-1.40693	1.01168	16.305	0.000288022	0.0111787
SAMD3	25.5311	0.191938	1.03757	16.3207	0.00028576	0.0111787
XPO7	45.9934	-4.11941	1.25395	16.2938	0.000289636	0.0111787
ATXN1L	256.631	-3.24904	0.712452	16.2795	0.000291704	0.0112093
TFAM	68.6288	2.2877	0.898374	16.2747	0.000292416	0.0112093
NDC1	9.57814	-6.50515	1.39452	16.2637	0.000294029	0.0112329
PDCD5	16.4675	3.66995	1.13114	16.2065	0.000302555	0.0115196
MPP7	17.3197	-3.60841	1.20534	16.1728	0.00030769	0.0116756
BACH1	139.239	-2.92062	0.710702	16.1466	0.000311754	0.0117901
BACE2	12.1735	2.19464	0.715099	16.1179	0.000316262	0.0119024
RERE	119.701	-2.25701	0.71885	16.1143	0.000316834	0.0119024
PHBP9	12.8944	-3.54682	1.89262	16.0932	0.000320185	0.0119883
EAPP	51.227	3.40678	1.00334	16.0497	0.000327237	0.0121832
NUP188	83.707	-2.24864	0.766457	16.0477	0.000327553	0.0121832
NSMAF	14.367	-0.877425	1.20386	16.0215	0.000331871	0.0123032
CAPRIN1	57.2699	-0.484846	1.04247	15.9936	0.000336546	0.0123479
CSF2RB	46.3367	-5.73864	1.98262	15.9936	0.000336544	0.0123479
S100A10	244.492	1.35559	0.713898	15.9881	0.000337459	0.0123479
ZNF622	49.6987	4.25446	1.1255	16.0017	0.000335177	0.0123479
KCNH4	22.2187	-1.59584	1.64046	15.9545	0.000343177	0.0124761
ZFAND5	646.773	-1.49412	0.589955	15.9589	0.000342424	0.0124761
LYRM1	7.81605	-2.10446	0.945497	15.937	0.0003462	0.0125456
PATZ1	36.5745	-6.39522	1.44672	15.8842	0.000355462	0.0127803
PPM1M	56.3016	-3.76282	0.958782	15.8852	0.000355277	0.0127803
REXO1	55.2053	-0.987445	1.10026	15.8807	0.000356079	0.0127803
CTSS	44.2139	1.20097	0.477616	15.8586	0.000360044	0.0128816
IFT43	16.4986	-3.04095	1.20082	15.8454	0.000362423	0.0129257
TNFRSF10D	8.67501	-6.30852	1.7554	15.8071	0.000369425	0.0131338
MT2A	155.838	3.16864	1.09448	15.7698	0.000376389	0.0133393
BARD1	12.49	2.14555	1.55882	15.7477	0.000380575	0.0134034
ZFYVE9	10.6974	0.0907714	1.18147	15.7477	0.000380567	0.0134034
ROBO1	45.3873	-7.57424	1.4757	15.721	0.000385684	0.013541
EDC4	124.944	-3.62175	0.88022	15.7141	0.000387023	0.0135458
TSPYL5	9.75997	0.0376837	1.86285	15.6776	0.000394136	0.0137521
FRY	78.3241	-2.66565	0.676768	15.6677	0.000396092	0.0137574
ZCCHC2	114.736	-2.81708	0.684872	15.6645	0.000396732	0.0137574
SYNE2	91.4059	1.19631	0.546372	15.6518	0.000399266	0.0138028
ADAP1	73.9307	2.32464	0.758137	15.6141	0.000406853	0.0139964
C1orf61	74.0202	1.01251	0.475622	15.6117	0.000407347	0.0139964
MEF2D	447.806	-2.50388	0.614075	15.5797	0.000413917	0.0140956
NDUFC1	14.5581	2.39948	1.22619	15.5745	0.000415002	0.0140956
RP9	28.6128	3.10716	0.876346	15.5857	0.000412678	0.0140956
ZNF252P	25.176	1.07943	1.01751	15.5733	0.000415237	0.0140956
DLL1	64.8967	-4.99757	1.16175	15.5588	0.000418262	0.0141556
MVB12B	121.32	-4.31614	0.996258	15.4918	0.000432512	0.014594
TXK	165.128	2.4415	0.706347	15.4771	0.000435697	0.0146576
ABCD1	24.1337	-4.96622	1.48634	15.4529	0.000441006	0.0147482
TATDN1	10.068	-0.521614	0.593379	15.4565	0.000440209	0.0147482
RRNAD1	16.7462	-21.9016	1.63177	15.44	0.000443869	0.0148
DTNB	191.7	-4.67065	0.973928	15.4185	0.00044865	0.0149153
CCDC159	51.8478	-0.3286	0.710312	15.3851	0.000456221	0.015078
GIMAP4	40.2142	2.87776	1.06817	15.3875	0.000455675	0.015078
KIF23	9.37993	2.12565	1.55503	15.3638	0.000461105	0.0151526
KLF2	45.5387	0.326947	0.640362	15.3577	0.000462508	0.0151526
RBM17	122.091	2.60134	0.784266	15.3577	0.000462512	0.0151526
ABHD10	13.8081	-7.89651	1.88469	15.3411	0.000466368	0.0151907
JAG1	73.881	-2.51868	0.798425	15.3462	0.000465171	0.0151907
SH3TC1	95.3063	-5.84526	1.31364	15.3334	0.000468154	0.0152049
TCF23	46.3987	1.37173	0.481479	15.3275	0.000469545	0.0152063
CFDP1	55.8074	3.05639	0.920954	15.3069	0.000474401	0.0152815
SRBD1	18.6482	2.16183	0.70347	15.3062	0.00047458	0.0152815
GSPT1	42.8694	2.5716	0.692659	15.2705	0.000483115	0.0154241
RCOR1	23.5192	0.483966	0.993198	15.2759	0.000481812	0.0154241
SERBP1	97.4909	2.17818	0.693832	15.279	0.000481065	0.0154241
NEO1	108.787	-3.60524	1.07745	15.26	0.000485665	0.0154617
MCU	10.9345	-2.66929	1.78797	15.2354	0.000491666	0.0156087
ARHGAP11A	13.6066	2.26031	1.18841	15.1955	0.00050158	0.0158342
PER1	826.766	-2.11244	0.49381	15.1999	0.00050048	0.0158342
C20orf203	17.1608	-2.73611	0.695838	15.1781	0.000505965	0.015928
BCAS1	24.4254	-0.521137	0.872818	15.0949	0.000527451	0.0165581
SREK1IP1	21.9077	3.06679	0.819789	15.0801	0.000531365	0.0166347
TGIF2	97.4623	-2.79496	0.682026	15.0607	0.000536554	0.0167506
NUP93	26.0349	-1.71355	0.814412	15.0533	0.000538543	0.0167662
CPXM1	9.69004	-6.69766	1.45866	15.0404	0.000542029	0.0167876
PSMD3	80.2482	-3.74987	0.808302	15.0342	0.000543696	0.0167876
SIGLEC15	27.418	-1.23832	1.06522	15.0396	0.000542235	0.0167876
C16orf54	211.235	-2.95583	0.69436	15.0217	0.000547128	0.0168474
FKBP4	16.7038	-5.5832	1.20102	14.9871	0.000556662	0.0170478
ZCCHC10	19.3835	2.6567	1.11143	14.9915	0.000555444	0.0170478
MNAT1	20.4457	2.45554	0.965265	14.9754	0.000559932	0.0171014
TTC7A	215.088	-3.93011	0.869291	14.9649	0.000562883	0.0171451
DDX10	48.9298	1.36398	0.55451	14.9349	0.000571379	0.017357
MPLKIP	71.2895	1.36552	0.451999	14.9204	0.000575551	0.0174367
KRTCAP2	168.81	2.54373	0.758046	14.8509	0.000595894	0.0180046
CCSER2	25.9645	2.89851	0.805841	14.8367	0.000600132	0.0180695
SETD1B	124.413	-4.83791	0.981246	14.8319	0.000601567	0.0180695
SNX10	12.6566	3.06074	1.00139	14.8277	0.000602851	0.0180695
ICAM1	439.693	-2.21832	0.593263	14.8162	0.000606321	0.0180774
KIAA1731	38.0406	-0.973397	0.961232	14.8183	0.000605688	0.0180774
GTF2H3	32.2116	1.48709	0.584664	14.7882	0.000614877	0.018236
SLC2A10	8.59573	-2.17425	1.82256	14.7903	0.000614229	0.018236
CLIC3	53.2199	2.08749	0.981095	14.7702	0.000620416	0.0183519
ATP5J	71.7316	3.15299	0.904939	14.7482	0.000627279	0.0185064
ACSL1	25.6487	-3.02951	1.5003	14.6821	0.000648366	0.0190785
KLRK1	248.543	1.26749	0.513396	14.6748	0.000650746	0.0190987
VDR	46.6283	-1.04707	0.968668	14.6681	0.000652926	0.0191129
PCAT19	9.05395	2.35787	0.731888	14.6495	0.000659013	0.0191914
SCN1B	32.4231	-4.52273	1.12582	14.6537	0.000657656	0.0191914
SLAIN2	45.2338	-1.29721	0.675259	14.6421	0.000661469	0.0192133
G3BP1	74.2049	-3.21308	0.728326	14.6259	0.000666842	0.0193195
EMP1	27.4855	-3.87216	0.878938	14.5899	0.000678958	0.0196201
NDUFA12	77.4582	2.50831	1.05299	14.5796	0.00068247	0.0196513
NSUN2	68.8153	-3.95673	0.863127	14.5765	0.000683525	0.0196513
IDS	569.071	-1.95383	0.48476	14.5047	0.000708501	0.0203176
NET1	22.0038	-6.86065	1.46789	14.4923	0.000712908	0.0203921
EI24	20.0257	2.41085	0.770945	14.4733	0.000719715	0.0204828
LRRC37A3	12.2018	-1.52228	1.12358	14.4742	0.0007194	0.0204828
DPH6	23.2762	1.67234	0.700869	14.4641	0.000723034	0.0205254
MTPN	106.478	0.894643	0.554817	14.449	0.000728499	0.0205255
SLC7A5P2	329.563	-2.97861	0.752474	14.4536	0.000726853	0.0205255
ZNF25	7.25494	6.16753	1.73515	14.4575	0.000725439	0.0205255
MSH6	53.8762	-2.23389	0.634342	14.4389	0.000732198	0.0205782
REL	665.389	1.42576	0.488501	14.431	0.000735094	0.0206082
MKLN1	127.234	-2.58959	0.708777	14.4181	0.000739853	0.0206902
ATP9A	13.4605	4.03537	1.69682	14.4014	0.000746061	0.0207608
PYCRL	41.8692	4.31554	1.15536	14.4028	0.000745544	0.0207608
FLJ36000	46.1961	-3.63688	0.860777	14.3854	0.000752044	0.0208757
BPGM	34.9847	-5.8366	1.54659	14.3579	0.00076248	0.0211134
ARL4C	291.002	1.77492	0.763822	14.3374	0.000770342	0.0212788
ATP5G3	103.952	2.05115	0.584629	14.3279	0.000773993	0.0213074
CARD16	39.2826	2.43067	0.8236	14.3223	0.000776146	0.0213074
TYROBP	1014.11	2.37366	0.728072	14.32	0.000777049	0.0213074
TCIRG1	383.109	-2.05254	0.525101	14.3098	0.000781036	0.0213647
HECTD4	344.372	-2.66951	0.740359	14.2885	0.000789386	0.0215409
KIAA1462	12.4126	-5.38493	1.73361	14.2775	0.000793749	0.0216076
MID1IP1	49.967	-2.898	0.940823	14.2485	0.000805339	0.0218703
ZC3H18	165.884	1.22692	0.655286	14.2061	0.000822576	0.0222847
MYADM	4009.33	-2.58707	0.654556	14.1669	0.00083887	0.0226716
CPNE7	74.4932	-2.09658	1.27449	14.15	0.000846008	0.0227169
STX1A	6.49091	-0.576703	1.57233	14.1486	0.000846592	0.0227169
TNFRSF10A	55.5497	-3.39469	0.955748	14.1518	0.000845214	0.0227169
KLRG1	9.34	-3.60733	1.36861	14.133	0.000853199	0.0227857
TRAF3	221.465	-3.07711	0.72026	14.1374	0.000851328	0.0227857
NFATC1	653.587	-3.19944	0.721547	14.1224	0.000857755	0.0228532
DBT	35.1487	0.259128	0.533964	14.1109	0.000862686	0.0229303
SMARCE1	108.93	1.9006	0.659194	14.057	0.00088627	0.0235018
PDCD2	24.6074	4.04771	1.16102	14.0418	0.00089303	0.0236255
TNFSF10	30.2887	1.18328	0.997986	14.0243	0.000900858	0.0237767
CISD3	26.8567	2.62021	0.871017	14.0009	0.000911462	0.0240004
LRRC2	20.4466	2.40583	0.777552	13.9908	0.0009161	0.0240663
GPR75	36.0015	-6.94997	1.59101	13.9855	0.000918497	0.0240732
TP73	47.4535	-2.86569	0.981127	13.9725	0.00092451	0.0241745
FAM172A	23.4029	2.49713	0.71743	13.9605	0.000930069	0.0242636
ABCC1	368.518	-2.96738	0.740618	13.9481	0.000935847	0.024358
CITED2	1035.45	-3.8323	0.834154	13.9433	0.000938102	0.0243604
APBA2	74.4561	1.97817	1.1519	13.9162	0.000950906	0.0245584
HIGD1A	6.67108	-3.11713	1.4316	13.9133	0.000952264	0.0245584
PFKFB3	297.619	-1.42945	0.768758	13.9173	0.000950399	0.0245584
FOSB	3972.96	-1.61728	0.403473	13.9007	0.000958291	0.0246574
DHRS1	19.1909	1.76217	0.652213	13.8943	0.000961362	0.0246801
ATP6V1C1	10.3695	0.402277	1.07903	13.8793	0.000968624	0.0247537
DOK4	9.86353	-0.997731	2.37079	13.8798	0.000968356	0.0247537
HELLS	16.9921	1.92374	0.707945	13.8686	0.000973811	0.0247739
MED12L	12.1609	-3.6783	1.50371	13.8702	0.000973043	0.0247739
ADSS	35.3477	2.99559	0.970404	13.8406	0.000987541	0.0248008
C15orf39	1137.23	-2.97072	0.684433	13.8617	0.000977192	0.0248008
CCDC47	32.1196	2.63057	0.831813	13.8394	0.000988106	0.0248008
GRM6	23.3525	1.91763	0.688839	13.8351	0.000990272	0.0248008
HAPLN3	131.622	-3.41386	0.933134	13.8416	0.000987036	0.0248008
JMY	340.329	-1.79217	0.7553	13.8488	0.000983487	0.0248008
TRAF4	144.575	-3.4066	0.964119	13.8509	0.000982481	0.0248008
SETD1A	40.695	-4.92621	1.17485	13.8202	0.00099768	0.0249309
GSTO1	34.9971	2.12509	0.812382	13.8142	0.00100064	0.0249495
DUSP23	37.3681	3.71424	1.09079	13.7998	0.00100786	0.0250742
CHD7	113.5	-3.24343	0.787122	13.7865	0.0010146	0.0251861
EVC	13.7407	-2.23456	1.45151	13.7733	0.00102132	0.0252651
MST1	37.9107	-4.57282	1.21902	13.7715	0.00102226	0.0252651
CD3G	33.1576	1.01615	0.597812	13.7545	0.00103097	0.0254245
DTNBP1	64.7908	1.13815	0.916263	13.74	0.00103845	0.0254976
GRIP2	20.6754	-7.59034	1.62753	13.7404	0.00103825	0.0254976
MAN2A2	346.805	-2.66034	0.746835	13.7275	0.00104501	0.0255736
PHF14	11.7719	5.17253	1.43625	13.7211	0.00104836	0.0255736
TSPAN4	100.348	-4.11503	1.18798	13.7253	0.00104616	0.0255736
COMMD6	88.9373	2.57652	0.870996	13.7129	0.00105262	0.0256221
NUCB2	60.4556	1.14871	0.539475	13.7021	0.00105833	0.0257057
TNFRSF4	152.912	-2.43571	0.623996	13.6769	0.00107176	0.0259759
TNPO3	32.0259	-1.05769	0.831164	13.6662	0.00107751	0.026059
CHRNB2	23.0891	-8.30079	1.89988	13.6407	0.00109136	0.0263376
HIPK2	236.192	-2.47819	0.714074	13.6256	0.00109963	0.0264804
PDAP1	54.1181	2.40603	0.805203	13.6166	0.00110456	0.0265425
BBS2	65.5144	-3.7947	0.900862	13.5975	0.00111516	0.0267401
PAPOLG	20.7187	1.20978	0.791097	13.5721	0.0011294	0.0269668
WASL	9.92904	-3.82049	1.20616	13.5743	0.00112817	0.0269668
LRRC8B	23.623	0.414397	1.11308	13.5586	0.00113707	0.0270457
ST5	26.2867	-3.06811	1.28099	13.5578	0.0011375	0.0270457
ELOVL5	556.361	-2.23683	0.620373	13.5512	0.0011413	0.0270788
TPGS1	34.0994	1.60578	0.833955	13.5347	0.00115074	0.0272455
DNM2	361.493	-2.21559	0.572386	13.5231	0.00115743	0.0272892
FAM103A1	39.4236	2.70261	0.856355	13.5235	0.00115718	0.0272892
PBX2	59.4001	-4.36352	0.962582	13.513	0.00116327	0.0273126
USP47	88.3192	2.75214	0.787709	13.5154	0.00116191	0.0273126
TMEM110-MUSTN1	32.0464	-6.66648	1.8613	13.5087	0.00116581	0.0273154
C11orf48	58.2993	2.24153	0.725479	13.5019	0.00116977	0.0273513
MIF	441.492	2.75009	0.834605	13.4957	0.00117342	0.0273797
GOPC	29.2522	2.48353	0.87287	13.476	0.001185	0.0275234
SRP14	363.655	1.99155	0.662331	13.4728	0.0011869	0.0275234
THOC7	8.45699	3.43161	1.10566	13.4787	0.00118341	0.0275234
ROGDI	18.0161	-7.28934	1.6079	13.4676	0.00118999	0.0275385
TRMT6	20.3631	4.59982	1.26087	13.4505	0.00120024	0.0277187
LRP8	52.7057	-3.10653	1.09862	13.436	0.00120893	0.0278136
NDUFA4	71.7702	2.75012	0.806526	13.4354	0.00120929	0.0278136
UBL5	108.697	2.06285	0.691062	13.4211	0.00121801	0.0279571
ZNF407	63.314	-3.62009	1.14429	13.4041	0.0012284	0.0281384
CAPN12	33.1961	2.62595	0.831127	13.3801	0.00124323	0.0283218
TBC1D3P5	21.7083	-5.29784	1.2094	13.3789	0.00124395	0.0283218
ZNF410	64.1246	-4.57332	1.05757	13.3843	0.0012406	0.0283218
UNG	21.1896	-0.643425	1.70997	13.3682	0.00125063	0.0284166
C2orf43	8.6369	6.31604	1.85764	13.3467	0.00126415	0.0286085
RARA	145.794	-3.25784	0.761415	13.3488	0.00126286	0.0286085
FLT4	18.4475	-4.20648	1.27928	13.3262	0.0012772	0.0288314
NUDT1	18.9738	3.70685	1.05746	13.3192	0.00128168	0.0288314
UFM1	17.012	2.38221	0.784297	13.3207	0.00128071	0.0288314
CIRH1A	30.7014	0.169484	1.34685	13.3107	0.00128715	0.0288967
CD96	234.237	2.1716	0.619439	13.305	0.00129078	0.0289124
PRR5	311.843	-1.97978	0.791153	13.3016	0.00129298	0.0289124
HCG4B	13.9995	-4.53666	1.90158	13.2933	0.00129836	0.0289753
SAMD12	24.4852	-1.46839	0.900884	13.2873	0.00130225	0.0290046
GRAMD1A	225.175	-2.23021	0.65809	13.257	0.00132217	0.0291233
HNRNPDL	325.901	2.12324	0.704085	13.2609	0.00131954	0.0291233
IL23R	82.8109	-2.77454	0.977301	13.2624	0.00131857	0.0291233
SPI1	18.2291	-8.25145	2.08949	13.2683	0.0013147	0.0291233
TRIM44	82.8575	1.79238	0.724737	13.2694	0.00131398	0.0291233
USHBP1	30.4783	1.24878	0.528215	13.2556	0.00132308	0.0291233
CSTF1	23.4913	-0.847885	0.503703	13.2472	0.00132863	0.0291316
KIR3DX1	67.9964	1.41712	0.566422	13.2493	0.00132724	0.0291316
CCL3L3	20.0907	6.06769	1.61655	13.2431	0.00133136	0.0291349
ARFGAP1	160.528	-3.16395	0.77139	13.2352	0.00133661	0.0291366
COX14	111.782	2.69997	0.860579	13.2367	0.00133566	0.0291366
IGHG3	553.069	-2.97888	1.228	13.2268	0.00134229	0.0291475
KIF20B	6.33759	3.84437	1.24756	13.2299	0.00134017	0.0291475
DAPK1	18.5842	-7.60037	1.84664	13.2047	0.00135715	0.0293056
STARD9	336.014	-2.38013	0.621	13.2046	0.00135724	0.0293056
TROVE2	28.2986	2.72124	0.81246	13.2044	0.00135737	0.0293056
FAM21A	41.2503	2.37099	0.729456	13.1652	0.00138428	0.0298295
PGAM5	28.9707	1.32084	0.496939	13.1546	0.00139157	0.0299294
ABTB2	63.2904	-6.55234	1.46883	13.1292	0.00140937	0.0301872
COMMD8	7.78474	5.66126	1.49664	13.1209	0.00141528	0.0301872
ERLEC1	17.8986	2.77843	0.935318	13.1246	0.00141262	0.0301872
FAM124B	25.6212	-5.22984	1.53266	13.1308	0.00140826	0.0301872
IFT57	44.6817	-3.93463	0.920008	13.1185	0.00141695	0.0301872
NMUR1	122.83	-1.85643	0.876462	13.0823	0.00144284	0.0306807
GRHL1	24.7343	3.01719	0.868657	13.0645	0.00145574	0.0307231
HNRNPD	52.0207	2.07508	0.618939	13.0682	0.00145306	0.0307231
TTC19	64.8455	1.9575	0.58569	13.0731	0.00144945	0.0307231
TXNDC15	34.1201	0.746565	0.428737	13.0666	0.00145418	0.0307231
SLC39A1	78.5719	-3.48296	1.35487	13.0595	0.00145939	0.0307427
NIFK	50.4323	1.78686	0.877931	13.0276	0.0014828	0.0311776
HOMER2	40.7432	-2.88935	0.933322	13.0182	0.0014898	0.0312664
KLF9	82.3061	-2.63327	0.782846	13.0137	0.00149317	0.0312788
TMSB10	571.13	1.45662	0.793812	13.0082	0.0014973	0.0313071
EEFSEC	34.5864	-0.530687	1.18403	12.9997	0.00150365	0.0313817
EIF3J	37.4225	1.55686	0.564195	12.9904	0.00151069	0.0314704
KRT81	88.8463	1.22404	1.02016	12.9851	0.0015147	0.0314956
UBXN1	219.823	1.88735	0.71454	12.9749	0.00152241	0.0315978
ADAT1	19.616	3.69465	1.10102	12.9596	0.00153408	0.0317814
TCEA1	90.9603	2.61649	0.835818	12.9324	0.00155514	0.0321586
RNF181	109.222	2.1198	0.675168	12.9194	0.00156525	0.0323084
NLRX1	22.1422	-7.92694	1.69765	12.9106	0.00157217	0.0323919
EEF1E1	15.4521	4.23201	1.21122	12.8822	0.00159462	0.0327796
RANGRF	18.7876	3.21037	0.928966	12.8795	0.00159681	0.0327796
NSRP1	104.604	1.37959	0.498673	12.8692	0.00160508	0.0328895
NFKB1	320.363	-1.36197	0.483435	12.8617	0.00161106	0.0329521
ADCY6	24.0302	-0.391068	0.895632	12.84	0.00162865	0.0331914
PPP1CB	21.9327	-2.55005	0.771847	12.8407	0.0016281	0.0331914
AREL1	67.8223	-2.93005	1.01172	12.8291	0.00163758	0.0333132
INTS4	32.4056	-3.33783	1.07189	12.8146	0.00164945	0.033471
RASGRP2	55.5124	-0.453291	1.07678	12.8124	0.00165127	0.033471
KIN	71.7565	1.3391	0.600875	12.8062	0.0016564	0.0335146
GALNS	52.2122	-2.29911	0.664599	12.7909	0.00166916	0.0336225
NFRKB	75.5689	1.68341	1.27837	12.7855	0.00167367	0.0336225
TMSB4X	1704.65	2.12065	0.732084	12.7866	0.00167275	0.0336225
TNFAIP3	25063.8	-2.58891	0.649441	12.7907	0.00166928	0.0336225
CCT8	24.9906	3.144	0.981597	12.7568	0.00169782	0.0339865
ZNF483	46.1955	1.00789	0.405676	12.7584	0.00169647	0.0339865
DMC1	21.7759	1.50455	0.607859	12.7497	0.00170384	0.0340465
DCAF17	11.1472	-4.48856	1.40623	12.7412	0.00171112	0.0341315
CD28	67.9289	-5.68717	1.23368	12.7345	0.00171689	0.0341861
UNC45A	71.8373	2.339	0.732698	12.7209	0.00172855	0.0343576
PRKACA	15.1222	1.59074	1.32931	12.7171	0.00173183	0.0343623
PRNP	192.535	-2.14711	0.647243	12.7117	0.00173655	0.0343953
BIRC2	13.7396	2.53179	0.801347	12.6898	0.00175565	0.0346784
CDCP1	45.4521	-1.05064	0.971699	12.6848	0.00176008	0.0346784
TRAPPC6A	81.6351	2.52629	0.845795	12.686	0.00175906	0.0346784
CLINT1	157.624	2.21792	0.728481	12.6724	0.00177103	0.0348333
BID	76.3617	1.20206	0.579745	12.6662	0.00177647	0.0348796
IFITM3	966.448	1.06171	0.572876	12.6424	0.00179783	0.0350125
KLF11	157.323	-3.81381	0.880371	12.6492	0.00179167	0.0350125
MBD1	81.6511	-4.07651	0.994937	12.645	0.00179548	0.0350125
SAP18	61.1584	1.54026	0.592557	12.6398	0.00180013	0.0350125
SMC6	12.8822	2.85615	0.903009	12.6378	0.00180189	0.0350125
SPATA5	34.8185	1.35408	0.539237	12.6406	0.00179937	0.0350125
VRK1	14.7223	3.9456	1.30323	12.6308	0.00180823	0.0350753
P2RY11	24.5804	5.2482	1.63768	12.6211	0.00181701	0.0351851
ACYP2	9.78767	3.21983	0.999531	12.6066	0.00183028	0.0352603
ADIPOR1	153.98	-3.10627	0.754065	12.6078	0.00182914	0.0352603
MSH2	6.95522	4.51874	1.55837	12.6102	0.001827	0.0352603
WWP2	127.763	-3.28253	0.844612	12.5981	0.00183808	0.0353501
BIN2	177.169	0.0894629	0.692293	12.5778	0.00185682	0.0356497
AZI2	13.2656	-4.3072	1.07873	12.5652	0.00186856	0.0357532
EP400	200.691	-2.42395	0.606338	12.5674	0.00186648	0.0357532
SERPINA1	59.2723	-4.77445	1.52672	12.5466	0.00188599	0.0360255
LYSMD2	18.3224	3.54633	1.46611	12.5361	0.00189588	0.0361533
LILRB3	21.5879	1.45892	0.654201	12.4838	0.00194615	0.0370491
FTO	163.782	-2.46966	0.869632	12.4744	0.00195533	0.0371477
SARAF	287.547	-2.17925	0.599832	12.4717	0.00195792	0.0371477
LRRC37A2	92.9152	-3.45336	0.855236	12.4651	0.0019644	0.0371833
MITD1	33.0382	1.82457	0.796821	12.4631	0.00196639	0.0371833
PTPN9	55.3635	-2.92684	1.00638	12.4534	0.001976	0.0373025
GPX1	163.825	-0.422832	0.596927	12.4473	0.00198202	0.0373535
SNRPF	36.302	3.36253	1.04568	12.4425	0.00198681	0.0373812
PYCARD	59.6566	3.09365	1.04758	12.4371	0.0019921	0.0374182
GAB3	181.78	-3.86097	0.962374	12.4316	0.00199759	0.0374491
RAB29	122.808	1.42347	0.885063	12.4216	0.00200768	0.0374491
TCP1	106.232	-2.35728	0.680545	12.4254	0.00200379	0.0374491
TESK2	22.0954	-6.84397	1.55317	12.4189	0.00201036	0.0374491
ZNF260	8.33088	1.00303	0.51605	12.4286	0.00200064	0.0374491
ZNF3	20.9278	0.717788	0.719616	12.4039	0.00202549	0.0376687
MAML1	151.875	-3.65461	0.906771	12.3901	0.00203954	0.0378298
TSC22D3	2217.83	-1.58571	0.480094	12.3888	0.00204086	0.0378298
PLD6	28.4079	-4.48742	1.20578	12.3807	0.00204915	0.0379211
SECISBP2L	136.766	-1.82322	0.535015	12.3734	0.0020566	0.0379965
ZDHHC24	84.1381	-3.0841	0.810795	12.3676	0.00206258	0.0380446
RAB3IP	25.8455	-2.48441	0.705082	12.3329	0.00209868	0.0386472
SCARA3	25.449	-5.82024	1.98962	12.3262	0.00210576	0.0387143
MINOS1	44.1957	1.87806	0.712583	12.3082	0.00212477	0.0390002
GNB5	74.1284	-0.269632	0.426283	12.2992	0.00213436	0.0391126
ZBTB8B	105.586	1.27611	0.549046	12.2833	0.00215134	0.0393598
BLOC1S1	61.3157	2.20796	0.767595	12.2743	0.00216112	0.039388
CLPTM1	250.414	-3.8819	0.947055	12.2722	0.00216337	0.039388
HAVCR2	43.7423	2.05386	0.714835	12.274	0.00216143	0.039388
LRWD1	37.4609	1.10143	0.824156	12.2614	0.00217503	0.0395364
CXorf40A	184.506	-0.510194	0.78996	12.2502	0.00218724	0.0396943
NDUFA11	194.369	2.06981	0.740232	12.2468	0.00219104	0.0396994
ZNF555	24.5743	1.54122	0.538232	12.2408	0.00219759	0.0397542
C12orf75	13.879	3.90121	1.61469	12.2307	0.00220872	0.039837
ORMDL1	6.12548	3.19712	1.03906	12.2238	0.00221631	0.039837
PIM2	547.519	-2.43471	0.75521	12.2242	0.00221595	0.039837
PRKAB1	100.989	-3.8445	0.908345	12.2265	0.00221339	0.039837
RBMX2	23.3413	2.34006	0.978275	12.2136	0.00222766	0.0399772
PCNX	102.852	-3.36887	0.813723	12.2031	0.00223935	0.0400595
ZNHIT6	50.3858	3.04789	0.91196	12.2046	0.00223768	0.0400595
SNX1	47.7318	0.697276	0.764361	12.1999	0.00224295	0.0400603
BAALC	11.8833	0.95737	1.09615	12.1829	0.00226217	0.0400859
DUSP16	122.105	-4.24701	0.983549	12.1851	0.00225963	0.0400859
FLJ45079	20.3394	-7.55024	1.7318	12.1877	0.00225673	0.0400859
SLU7	100.722	2.25035	0.885902	12.1901	0.00225401	0.0400859
VPS39	55.5417	-1.65358	0.839411	12.188	0.0022564	0.0400859
GPATCH11	10.2387	2.93209	0.917697	12.177	0.00226876	0.0401396
ZNF618	40.6492	-6.17747	1.36832	12.1717	0.00227479	0.0401833
ATP11B	10.7798	2.64775	0.790161	12.1684	0.00227861	0.0401876
B4GALNT1	42.1875	-0.0814282	1.55861	12.1525	0.00229681	0.0402246
COX17	23.875	2.70393	1.00861	12.1479	0.00230212	0.0402246
COX7C	200.676	2.45977	0.741314	12.1616	0.00228637	0.0402246
FANCM	17.9759	-4.82914	1.8798	12.1487	0.00230111	0.0402246
FGFRL1	205.03	-6.4403	1.33577	12.1503	0.00229934	0.0402246
NHSL1	24.9257	-8.06904	1.76127	12.153	0.00229623	0.0402246
PTPRE	91.4283	1.57671	0.672667	12.1443	0.00230617	0.0402331
AMMECR1	9.57752	-6.85281	1.63323	12.1374	0.00231418	0.0402481
FAM50A	115.649	1.73991	0.756024	12.1381	0.00231335	0.0402481
FAM188B	8.55605	1.2046	1.36381	12.1233	0.00233057	0.0404708
ISYNA1	54.4318	-2.31941	1.40173	12.113	0.00234256	0.0406163
CDKN1A	306.294	-3.06168	0.761941	12.0984	0.0023597	0.040741
PDCD6	52.6525	-1.31666	0.675581	12.0977	0.00236059	0.040741
SLC26A6	40.7693	-5.97321	1.88007	12.0978	0.00236043	0.040741
RHPN1	33.49	-2.58734	1.15247	12.0788	0.00238302	0.0410653
NIM1K	14.7922	-7.09312	1.73195	12.0613	0.00240389	0.0412919
NQO1	34.651	-1.10378	0.973187	12.0636	0.0024012	0.0412919
PDCD7	21.7583	2.19446	0.797208	12.0586	0.00240717	0.0412919
GRN	181.894	-3.94554	1.15938	12.0458	0.00242267	0.0413227
PLK2	57.6295	2.59843	1.13429	12.0438	0.00242509	0.0413227
RARG	69.0964	-6.01221	1.35452	12.042	0.00242729	0.0413227
SMG5	346.105	-3.15618	0.77125	12.0506	0.00241679	0.0413227
TMEM131	43.9319	-1.19544	0.876799	12.0515	0.00241568	0.0413227
GID4	22.3312	-0.326008	1.23363	12.0336	0.00243746	0.0414332
SUDS3	41.2735	2.20575	0.695354	12.0295	0.00244243	0.0414551
GNL2	46.42	1.06641	0.525425	12.0236	0.00244968	0.0415157
CCRN4L	29.5034	0.752426	0.804929	12.0152	0.00246002	0.0415265
CSDE1	84.158	2.10998	0.720286	12.0106	0.00246563	0.0415265
HMGB2	139.937	2.42825	0.932647	12.0081	0.00246875	0.0415265
POMP	66.2253	1.83584	0.744645	12.0094	0.00246714	0.0415265
SLC7A8	14.6165	-5.79888	1.79284	12.0107	0.00246557	0.0415265
WDR45B	85.4563	-2.76352	0.816876	12.0045	0.0024732	0.0415395
ZNF669	25.5054	1.27853	0.789545	11.9922	0.0024885	0.0417342
ERBB3	13.4842	-6.53758	1.65434	11.9855	0.0024968	0.0418112
FLNA	1117.4	-2.37354	0.672434	11.9821	0.00250099	0.0418191
CMTR1	61.9021	-4.24333	0.994482	11.9748	0.00251022	0.0419114
AAMP	93.3834	-4.41382	1.02015	11.9655	0.00252187	0.0419816
NUP62	144.714	-2.2133	0.574492	11.9676	0.00251924	0.0419816
KCNA3	58.5717	-4.17434	1.06147	11.9338	0.00256219	0.0425454
TTC34	15.3834	-3.83351	1.21562	11.9329	0.00256329	0.0425454
FAM160A2	227.591	-3.6613	1.00063	11.9265	0.00257155	0.0425571
SUMO1	17.9029	3.08721	1.00213	11.929	0.00256838	0.0425571
CBLB	284.675	1.86159	0.576715	11.903	0.00260199	0.0429977
FLI1	218.381	-2.88835	0.732686	11.8907	0.00261794	0.0431384
TRAF3IP1	23.7064	2.52001	0.91925	11.8906	0.00261816	0.0431384
METTL14	53.5472	2.21151	0.836195	11.8772	0.00263574	0.0433646
UBQLN1	75.8933	-3.21406	0.896441	11.8729	0.00264138	0.0433942
NIPSNAP1	22.3593	0.927264	0.996503	11.869	0.00264653	0.0433984
USP1	16.6407	3.46595	1.07729	11.8669	0.00264935	0.0433984
TUBB3	12.1713	-6.10368	2.01803	11.8552	0.00266492	0.0435902
CHD3	137.069	1.64529	0.556506	11.8445	0.00267921	0.0436339
SKP2	25.7156	3.56268	1.06455	11.846	0.00267721	0.0436339
SUPV3L1	37.7075	2.59898	0.909528	11.8488	0.00267341	0.0436339
ARHGEF7	117.315	-0.972719	0.603878	11.832	0.0026959	0.0437162
C20orf24	37.3206	2.90379	0.872004	11.8332	0.00269439	0.0437162
GRIK2	12.0143	1.40337	0.568381	11.8351	0.00269175	0.0437162
FCER1G	916.606	1.47378	0.569903	11.8278	0.00270164	0.0437304
PPM1K	94.7009	1.24242	0.435351	11.8257	0.00270453	0.0437304
PREX1	882.735	-2.36976	0.701783	11.8226	0.00270864	0.043734
TAF1C	99.2185	-3.47113	0.882678	11.8171	0.0027161	0.0437917
FURIN	748.143	-1.60314	0.631324	11.8116	0.00272357	0.0438495
ALOX12P2	19.183	2.25669	0.886816	11.7984	0.00274166	0.04389
KIR2DL4	267.514	4.48162	1.89942	11.8022	0.00273646	0.04389
RNF141	21.1871	1.43103	0.629019	11.8027	0.00273579	0.04389
WDR91	99.0511	-3.94277	1.07542	11.8008	0.00273839	0.04389
ADAM19	396.769	-3.31816	0.979816	11.7917	0.00275078	0.0439206
ARRB1	113.899	-1.83812	0.75142	11.7913	0.00275137	0.0439206
ADAMTS15	6.43226	0.300407	2.42148	11.7875	0.00275658	0.0439415
IRF4	207.045	-1.64205	0.868443	11.7805	0.00276627	0.0440337
HECTD3	76.4251	-5.5148	1.22617	11.7765	0.0027718	0.0440595
TLR6	14.3843	0.794656	0.849319	11.7605	0.00279412	0.044273
TMEM258	88.7196	2.35355	0.84487	11.7584	0.00279702	0.044273
ZBTB46	73.2876	-2.83663	1.22925	11.7624	0.00279146	0.044273
C1orf131	17.6741	1.69769	0.879816	11.7408	0.00282173	0.0444768
DRG1	57.6611	0.139111	1.0771	11.7433	0.00281821	0.0444768
SLC7A6OS	57.6143	-0.440304	1.08032	11.7456	0.00281496	0.0444768
SYNGR1	28.724	3.4397	1.21394	11.7329	0.00283298	0.0445917
BAIAP3	39.0852	-3.69782	1.17934	11.73	0.00283697	0.0445922
GINS2	9.01581	2.44184	0.956725	11.7185	0.00285345	0.0447266
VCPKMT	17.2566	2.87601	1.43559	11.7191	0.00285256	0.0447266
PSG3	16.1705	-4.29881	1.13938	11.7146	0.00285891	0.0447498
TMEM254	16.0436	0.850824	1.36603	11.7111	0.00286391	0.0447659
LCN10	6.15566	1.7728	2.09429	11.7035	0.00287489	0.0448564
RAD9A	86.1289	1.37411	0.547933	11.7016	0.00287765	0.0448564
CRIP2	32.4759	-6.14988	1.68005	11.6965	0.00288494	0.0449078
DHRS11	38.2603	-6.58143	1.79056	11.6936	0.00288914	0.0449102
TBC1D17	146.008	-2.29616	0.605794	11.6909	0.00289306	0.0449102
PDZD2	137.662	-3.02917	0.899141	11.6777	0.00291213	0.0451441
EIF3I	162.11	-0.581693	0.577443	11.6604	0.00293755	0.0454755
ROCK1	95.8402	1.19366	0.521486	11.6564	0.00294342	0.045504
MAU2	88.4966	-3.38764	0.904312	11.6449	0.00296038	0.0455785
OLFML3	23.0362	-1.79871	2.08881	11.6461	0.00295852	0.0455785
TAF3	38.2677	0.750021	0.813459	11.645	0.00296023	0.0455785
FAM49B	38.3542	2.29631	0.720179	11.6419	0.00296486	0.0455852
CEP72	21.2721	-0.955768	1.83841	11.6329	0.00297809	0.0456021
FAM212B	35.5657	-1.70067	1.03214	11.6371	0.00297194	0.0456021
NANP	7.27773	-0.758371	1.40835	11.6338	0.00297687	0.0456021
CACNB1	95.1532	-4.88282	1.12944	11.6298	0.00298284	0.0456127
TPP1	526.398	-2.32929	0.694751	11.6193	0.00299853	0.0457331
TTC39C	31.8388	1.07347	0.527132	11.6191	0.00299882	0.0457331
PGD	135.523	-4.47719	1.09116	11.616	0.00300339	0.0457408
GRIK3	25.3081	-4.07551	1.93358	11.603	0.003023	0.0459754
IQCH	34.633	1.65809	0.611037	11.595	0.00303511	0.0459754
ITPKB	127.591	-2.61757	0.709938	11.5951	0.00303491	0.0459754
ZNF586	20.1059	-6.08487	1.57874	11.5961	0.00303345	0.0459754
GAS8	14.1296	-7.156	2.28736	11.582	0.00305496	0.0462139
FBLN1	42.4165	-2.78095	0.810437	11.5493	0.00310531	0.0469127
NUDT11	12.177	-5.29031	2.26904	11.5461	0.00311019	0.0469235
TRMT10C	56.5784	1.79296	0.878604	11.5429	0.00311522	0.0469365
DYRK1B	25.7922	-5.08048	1.66078	11.538	0.00312295	0.0469901
MAP3K7CL	15.6244	-1.4859	1.17612	11.5342	0.00312878	0.0470151
SLC19A2	93.8172	-4.67201	1.15568	11.5315	0.00313301	0.047016
ATAD2B	39.1492	-1.5325	0.60898	11.5148	0.00315936	0.0471603
ATP5G1	86.5068	2.5608	0.974691	11.5173	0.00315539	0.0471603
MMD	5.57789	4.78588	1.71038	11.5201	0.00315102	0.0471603
SHMT2	127.61	-1.55094	0.883672	11.5191	0.0031526	0.0471603
PPAN	21.1976	3.24204	1.39699	11.5043	0.00317588	0.0473309
SHC1	110.703	-2.72684	0.715095	11.5023	0.00317919	0.0473309
THOC3	24.0414	-4.13887	1.25806	11.4975	0.00318676	0.0473761
VCPIP1	142.012	-3.67512	0.918823	11.4951	0.00319064	0.0473761
KDM5C	709.028	-2.87261	0.77153	11.4851	0.00320663	0.0474884
PTMA	2306.09	1.7384	0.704804	11.4876	0.00320262	0.0474884
NAT9	23.9234	-4.93341	1.31287	11.4781	0.0032178	0.0475914
DNAH9	23.3667	-1.9806	1.09593	11.4666	0.00323636	0.0478031
SSBP2	310.879	-1.40794	0.41521	11.4619	0.00324399	0.047853
TRHDE	27.8066	-4.25561	1.45807	11.4329	0.00329133	0.0484879
AKAP8L	70.5751	-2.95901	0.905669	11.4254	0.00330371	0.0485196
LGALS3	18.6798	1.56276	0.881415	11.4257	0.00330326	0.0485196
TM4SF19	17.31	1.22207	0.624931	11.4238	0.00330639	0.0485196
TNFAIP8L1	90.6199	1.05932	0.450726	11.4198	0.00331308	0.0485545
MARS	131.868	-2.83301	0.726515	11.4164	0.00331872	0.048574
PTPRC	504.68	0.928634	0.471366	11.4092	0.00333067	0.0486857
NGDN	95.0711	-2.70139	0.833616	11.3904	0.00336207	0.0490809
HCG4P7	10.5798	-3.48878	1.34442	11.3842	0.00337253	0.04917
TTC12	6.82996	-5.77757	1.55664	11.3788	0.00338168	0.0492397
PLXNB1	19.0721	0.47277	1.40986	11.3612	0.00341143	0.0496088
FAM127B	97.902	-4.07766	0.992471	11.3528	0.00342589	0.0497549
CLNK	35.2391	1.27688	0.815144	11.3424	0.00344376	0.04995
ARMC5	48.4726	-4.44818	1.08194	11.3383	0.00345085	0.0499885
EFTUD2	135.442	-3.0606	0.827463	11.333	0.00346002	0.0500571
TMOD3	217.068	1.61965	0.677664	11.3246	0.0034745	0.0502021
DUSP8	22.278	-1.65076	1.15766	11.3192	0.00348386	0.0502728
TRAM2	74.0693	-3.72093	0.923208	11.3088	0.00350208	0.0504711
HMHA1	269.471	-1.72574	0.687099	11.2946	0.00352709	0.0507666
MEF2C	22.9811	-3.9854	1.15436	11.2713	0.00356829	0.0510986
MT1F	13.2527	5.1449	1.8382	11.2754	0.003561	0.0510986
PLSCR1	45.519	-3.77782	1.04856	11.2726	0.00356596	0.0510986
TMEM160	90.8818	2.39492	0.925578	11.2714	0.00356826	0.0510986
CST3	85.3642	-4.25655	1.02114	11.2661	0.00357761	0.0511291
ZFYVE16	52.2284	1.31787	0.647685	11.2651	0.00357949	0.0511291
TSPAN32	138.474	-1.85054	0.561865	11.2589	0.00359055	0.0512222
ATP6AP2	45.3527	-5.12695	1.26929	11.2443	0.00361688	0.0514641
BCL2A1	31.5746	-0.468551	0.931035	11.2394	0.00362578	0.0514641
LRRC48	10.2735	-5.1027	1.37572	11.2409	0.00362307	0.0514641
ZNF609	345.286	-1.50588	0.540781	11.2397	0.00362515	0.0514641
EPB41L2	34.1796	-3.48293	0.988049	11.225	0.00365185	0.0516056
PITPNM2	234.419	-2.62213	0.802799	11.2238	0.00365406	0.0516056
SHFM1	39.6699	2.64453	0.896287	11.2285	0.00364551	0.0516056
VSTM4	67.8675	-2.267	0.870744	11.2275	0.00364744	0.0516056
LINGO4	54.0493	-6.11801	1.84438	11.221	0.00365926	0.0516144
ARFGAP3	60.3993	2.01849	0.770299	11.2175	0.00366562	0.0516395
INTS12	22.0544	-1.08287	1.47846	11.2096	0.00368016	0.0517796
PI4KA	475.375	-2.14876	0.640794	11.1987	0.00370024	0.0519971
CSGALNACT2	23.1187	-2.28518	1.24738	11.188	0.00372015	0.0521142
MTMR9	33.2148	-1.57275	0.879899	11.1881	0.00371988	0.0521142
TMEM175	81.7484	-1.11599	0.841709	11.1868	0.00372244	0.0521142
E2F3P2	46.6332	1.16292	0.520303	11.1654	0.00376234	0.0524289
PRUNE2	16.8818	-0.665905	1.97031	11.1648	0.00376353	0.0524289
TLCD2	61.7816	1.33854	0.503618	11.1714	0.00375119	0.0524289
TOX2	391.507	-3.20852	0.964569	11.166	0.00376133	0.0524289
TOB1	157.477	-2.88116	0.838399	11.1568	0.0037786	0.0525739
PTPRZ1	8.65881	-2.25564	0.865036	11.1486	0.0037941	0.0527245
RBBP8	18.6641	-3.52982	0.979033	11.1446	0.00380165	0.0527643
SCAND2P	44.1821	1.77711	0.617865	11.1373	0.00381561	0.0528929
CES3	64.4305	-2.63661	0.696941	11.1334	0.00382308	0.0529029
MAP2K7	27.2716	2.18684	0.777895	11.132	0.00382572	0.0529029
RAMP1	50.8546	-0.622475	1.20836	11.1291	0.00383138	0.0529162
PSMC6	51.3919	1.68944	0.558761	11.1247	0.00383983	0.052968
ITPRIPL1	14.2231	3.62686	1.12857	11.1211	0.00384664	0.0529971
CNP	71.9125	-1.96488	0.723098	11.1115	0.00386526	0.0531886
PITPNM1	83.2791	-3.07688	0.807963	11.1081	0.00387181	0.0532137
SLC1A5	93.7618	-3.96465	1.0869	11.1011	0.00388525	0.0533334
ICA1L	39.504	0.506221	0.453338	11.0969	0.00389354	0.0533822
RASL10B	35.7477	1.65883	0.66755	11.0925	0.00390204	0.0534337
CTNNB1	388.318	-2.39311	0.720949	11.0869	0.00391304	0.053486
HECW1	26.3524	-4.87115	1.38072	11.0857	0.00391534	0.053486
ACSF2	8.74597	-0.482199	1.36134	11.0747	0.00393685	0.0535202
HADHA	158.09	-1.50937	0.66891	11.0764	0.00393358	0.0535202
SPRY2	47.3976	4.3801	1.36876	11.082	0.00392267	0.0535202
SQLE	44.5452	2.25059	0.789651	11.0767	0.00393307	0.0535202
PCSK5	16762.7	-2.59386	0.708309	11.0721	0.00394208	0.0535268
DYSF	32.8863	3.88746	1.69293	11.0537	0.0039785	0.0536979
EXOSC8	22.6347	2.45914	0.865997	11.0586	0.00396881	0.0536979
SNRPG	58.7659	1.75071	0.864591	11.0599	0.00396628	0.0536979
TECR	288.265	-1.72721	0.508801	11.0579	0.00397016	0.0536979
ZNF331	245.261	1.80737	0.595975	11.0538	0.00397832	0.0536979
NCL	675.756	1.55016	0.563014	11.0432	0.00399945	0.053866
NHP2L1	170.96	0.911289	0.670803	11.0427	0.00400052	0.053866
GART	15.785	-1.70733	1.05993	11.0399	0.00400614	0.0538774
ATP13A1	104.58	-4.94199	1.19997	11.0339	0.00401816	0.0539746
PHAX	139.183	1.82849	0.693707	11.0261	0.00403385	0.0541209
FGFBP2	17.8636	6.88592	2.18885	11.0233	0.00403937	0.0541305
LRRC8C	100.081	-0.559863	0.970885	11.0174	0.00405135	0.0542265
KCTD7	211.132	-4.00721	0.979356	11.0042	0.00407823	0.0543984
SLC35E2	21.0389	-6.25061	1.73713	11.0045	0.00407764	0.0543984
TANC2	114.574	-2.29777	0.729561	11.004	0.00407868	0.0543984
ESD	51.4998	-4.75902	1.14916	10.9893	0.00410865	0.0547185
RIN1	35.1971	-2.94949	1.04047	10.9875	0.00411239	0.0547185
FAM86C1	23.9119	-0.987905	1.45054	10.9796	0.00412857	0.0548691
GPATCH3	19.3439	-6.28943	1.52741	10.963	0.00416304	0.055262
NFE2L1	64.9779	-0.725899	0.787087	10.9599	0.00416944	0.0552818
ARID5B	157.463	-0.685984	0.755282	10.9545	0.00418071	0.0553012
CDHR4	36.9379	1.37754	0.731645	10.9553	0.00417905	0.0553012
IRS2	162.039	-2.21596	0.601466	10.9519	0.00418623	0.0553093
PSME1	526.888	1.68593	0.592946	10.948	0.00419438	0.0553521
FAM98C	156.099	1.15632	0.477836	10.9453	0.00420014	0.0553632
BTG2	430.052	-2.11513	0.594423	10.9351	0.00422154	0.0555423
EMX2OS	35.6893	1.48767	0.51473	10.9341	0.00422358	0.0555423
CLEC2D	34.4551	1.14556	0.728498	10.924	0.00424508	0.0557599
GADD45GIP1	98.0295	2.18567	0.83179	10.9199	0.00425369	0.0558081
ZNF184	19.4923	-4.74595	1.8775	10.9017	0.00429268	0.056254
KPNA2	48.5339	2.75522	0.860851	10.8825	0.00433396	0.056729
FBXO33	6.94454	2.91986	1.45085	10.8764	0.00434733	0.0567722
NOP58	200.597	2.25969	0.807326	10.8785	0.0043428	0.0567722
NLRP6	44.8332	-7.99558	1.79588	10.8649	0.00437231	0.0570324
COPS6	80.6529	1.6268	0.608973	10.8421	0.00442256	0.05729
KDELC2	34.0192	1.72223	0.669276	10.8486	0.0044082	0.05729
PACSIN2	118.913	-0.667997	0.808308	10.8453	0.00441552	0.05729
PLAGL1	28.4944	0.647198	1.12609	10.846	0.00441381	0.05729
PRMT6	11.9554	4.95759	1.93744	10.8442	0.00441794	0.05729
TTI1	18.9296	-0.246014	1.38082	10.8453	0.00441542	0.05729
CEBPB	8.23509	1.70044	0.747181	10.8385	0.00443048	0.0573266
H6PD	150.209	-1.97388	0.699	10.8106	0.00449278	0.0580661
ABCF3	32.0152	-3.76185	1.07746	10.8034	0.00450887	0.0580702
FAAH	45.0478	-6.1532	1.44082	10.8013	0.00451371	0.0580702
ING3	25.1397	2.08041	1.05101	10.8065	0.00450187	0.0580702
MORN2	8.40037	4.4396	2.22727	10.8014	0.00451339	0.0580702
RAPGEF3	15.6686	-0.374919	1.94678	10.7926	0.00453339	0.0582569
EPS8L2	20.9153	-1.44585	1.40279	10.7892	0.00454115	0.0582901
PHF12	492.324	-2.31866	0.637978	10.7791	0.0045641	0.0585181
AMER1	32.4668	-6.75546	1.59361	10.7623	0.00460261	0.0589447
FOXJ2	63.504	-2.30618	1.02321	10.7565	0.00461588	0.0590476
ISG15	293.831	2.11213	0.833223	10.7509	0.00462892	0.0591474
APOL1	38.5392	1.81652	0.583852	10.7372	0.00466057	0.0591534
ARHGAP44	20.2393	-0.0839786	1.49736	10.7288	0.00468035	0.0591534
C1orf56	20.3351	5.21259	1.56825	10.7289	0.00468003	0.0591534
CD4	39.1532	-2.43263	1.87041	10.7329	0.0046706	0.0591534
FBXL12	59.6736	-5.90761	1.4011	10.7408	0.00465219	0.0591534
IRAK2	93.8705	-3.23286	0.950062	10.7408	0.00465232	0.0591534
PSG4	24.4409	-5.1606	1.38711	10.7293	0.00467905	0.0591534
TNFRSF1B	126.296	2.58655	0.857932	10.7417	0.00465023	0.0591534
TNFSF4	19.2681	-5.04195	1.36114	10.7259	0.00468714	0.0591534
UGGT1	104.5	0.996118	0.399424	10.7262	0.00468628	0.0591534
ZFHX2	14.4064	-2.45962	1.56366	10.7457	0.00464094	0.0591534
MACC1	375.522	-2.99066	0.789838	10.7171	0.00470764	0.0593458
PSMA7	200.882	1.95189	0.746219	10.7139	0.0047153	0.0593759
BAG3	282.526	-3.30188	0.864719	10.7045	0.00473749	0.0595888
PPFIA4	11.4201	-7.38935	1.96102	10.701	0.00474566	0.0596052
SWI5	15.0694	3.82689	1.23948	10.6995	0.00474938	0.0596052
PPIG	110.912	1.49225	0.672056	10.6939	0.00476266	0.0597054
MST4	28.1659	2.14399	1.01316	10.6865	0.00478027	0.0598596
ATP2C1	10.8657	-5.60154	1.4044	10.6698	0.0048204	0.060269
SLC1A6	9.506	1.87757	0.745287	10.6684	0.00482366	0.060269
APOBR	82.023	1.82473	0.700423	10.6469	0.00487593	0.0607873
SIMC1	42.1535	-2.18376	1.14601	10.6484	0.00487227	0.0607873
HSPA4L	98.6191	0.987712	0.4899	10.6436	0.00488407	0.0608215
PHC1	285.166	-3.393	0.92481	10.6322	0.00491175	0.0608971
ROMO1	57.0873	2.74339	0.986733	10.6323	0.00491153	0.0608971
SERPINB6	32.9844	-3.04027	1.08703	10.633	0.00490998	0.0608971
SORCS1	13.9468	-1.4176	1.60322	10.6343	0.00490678	0.0608971
PNPT1	104.015	1.29364	0.592776	10.6198	0.00494239	0.0611424
TCF25	369.764	1.46662	0.647115	10.6208	0.00493997	0.0611424
PTPN12	17.5415	1.91684	0.719282	10.6163	0.004951	0.0611817
TRAIP	7.94989	0.584646	2.02703	10.6114	0.00496328	0.0612664
MAST4	127.981	-2.29658	0.85738	10.6071	0.00497387	0.0613299
DIP2B	78.4136	-3.35631	0.922756	10.6045	0.00498046	0.061344
CES4A	16.2322	-3.80348	1.27979	10.5966	0.00500005	0.061362
GTF2H2C	25.2301	1.53409	0.619841	10.5952	0.0050037	0.061362
SPIRE1	9.02734	5.05802	1.58369	10.5992	0.0049936	0.061362
THOC6	14.9593	-3.23692	1.38687	10.5994	0.00499307	0.061362
RPS8	1646.71	1.7043	0.718534	10.585	0.00502917	0.0616073
NAGPA	27.4112	2.67332	0.879852	10.5794	0.00504337	0.0616473
SFI1	178.117	1.29308	0.476263	10.581	0.00503918	0.0616473
ARID1B	250.793	-3.34026	0.893259	10.5732	0.00505887	0.0617428
ESF1	12.1741	3.06244	1.16032	10.5713	0.00506369	0.0617428
PMPCB	43.3157	0.93505	0.691178	10.5698	0.00506762	0.0617428
BCAS2	53.5498	1.95906	0.706367	10.5676	0.00507322	0.0617443
PPIF	22.4605	0.12354	1.2057	10.5614	0.00508878	0.0618668
LARS	64.6681	1.55032	0.74832	10.5576	0.0050986	0.0619194
SNAPC4	95.5234	-5.77607	1.58536	10.5533	0.00510953	0.0619853
MZB1	23.4012	2.03972	1.0926	10.549	0.00512054	0.0620049
POLR3GL	25.3751	1.9701	0.893975	10.5484	0.00512214	0.0620049
C19orf70	65.8606	1.44208	0.688116	10.529	0.00517202	0.0621225
DAZAP1	35.8658	-3.86967	1.02154	10.5343	0.00515831	0.0621225
GAB2	87.8641	-3.19283	0.975672	10.5293	0.00517114	0.0621225
MYLIP	43.0072	0.386962	0.793529	10.5342	0.00515866	0.0621225
NOMO2	24.7586	-3.84133	1.32314	10.5419	0.00513873	0.0621225
PSKH1	62.7733	-4.75826	1.18549	10.5254	0.00518122	0.0621225
PSTK	20.2838	2.91596	1.08845	10.5253	0.00518147	0.0621225
PTPN2	99.1917	1.2145	0.548228	10.53	0.00516948	0.0621225
SECTM1	15.6801	-1.9375	1.46959	10.5261	0.00517937	0.0621225
CTNND1	30.5555	-4.87746	1.23272	10.5203	0.00519465	0.0622143
HSPA2	26.4935	-4.34614	1.43393	10.5139	0.0052113	0.0623474
NOP10	34.5907	2.66105	1.00769	10.5105	0.00522	0.0623853
CRIP1	425.083	1.57765	0.657926	10.4987	0.00525088	0.06266
HINT3	21.1181	2.05958	0.698147	10.4975	0.0052541	0.06266
MEGF6	20.5865	-7.66002	1.87459	10.4912	0.00527054	0.0627897
EIF2S2	39.0088	2.42112	0.964794	10.4855	0.00528567	0.0629034
GSE1	131.25	-2.76717	0.758303	10.4831	0.00529197	0.0629119
C11orf63	6.51327	2.48083	0.895337	10.4754	0.00531247	0.0630868
CAST	127.275	1.57443	0.657052	10.4655	0.00533876	0.0630868
GLTP	61.0502	-0.380821	0.56072	10.4652	0.00533976	0.0630868
LDHA	302.191	0.889694	0.635677	10.4663	0.00533667	0.0630868
PSG6	25.9497	-3.41747	1.02356	10.465	0.00534026	0.0630868
RALGPS1	36.0046	-3.4858	1.07505	10.4677	0.00533298	0.0630868
GNL1	56.6636	-2.3133	0.643272	10.4627	0.00534624	0.0630913
CXCR3	147.98	2.06327	1.18218	10.4489	0.0053833	0.0634622
PAIP2	98.4522	1.60816	0.518378	10.4402	0.00540689	0.0636736
NLE1	34.2144	-0.948884	1.27507	10.4253	0.0054471	0.0640802
ADAMTS7	12.0946	-6.10726	1.63869	10.4147	0.00547614	0.0643547
B3GALT1	11.3153	2.46337	1.07092	10.4091	0.0054914	0.064377
DPYSL5	20.491	-1.00732	0.909816	10.4094	0.00549064	0.064377
TMC7	13.8208	1.33937	0.644645	10.4078	0.00549518	0.064377
WBP2	185.246	-2.76538	0.780401	10.4018	0.00551169	0.0645033
EVA1C	18.5444	-2.92516	0.820471	10.3963	0.00552691	0.0645474
NPIPB9	20.2687	-3.68774	1.31462	10.3967	0.00552569	0.0645474
CDC7	8.1636	-0.180195	2.20777	10.3936	0.0055342	0.0645656
PEX2	14.274	1.91293	1.02541	10.3908	0.00554209	0.0645909
BTD	26.9161	-3.71331	1.21008	10.3801	0.00557163	0.0646989
RMDN3	21.0749	3.91539	1.2731	10.3792	0.00557432	0.0646989
TMIGD2	41.9778	0.26505	0.632545	10.3826	0.00556473	0.0646989
ZNF862	49.8543	-6.97394	1.69997	10.3834	0.00556258	0.0646989
PAPD5	32.6221	2.42513	1.05358	10.3731	0.00559127	0.0647622
YAE1D1	7.2265	-3.47216	2.16483	10.3735	0.00559021	0.0647622
NR4A1	4115.19	-2.69362	0.732045	10.3566	0.00563749	0.0650968
SZT2	380.717	-2.14145	0.600395	10.3571	0.00563604	0.0650968
WDR27	19.4678	1.57672	1.3728	10.3606	0.00562638	0.0650968
IMPA1	10.506	4.72998	1.57256	10.3501	0.00565604	0.0652442
LZTS1	12.548	0.347775	1.3776	10.3476	0.00566299	0.0652576
DYNLL2	34.5457	2.90347	0.978168	10.3353	0.00569783	0.065592
KIAA2026	55.8281	-0.73497	0.711615	10.3037	0.00578881	0.066514
WDR86	30.003	-3.76767	1.39383	10.3033	0.00578973	0.066514
OAT	19.4018	4.64043	1.50311	10.297	0.00580798	0.0666557
WWTR1	17.6547	-0.439286	1.10041	10.284	0.00584598	0.0670091
ZNF829	69.0913	1.19821	0.509937	10.2824	0.00585067	0.0670091
MBOAT7	242.622	-2.59102	0.708989	10.2783	0.00586282	0.0670801
OTULIN	55.1631	1.8039	0.701274	10.273	0.00587834	0.0671895
OSBPL7	86.632	-3.20534	1.21522	10.2615	0.00591206	0.0675065
H3F3A	740.409	2.31692	0.904905	10.2513	0.00594234	0.067715
YJEFN3	12.1552	-3.68157	1.03628	10.2532	0.00593668	0.067715
TMEM259	382.938	-2.83077	0.763261	10.2442	0.00596347	0.0678872
ADAM28	19.8768	1.86499	0.882674	10.228	0.00601211	0.0678875
AFF4	652.802	-2.01144	0.622903	10.2172	0.00604455	0.0678875
BRF2	10.0377	-3.34419	1.88864	10.2164	0.00604697	0.0678875
C12orf4	58.1936	-1.75538	0.664885	10.2321	0.0059997	0.0678875
CD200R1	24.7566	-6.50646	1.51229	10.2208	0.0060338	0.0678875
CD83	647.207	-1.14043	0.623251	10.2296	0.00600715	0.0678875
COL5A1	22.648	-8.01946	1.89003	10.2296	0.00600707	0.0678875
COX20	25.5127	1.99312	0.80973	10.235	0.00599094	0.0678875
NCR1	99.5247	0.125101	0.937241	10.2314	0.00600183	0.0678875
PIGBOS1	17.274	2.3942	0.804417	10.2222	0.00602933	0.0678875
SLC41A3	70.4928	-4.53148	1.17866	10.2206	0.00603436	0.0678875
SSH1	158.917	-1.274	0.617121	10.2414	0.00597171	0.0678875
UBC	4069.54	-1.76708	0.506568	10.2273	0.00601407	0.0678875
UBQLN2	80.6699	-2.08971	0.815467	10.2161	0.00604783	0.0678875
JARID2	74.294	-2.60529	0.721081	10.2039	0.00608479	0.0681666
REPS1	34.2718	-3.58819	0.978964	10.2054	0.00608029	0.0681666
LEF1	16.0654	-1.20624	0.96494	10.1978	0.00610333	0.068171
MSANTD4	18.4397	-5.05466	1.46626	10.2001	0.00609633	0.068171
NT5C2	39.6754	-0.611904	1.01465	10.1994	0.00609849	0.068171
IZUMO4	6.80915	-2.25074	2.33773	10.1955	0.00611051	0.0681836
HERC4	57.3645	0.971189	0.440328	10.1752	0.00617294	0.0688121
CRACR2A	230.79	-0.612743	0.647284	10.1615	0.00621522	0.069215
NR1D1	85.1331	-4.99006	1.22974	10.1528	0.00624226	0.0694475
GREB1	39.1061	1.31084	0.540363	10.1475	0.00625882	0.0694869
HECA	38.3662	-2.27688	0.670294	10.1479	0.00625761	0.0694869
PRC1	19.2542	1.77432	1.19218	10.1458	0.00626431	0.0694869
YTHDF3	45.8061	-1.55763	0.7069	10.1429	0.00627332	0.0695184
PISD	122.978	-0.208255	1.09335	10.1355	0.00629668	0.0697088
LAIR1	159.249	-1.32168	0.549055	10.13	0.00631381	0.0698299
DNM1P51	55.7676	-4.4065	1.1868	10.1245	0.0063313	0.0699546
FIBP	36.6676	1.54817	0.670035	10.1197	0.00634641	0.0699902
RAE1	42.4822	-0.490923	1.09474	10.1196	0.00634694	0.0699902
PFDN6	7.18926	5.60813	1.77549	10.1144	0.00636322	0.0701011
CBFA2T3	21.1833	-7.43166	1.85709	10.1053	0.00639249	0.0703197
ZDHHC21	10.3533	-2.76367	0.823702	10.1043	0.00639554	0.0703197
BTN3A1	74.1664	1.92778	0.871475	10.1005	0.00640786	0.0703866
EXOSC7	31.8108	1.30103	0.874738	10.0931	0.00643143	0.0705767
HYOU1	100.112	-2.46372	0.714772	10.0739	0.00649366	0.0711902
RPS6KC1	22.8798	3.26371	1.18052	10.0633	0.006528	0.0714507
RRM2	16.9159	0.600583	0.769483	10.0627	0.0065301	0.0714507
PRKX	80.1001	-1.12262	0.538453	10.0503	0.0065707	0.0718252
RAB4B	66.0126	1.09674	0.526398	10.042	0.00659799	0.0720536
DHCR7	28.4091	-7.26272	1.89778	10.0347	0.00662193	0.072245
GPSM2	8.89042	0.332769	0.57875	10.0289	0.00664118	0.072385
ERVK13-1	76.1134	-2.78903	0.792537	10.0175	0.0066794	0.0727312
FBXW7	24.8776	1.74854	0.88482	10.0103	0.00670324	0.0728501
PRKCA	45.3506	0.0582805	0.589861	10.0112	0.0067002	0.0728501
DDX26B	15.1771	-1.9386	1.04565	10.0057	0.0067187	0.0729477
ZDHHC2	6.66388	-4.60406	1.9282	10.0027	0.00672884	0.0729875
DOK3	38.8439	-2.97597	1.28412	9.99203	0.00676484	0.073237
TNS3	115.436	-1.43529	0.847925	9.99274	0.00676245	0.073237
MED11	25.4329	1.36725	0.632603	9.97426	0.00682522	0.0738198
SLC30A3	8.50046	-0.0556015	1.42477	9.97233	0.00683182	0.0738203
DENND1A	144.187	-3.34816	1.01691	9.95509	0.00689096	0.0743169
KATNAL1	17.1619	-1.22071	0.82382	9.95543	0.00688978	0.0743169
C16orf72	98.5417	-2.20418	0.662288	9.94948	0.00691031	0.0744291
GNL3L	44.8374	0.134667	0.855829	9.94306	0.00693255	0.0744291
ING1	30.8901	-0.960113	0.754462	9.94344	0.00693121	0.0744291
NRP1	48.8536	-3.27052	0.937521	9.94348	0.00693107	0.0744291
SOCS4	28.5964	1.90952	0.793093	9.94253	0.00693438	0.0744291
STAG3L5P-PVRIG2P-PILRB	114.183	2.08926	0.709295	9.93254	0.00696911	0.0747306
DPY19L1	6.95145	-5.93164	1.60528	9.92767	0.00698608	0.0747703
TIMM9	9.39792	4.21828	1.49569	9.92951	0.00697967	0.0747703
ZSCAN12	18.0733	-0.245685	0.937901	9.92507	0.00699518	0.0747966
THAP7	47.1015	1.64059	1.01036	9.91464	0.00703174	0.0751163
SF3B4	101.351	-2.57569	1.00001	9.9084	0.00705371	0.0752796
PEX16	40.8859	-2.76648	0.813254	9.90426	0.00706833	0.0753643
AMICA1	140.839	0.229881	0.97493	9.8982	0.0070898	0.0755218
R3HDM1	63.574	1.5453	0.589078	9.89191	0.00711212	0.075688
CXCR4	1050.84	-1.82399	0.639795	9.88679	0.00713036	0.0757391
SLC37A1	74.5406	-1.84172	0.652304	9.888	0.00712604	0.0757391
WBSCR22	142.771	-1.74508	0.522243	9.88062	0.00715239	0.0759015
FLYWCH2	12.2165	1.6263	1.26284	9.87356	0.00717767	0.0760266
MIB2	16.9378	1.46641	0.895483	9.87474	0.00717345	0.0760266
FAM71A	13.1088	0.0196544	2.36089	9.85677	0.00723818	0.0765956
HMGB1P39	21.2998	1.90106	0.83202	9.85044	0.00726113	0.0767664
SMARCB1	28.7649	-2.67107	1.07532	9.84622	0.00727648	0.0768565
EARS2	11.5575	1.66918	1.61839	9.84124	0.00729461	0.0769759
APP	36.0478	-2.56706	1.03374	9.82629	0.00734934	0.0770665
CDK11A	110.402	1.86039	0.649222	9.8221	0.00736474	0.0770665
CYB5A	30.2221	1.36466	0.483107	9.83025	0.00733479	0.0770665
DLD	23.281	-2.66553	0.775514	9.82382	0.00735842	0.0770665
FAM193A	71.7863	-0.361458	0.927219	9.82841	0.00734154	0.0770665
FGFR1OP	120.906	-0.175432	0.56308	9.82521	0.00735329	0.0770665
NELL2	27.4254	0.409701	1.49453	9.8308	0.00733278	0.0770665
PRKRIP1	28.2765	2.08299	0.714174	9.82941	0.00733788	0.0770665
UQCC1	41.6614	-2.45824	0.727993	9.82612	0.00734995	0.0770665
NOA1	44.4628	-0.329515	0.584328	9.81866	0.00737744	0.0771277
ATAT1	36.5543	-5.30055	1.34619	9.81471	0.00739201	0.0772084
TMEM214	137.503	-3.47729	0.930424	9.81257	0.00739993	0.0772197
ABHD5	5.56223	-4.03516	1.37592	9.80715	0.00742001	0.0773554
LTBP3	618.315	-1.9069	0.690828	9.79982	0.00744726	0.0773554
PGAM4	8.02451	-1.05315	2.70536	9.80415	0.00743115	0.0773554
PSEN1	83.848	-3.33221	0.897687	9.8007	0.00744397	0.0773554
ZNF19	17.2996	0.759055	0.638508	9.80143	0.00744126	0.0773554
CDC42SE1	1661.8	-2.71954	0.753164	9.79249	0.00747459	0.0775678
CLP1	19.7025	2.51964	2.10909	9.78342	0.00750856	0.0778487
ATG10	14.0568	1.44486	0.651457	9.77058	0.00755694	0.0782783
C2orf74	9.8044	4.37184	1.59918	9.76394	0.00758207	0.0784664
CRYZ	18.3359	-6.09252	1.74032	9.75509	0.00761569	0.0785891
PREPL	25.6772	2.18327	1.09757	9.75067	0.00763253	0.0785891
PSIP1	34.3018	0.485195	0.77733	9.74982	0.00763577	0.0785891
RASSF2	58.4917	-2.10926	1.01253	9.75001	0.00763504	0.0785891
SLC25A38	64.1538	-4.57773	1.24011	9.75656	0.0076101	0.0785891
USP38	39.4238	-4.20732	1.1686	9.74986	0.00763561	0.0785891
LGALS4	55.8273	2.59635	1.05254	9.74799	0.00764275	0.0785893
IGLC2	101.179	2.00193	1.4048	9.74226	0.00766471	0.0786715
KIAA1024L	15.9987	1.02432	0.544948	9.74234	0.00766439	0.0786715
LETMD1	37.5351	1.33333	0.454801	9.73703	0.00768477	0.0787812
MOSPD2	13.8457	-2.57031	1.83917	9.73401	0.00769637	0.0787812
MPG	43.0787	1.1633	0.755002	9.73482	0.00769328	0.0787812
CIDEB	80.7098	-4.04861	1.05279	9.7289	0.00771608	0.0789113
BRD7P4	9.75719	-7.11158	1.88674	9.72511	0.00773072	0.0789894
IWS1	53.1026	1.71376	0.791721	9.72081	0.00774736	0.0790876
SLFN11	25.9735	-0.864497	1.48912	9.71453	0.00777171	0.0792644
KIR2DL1	24.8602	2.73244	1.60693	9.70836	0.00779572	0.079409
TMEM69	8.04515	0.41457	1.33162	9.70727	0.00779998	0.079409
C21orf91	53.8682	-2.24751	1.02336	9.6986	0.00783387	0.0796102
SAT1	368.199	0.651058	0.559346	9.69919	0.00783153	0.0796102
NCF1	74.4049	-2.44895	1.24083	9.69383	0.00785257	0.0797284
ALDOC	68.0725	-4.29543	1.32074	9.6805	0.00790509	0.0797976
CBR3	125.179	1.03751	0.457627	9.67611	0.00792244	0.0797976
CHCHD7	22.6588	2.00644	0.769641	9.67946	0.00790917	0.0797976
EHD1	362.557	-1.05248	0.461588	9.67816	0.00791435	0.0797976
FECH	10.3852	1.27785	2.33117	9.68389	0.00789169	0.0797976
IK	154.344	1.7115	0.658409	9.67739	0.00791737	0.0797976
PAK1IP1	14.1222	3.32597	1.14494	9.68748	0.00787754	0.0797976
SQSTM1	337.332	-1.23411	0.507109	9.67594	0.00792311	0.0797976
UQCR11	98.9623	2.44729	0.891107	9.67713	0.0079184	0.0797976
LSAMP	8.49223	-2.78482	0.953598	9.66494	0.00796681	0.080166
CPNE5	33.5433	-3.56938	1.66657	9.65714	0.00799795	0.0802644
DHRS3	175.829	0.929469	0.84113	9.65842	0.00799284	0.0802644
USP6	82.8651	-2.90971	0.811496	9.65759	0.00799615	0.0802644
SCMH1	107.407	-5.00189	1.23722	9.65344	0.00801277	0.0803416
FAM133B	42.4513	1.85343	0.88559	9.64521	0.00804581	0.0806011
ALG10	11.1208	-0.448159	1.94037	9.63734	0.00807754	0.080717
FLJ37453	64.8699	-2.92476	0.836605	9.63809	0.00807449	0.080717
GRINA	140.506	-2.97415	0.882283	9.63524	0.00808602	0.080717
SV2C	8.79173	-0.332182	0.817442	9.63642	0.00808122	0.080717
ENTHD2	84.6964	-4.58736	1.29079	9.63091	0.00810355	0.0807489
LYST	125.156	2.8856	1.05555	9.63124	0.00810218	0.0807489
CMC1	12.6882	2.59143	1.22292	9.60937	0.00819128	0.081551
KLF3	189.318	-0.510176	0.421717	9.60573	0.00820621	0.0815718
SLC38A10	276.378	-3.49613	0.939333	9.60533	0.00820784	0.0815718
ST7	21.8408	-3.78819	1.57464	9.60188	0.008222	0.0816404
BANP	75.8545	-1.70978	0.896496	9.58562	0.00828915	0.0822348
AKAP2	43.012	-6.2165	1.53694	9.57549	0.00833124	0.0822902
CCDC25	15.2108	2.42487	0.973974	9.57781	0.00832158	0.0822902
CENPM	14.562	3.8597	1.3378	9.57571	0.0083303	0.0822902
IL2RA	75.9555	-2.79285	0.878278	9.57975	0.0083135	0.0822902
SIM2	19.4612	-0.102798	1.04812	9.58023	0.00831148	0.0822902
USP48	63.2018	1.85522	0.822116	9.57104	0.00834977	0.082401
UBE2H	46.4607	-0.662454	0.74623	9.54689	0.00845122	0.0833291
EPPK1	11.9565	-0.155828	2.18731	9.54462	0.00846082	0.0833509
ATN1	56.8973	-2.90896	0.944072	9.54279	0.00846857	0.0833544
POLR2A	586.485	-2.30559	0.6945	9.53592	0.0084977	0.0835682
ARF3	86.32	-2.69509	0.854192	9.53316	0.00850945	0.0836107
ZNF880	13.8091	2.76443	1.11244	9.52852	0.00852918	0.0837316
C8orf76	10.7551	-2.13614	1.22331	9.5264	0.00853823	0.0837475
BCL7B	39.2187	-5.23721	1.37697	9.51501	0.008587	0.0841526
ATP6V0D1	127.206	-2.36879	0.723453	9.50259	0.00864051	0.0843834
AZIN1	56.0344	-3.83144	1.03975	9.50771	0.00861839	0.0843834
JKAMP	30.3594	2.22318	0.798628	9.50319	0.00863791	0.0843834
OSTC	11.832	-1.77489	0.957853	9.50477	0.00863108	0.0843834
COLGALT1	99.5368	-2.06554	1.00394	9.48816	0.00870308	0.0849209
GRAMD3	84.0943	-2.09072	1.0922	9.48208	0.00872957	0.0851058
TMBIM6	262.375	-1.45899	0.549658	9.47426	0.00876378	0.0853654
CEP44	6.48311	1.75356	0.714808	9.47163	0.00877531	0.085404
KBTBD4	7.42542	-4.60707	1.65108	9.46486	0.00880505	0.0854797
MTF1	41.8905	-1.53371	0.763873	9.46468	0.00880585	0.0854797
WAPAL	37.9209	1.29126	0.763667	9.46501	0.00880437	0.0854797
AURKAIP1	66.6798	1.49882	0.862581	9.46192	0.00881798	0.0855238
CLN6	34.6093	-0.523313	0.880239	9.45187	0.00886241	0.0858808
TSC2	282.686	-2.30343	0.672501	9.44743	0.00888214	0.085998
ATP5J2	46.1792	1.36613	0.803508	9.4303	0.00895851	0.0859987
CALM1	875.862	1.48552	0.619709	9.43092	0.00895574	0.0859987
MDM2	143.567	0.823551	0.384439	9.43114	0.00895474	0.0859987
PPID	23.188	1.81021	0.739374	9.43309	0.00894603	0.0859987
SLAMF1	22.7302	-4.38398	1.40357	9.43279	0.00894737	0.0859987
SNHG11	30.4614	-3.62535	1.51268	9.44353	0.00889945	0.0859987
SRP19	33.6071	2.01386	0.801522	9.43109	0.008955	0.0859987
TFRC	51.1715	-2.30831	0.828132	9.43908	0.00891929	0.0859987
UNC119B	11.9304	-6.9857	1.81362	9.43666	0.00893009	0.0859987
URB1	49.5513	-3.04559	1.03105	9.43572	0.00893427	0.0859987
ANXA8L1	91.2175	-3.08168	0.884984	9.41901	0.00900922	0.0860738
BAG6	212.803	-1.5453	0.677421	9.4222	0.00899488	0.0860738
CASC7	80.1474	-2.57731	0.790898	9.41836	0.00901216	0.0860738
IQGAP3	26.8494	0.282447	1.44221	9.42492	0.00898266	0.0860738
MZT2B	39.5981	2.23915	1.22295	9.42505	0.00898209	0.0860738
SWSAP1	38.2723	0.412958	0.900165	9.41962	0.00900649	0.0860738
MLST8	92.648	2.77663	1.23795	9.41238	0.00903915	0.0861854
NMNAT1	101.238	0.987124	0.467348	9.41395	0.00903205	0.0861854
ZNF710	26.1094	3.91149	1.31053	9.40581	0.00906887	0.0863958
PTP4A1	147.652	0.982068	0.838492	9.40334	0.00908012	0.0864299
ABCA2	888.881	-2.87956	0.817467	9.3908	0.0091372	0.08662
BAHD1	59.2478	-5.69864	1.41654	9.38849	0.00914779	0.08662
FTSJ2	14.6363	1.62183	0.990983	9.38715	0.0091539	0.08662
IDE	20.8287	-5.13713	1.40955	9.3948	0.00911894	0.08662
KPNA1	33.8366	2.33454	0.793286	9.38966	0.00914241	0.08662
TUT1	38.4819	-2.07672	1.5683	9.39419	0.00912174	0.08662
VAMP5	18.2547	2.73101	1.09013	9.38868	0.00914689	0.08662
GABPB2	136.311	0.840039	0.406754	9.38169	0.00917894	0.0867841
GOLGA6L9	46.8118	-2.60218	0.805351	9.37545	0.00920763	0.0869824
MAPK4	15.2454	-0.786845	2.12565	9.36932	0.00923585	0.0871759
TMEM194B	8.74809	2.38507	1.31806	9.36387	0.00926108	0.0873278
XRN1	64.179	1.64703	0.590035	9.3625	0.00926744	0.0873278
COX7A2L	14.4579	2.3632	0.817125	9.35502	0.00930213	0.087419
MAML2	409.557	-2.04305	0.682164	9.35434	0.0093053	0.087419
MGST3	29.7965	1.3584	0.637848	9.35373	0.00930814	0.087419
NBEA	11.132	-6.0384	1.8409	9.35842	0.00928633	0.087419
ABAT	40.1176	0.451863	0.824056	9.34786	0.00933549	0.0876028
CIZ1	67.7471	-2.42639	0.964486	9.34316	0.00935746	0.0877359
CASC15	9.04417	-1.76348	0.877359	9.33344	0.00940305	0.088017
SCAPER	31.5479	1.81252	0.899109	9.33466	0.00939735	0.088017
ZNF281	10.1472	-0.424628	1.23156	9.32633	0.00943654	0.0882571
SPDYE8P	19.8854	3.53446	1.1815	9.31676	0.00948183	0.0886072
IQCE	12.9128	1.16712	1.15325	9.31227	0.00950311	0.0887324
NAA20	13.8489	-6.26411	1.59115	9.30816	0.00952265	0.0888192
SCGB2B3P	223.546	-3.38903	0.945736	9.30701	0.00952816	0.0888192
BCAP29	20.9664	-0.540472	0.88157	9.30076	0.00955795	0.0888924
EMID1	20.5658	-5.3098	1.60847	9.29131	0.00960325	0.0888924
LRRFIP1	914.637	1.07294	0.691404	9.29818	0.00957029	0.0888924
MOG	22.9494	1.44963	0.656019	9.29344	0.00959303	0.0888924
SENP7	51.5027	0.892631	0.605052	9.29053	0.009607	0.0888924
SLC12A4	31.537	3.05354	1.0727	9.30307	0.00954694	0.0888924
WDR35	11.492	-2.36239	1.53382	9.29233	0.00959834	0.0888924
ZNF571	31.7144	-0.246773	0.772441	9.29522	0.00958447	0.0888924
ZNF775	9.23512	-0.777702	1.29005	9.2911	0.00960425	0.0888924
RHEB	13.2331	-0.9938	1.16927	9.28007	0.00965737	0.0892851
VAT1	73.9968	-2.66647	1.05256	9.27768	0.00966893	0.0893187
FAIM	20.6317	0.559457	1.14573	9.26667	0.00972229	0.0896783
SENP3	13.875	-4.98293	1.53899	9.26636	0.00972377	0.0896783
EOMES	15.8026	4.18068	1.81434	9.25676	0.00977056	0.0900362
SNRNP27	10.7779	2.58967	1.06599	9.2462	0.00982231	0.0904105
TRDC	133.676	0.868587	0.609472	9.24356	0.00983526	0.0904105
ZNF773	17.8948	-1.25002	0.871366	9.24406	0.00983283	0.0904105
ZC3H3	90.8496	-5.12561	1.31438	9.24026	0.00985151	0.0904862
REV1	48.8308	3.16001	1.11582	9.23229	0.00989084	0.0906996
TAF7	76.9986	-1.51367	0.673688	9.23339	0.00988541	0.0906996
ATP1A1	118.784	-0.81816	0.575077	9.21876	0.00995799	0.0909453
ENTPD1	385.389	-1.22573	0.466507	9.225	0.00992698	0.0909453
GGA3	84.0451	-2.07663	0.877389	9.22233	0.00994023	0.0909453
SLC25A16	59.6636	1.08573	0.445267	9.21967	0.00995345	0.0909453
ZNF713	49.3792	1.00701	0.507167	9.22035	0.00995006	0.0909453
ADCY7	148.858	-3.35321	0.937664	9.21367	0.00998337	0.0911033
PARK7	136.181	1.15181	0.516886	9.21137	0.00999486	0.0911344
PLAUR	36.4066	-3.82184	1.25879	9.1972	0.0100659	0.0917083
KAT2A	17.0634	-6.88315	1.82306	9.19523	0.0100758	0.0917242
UNC5C	17.8766	-3.11706	1.96441	9.18591	0.0101229	0.0920785
ARAF	130.963	-3.56637	1.14714	9.17677	0.0101693	0.0921585
ARMCX4	28.1638	-2.6042	1.4308	9.18059	0.0101499	0.0921585
RHEBL1	24.046	4.60849	1.66498	9.17612	0.0101726	0.0921585
ST3GAL5	41.3217	-2.10673	0.906828	9.17774	0.0101643	0.0921585
ZNF217	121.948	-2.15325	0.801558	9.17749	0.0101656	0.0921585
AOAH	56.619	2.86125	1.36892	9.17163	0.0101954	0.0922912
CASP2	72.5216	0.064321	0.860717	9.16785	0.0102147	0.0923914
CD40LG	6.13225	-4.97163	1.61538	9.15172	0.0102974	0.0928272
DNM1P47	176.112	-2.37926	1.10527	9.15166	0.0102977	0.0928272
EIF2D	72.937	-3.77798	1.0338	9.15043	0.0103041	0.0928272
FLOT1	140.924	1.06824	0.636463	9.15291	0.0102913	0.0928272
NDEL1	155.166	-1.06044	0.714776	9.15221	0.0102949	0.0928272
CKAP2	16.4514	3.32822	1.17439	9.14569	0.0103286	0.0929735
LEPREL4	58.7653	0.564783	0.517131	9.14228	0.0103461	0.0930574
PAPSS1	18.5475	-0.979555	1.56051	9.14055	0.0103551	0.0930641
HCFC1	631.418	-2.04118	0.726223	9.13775	0.0103696	0.0931202
KRBA1	16.7534	-7.39665	1.90435	9.13264	0.0103962	0.0932841
C15orf61	16.4193	-0.0551312	0.735295	9.12358	0.0104434	0.093452
DLG5	67.1506	-3.68326	1.02913	9.1226	0.0104485	0.093452
FBXO18	30.6409	0.513711	1.28509	9.1258	0.0104318	0.093452
KPNB1	85.4786	1.91474	0.693629	9.12258	0.0104486	0.093452
LMBR1L	143.21	-0.00507937	0.991217	9.11894	0.0104676	0.093452
TCTN2	25.4364	-0.0092439	0.626965	9.11957	0.0104643	0.093452
WBP11	112.364	1.98309	0.75452	9.11792	0.0104729	0.093452
MAPKAP1	34.111	-3.00153	0.924029	9.10719	0.0105293	0.0938066
WDR76	12.6348	-2.20173	1.01817	9.10832	0.0105233	0.0938066
ELMSAN1	319.535	-1.39034	0.550118	9.10534	0.010539	0.0938191
SMYD4	64.9425	0.901627	0.44138	9.10204	0.0105564	0.0938998
ARHGAP4	676.096	-2.28018	0.723005	9.09705	0.0105828	0.0939165
LPAR5	6.89204	4.65234	2.04372	9.09672	0.0105845	0.0939165
PLA2G4F	10.2747	-4.20733	1.37543	9.09786	0.0105785	0.0939165
RNF121	12.8335	-0.699552	1.30339	9.09538	0.0105916	0.0939165
KDELR1	201.073	-2.05888	0.617129	9.09308	0.0106038	0.0939506
CASP9	26.8827	-3.68813	1.11239	9.07476	0.0107014	0.0945922
GNA15	162.167	-3.57175	1.09011	9.07789	0.0106847	0.0945922
H2AFY	186.956	-1.80521	0.551802	9.07553	0.0106973	0.0945922
ACSF3	95.1503	-1.99974	0.609196	9.07052	0.0107241	0.0947185
CLEC18C	9.23326	-6.181	1.69449	9.06838	0.0107356	0.0947455
MPI	70.6077	-1.68773	0.906666	9.0635	0.0107618	0.0948287
SPRED2	27.6319	-21.7849	1.92393	9.06391	0.0107596	0.0948287
OR7D2	41.4091	1.19762	0.502054	9.06159	0.0107721	0.0948452
C17orf105	171.981	1.97959	0.907281	9.05881	0.0107871	0.0949014
TAGLN2	1984.07	-2.16171	0.647021	9.05728	0.0107953	0.0949014
DRAXIN	43.1214	1.51102	0.600096	9.05302	0.0108184	0.0949559
PPP3CC	36.2884	-0.367839	0.87042	9.05301	0.0108184	0.0949559
SPEN	355.786	-1.5591	0.500724	9.04888	0.0108408	0.0950046
TAOK3	132.512	1.62926	0.881996	9.0504	0.0108325	0.0950046
METTL21A	134.529	0.932879	0.444189	9.04288	0.0108733	0.0952156
DENND5A	500.646	-2.17306	0.703855	9.03785	0.0109008	0.0952338
HIST1H2BD	10.7163	2.88096	1.03685	9.03914	0.0108937	0.0952338
KLRC1	95.1042	2.10419	0.726793	9.04063	0.0108856	0.0952338
EPC2	41.8905	-3.20156	0.957109	9.03364	0.0109237	0.0952867
PKDREJ	8.90525	-3.08343	2.04843	9.03418	0.0109208	0.0952867
DNAL4	7.83829	-6.79126	1.91857	9.02608	0.0109651	0.0954357
FKBP14	39.4007	1.38004	0.619028	9.02713	0.0109593	0.0954357
POLR3C	23.648	1.27696	1.04165	9.02587	0.0109662	0.0954357
ZNF608	5.2633	-2.73987	1.5364	9.01134	0.0110462	0.0960575
ANKRD36C	123.677	1.20434	0.648199	9.00765	0.0110666	0.0961606
CLSPN	23.8317	1.31632	1.05869	9.0031	0.0110918	0.0962314
NR1D2	6.48732	-1.02251	1.2653	9.00366	0.0110887	0.0962314
SMYD5	18.4077	-5.99838	1.67629	9.00028	0.0111074	0.0962929
RBFA	27.7777	1.36961	0.802083	8.99799	0.0111202	0.0963293
IAH1	24.6082	-2.26404	0.915167	8.99387	0.0111431	0.0964088
SLCO4A1	22.3164	-6.30429	1.81792	8.99327	0.0111465	0.0964088
MORF4L1P1	10.9708	-4.55794	1.83405	8.98826	0.0111744	0.0965025
ZNHIT3	48.031	1.50425	0.63079	8.98878	0.0111715	0.0965025
IL18RAP	19.132	-2.58233	1.41472	8.98081	0.0112161	0.096788
ATXN1	69.0252	2.40069	0.987129	8.96969	0.0112786	0.0972533
OBFC1	15.6933	3.90001	1.36672	8.96357	0.0113132	0.097477
MAP4K2	73.1162	-4.51582	1.19569	8.95907	0.0113387	0.0976221
PLAG1	6.59297	-6.10999	2.07823	8.95737	0.0113483	0.0976304
AKAP5	42.5919	0.743622	0.505099	8.94269	0.0114319	0.0979783
BAG2	12.844	2.07885	0.822012	8.93202	0.0114931	0.0979783
CARS2	41.5105	-1.7869	0.941098	8.94427	0.0114229	0.0979783
CDK2AP1	7.98163	-5.73423	1.7487	8.94707	0.0114069	0.0979783
FASTK	52.1131	-3.39862	1.13774	8.9367	0.0114662	0.0979783
HPS4	68.4788	-1.31278	0.726736	8.93351	0.0114845	0.0979783
RYR1	10.9521	-4.08569	1.41617	8.93447	0.011479	0.0979783
SELL	219.633	-0.931087	0.831957	8.93636	0.0114681	0.0979783
SRFBP1	21.6869	2.07839	0.749714	8.9342	0.0114806	0.0979783
UBE2Q2P2	13.8674	0.858567	0.648947	8.93336	0.0114854	0.0979783
YBX1	108.952	1.89764	0.690024	8.94597	0.0114132	0.0979783
ZCRB1	36.1923	1.15039	1.00119	8.93834	0.0114568	0.0979783
SWAP70	26.7474	1.18315	0.796355	8.92796	0.0115164	0.0981028
DSPP	12.3932	-6.1959	2.11047	8.92503	0.0115333	0.0981725
NAB2	7.26772	-5.2185	1.59241	8.92208	0.0115503	0.0982431
PEPD	35.6837	-4.03464	1.1222	8.91309	0.0116024	0.0986115
PIP4K2C	22.3863	-3.03373	1.67686	8.89713	0.0116954	0.0993268
DCAF16	67.4949	0.217108	0.647088	8.8942	0.0117125	0.0993973
EEF1B2P1	11.0274	3.44934	2.29885	8.891	0.0117312	0.0994217
RGPD2	16.3983	-1.62813	1.41717	8.8907	0.011733	0.0994217
C1orf109	8.95089	-1.34834	0.845351	8.88047	0.0117931	0.0996628
CAPN2	38.5174	0.074133	0.852267	8.87988	0.0117967	0.0996628
RBFADN	51.354	1.00929	0.515895	8.87985	0.0117968	0.0996628
RPS2	2146.91	1.81631	0.834263	8.8817	0.0117859	0.0996628
FBXO28	6.11379	-4.17924	1.85678	8.87453	0.0118283	0.0998536
HMBS	50.8721	-0.664752	1.70548	8.86799	0.011867	0.100031
LPAR1	16.9284	-4.47187	1.59318	8.8686	0.0118634	0.100031
WDR3	19.1653	1.81897	0.778542	8.8657	0.0118806	0.10007
EGR3	27.0701	-4.03261	1.15747	8.84973	0.0119758	0.100377
IQCG	8.94501	-0.0610826	0.914406	8.84436	0.012008	0.100377
ITIH4	13.4171	2.68166	1.78063	8.8432	0.012015	0.100377
PHF1	107.617	-2.85967	0.858084	8.84722	0.0119909	0.100377
POLRMT	109.086	-0.818745	1.1854	8.85375	0.0119518	0.100377
PRKCD	61.5528	-4.47431	1.31221	8.84698	0.0119923	0.100377
RPS6KL1	20.6075	0.968398	0.5943	8.85061	0.0119706	0.100377
SLC16A3	365.174	-1.75264	0.714303	8.84481	0.0120054	0.100377
SPARC	6.71363	-3.93059	1.94029	8.84401	0.0120101	0.100377
TRIM23	6.12525	2.32647	2.0708	8.84717	0.0119912	0.100377
ZNF165	7.04806	-4.41227	1.49847	8.85036	0.0119721	0.100377
DNAJC22	19.7262	0.93788	0.673716	8.83743	0.0120497	0.100518
GLYCTK	75.9623	-4.30855	1.20187	8.83874	0.0120418	0.100518
DUSP19	8.78784	2.00694	0.789418	8.83081	0.0120896	0.100694
MGAT5	155.441	-1.90011	0.774047	8.83166	0.0120845	0.100694
NBPF9	425.093	-1.66082	0.596172	8.82951	0.0120975	0.100694
ATHL1	525.398	-2.20175	0.674521	8.82655	0.0121154	0.100768
AFAP1L2	6.00518	3.90402	2.03069	8.81013	0.0122153	0.100854
EEF1A1	5476.49	-1.20799	0.408937	8.81604	0.0121792	0.100854
FAM188A	9.05663	3.33109	1.15687	8.81766	0.0121694	0.100854
GMPR2	55.2055	-4.29785	1.33989	8.81088	0.0122107	0.100854
ITM2C	232.991	-1.87591	0.61157	8.81721	0.0121721	0.100854
OPRL1	6.67119	-5.53623	2.41078	8.82112	0.0121484	0.100854
OR2A1	140.627	1.44127	0.70221	8.81252	0.0122007	0.100854
POM121L9P	19.5051	-6.80365	1.83855	8.81352	0.0121946	0.100854
RPS19	2160.72	1.94625	0.85038	8.82166	0.0121451	0.100854
TRBV28	388.205	-0.873923	0.591588	8.8103	0.0122143	0.100854
DDX11L2	6.98054	-5.23518	1.81484	8.80696	0.0122347	0.100902
FER1L4	39.3987	1.99731	0.940959	8.80627	0.0122389	0.100902
ENC1	20.1797	0.0296786	2.02359	8.80204	0.0122648	0.101041
ETV3	104.613	-2.91118	0.84787	8.79353	0.0123171	0.101252
MIER2	28.753	-7.19366	2.04284	8.78974	0.0123405	0.101252
PDCD1	13.9089	-4.86898	2.21698	8.78912	0.0123443	0.101252
SUV420H2	114.478	-2.58669	0.854882	8.78936	0.0123428	0.101252
TCEA1P2	6.28705	2.94697	1.25753	8.7954	0.0123056	0.101252
ZNF142	247.59	-3.1332	0.990555	8.79048	0.0123359	0.101252
APEX1	77.2707	-0.328626	0.858966	8.78287	0.0123829	0.101276
CLCC1	47.0547	0.950402	0.531889	8.78349	0.0123791	0.101276
EML2	52.4924	-0.89284	0.842462	8.78139	0.0123921	0.101276
NRSN2	18.1616	-3.19879	1.42633	8.78186	0.0123892	0.101276
NT5DC1	12.3761	2.3118	1.28187	8.782	0.0123884	0.101276
HFE	22.3715	1.12449	0.545462	8.77722	0.012418	0.101414
HNRNPL	109.679	0.220412	0.543078	8.76759	0.0124779	0.101756
HNRNPU	259.26	1.27674	0.625829	8.76758	0.012478	0.101756
ZNF283	35.2946	0.938732	0.579482	8.75721	0.0125428	0.102211
LRRC61	5.44774	-6.02763	1.75204	8.75464	0.012559	0.102269
ANKRD13D	63.4692	0.833657	0.68497	8.75085	0.0125828	0.102388
CCDC136	13.0273	0.436078	1.57307	8.74703	0.0126069	0.102436
FAM135B	14.0011	-3.86254	1.26214	8.74814	0.0125999	0.102436
CRKL	206.647	-2.44698	0.797456	8.74119	0.0126437	0.102588
MAST2	84.5704	1.65515	1.33126	8.74251	0.0126353	0.102588
AHNAK	2925.99	-2.20459	0.667326	8.73668	0.0126723	0.102672
HCK	6.68269	-0.695528	2.18497	8.73774	0.0126655	0.102672
DNMT1	169.955	0.138583	0.638633	8.72922	0.0127196	0.102878
GADD45B	299.403	-1.15076	0.375893	8.72835	0.0127251	0.102878
RAB6C	16.8996	-3.32021	1.39339	8.73088	0.0127091	0.102878
C19orf53	156.39	1.59907	0.818097	8.72295	0.0127595	0.103082
HSPBP1	12.4173	-5.42906	1.54872	8.70781	0.0128565	0.103792
GTF2IP1	23.8262	-4.64035	1.31691	8.70592	0.0128687	0.103815
COX18	45.3554	0.858259	0.403658	8.70238	0.0128915	0.10385
DHX36	61.1785	1.86167	0.875207	8.70359	0.0128837	0.10385
COMT	36.7227	0.717184	1.0475	8.70025	0.0129052	0.103887
APEX2	31.1586	-2.99508	0.928379	8.69267	0.0129542	0.104165
FZD5	25.4981	-6.33497	1.66766	8.69205	0.0129582	0.104165
ENG	90.4398	-1.26756	1.08419	8.68859	0.0129806	0.104271
C3orf62	14.2383	1.74574	0.653171	8.6863	0.0129956	0.104316
NYNRIN	18.2571	-1.72492	2.09298	8.67643	0.0130598	0.104758
LAX1	20.8441	2.96185	1.11923	8.67421	0.0130743	0.104799
STK38	22.8996	1.04361	1.05118	8.6714	0.0130927	0.104872
ATG16L1	31.5319	0.881656	1.30333	8.66583	0.0131292	0.10509
USP6NL	71.9483	-0.652147	0.607787	8.66178	0.0131558	0.105228
C9orf156	80.9785	-4.13415	1.17988	8.65856	0.013177	0.105323
RHOH	253.231	-2.45187	0.735205	8.6571	0.0131867	0.105325
HMGB1	468.558	1.70306	0.704799	8.65235	0.013218	0.105501
FOXM1	11.1432	1.19744	0.926823	8.64761	0.0132494	0.105601
PKD1P6	87.3256	-1.94994	0.790724	8.64769	0.0132489	0.105601
RBM48	15.0113	2.13442	0.765639	8.64596	0.0132603	0.105614
LSM8	31.2218	0.833809	0.538565	8.64239	0.013284	0.105728
FAM124A	10.4826	-0.688988	0.954439	8.64073	0.013295	0.105741
HIST1H2BJ	9.29312	-6.76937	1.86505	8.63592	0.0133271	0.105891
VPS29	35.4229	1.34369	0.473286	8.63507	0.0133327	0.105891
CAD	87.4148	-1.22303	0.89903	8.62333	0.0134112	0.105969
CHKA	104.355	1.50341	1.02361	8.61201	0.0134873	0.105969
COG7	41.5577	1.05678	1.21827	8.62699	0.0133866	0.105969
CSTF2T	26.3979	-3.26291	1.58674	8.60839	0.0135117	0.105969
FLCN	126.781	-0.527865	0.615905	8.61988	0.0134344	0.105969
HPX	8.12197	-6.92749	2.07303	8.62535	0.0133977	0.105969
ITIH5	29.7837	-0.380308	0.662269	8.6105	0.0134975	0.105969
MAEA	113.826	-2.86466	0.881809	8.63146	0.0133568	0.105969
MAPKBP1	96.5185	-1.89574	0.912741	8.61646	0.0134574	0.105969
MMP24	32.2725	-2.55548	1.05807	8.62223	0.0134186	0.105969
PAIP2B	8.76021	3.14348	1.25874	8.62714	0.0133857	0.105969
PPIL2	51.6856	-0.0561968	0.814681	8.61366	0.0134762	0.105969
RGS2	78.4607	1.25249	0.762879	8.61839	0.0134443	0.105969
SUCLG1	69.4623	1.53655	0.656994	8.61071	0.0134961	0.105969
TMEM230	28.806	-3.22491	1.07537	8.61586	0.0134614	0.105969
TMEM71	16.2649	-3.82019	1.41651	8.63009	0.013366	0.105969
WHSC1L1	129.783	0.357215	0.508938	8.62199	0.0134202	0.105969
ZFP41	18.2943	-1.00294	1.68809	8.60874	0.0135094	0.105969
PCK2	25.8303	-3.88506	1.43565	8.60194	0.0135554	0.106164
ZNF607	6.40822	-3.63069	1.58767	8.60317	0.0135471	0.106164
FICD	47.1411	1.81034	1.44921	8.59759	0.0135849	0.106277
NOP9	38.7436	-3.54292	1.02082	8.59702	0.0135888	0.106277
HLA-DOA	70.8465	-3.69623	1.08821	8.59447	0.0136061	0.106339
C15orf27	28.7173	1.8325	0.683965	8.5922	0.0136216	0.106386
IRF9	161.958	-1.90991	0.608702	8.58523	0.0136691	0.106684
ENPP4	18.6763	-0.853513	1.73531	8.58101	0.013698	0.106835
ELK3	170.902	-1.78945	0.746441	8.5785	0.0137152	0.106844
FSTL4	24.4261	-3.4155	1.009	8.57775	0.0137204	0.106844
STAP2	48.8539	1.09659	0.626308	8.57668	0.0137277	0.106844
RAD23B	13.6386	1.02088	0.855067	8.57289	0.0137537	0.106973
GEMIN6	81.6133	1.202	0.568757	8.56667	0.0137966	0.107233
LAMTOR2	43.5079	2.30646	1.11106	8.56249	0.0138254	0.107235
ZBTB4	47.2594	-3.82822	1.12	8.56323	0.0138203	0.107235
ZNF263	45.4247	1.24071	1.00332	8.56468	0.0138103	0.107235
FAM120B	83.8564	-1.02362	1.21299	8.55624	0.0138687	0.107483
IPCEF1	40.565	-2.55875	0.777442	8.55375	0.013886	0.107483
ZFYVE28	25.508	-3.17548	1.41872	8.55459	0.0138802	0.107483
DDX24	506.907	1.3722	0.602506	8.54986	0.0139131	0.10751
HOXA	9.46957	-5.14915	1.63693	8.54935	0.0139166	0.10751
MAP2K3	143.592	-0.591839	0.607308	8.54913	0.0139181	0.10751
HERPUD2	253.966	-2.55591	0.785555	8.53954	0.013985	0.107811
MCM2	28.3255	-3.37867	1.56942	8.53807	0.0139953	0.107811
OCIAD1	18.0327	1.31246	0.621955	8.54094	0.0139752	0.107811
ZMYND10	25.6634	-3.69267	1.24214	8.53823	0.0139942	0.107811
GFM1	24.2037	1.45534	0.671229	8.53564	0.0140123	0.107843
GNA13	161.286	-1.88223	0.709737	8.53474	0.0140186	0.107843
HMG20B	52.1595	-2.11183	0.7271	8.53003	0.0140517	0.10795
PAG1	89.1259	-2.52689	0.793329	8.53071	0.0140469	0.10795
CCDC30	69.9575	0.948931	0.42496	8.52504	0.0140868	0.108001
MPHOSPH10	22.3604	1.38032	0.934196	8.52227	0.0141063	0.108001
PCNXL2	109.885	-0.024141	0.693113	8.52427	0.0140922	0.108001
SRSF6	62.6407	-2.64414	0.832435	8.52355	0.0140973	0.108001
UROS	59.2846	-0.714408	1.11362	8.52727	0.0140711	0.108001
MARCH8	88.4101	-1.69365	0.799846	8.52087	0.0141161	0.108003
SPRED1	26.6795	1.18656	0.651858	8.51823	0.0141348	0.108073
KTI12	25.9274	-7.33116	1.96097	8.51578	0.0141521	0.108132
FLJ42393	77.6032	-2.49113	0.777226	8.51334	0.0141694	0.108146
NR5A2	20.814	-0.81541	0.767266	8.5128	0.0141732	0.108146
SDHAF1	21.2924	0.599392	1.24898	8.50851	0.0142037	0.108305
HSCB	60.0347	1.29983	0.587472	8.50577	0.0142231	0.108369
WDR60	75.1458	1.95818	1.00552	8.50463	0.0142313	0.108369
AMPD3	60.7268	-4.83333	1.313	8.49604	0.0142925	0.108482
DISC1	57.7352	-3.44345	1.10669	8.49694	0.0142861	0.108482
HLA-K	13.1929	-4.57988	1.38318	8.4958	0.0142942	0.108482
MIEF1	72.6307	-3.35382	0.975627	8.49612	0.0142919	0.108482
VHL	55.4549	-2.00594	0.838321	8.49894	0.0142718	0.108482
TEX2	63.1718	-3.05974	0.986267	8.49279	0.0143158	0.108572
BCL2L11	58.5785	-0.350562	0.792134	8.48675	0.0143591	0.108828
ARHGAP32	139.188	-0.868673	1.03972	8.47731	0.014427	0.109269
RPUSD4	21.2713	1.81336	0.736698	8.47574	0.0144383	0.109281
TEKT4P2	31.6213	-1.14103	1.63325	8.47418	0.0144496	0.109293
CHIC2	40.997	-2.41728	0.947005	8.47036	0.0144772	0.109429
CDH24	37.9006	-3.14796	1.72006	8.46646	0.0145055	0.109532
ELL	115.399	-1.16218	0.64115	8.46579	0.0145103	0.109532
PPP1R3B	28.8768	0.891046	0.847661	8.4633	0.0145284	0.109595
ALKBH3	19.7343	4.18781	1.60371	8.44988	0.0146262	0.110209
PSTPIP1	174.422	2.22575	1.0025	8.44945	0.0146293	0.110209
BCL2	13.2547	-3.02433	1.03969	8.44245	0.0146807	0.110448
PPIL6	31.1676	1.42059	0.668102	8.44033	0.0146962	0.110448
TP53I13	161.16	-1.86184	0.914133	8.43978	0.0147003	0.110448
ZMPSTE24	11.1007	-4.31696	1.52382	8.4404	0.0146957	0.110448
MLLT11	223.807	-1.93585	0.661132	8.43366	0.0147453	0.110713
CLIC5	28.0754	-4.49237	1.31161	8.42838	0.0147843	0.110931
HAUS4	9.34044	-2.78818	1.86508	8.42317	0.0148229	0.111147
NFKBID	692.653	-2.07503	0.672127	8.42135	0.0148363	0.111174
RBPMS	18.5411	-1.66742	1.43539	8.41962	0.0148492	0.111196
GOLIM4	87.0979	2.10002	0.846003	8.41575	0.014878	0.111234
POU5F1	27.47	1.2065	0.626245	8.41497	0.0148838	0.111234
TMEM163	16.509	-3.87963	1.24294	8.41545	0.0148802	0.111234
MTR	54.1593	1.11665	0.639626	8.40338	0.0149702	0.111802
RCE1	43.6377	-3.71166	1.21936	8.40212	0.0149797	0.111802
MESDC2	75.035	1.06127	0.688093	8.39755	0.015014	0.111903
METTL1	26.2442	1.76429	1.4519	8.38974	0.0150727	0.111903
MTO1	100.194	0.724668	0.396732	8.39561	0.0150286	0.111903
PLEKHN1	19.7564	-2.70309	1.31143	8.39057	0.0150664	0.111903
PRRG4	25.0931	1.15264	0.495895	8.39761	0.0150135	0.111903
RFK	6.71639	2.44414	1.00301	8.39097	0.0150634	0.111903
SNRPB2	22.0759	2.10516	1.08054	8.39499	0.0150332	0.111903
SNTB2	31.4291	1.7213	0.649782	8.39042	0.0150676	0.111903
MAP1LC3B	133.864	1.53811	0.607413	8.38189	0.015132	0.112123
SPTY2D1	197.153	-1.57986	0.630471	8.38449	0.0151123	0.112123
ZNF574	219.997	-3.52979	1.01121	8.38188	0.0151321	0.112123
ICE2	11.5779	-0.361036	0.648371	8.37909	0.0151532	0.112132
KIF3A	23.8382	1.16435	0.621937	8.37986	0.0151473	0.112132
NDUFC2	93.8584	1.44669	0.736448	8.37484	0.0151854	0.112296
SPATA33	24.713	1.31817	0.606017	8.3633	0.0152732	0.112872
S100A6	80.514	1.28707	0.836392	8.3586	0.0153092	0.113064
RHBDD2	256.735	-2.35989	0.877573	8.35707	0.0153209	0.113076
C1orf216	11.5883	0.0819052	1.17661	8.35074	0.0153695	0.113138
GMFG	105.11	1.5432	0.821884	8.35265	0.0153548	0.113138
SCNN1D	13.5566	-4.32006	1.83321	8.35131	0.0153652	0.113138
TMX2	24.2654	-4.57695	1.49043	8.35225	0.0153579	0.113138
CCNJL	29.3759	4.70592	2.0479	8.34193	0.0154373	0.113287
DBNDD1	13.8835	-2.42121	2.2506	8.33655	0.0154789	0.113287
FYCO1	119.11	-0.655918	1.09796	8.34206	0.0154363	0.113287
LEMD3	50.6728	-3.12267	0.986396	8.33608	0.0154826	0.113287
RCN2	67.529	1.10395	0.531765	8.34665	0.0154009	0.113287
SIRT6	11.5134	-5.89288	2.10354	8.34465	0.0154164	0.113287
SOCS3	22.1661	-3.53238	1.09819	8.33797	0.015468	0.113287
TBC1D5	54.5169	2.09223	0.754939	8.33509	0.0154903	0.113287
TMEM33	31.559	1.7207	0.651554	8.33937	0.0154572	0.113287
UBE2Q2P1	58.422	1.6056	0.638117	8.3388	0.0154615	0.113287
CA2	12.8869	-5.82089	2.04412	8.33354	0.0155022	0.113301
ASTL	21.4159	-6.08838	1.69198	8.32868	0.01554	0.113356
MORF4L2	29.7575	-1.93361	1.22838	8.33096	0.0155223	0.113356
RANBP9	7.38805	-0.176885	1.46131	8.32934	0.0155348	0.113356
CELSR3	62.2043	-3.78233	1.26864	8.32553	0.0155645	0.113388
ZNF570	20.548	1.08123	0.660953	8.32555	0.0155643	0.113388
PMEPA1	6.36643	4.93707	1.76762	8.32003	0.0156073	0.113553
VCP	180.369	-1.36173	0.700614	8.32115	0.0155986	0.113553
IDH2	92.5766	-0.823359	0.725708	8.31461	0.0156497	0.113715
OS9	69.0523	-2.67153	0.887224	8.31552	0.0156425	0.113715
OTUD5	747.63	-0.851502	0.682586	8.31186	0.0156712	0.113798
PPIP5K1	58.7505	-3.97802	1.29942	8.3094	0.0156905	0.113865
ACTR1B	38.3466	-0.438999	1.3099	8.30378	0.0157347	0.114028
AGPAT2	37.5181	3.85337	1.35979	8.30339	0.0157377	0.114028
NOD2	37.207	-4.55843	1.46947	8.30267	0.0157434	0.114028
SOS2	42.2388	2.78382	1.11562	8.30108	0.0157559	0.114046
CDKAL1	35.8352	0.429188	0.650751	8.29163	0.0158305	0.114452
MICAL1	265.111	-2.01736	0.7817	8.29139	0.0158324	0.114452
TOPORS	25.4076	2.16398	0.795903	8.29009	0.0158428	0.114454
XRCC1	83.2418	-2.53993	0.948617	8.28784	0.0158606	0.114509
ATP1B2	17.5197	-1.67494	1.14984	8.28178	0.0159087	0.114783
OPTN	66.5413	1.86701	0.868097	8.27802	0.0159386	0.114925
GCSAM	25.9855	-5.5564	1.53296	8.27278	0.0159804	0.114933
HDAC7	167.419	-1.28055	0.755674	8.27571	0.015957	0.114933
POLR2J	56.2841	1.1454	0.658257	8.27368	0.0159733	0.114933
STK10	440.755	-1.66468	0.625598	8.27445	0.0159671	0.114933
PAK2	46.0574	1.93464	0.703687	8.26933	0.016008	0.115058
TPCN1	124.814	-1.54087	0.950571	8.26589	0.0160356	0.115182
RAB27A	51.6935	1.30641	0.48336	8.25824	0.016097	0.11555
TIGIT	20.049	2.84703	1.29678	8.25672	0.0161093	0.115564
DCTN2	36.8744	2.36296	0.868911	8.25452	0.016127	0.115618
RTF1	103.432	0.913655	0.72777	8.24228	0.016226	0.116254
NSA2	32.5229	2.1207	0.936712	8.23747	0.016265	0.116459
TMEM176A	26.3545	-9.27426	2.9145	8.23117	0.0163164	0.116737
TSNAX	15.9969	1.36456	0.721177	8.23016	0.0163246	0.116737
FKBP2	54.8725	2.32025	0.857232	8.22645	0.0163549	0.11688
SPCS3	46.619	1.90445	0.727486	8.22432	0.0163724	0.116931
PRR11	19.373	1.22755	0.538111	8.22116	0.0163983	0.117041
PIWIL2	17.9662	1.40987	0.811035	8.2197	0.0164102	0.117053
NUDT22	54.8336	1.68252	0.618326	8.21695	0.0164328	0.11714
PARVB	65.3822	1.11171	0.520025	8.21368	0.0164597	0.117257
PPCDC	95.3408	-2.78414	0.850433	8.21105	0.0164813	0.117337
MFAP3L	18.9674	0.0598857	1.71467	8.20787	0.0165076	0.11745
TTC1	49.0015	2.10193	1.10835	8.20257	0.0165514	0.117613
ZXDC	33.0602	-5.34022	1.46189	8.2028	0.0165495	0.117613
C5orf42	19.0196	2.3509	1.07888	8.19245	0.0166354	0.118135
STX16-NPEPL1	16.0756	5.0864	1.81818	8.18502	0.0166973	0.1185
ATP5H	58.8285	1.78952	0.760541	8.18283	0.0167155	0.118555
ABCA1	49.0143	-3.24714	1.17668	8.17752	0.01676	0.118711
CPSF1	223.712	-2.70311	0.837791	8.17854	0.0167514	0.118711
RGL2	8.67309	-3.88388	1.27847	8.17519	0.0167795	0.118711
RPS27L	68.5476	1.06891	0.489392	8.17517	0.0167797	0.118711
ERP44	23.8932	2.41323	0.87764	8.17198	0.0168065	0.118826
LIMS1	47.0522	0.313173	0.402421	8.16793	0.0168406	0.118975
TLE4	32.0322	1.08128	0.968825	8.16698	0.0168486	0.118975
MED13	95.1946	-1.39574	0.644335	8.16545	0.0168614	0.118991
MSRA	7.23343	-4.62875	1.43303	8.1632	0.0168805	0.119051
ARPC2	845.225	0.960167	0.447491	8.15414	0.0169571	0.11907
CNOT7	42.8992	-1.405	0.742951	8.16092	0.0168997	0.11907
MECR	14.7075	-2.86455	1.32	8.15625	0.0169392	0.11907
NAGK	102.942	0.385671	0.511917	8.15511	0.0169488	0.11907
NDUFA1	115.588	2.44393	1.00858	8.1559	0.0169421	0.11907
PRSS1	23.4099	-2.14573	1.38344	8.15907	0.0169153	0.11907
SLC25A44	120.706	-0.50791	0.623992	8.15807	0.0169238	0.11907
FADS3	23.1612	-2.21393	1.0324	8.15015	0.0169909	0.119075
GABRP	100.372	-2.49055	0.787268	8.14907	0.0170001	0.119075
RNF11	22.5729	-6.80779	1.77537	8.15057	0.0169873	0.119075
WDR6	206.759	-3.43407	1.03317	8.1491	0.0169999	0.119075
ATE1	21.5352	2.41243	1.08402	8.14731	0.0170151	0.119106
STYX	23.4339	1.20581	0.439251	8.14538	0.0170315	0.119146
CAMLG	65.9692	1.17347	0.504424	8.14282	0.0170533	0.119225
CCDC117	8.37004	0.32388	1.17772	8.13477	0.0171221	0.119336
DDT	51.4382	2.19059	0.801002	8.13687	0.0171042	0.119336
FLJ31356	29.4462	0.724573	0.674768	8.13895	0.0170864	0.119336
NGFRAP1	10.4168	-1.52523	1.44055	8.13631	0.0171089	0.119336
UQCR10	75.9161	2.46722	0.941639	8.13535	0.0171171	0.119336
B4GALT3	46.297	-2.77568	0.884051	8.12409	0.0172138	0.119578
COPS2	14.4451	1.61314	0.802058	8.1269	0.0171896	0.119578
GPR12	12.3616	-1.60225	1.04096	8.12585	0.0171986	0.119578
P2RY1	8.62196	-6.67069	1.89635	8.12331	0.0172205	0.119578
PTPN13	10.8773	-6.65416	1.89236	8.12768	0.0171829	0.119578
TXNL4A	41.96	0.892939	0.465811	8.12428	0.0172121	0.119578
C1RL	104.097	-2.56312	0.792681	8.11278	0.0173114	0.119693
CAMK1	37.2546	2.78308	1.01694	8.11324	0.0173074	0.119693
COX6B1	118.626	1.84928	0.8391	8.11627	0.0172813	0.119693
FAM225A	24.2509	-8.4921	2.28013	8.1155	0.0172878	0.119693
KIAA0586	48.1875	0.289211	0.624511	8.11979	0.0172508	0.119693
SQRDL	49.2071	-4.17424	1.26271	8.11643	0.0172798	0.119693
YIPF4	151.147	0.772094	0.389669	8.1139	0.0173017	0.119693
CRYZL1	26.5816	0.97026	0.513443	8.11033	0.0173326	0.119766
RBMXL1	13.2831	3.0258	1.14195	8.09991	0.0174232	0.120245
ZNF134	13.3127	-6.13249	1.66107	8.10091	0.0174144	0.120245
IQGAP2	72.7781	1.70031	0.70322	8.08572	0.0175472	0.120952
SEMA3F	11.1292	-0.279412	0.761248	8.08579	0.0175466	0.120952
C6orf136	6.00879	4.76137	1.76618	8.08082	0.0175903	0.121175
DCBLD1	8.05125	1.26965	0.622535	8.07556	0.0176366	0.121365
UGP2	19.0376	2.2253	0.895374	8.07524	0.0176394	0.121365
AGMAT	19.3445	1.04857	0.487853	8.05233	0.0178426	0.121384
CBR1	24.4317	3.44421	1.7565	8.04799	0.0178814	0.121384
CSF2RA	40.9801	1.33281	0.585009	8.07157	0.0176718	0.121384
DNPH1	29.0123	3.16135	1.19936	8.04603	0.0178989	0.121384
GDPD5	62.499	-0.808934	1.47142	8.04579	0.017901	0.121384
GRIN2A	9.23833	-5.31892	1.6817	8.0623	0.0177539	0.121384
HTT	179.516	-3.08065	0.955649	8.06769	0.0177062	0.121384
JAG2	71.2762	-3.37129	1.1485	8.04509	0.0179074	0.121384
KRR1	30.2074	0.695489	0.593145	8.05092	0.0178552	0.121384
LHFPL4	7.22835	-7.05054	2.8523	8.05216	0.0178442	0.121384
MYO7B	16.2667	-4.1327	2.4334	8.06041	0.0177707	0.121384
N6AMT1	39.1244	-1.72432	1.16962	8.04509	0.0179073	0.121384
NCSTN	99.9672	-1.35166	1.13754	8.0485	0.0178768	0.121384
NFAT5	87.2349	-0.426569	0.680427	8.04464	0.0179114	0.121384
PIM1	648.884	-2.60933	0.8893	8.05955	0.0177783	0.121384
PRAM1	42.0523	-2.61254	0.875209	8.05526	0.0178165	0.121384
QARS	127.507	-2.37703	0.849804	8.05713	0.0177999	0.121384
RPL21	801.263	1.68882	0.746898	8.0535	0.0178322	0.121384
TNKS	46.2235	-3.2093	0.974276	8.06294	0.0177482	0.121384
TP53INP1	525.151	-2.20045	0.748069	8.04473	0.0179105	0.121384
TUBA8	12.7887	-5.52634	1.9632	8.05644	0.017806	0.121384
USP15	130.79	1.44018	0.773195	8.06863	0.0176978	0.121384
WDR31	48.8752	1.15274	0.535709	8.05899	0.0177833	0.121384
XRN2	91.0515	1.81797	0.772825	8.04496	0.0179085	0.121384
ZBTB8OS	25.6413	1.85219	0.765116	8.06959	0.0176893	0.121384
OTUD1	6.95285	-3.61261	2.05412	8.04129	0.0179414	0.121514
COX6C	57.8768	2.43393	0.899733	8.03881	0.0179637	0.121592
SHISA5	146.593	-2.4612	0.781915	8.03478	0.0179999	0.121764
ACVR1B	9.60717	-4.20756	1.48426	8.02464	0.0180914	0.122017
POLB	24.2393	2.00774	0.840536	8.02602	0.0180789	0.122017
RC3H1	80.8425	0.928707	0.608595	8.02527	0.0180857	0.122017
TNFRSF10B	32.2131	-3.44674	1.03815	8.02844	0.018057	0.122017
ZBTB3	67.039	1.61749	0.621218	8.02797	0.0180612	0.122017
SAP130	241.824	-3.74726	1.09071	8.02295	0.0181066	0.122047
CD19	70.667	-6.12474	1.67745	8.01217	0.0182045	0.122519
NTAN1	37.3636	0.70621	0.441479	8.01164	0.0182093	0.122519
POM121L6P	31.5651	-7.26633	2.22752	8.01235	0.0182029	0.122519
ZNF843	13.019	0.0901659	0.687199	8.00964	0.0182275	0.122568
GFI1	31.7571	-3.66485	1.53665	8.00054	0.0183107	0.122834
GTF3C1	270.503	-2.03523	0.651064	8.00283	0.0182898	0.122834
PDE6G	16.1924	-3.66432	1.12073	8.00216	0.0182958	0.122834
RINT1	8.56446	1.23202	1.35057	8.00089	0.0183075	0.122834
COG3	21.569	1.22552	0.83691	7.99676	0.0183453	0.122993
CENPF	13.0104	3.64566	1.31986	7.98874	0.018419	0.123414
TNFAIP8L2	16.8384	-3.13207	2.00084	7.9875	0.0184305	0.123417
CHKB	50.2936	-3.10138	0.949335	7.97321	0.0185626	0.124228
FAM135A	14.8761	1.43909	0.61381	7.97103	0.0185828	0.12429
DGAT2	5.93475	-3.03629	1.59319	7.96427	0.0186458	0.12463
KIAA1715	7.61642	2.15155	1.17874	7.96235	0.0186637	0.12463
MUC5B	49.8242	-5.35905	1.64869	7.96156	0.0186711	0.12463
TGIF1	35.1547	-3.8627	1.15616	7.96082	0.018678	0.12463
GIGYF2	59.8521	0.880999	0.463986	7.95856	0.0186991	0.124697
EXOSC9	18.6807	-0.835046	1.21035	7.94786	0.0187994	0.124739
IER5	41.2663	-3.26516	1.04441	7.9506	0.0187736	0.124739
LPIN3	30.3338	0.306237	1.00276	7.95379	0.0187437	0.124739
PDCD4	41.0563	2.22314	0.82784	7.94925	0.0187864	0.124739
PYCR2	21.3858	0.24621	0.986055	7.9461	0.018816	0.124739
RRP15	20.3599	2.36483	0.884208	7.94969	0.0187822	0.124739
SEPT7	213.755	1.59683	0.669919	7.95342	0.0187472	0.124739
STUB1	31.2933	1.73957	1.14219	7.94693	0.0188082	0.124739
TSC22D2	167.236	-2.26573	0.718611	7.95197	0.0187608	0.124739
UNC5B	18.4018	-6.32103	1.98666	7.9501	0.0187784	0.124739
ACBD7	37.9935	0.69134	0.439308	7.94229	0.0188519	0.124903
C14orf2	73.1893	1.78842	0.781732	7.94069	0.0188669	0.124925
DPY19L4	9.5188	1.4963	0.705566	7.93655	0.018906	0.124925
MYBBP1A	305.514	-2.73489	0.84358	7.93391	0.018931	0.124925
NCF1B	28.1526	-2.90152	1.45852	7.93951	0.018878	0.124925
NCOA6	116.752	-1.95267	0.730171	7.93256	0.0189437	0.124925
NOTCH2NL	294.716	-1.06303	0.628566	7.93592	0.018912	0.124925
TNPO1	40.6663	0.429321	0.899261	7.934	0.0189301	0.124925
ZNF616	12.4554	1.65322	0.809681	7.93325	0.0189372	0.124925
CABLES1	18.2521	2.49002	1.84735	7.92887	0.0189788	0.125009
PSMA1	36.4259	2.04241	0.802976	7.92911	0.0189765	0.125009
GOLGA6L10	13.2007	1.86354	1.01061	7.92393	0.0190257	0.125026
HIPK1	482.854	-1.73894	0.649324	7.92414	0.0190237	0.125026
MED29	195.313	-2.38425	0.828511	7.92715	0.0189951	0.125026
MLXIP	269.283	-0.641846	0.43656	7.92556	0.0190102	0.125026
MAPK1	71.5325	-2.53118	0.892602	7.91923	0.0190704	0.125247
PSMB9	139.531	1.25447	0.691407	7.9175	0.0190869	0.125282
HUWE1	1214.44	-1.46769	0.593493	7.91028	0.019156	0.125592
PRSS27	24.5458	-0.738151	0.981628	7.91024	0.0191563	0.125592
PRRT2	13.7337	-4.52599	1.66036	7.90843	0.0191737	0.125632
ALDH6A1	90.9994	1.03437	0.476388	7.90129	0.0192423	0.12596
LUCAT1	5.71811	-4.61448	1.8087	7.89973	0.0192573	0.12596
TMEM194A	12.8495	3.25274	1.75723	7.89995	0.0192552	0.12596
CCDC24	13.2431	0.907882	1.1691	7.88487	0.0194009	0.126022
DNM1P41	21.8854	-1.45828	0.921277	7.88894	0.0193615	0.126022
DYNC1H1	283.311	-1.85323	0.610893	7.88555	0.0193943	0.126022
ECT2	19.7362	1.50187	0.740552	7.89615	0.0192918	0.126022
ENDOV	26.1553	-2.16644	1.03234	7.88879	0.0193629	0.126022
FBXO30	39.1269	-4.77489	1.57762	7.89316	0.0193207	0.126022
GTF2H2	23.8704	1.13209	0.617785	7.887	0.0193803	0.126022
IDUA	64.588	-4.38841	1.24258	7.89474	0.0193054	0.126022
MARS2	20.0022	2.82629	1.79084	7.88929	0.0193581	0.126022
MKRN3	29.9336	-3.41739	1.35469	7.88506	0.0193991	0.126022
UBE2J1	59.9179	-1.51507	0.735407	7.89606	0.0192927	0.126022
ZNF304	22.6407	-1.52734	1.75927	7.88787	0.0193718	0.126022
EXPH5	30.1511	0.3699	0.610557	7.88156	0.019433	0.126158
PLEKHF1	68.239	-3.63256	1.12294	7.87892	0.0194587	0.126238
ZC3H11A	50.1156	-1.22592	0.867769	7.87799	0.0194677	0.126238
CCR6	88.3309	-1.55958	0.78237	7.87275	0.0195188	0.126491
METAP1	15.251	-3.94374	1.3115	7.87169	0.0195291	0.126491
TOMM34	32.5095	-5.18827	1.48907	7.86529	0.0195917	0.126823
VANGL1	18.2571	-6.80802	1.97949	7.86347	0.0196096	0.126866
CALCOCO1	142.489	-2.86982	1.05593	7.86221	0.019622	0.126873
MLXIPL	36.3171	1.25415	0.769137	7.8603	0.0196407	0.126884
NDUFA13	319.782	2.03215	0.868315	7.85974	0.0196463	0.126884
LZIC	16.5705	-1.56748	1.52375	7.85406	0.0197021	0.127038
RBM39	760.533	1.43119	0.715978	7.85576	0.0196853	0.127038
STK40	108.808	-2.77276	0.981691	7.85388	0.0197039	0.127038
RPS27	1529.84	2.04619	0.897368	7.84924	0.0197497	0.127261
C12orf43	58.7025	0.163431	0.619585	7.84796	0.0197623	0.127269
PSMC4	33.4922	2.82502	1.17489	7.84556	0.019786	0.127276
RACGAP1	15.3087	-0.844292	2.00788	7.84584	0.0197832	0.127276
C11orf58	95.9414	1.8044	0.690227	7.83841	0.0198569	0.12756
CBLL1	266.225	-1.93978	0.68585	7.83463	0.0198944	0.12756
DUSP6	276.3	-2.6333	0.889402	7.83273	0.0199134	0.12756
GPA33	17.2986	-2.84435	1.87878	7.82996	0.019941	0.12756
HDAC8	64.1345	-3.39695	1.27838	7.83698	0.0198711	0.12756
RAB14	10.3835	-2.75291	0.916872	7.83008	0.0199397	0.12756
SEC24B	557.431	-2.35575	0.758525	7.82973	0.0199432	0.12756
SPDYE5	37.331	-1.8205	0.718122	7.83661	0.0198747	0.12756
SYNGR3	15.362	3.54618	1.4978	7.83397	0.019901	0.12756
UQCRQ	80.8071	1.87805	0.755536	7.83301	0.0199106	0.12756
CNTD1	6.68056	-4.2824	2.09917	7.82829	0.0199576	0.127579
DDX42	26.2183	3.04263	1.13054	7.82386	0.0200019	0.12768
LOXL1	25.6521	0.0898792	0.811525	7.82331	0.0200074	0.12768
ZZEF1	274.843	-2.31295	0.752529	7.82513	0.0199891	0.12768
BLVRB	18.571	3.42044	1.53467	7.80808	0.0201603	0.127964
C21orf2	49.7927	-3.0363	0.950072	7.81106	0.0201303	0.127964
CYBA	160.065	1.68482	0.735994	7.81244	0.0201163	0.127964
PHF19	90.6479	-2.13851	0.88814	7.81667	0.0200739	0.127964
PIGV	56.7523	-4.01305	1.23363	7.80855	0.0201555	0.127964
PNMA2	26.0468	1.42784	0.61951	7.81058	0.0201351	0.127964
SPIN2A	32.0438	-4.37205	1.53934	7.80758	0.0201654	0.127964
SRRM4	146.421	-1.98027	0.644327	7.80891	0.0201519	0.127964
TTC39B	45.1132	1.04919	0.595258	7.811	0.0201308	0.127964
USP36	347.481	-1.46468	0.495971	7.81417	0.020099	0.127964
VDAC3	20.136	3.03371	1.19359	7.80595	0.0201818	0.127996
JRK	43.6241	-0.054754	1.01166	7.80015	0.0202404	0.128295
C21orf59	48.815	1.48538	0.767574	7.79608	0.0202816	0.128317
FAM136A	77.6905	2.00486	0.835544	7.79495	0.0202931	0.128317
KIAA0020	36.4464	2.8362	1.05304	7.79164	0.0203267	0.128317
LAMTOR5	87.1879	1.71242	0.66565	7.7936	0.0203068	0.128317
RASAL2	31.2064	1.21572	0.471906	7.79131	0.02033	0.128317
SLC39A9	39.0145	-2.52736	1.08551	7.79632	0.0202792	0.128317
VSIG1	25.2542	1.37201	0.65616	7.79083	0.020335	0.128317
ZNF34	8.48474	1.10546	1.9247	7.79515	0.020291	0.128317
FBXO5	7.1022	0.574928	0.982135	7.78813	0.0203624	0.128419
CD79A	210.483	-3.263	1.2297	7.78482	0.0203962	0.128488
MPPE1	60.3197	0.237925	0.626363	7.78495	0.0203948	0.128488
CCDC86	13.7422	-5.16628	1.73483	7.77786	0.0204672	0.128523
CLCN7	86.6305	-4.27	1.23941	7.77864	0.0204593	0.128523
MED27	28.2507	-4.36007	1.41391	7.77757	0.0204702	0.128523
SPTBN1	238.037	-1.46108	0.785415	7.77866	0.0204591	0.128523
WDR48	25.3548	0.681654	0.839451	7.77808	0.020465	0.128523
ZNF557	22.7809	1.71156	0.755964	7.77808	0.020465	0.128523
ABI3	11.0188	4.91341	1.85326	7.7727	0.0205201	0.128629
NPLOC4	201.443	0.217682	0.622738	7.77374	0.0205095	0.128629
TM7SF3	16.5655	2.40422	0.903943	7.77259	0.0205212	0.128629
CD72	28.0595	0.0895258	1.14573	7.76892	0.0205589	0.128793
FOXRED1	18.5534	0.85002	0.85401	7.7661	0.0205879	0.128903
C3orf18	25.2122	-7.9358	2.25143	7.7614	0.0206364	0.128958
CALCRL	13.2672	1.4932	0.745575	7.76185	0.0206318	0.128958
CD300E	49.8758	-2.21556	0.749534	7.76285	0.0206214	0.128958
DNAJC3	49.7632	2.34959	0.879115	7.75639	0.0206882	0.128958
HOXA9	8.60451	-5.78311	1.79662	7.75872	0.0206641	0.128958
RHOT2	147.237	-2.76785	0.932855	7.75748	0.0206769	0.128958
SUN1	53.1729	0.516146	0.742335	7.75733	0.0206784	0.128958
TMEM135	17.6133	0.458649	1.02028	7.75716	0.0206802	0.128958
MAPRE1	84.7213	-2.66068	0.839783	7.74903	0.0207644	0.129362
TLE1	43.0945	-2.3863	1.02052	7.74464	0.02081	0.129574
MYT1L	63.8474	0.578289	0.51387	7.73979	0.0208605	0.129817
PCNP	21.4011	2.06064	0.883788	7.73777	0.0208816	0.129821
SERINC1	162.859	-2.42027	0.793751	7.73752	0.0208843	0.129821
RPL27	321.008	1.64344	0.778828	7.73234	0.0209384	0.130046
ZBTB8A	81.0025	0.913486	0.475511	7.73075	0.0209551	0.130046
ZDHHC16	37.0676	-4.89958	1.38393	7.73169	0.0209452	0.130046
TMEM180	8.13834	0.563526	0.81153	7.72952	0.0209679	0.130054
USP42	94.0407	-2.68455	0.870661	7.72402	0.0210257	0.130341
APOBEC3A	5.94833	2.23661	1.0373	7.72051	0.0210626	0.130471
SCAF11	77.1381	1.36168	0.616109	7.71983	0.0210698	0.130471
ADARB2	20.0664	-3.81833	1.7729	7.71664	0.0211035	0.130607
CACYBP	164.541	1.00745	0.699016	7.71082	0.0211649	0.130721
CD300C	30.2477	1.56845	1.47801	7.71193	0.0211532	0.130721
GPATCH4	47.5727	2.44037	0.926549	7.71064	0.0211669	0.130721
PRKD2	197.781	-0.771182	0.94014	7.7094	0.02118	0.130721
SEPT9	536.915	-1.49702	0.594444	7.70831	0.0211915	0.130721
ZNF417	17.7445	-1.14532	1.05039	7.70991	0.0211746	0.130721
ZKSCAN3	41.2481	0.115417	0.568028	7.706	0.021216	0.130801
RBX1	38.5653	1.69142	0.753313	7.70425	0.0212346	0.130844
CCRL2	8.54999	2.41988	2.23095	7.70243	0.0212539	0.130845
CSPG4	35.277	-4.98637	1.4578	7.70095	0.0212696	0.130845
SENP2	33.4102	1.25964	0.470148	7.70152	0.0212636	0.130845
DDX20	24.9155	-4.15002	1.34031	7.69596	0.0213228	0.131101
C7orf60	22.5556	-2.51003	1.3067	7.69162	0.0213691	0.131171
PSMA3	27.5901	1.0673	0.86858	7.69331	0.021351	0.131171
ZNF385C	24.9503	1.14822	0.563036	7.69202	0.0213648	0.131171
CCNH	136.321	-1.78723	0.60341	7.68879	0.0213994	0.131193
CEP97	23.7662	-0.732082	0.630453	7.68782	0.0214097	0.131193
PSG1	20.2087	-4.42358	1.31917	7.6864	0.021425	0.131193
SHE	10.4589	1.0498	0.664218	7.68779	0.02141	0.131193
SIPA1L1	111.522	-1.84877	0.885289	7.68584	0.0214309	0.131193
HSF5	17.6854	-8.16371	2.43217	7.68228	0.0214691	0.131237
RNF216P1	73.3746	2.4431	0.921847	7.68191	0.0214731	0.131237
SERINC3	178.542	-2.30519	0.801936	7.68361	0.0214548	0.131237
ACADM	12.183	2.50132	1.17322	7.68024	0.021491	0.131276
FAM175A	22.0299	1.16498	0.550527	7.67849	0.0215099	0.13132
OGFOD3	26.5546	0.399566	0.84325	7.67442	0.0215537	0.131516
DNMBP	82.8696	-2.90275	0.952142	7.66686	0.0216352	0.131706
DOLK	41.5171	-7.71993	2.03106	7.66396	0.0216667	0.131706
FYTTD1	347.117	0.233385	0.544253	7.6665	0.0216392	0.131706
GATAD2A	96.9523	-0.645116	0.617706	7.66512	0.0216541	0.131706
NME1-NME2	233.74	1.43025	0.729244	7.66748	0.0216285	0.131706
SEC23B	87.7563	-1.28125	1.11478	7.66465	0.0216592	0.131706
ZNF768	15.1085	-6.11752	2.04495	7.66933	0.0216085	0.131706
GOLGA8K	6.8212	-2.79926	1.65832	7.66257	0.0216817	0.131727
ST13	154.09	-0.93777	0.646619	7.65533	0.0217603	0.132133
PRDM11	65.6966	-3.07702	0.957384	7.647	0.0218512	0.132478
SNED1	17.201	-3.59308	1.60879	7.64689	0.0218524	0.132478
YBX3	12.2293	-0.0677922	0.685387	7.64734	0.0218474	0.132478
ARAP2	46.6059	1.63988	0.725872	7.64352	0.0218892	0.132601
ZNF23	7.58953	-2.06214	1.36409	7.64288	0.0218962	0.132601
FAM157B	42.684	-6.10644	1.71666	7.62976	0.0220403	0.13333
FBXO34	92.1614	2.18909	0.94254	7.63035	0.0220339	0.13333
ZDHHC18	47.069	-1.36685	0.960861	7.61773	0.0221733	0.134063
DESI2	10.6031	2.47023	0.947441	7.61546	0.0221986	0.134144
SLC7A5P1	347.833	-2.06019	0.759843	7.61133	0.0222444	0.134349
PCDH12	22.3329	-8.10847	2.20053	7.6094	0.0222659	0.134406
POLR2F	59.9999	0.740646	0.669897	7.60762	0.0222857	0.134454
NDUFB7	76.1136	2.33873	0.932373	7.60307	0.0223365	0.134688
HAT1	55.3491	-1.36825	0.697617	7.59835	0.0223892	0.134862
TBL2	11.5249	-0.481483	0.748207	7.59919	0.0223798	0.134862
CTBS	16.1101	-3.91242	1.23532	7.59505	0.0224262	0.135012
COX7A2	71.3	2.05882	0.877913	7.59208	0.0224596	0.135031
CTSK	10.7425	-4.50565	2.47508	7.59136	0.0224676	0.135031
SLIRP	68.529	1.62195	0.755449	7.59269	0.0224527	0.135031
TRIM38	26.5156	-0.487546	0.695412	7.59051	0.0224772	0.135031
SNX14	10.2727	0.399539	0.851231	7.58917	0.0224922	0.135049
EEF1DP3	12.1132	-1.66497	0.85003	7.58172	0.0225762	0.135481
PLA2G6	250.093	-1.75514	1.1604	7.58022	0.0225931	0.135489
TMEM185B	15.9219	-1.90191	1.4561	7.57947	0.0226015	0.135489
CPT1C	36.3329	1.45608	0.664452	7.57764	0.0226222	0.135541
CCDC150	41.0664	0.813197	0.503074	7.57496	0.0226526	0.135579
TTLL10	49.8066	-2.51379	0.894491	7.57546	0.022647	0.135579
HJURP	6.63295	-1.91624	1.11991	7.57	0.0227089	0.135746
NCOR2	385.327	-1.29782	0.447594	7.57078	0.0227001	0.135746
SLC37A2	90.2195	-1.48809	0.612177	7.568	0.0227316	0.135746
TDRKH	39.8975	-22.6422	2.12369	7.56749	0.0227374	0.135746
TTC5	21.3617	1.33047	0.976053	7.5672	0.0227407	0.135746
DDX21	69.9803	1.1611	0.752367	7.56516	0.0227639	0.135747
LRP10	201.69	-0.85562	0.522774	7.56506	0.022765	0.135747
ZNF141	21.4374	0.51725	0.793068	7.56112	0.0228099	0.135943
RABGAP1	37.3378	-2.18428	0.928891	7.55952	0.0228282	0.13598
C16orf58	72.7487	-3.44585	1.07956	7.55019	0.022935	0.136305
CSF1	117.757	-1.65139	1.0899	7.55079	0.022928	0.136305
HPS6	12.5779	-5.55335	1.77784	7.55031	0.0229335	0.136305
PPP1R26	13.0424	-3.14541	1.42209	7.55245	0.022909	0.136305
PSMD1	40.1785	2.16237	0.839081	7.54946	0.0229433	0.136305
ALMS1	52.3972	-2.35409	0.897191	7.545	0.0229945	0.136531
LST1	175.702	-2.16611	0.710032	7.54404	0.0230056	0.136531
C2orf15	5.59333	-0.0129879	1.44707	7.53989	0.0230533	0.136599
DIS3L2	180.02	-2.38872	0.800148	7.54073	0.0230437	0.136599
VMP1	73.5122	-0.976118	0.59238	7.542	0.0230291	0.136599
RASSF7	30.9362	-0.140516	1.40889	7.53738	0.0230823	0.136699
ACER2	6.87415	-1.86974	2.55198	7.5343	0.0231178	0.136708
ATG4A	6.4271	-1.83379	1.69077	7.53461	0.0231142	0.136708
TRERF1	192.259	-2.89222	0.923001	7.53409	0.0231202	0.136708
POLR3K	37.6529	1.84114	0.77369	7.53207	0.0231437	0.136774
SRF	61.613	-4.56736	1.32014	7.53103	0.0231557	0.136774
RAPH1	11.0493	-6.98092	2.11339	7.52862	0.0231836	0.136867
LTC4S	43.5641	-1.91116	1.0935	7.52642	0.0232092	0.136919
RNF40	66.9023	-3.21564	1.00456	7.52576	0.0232168	0.136919
CBWD7	23.3436	1.71059	0.897273	7.51933	0.0232916	0.137183
FUT7	11.7402	-3.63552	2.18098	7.51877	0.023298	0.137183
USP4	155.129	1.08897	0.612463	7.51888	0.0232968	0.137183
ABHD13	6.76411	-4.30743	1.42811	7.51409	0.0233527	0.137433
ZRANB2	108.647	2.14355	0.91965	7.51206	0.0233764	0.137501
CTNNAL1	7.16525	2.67092	1.32817	7.50864	0.0234164	0.137665
NFKBIB	34.0856	1.42911	0.693393	7.50484	0.0234609	0.137854
CCDC88A	29.255	1.04264	0.86762	7.49692	0.023554	0.137904
PVRIG	129.095	3.96277	1.45843	7.49682	0.0235551	0.137904
RICTOR	158.121	1.03748	0.520851	7.50041	0.0235129	0.137904
RPLP1P11	14.4462	2.88081	1.1012	7.50059	0.0235109	0.137904
TAOK1	114.926	0.632778	0.408268	7.49713	0.0235516	0.137904
TRAC	216.005	-2.60209	0.970183	7.49959	0.0235226	0.137904
WBP1L	19.3997	-1.28875	1.22899	7.50268	0.0234863	0.137904
TPST1	29.7891	-3.93571	1.26596	7.48707	0.0236703	0.138507
MYCBP2	118.878	-0.405696	0.57428	7.48537	0.0236904	0.138552
NAE1	15.4753	1.82429	0.698987	7.47952	0.0237598	0.138886
DALRD3	53.9945	2.38979	1.0125	7.47531	0.0238099	0.139096
ZBTB37	19.356	1.40966	0.691428	7.47443	0.0238204	0.139096
AKIP1	33.3069	1.09945	0.584427	7.4718	0.0238517	0.139187
CREBBP	354.309	-1.57573	0.560574	7.46751	0.0239029	0.139187
FBXW4P1	23.2188	-0.637341	1.33745	7.46619	0.0239187	0.139187
KLHL6	822.453	-1.59192	0.557651	7.46588	0.0239225	0.139187
KRT18	19.3564	-2.2564	0.829686	7.4673	0.0239054	0.139187
PCBP3	19.0166	-3.48108	1.08988	7.46877	0.0238878	0.139187
RPIA	53.6348	-4.87063	1.65368	7.46955	0.0238786	0.139187
BNIPL	17.6521	1.16627	0.670084	7.46115	0.023979	0.139388
STK38L	17.8826	1.55144	0.674864	7.46094	0.0239816	0.139388
ATP13A2	34.2457	-3.53211	1.10967	7.45928	0.0240015	0.139431
ATXN7	210.444	-1.76047	0.593544	7.45566	0.0240449	0.13954
SOS1	15.1602	-1.96365	1.01398	7.45644	0.0240356	0.13954
CSK	82.2354	-3.15794	1.00439	7.45458	0.0240579	0.139543
BPTF	153.577	0.0923917	0.464891	7.45113	0.0240994	0.139644
CYB5D2	32.237	-1.26221	0.745503	7.45109	0.0241	0.139644
QSOX1	214.707	-1.90139	0.849444	7.44927	0.0241219	0.139699
CA14	21.4915	1.50348	0.676838	7.44123	0.024219	0.140114
PPIEL	15.997	-3.63629	1.49137	7.44076	0.0242247	0.140114
RSPH9	19.3694	6.28512	2.19381	7.44025	0.0242309	0.140114
MALAT1	3016.89	0.361353	0.488696	7.43826	0.024255	0.140156
ZNF396	18.4088	1.13877	0.784572	7.4376	0.024263	0.140156
FAM115A	23.5448	0.127242	1.32207	7.43533	0.0242906	0.140231
MIOS	11.3951	-2.07625	1.07611	7.43375	0.0243098	0.140231
ZNF791	99.7008	1.23814	0.497698	7.43346	0.0243133	0.140231
SNHG6	80.502	2.51478	1.05023	7.43009	0.0243543	0.14036
STK36	102.039	-4.04621	1.23927	7.42958	0.0243605	0.14036
AGO3	176.064	0.632621	0.320966	7.42621	0.0244016	0.140524
SLC9A9	12.7717	3.46924	1.31209	7.42283	0.0244429	0.140546
TESPA1	198.751	-3.00054	0.947158	7.42438	0.024424	0.140546
ZNF652	38.0509	-1.19497	0.697147	7.42364	0.0244331	0.140546
CSNK2A2	60.9676	-2.57732	0.861832	7.41978	0.0244803	0.140651
YWHAB	264.473	1.24873	0.554093	7.41931	0.024486	0.140651
ZNF329	45.2735	-0.027722	0.633592	7.41582	0.0245287	0.140825
SH2D1A	19.9169	3.20669	1.79697	7.41123	0.0245851	0.141076
NOSIP	121.638	-1.59742	0.789564	7.40902	0.0246123	0.141089
WDR13	112.748	0.337899	0.644391	7.40973	0.0246035	0.141089
WWP1	15.7356	3.02752	1.15128	7.4044	0.0246692	0.141343
OASL	79.647	4.03449	1.56868	7.40275	0.0246895	0.141388
SLC35E3	235.676	0.819256	0.395838	7.40119	0.0247088	0.141426
PICK1	38.9148	-5.26873	1.61198	7.40016	0.0247215	0.141427
NHEJ1	5.59632	-5.04551	2.17415	7.39885	0.0247378	0.141448
ETNK1	53.6469	-1.90783	0.699533	7.39715	0.0247588	0.141497
SPAG9	52.6194	1.42757	0.64221	7.39552	0.0247789	0.14154
ADAMTS17	32.1274	3.0485	1.25641	7.38279	0.0249372	0.141776
ANKS4B	20.79	0.647423	0.622225	7.38491	0.0249108	0.141776
ARHGEF18	41.8871	-3.00517	1.37886	7.38085	0.0249613	0.141776
CD5	46.4342	-3.78496	2.31074	7.38318	0.0249323	0.141776
CIPC	29.8488	-2.70212	1.24505	7.38021	0.0249694	0.141776
CPAMD8	9.15653	0.496376	0.805347	7.38961	0.0248523	0.141776
CPEB2	18.5024	-2.88858	1.03238	7.38147	0.0249537	0.141776
DCP1A	176.834	-1.92865	0.648901	7.3902	0.024845	0.141776
ENO2	8.4078	-4.25919	2.26921	7.38358	0.0249274	0.141776
FAM102A	205.535	-3.23024	1.00256	7.38228	0.0249436	0.141776
PRICKLE2	46.8038	1.12153	0.467955	7.38007	0.0249712	0.141776
RHOB	120.058	-2.94994	0.944816	7.38139	0.0249546	0.141776
DNAJC13	12.8279	-0.464625	0.956799	7.37847	0.0249911	0.141817
ANO9	212.772	-3.38033	1.04055	7.37317	0.0250574	0.142038
FLJ20021	7.78052	-4.97875	1.59552	7.3724	0.0250671	0.142038
PLEKHA7	40.5539	-6.77222	1.81812	7.37135	0.0250803	0.142038
REV3L	61.119	-1.70491	0.669144	7.37231	0.0250683	0.142038
NDUFB8	186.927	1.85129	0.746279	7.36516	0.025158	0.142369
TDP1	15.8766	-1.75569	0.782246	7.36468	0.0251641	0.142369
SH3BP4	34.1451	-5.92637	1.65206	7.3573	0.025257	0.142823
GLE1	10.7382	1.69864	1.82811	7.34994	0.0253502	0.143135
HSPA1B	4753.78	-1.8735	0.659752	7.35093	0.0253376	0.143135
SETD6	36.0921	-1.30783	0.952927	7.35147	0.0253308	0.143135
LPGAT1	8.5798	0.818505	0.980267	7.34833	0.0253705	0.143178
[truncated: 10,970 more rows]
