# Supplementary material for: Innate Lymphoid Cell Activation and Sustained Depletion in Blood and Tissue of Children Infected with HIV from Birth Despite Antiretroviral Therapy
Source: Cell Rep. 2020 Sep 15;32(11):108153. doi: 10.1016/j.celrep.2020.108153 (PMC7495043; doi:10.1016/j.celrep.2020.108153)
Supplement: Table S7. DESeq2 Results for ILC3 NKp44–, ILC3 NKp44+, NK CD127–, and Four CD4+ T Cell (PD-1/CD103) Sorted Populations Comparing Pediatric HIV Negative and HIV Positive Tonsils, Related to Figure 6 [file mmc8.xlsx]

## Sheet: ILC3 NKp44-
Table S7. DESeq2 results for ILC3 NKp44–, ILC3 NKp44+, NK CD127–, and CD4+ T cell sorted populations comparing paediatric HIV negative and HIV positive tonsils. Related to Figure 6.
ILC3 NKp44–, HIV+ vs HIV–
gene	baseMean	log2FoldChange	lfcSE	stat	pvalue	padj
PRMT6	22.0545	8.90984	1.60104	5.56503	2.62107e-08	0.00020675
SDHAF1	55.483	5.71383	1.11693	5.11564	3.12673e-07	0.00123318
PCNA	29.365	6.8937	1.38654	4.97186	6.63145e-07	0.00174363
ATP11B	29.3086	5.04445	1.08906	4.63194	3.62261e-06	0.00218379
CLP1	15.2862	7.67446	1.64711	4.65935	3.17203e-06	0.00218379
DTNB	221.811	-6.2171	1.29141	-4.81418	1.47805e-06	0.00218379
FGFRL1	177.947	-6.7805	1.46643	-4.62383	3.76715e-06	0.00218379
MACC1	288.973	-3.86551	0.837067	-4.61793	3.8759e-06	0.00218379
MST4	40.788	4.77208	1.01743	4.69032	2.72782e-06	0.00218379
PATL1	58.6484	4.58672	0.979618	4.68215	2.83875e-06	0.00218379
PMAIP1	45.3353	4.33796	0.92174	4.70628	2.5228e-06	0.00218379
SERTAD1	312.807	3.70443	0.791447	4.68058	2.86066e-06	0.00218379
SRGN	414.894	4.17354	0.893685	4.67004	3.01144e-06	0.00218379
ZNF597	49.8935	6.38522	1.3374	4.77434	1.80296e-06	0.00218379
NMUR1	122.939	-7.82027	1.70553	-4.58525	4.53442e-06	0.0023333
SLC38A2	428.9	4.17242	0.911747	4.57629	4.73287e-06	0.0023333
SLC7A5P2	181.723	-3.99982	0.895201	-4.46806	7.89312e-06	0.00366241
CD38	58.2698	4.18201	0.948117	4.41086	1.02959e-05	0.0045119
RNF2	69.7614	4.81686	1.11074	4.33663	1.44682e-05	0.00600658
GTF2B	59.1285	4.72094	1.09888	4.29612	1.7381e-05	0.00685506
PSMC4	23.9029	5.1009	1.1997	4.25182	2.1204e-05	0.00796464
CTDSP1	59.7301	-4.72734	1.12057	-4.21869	2.45725e-05	0.00881037
SCGB2B3P	173.157	-3.4956	0.833539	-4.19368	2.74464e-05	0.00941292
C16orf91	26.6385	4.53628	1.09723	4.13429	3.56048e-05	0.0113898
THOP1	58.574	-5.2346	1.26711	-4.13113	3.60986e-05	0.0113898
PRKRA	46.5542	4.40608	1.07555	4.09658	4.193e-05	0.0121031
SLC7A5P1	170.798	-4.58692	1.12008	-4.09519	4.21828e-05	0.0121031
TIMM10B	67.7387	3.67555	0.898461	4.09094	4.29622e-05	0.0121031
EMC7	43.235	4.23538	1.04183	4.06533	4.79636e-05	0.0130461
BAIAP3	33.6152	-7.36212	1.81834	-4.04882	5.14764e-05	0.0130982
RBM38	126.202	-4.36213	1.07608	-4.05372	5.04089e-05	0.0130982
SLC38A10	265.229	-4.51711	1.14222	-3.95466	7.6644e-05	0.0188928
GPATCH11	30.8017	4.67006	1.18661	3.93563	8.29791e-05	0.0190559
SNHG12	58.2442	3.59293	0.913972	3.93111	8.45534e-05	0.0190559
VASN	21.794	5.42639	1.37728	3.93992	8.15078e-05	0.0190559
KLF11	117.427	-4.47663	1.1459	-3.90664	9.35887e-05	0.0205063
FASTKD5	19.3142	5.17255	1.33008	3.88891	0.000100694	0.0214669
PPM1D	58.846	3.64276	0.947561	3.84436	0.000120869	0.0250899
CCDC47	47.6039	4.31587	1.13184	3.81316	0.000137203	0.0270267
FIBP	69.4459	3.82263	1.00402	3.80732	0.000140479	0.0270267
ZNF24	81.2954	3.26501	0.855381	3.81702	0.000135073	0.0270267
SIPA1	120.926	-4.27834	1.12762	-3.79414	0.000148156	0.0278251
C6orf48	67.1167	3.59801	0.958663	3.75315	0.000174623	0.0286964
EEF1B2	527.826	2.90763	0.773882	3.7572	0.000171828	0.0286964
LMF1	80.458	-4.92646	1.30781	-3.76696	0.00016525	0.0286964
MAML3	100.46	-3.7397	0.990922	-3.77396	0.000160674	0.0286964
PRDM10	31.0115	-7.24718	1.9302	-3.75463	0.000173601	0.0286964
RPA2	27.7848	4.60854	1.22452	3.76356	0.000167511	0.0286964
ZBTB46	73.0014	-4.31018	1.15604	-3.7284	0.000192702	0.0310211
DOCK5	116.794	-3.22722	0.876176	-3.6833	0.000230236	0.0336316
DSPP	45.7961	-7.8099	2.11847	-3.68657	0.000227294	0.0336316
SDK2	48.8123	-4.73058	1.27894	-3.69882	0.000216606	0.0336316
SOCS4	36.5436	3.64983	0.988251	3.69323	0.000221428	0.0336316
SPDYE2	26.242	-7.00157	1.89729	-3.69029	0.000223998	0.0336316
FAM73B	75.2349	-4.3053	1.1712	-3.67597	0.000236949	0.0337916
PIGA	176.284	-3.99765	1.08845	-3.67281	0.0002399	0.0337916
B2M	1747.53	2.79739	0.768175	3.6416	0.000270947	0.0341489
FAM120B	197.332	5.09869	1.39444	3.65643	0.000255749	0.0341489
GDPD5	80.782	-4.32495	1.18512	-3.64938	0.000262877	0.0341489
GSDMD	51.03	4.21033	1.15618	3.64158	0.000270969	0.0341489
IGHV1-69-2	36.8527	-7.4953	2.0587	-3.6408	0.000271793	0.0341489
LIN37	43.7824	5.13066	1.40956	3.6399	0.000272741	0.0341489
NOD2	49.1466	-5.35014	1.46304	-3.65686	0.000255327	0.0341489
DFNB31	77.6891	-3.62262	0.997554	-3.6315	0.00028178	0.0341951
LY6E	96.837	-4.25376	1.17057	-3.63392	0.000279146	0.0341951
PLXNA3	64.0956	-4.6769	1.29001	-3.62547	0.000288441	0.034473
C1orf21	30.1372	3.98513	1.10284	3.61351	0.00030208	0.0350412
VDAC2	94.0073	3.81621	1.05526	3.61637	0.000298768	0.0350412
DHRS11	39.0433	-6.156	1.70776	-3.60472	0.000312489	0.0351479
REXO1L6P	36.3806	-7.48349	2.07778	-3.60167	0.000316179	0.0351479
ZNF362	93.4376	-7.43865	2.06542	-3.60152	0.000316367	0.0351479
VHL	73.2721	-4.42498	1.23066	-3.59563	0.000323611	0.0354534
BICD2	73.8667	-3.91861	1.0953	-3.57766	0.000346689	0.0374614
KBTBD2	230.981	2.85241	0.803416	3.55035	0.000384721	0.0410092
ANKRD23	19.874	-6.60982	1.87467	-3.52586	0.000422113	0.0415983
ANXA1	530.524	3.47984	0.983206	3.53928	0.00040122	0.0415983
C21orf2	33.6017	-5.94385	1.69023	-3.51659	0.000437133	0.0415983
CDC25B	62.3272	-3.75059	1.06832	-3.51074	0.000446866	0.0415983
FOS	10099.8	3.01137	0.854432	3.52441	0.000424423	0.0415983
GAS5	332.275	2.88036	0.815565	3.53173	0.000412848	0.0415983
PHF3	100.822	3.08705	0.879402	3.51039	0.000447444	0.0415983
PLEKHO2	24.8009	-6.92777	1.97009	-3.51647	0.000437334	0.0415983
SMG5	223.009	-3.1737	0.898529	-3.5321	0.000412267	0.0415983
SUV420H2	92.3302	-3.55013	1.01146	-3.50991	0.000448257	0.0415983
TP73	45.8373	-6.39848	1.81923	-3.51714	0.000436226	0.0415983
HNRNPUL2-BSCL2	53.4577	-4.48358	1.28478	-3.48975	0.000483466	0.0443439
COMMD1	40.0026	3.26503	0.937265	3.48357	0.000494773	0.0443496
INPPL1	66.4558	-4.51544	1.29518	-3.48635	0.000489662	0.0443496
TIGD5	16.8161	5.08244	1.46087	3.47905	0.000503192	0.0445975
PAK1IP1	21.3447	5.36397	1.54998	3.46068	0.000538813	0.047224
NHSL1	25.2321	-6.94512	2.01179	-3.45222	0.000555996	0.0481944
C9orf156	112.168	-3.94227	1.14861	-3.43222	0.000598668	0.0497084
MID1IP1	56.7442	-4.10026	1.1943	-3.43318	0.000596551	0.0497084
PTCHD4	45.4059	-4.87403	1.41873	-3.43549	0.000591473	0.0497084
RBM3	94.9146	2.98628	0.867967	3.44055	0.000580541	0.0497084
SPRYD3	44.1513	-4.84081	1.41174	-3.42896	0.000605891	0.049784
KIAA0226	108.964	-3.51953	1.04078	-3.38161	0.000720618	0.0570122
MEF2BNB-MEF2B	16.0641	-6.30746	1.86567	-3.38079	0.000722772	0.0570122
MEGF6	20.6042	-6.66059	1.96935	-3.38212	0.000719284	0.0570122
RIC1	36.7387	3.58139	1.05787	3.38546	0.000710585	0.0570122
CHST11	76.0057	-3.34557	0.996419	-3.35759	0.000786252	0.0614055
YBEY	22.2693	-6.77248	2.02241	-3.34872	0.000811871	0.0627847
PIGV	50.1886	-4.46505	1.33534	-3.34376	0.000826503	0.0632957
BCAS1	29.3379	3.30854	0.991008	3.33856	0.000842134	0.0638726
ATP8B2	71.9044	-3.34032	1.00148	-3.33538	0.000851814	0.0639915
POLD1	16.3975	-6.33321	1.90122	-3.33113	0.000864957	0.0643659
DGCR14	35.4184	3.78008	1.13599	3.32757	0.000876073	0.0645838
CEP72	20.4447	4.85562	1.46326	3.31835	0.000905505	0.0655286
NAT6	18.9547	-6.53108	1.96781	-3.31897	0.000903512	0.0655286
EIF2S2	120.517	3.76923	1.14293	3.29786	0.000974263	0.0668673
GPRIN2	18.747	-6.53333	1.98619	-3.28938	0.00100408	0.0668673
LATS2	44.3358	-5.18028	1.57095	-3.29754	0.000975346	0.0668673
PHF12	359.356	-2.87753	0.875142	-3.28807	0.00100877	0.0668673
PLEK	30.6214	4.6902	1.42313	3.29569	0.000981792	0.0668673
PORCN	76.5079	-5.66751	1.71599	-3.30276	0.000957384	0.0668673
RAB40C	23.5097	-6.84226	2.07747	-3.29355	0.000989317	0.0668673
SDF2	39.7511	3.36719	1.02344	3.29006	0.00100167	0.0668673
SLC9A3R1	236.236	2.52859	0.764971	3.30547	0.000948185	0.0668673
WASL	25.2132	3.60721	1.09077	3.30704	0.000942875	0.0668673
MAPKAPK2	28.7086	-4.67456	1.42773	-3.27412	0.00105992	0.069672
ABHD4	103.421	3.89851	1.20096	3.24616	0.00116974	0.0724887
ATAD2B	97.0857	2.87502	0.883568	3.25388	0.00113842	0.0724887
CRKL	143.878	-3.44646	1.06188	-3.24564	0.00117187	0.0724887
LAPTM4B	39.9777	-5.03341	1.55134	-3.24457	0.00117629	0.0724887
NUP54	45.0284	3.64586	1.12206	3.24924	0.00115713	0.0724887
SRSF9	23.1762	3.60061	1.10938	3.2456	0.00117204	0.0724887
TOMM20	68.6035	2.81349	0.864295	3.25525	0.00113294	0.0724887
ZC3H12B	29.6647	3.31416	1.01719	3.25813	0.00112147	0.0724887
MUC6	35.4243	-4.86656	1.50208	-3.23989	0.00119577	0.073118
CTNS	37.1258	-6.00662	1.85757	-3.23359	0.00122246	0.0741752
NFASC	62.5124	-3.89938	1.20943	-3.22415	0.00126347	0.076078
PPME1	47.3782	3.69491	1.14829	3.21776	0.00129196	0.0766466
ZNF622	34.9853	3.84284	1.19429	3.21767	0.00129234	0.0766466
RGS1	221.191	2.58535	0.804772	3.21253	0.00131572	0.0768771
TSPAN11	16.4159	-6.33414	1.97117	-3.21339	0.00131178	0.0768771
LRRC8C	97.6003	3.19542	0.996883	3.20541	0.00134869	0.0782238
NBEA	20.3214	-6.63135	2.07377	-3.19773	0.00138513	0.0797511
PI4KAP1	83.1731	-3.5397	1.10841	-3.19349	0.00140562	0.0803446
RAN	168.063	2.58457	0.810317	3.18958	0.00142479	0.0808542
BEND7	13.8139	-6.07571	1.91057	-3.18005	0.00147248	0.0811737
CBLL1	444.468	2.72608	0.858198	3.17651	0.00149058	0.0811737
DERL2	13.9659	4.2305	1.33059	3.17942	0.00147572	0.0811737
EEF1G	1347.76	2.51526	0.791909	3.1762	0.00149216	0.0811737
GOLGA6L7P	19.1593	-6.55703	2.06386	-3.17707	0.0014877	0.0811737
TMEM185A	43.4323	-5.2703	1.65465	-3.18514	0.00144685	0.0811737
STK35	81.4406	-3.76829	1.18956	-3.1678	0.00153598	0.082985
SH3RF3	13.5899	-6.06124	1.91507	-3.16503	0.00155068	0.0832092
SVIP	73.445	3.33795	1.05651	3.15941	0.0015809	0.0842578
SLC22A8	36.0472	-5.11609	1.62047	-3.15717	0.00159308	0.084337
RPL23A	440.704	2.72387	0.863374	3.15491	0.00160545	0.0844253
CLUH	35.0325	-6.00799	1.91249	-3.14145	0.00168112	0.0878191
PWP1	79.4251	2.97983	0.949602	3.13797	0.00170121	0.0882839
INCENP	14.1612	-6.11871	1.95218	-3.13429	0.00172273	0.0883762
IPO13	16.3654	-6.33248	2.02068	-3.13383	0.0017254	0.0883762
PPP1R12C	32.604	-4.20732	1.34369	-3.13116	0.00174118	0.0886093
ATP10A	44.1252	-4.64862	1.49892	-3.10131	0.00192667	0.0903372
C10orf53	54.6529	-3.69594	1.18427	-3.12086	0.00180321	0.0903372
CASP8AP2	44.759	3.2865	1.05704	3.10915	0.0018763	0.0903372
DUSP6	399.854	2.38255	0.762767	3.12356	0.00178675	0.0903372
FAM229A	35.1049	-5.08902	1.63443	-3.11363	0.001848	0.0903372
FLG	239.075	-2.75935	0.889628	-3.1017	0.00192416	0.0903372
GOLGA8A	121.929	-3.05178	0.980509	-3.11245	0.00185542	0.0903372
HERC2P2	30.5036	-4.03317	1.29603	-3.11195	0.00185855	0.0903372
MAP3K12	100.93	-3.04592	0.980285	-3.10718	0.00188883	0.0903372
POLR1C	63.5756	3.10728	1.00151	3.10261	0.00191823	0.0903372
PPL	13.8278	-6.09813	1.96938	-3.09647	0.00195837	0.0903372
SV2C	35.7022	-6.03771	1.94892	-3.09798	0.00194842	0.0903372
TAF9B	31.8028	3.61006	1.15856	3.116	0.00183323	0.0903372
UGP2	41.6655	3.61067	1.16553	3.09788	0.00194912	0.0903372
URM1	112.625	-4.6706	1.50615	-3.10102	0.00192857	0.0903372
ZNF667	54.1964	-3.20328	1.03104	-3.10684	0.00189098	0.0903372
CES4A	14.8059	-6.17389	1.99994	-3.08704	0.00202162	0.0920626
GSPT1	31.7261	3.06622	0.992957	3.08797	0.00201531	0.0920626
TMOD2	34.4415	3.29444	1.06765	3.08569	0.00203079	0.0920626
CRTAP	245.581	2.44578	0.793994	3.08036	0.00206752	0.093192
GLRX3	26.6013	3.19455	1.0382	3.07699	0.00209099	0.0934529
MRS2P2	18.4885	-6.51322	2.11742	-3.07602	0.00209784	0.0934529
WDR6	164.307	-2.8477	0.926245	-3.07446	0.00210885	0.0934529
CLK3	830.674	-2.60534	0.849322	-3.06756	0.00215817	0.0940854
METAP2	139.157	3.33025	1.08567	3.06745	0.00215891	0.0940854
PLXND1	65.3899	-3.81995	1.24442	-3.06966	0.00214301	0.0940854
C11orf73	23.1801	3.70479	1.21081	3.05976	0.00221512	0.0960046
GPR114	33.6508	-5.95609	1.95166	-3.05181	0.00227463	0.0970766
TESK1	103.736	-2.55241	0.835575	-3.05467	0.00225307	0.0970766
TMEM59	67.7392	2.75057	0.901373	3.05153	0.00227677	0.0970766
CD55	473.573	2.47002	0.813473	3.03639	0.00239428	0.0982333
FLNA	896.911	-2.83992	0.932982	-3.04392	0.0023352	0.0982333
GPANK1	39.1295	-3.79475	1.24723	-3.04255	0.00234581	0.0982333
GPR173	25.4696	-4.3856	1.44466	-3.03573	0.00239954	0.0982333
LDHA	154.611	2.86594	0.943437	3.03777	0.00238339	0.0982333
MIATNB	54.1109	-5.73884	1.88962	-3.03703	0.00238923	0.0982333
NLRX1	17.1283	-6.39779	2.10049	-3.04586	0.00232016	0.0982333
SEP15	112.634	3.45896	1.1396	3.03523	0.00240353	0.0982333
FUNDC2	103.617	3.0347	1.0022	3.02803	0.0024615	0.0995708
NEK6	40.0507	-5.01999	1.65763	-3.02841	0.00245848	0.0995708
ZHX3	97.3642	3.04111	1.00745	3.01862	0.00253932	0.102195
MRFAP1	61.4938	2.85226	0.946925	3.01213	0.00259423	0.103874
CROCCP1	16.7756	-6.35916	2.11275	-3.00989	0.00261338	0.104113
GLIPR1	139.156	2.58897	0.861122	3.00651	0.00264264	0.104749
KATNA1	24.5189	3.65841	1.21899	3.00117	0.00268941	0.104834
SEC24D	107.974	-3.19332	1.06462	-2.9995	0.00270419	0.104834
SELT	38.1693	3.36441	1.12195	2.99871	0.00271122	0.104834
SPSB3	93.9862	3.33319	1.10941	3.00447	0.00266045	0.104834
ZNF526	55.8664	-3.54318	1.18025	-3.00206	0.00268162	0.104834
RAB11B	292.034	-3.46789	1.15722	-2.99675	0.00272876	0.104997
CAPRIN2	126.988	3.72071	1.24382	2.99135	0.00277743	0.106351
KLHL21	180.819	2.5315	0.846773	2.98959	0.00279351	0.10645
RANGRF	14.2862	3.97553	1.33076	2.9874	0.0028136	0.106701
CYBA	92.4121	-2.81449	0.942863	-2.98505	0.00283536	0.107011
GPR68	111.631	-3.60763	1.2132	-2.97366	0.00294275	0.108082
L3MBTL1	28.8636	-4.11587	1.3853	-2.9711	0.00296737	0.108082
LRRC8B	20.4463	3.751	1.25897	2.97942	0.00288794	0.108082
MUC22	33.3397	-3.69023	1.23882	-2.97883	0.00289353	0.108082
NQO1	29.3019	-4.13658	1.39323	-2.96907	0.00298706	0.108082
PICK1	44.89	-5.46783	1.84084	-2.97029	0.00297516	0.108082
RHEB	14.6563	3.86347	1.30104	2.96953	0.00298255	0.108082
RPL7	1476.97	2.28606	0.769453	2.97102	0.00296813	0.108082
TIMM44	44.2159	2.94167	0.989166	2.97389	0.00294055	0.108082
SHMT2	157.251	2.78343	0.938063	2.96721	0.00300513	0.10824
IL6ST	62.6215	3.04655	1.02761	2.96468	0.00302997	0.108638
LRBA	125.105	-2.77019	0.935057	-2.96259	0.00305062	0.108884
C22orf29	75.4171	3.11336	1.05585	2.94867	0.0031915	0.110415
CLIP2	67.4659	-3.31601	1.12147	-2.95684	0.00310812	0.110415
CUTC	21.9714	3.91752	1.32794	2.95008	0.00317694	0.110415
PTP4A1	73.8671	2.83236	0.959067	2.95324	0.00314454	0.110415
SHISA6	15.0166	-6.20267	2.10312	-2.94927	0.00318525	0.110415
TRAP1	33.5854	3.61476	1.22578	2.94894	0.00318866	0.110415
ZNF778	64.4604	-3.46485	1.17477	-2.94938	0.00318412	0.110415
PIM1	917.761	2.64235	0.896788	2.94646	0.00321433	0.110719
ZADH2	33.5637	2.86214	0.972344	2.94355	0.00324472	0.11128
HECW1	30.4098	-5.70741	1.94167	-2.93944	0.00328805	0.112278
ATP6V1G1	80.4248	2.43684	0.829964	2.93608	0.00332388	0.112481
CHKA	87.2852	3.21046	1.09421	2.93405	0.00334571	0.112481
RPSA	1279.06	2.17684	0.742381	2.93224	0.00336531	0.112481
STX4	50.6999	-3.12557	1.06431	-2.93672	0.00331706	0.112481
TP53RK	20.3516	3.66979	1.25133	2.93272	0.00336011	0.112481
TMEM120B	154.889	-2.65115	0.90484	-2.92997	0.00338996	0.112827
C1QBP	15.8302	3.42556	1.17057	2.9264	0.00342909	0.11288
FUZ	42.6218	-3.40838	1.16489	-2.92591	0.00343448	0.11288
ZDHHC3	48.3597	-4.17838	1.42753	-2.927	0.00342252	0.11288
AARS2	131.013	-4.2142	1.44239	-2.92168	0.00348151	0.113951
FLII	203.865	-3.02233	1.03569	-2.91819	0.00352068	0.114757
H2AFZ	92.5738	2.60111	0.891747	2.91687	0.00353567	0.114771
PLAGL1	24.1314	3.57143	1.22519	2.915	0.00355688	0.114986
ATF4	353.001	2.26722	0.778833	2.91105	0.00360217	0.115804
CTDP1	33.4859	-3.62046	1.24421	-2.90984	0.00361619	0.115804
ITM2A	51.5158	3.54548	1.21917	2.90811	0.00363624	0.115804
NLRP1	202.261	-2.61143	0.898106	-2.90771	0.00364089	0.115804
DPYSL2	19.0934	-5.05406	1.74069	-2.90348	0.00369039	0.115976
TBCC	69.3891	2.51569	0.86634	2.90381	0.00368647	0.115976
YAE1D1	16.2666	-6.32733	2.17922	-2.90348	0.00369042	0.115976
CSF1	111.046	-2.98114	1.02883	-2.89761	0.00376013	0.117698
B9D2	41.0328	2.94868	1.01811	2.89623	0.00377681	0.117753
PREP	41.217	-4.33694	1.49819	-2.89478	0.00379422	0.117768
RNF123	85.2881	-2.81062	0.971284	-2.89371	0.00380716	0.117768
IMP3	92.1175	3.11415	1.0778	2.88935	0.00386036	0.118563
JAG2	34.0398	-4.78007	1.65449	-2.88915	0.00386291	0.118563
ATOX1	67.6995	-3.06428	1.06303	-2.88258	0.00394429	0.11875
DNASE1	48.443	-3.06833	1.06345	-2.88525	0.00391107	0.11875
HERPUD2	197.908	-2.95793	1.02608	-2.88276	0.00394212	0.11875
LRRFIP2	51.1407	2.70554	0.93722	2.88677	0.00389223	0.11875
XRN2	69.1248	3.09112	1.07212	2.88318	0.0039368	0.11875
ATP1B3	33.5693	3.39713	1.17932	2.88058	0.00396943	0.119053
CIDEB	74.5969	-3.90954	1.35944	-2.87585	0.00402935	0.119939
SNORD3C	194.396	3.13989	1.09181	2.87585	0.0040294	0.119939
SRRM4	96.3909	-2.55056	0.887779	-2.87297	0.00406634	0.120584
HSPBP1	26.1925	3.71363	1.29585	2.86578	0.00415981	0.122389
LPIN3	19.9982	-4.13718	1.44418	-2.86472	0.00417375	0.122389
UBAP1L	26.5308	-5.51007	1.9222	-2.86654	0.00414987	0.122389
THAP4	70.2406	3.46185	1.21019	2.86059	0.00422856	0.123537
ANGEL1	82.7246	3.10674	1.08948	2.85158	0.00435023	0.126622
RPUSD3	65.4554	2.94343	1.03273	2.85014	0.00437	0.12673
KRT81	55.7811	3.37554	1.18503	2.8485	0.00439265	0.12692
CCR7	249.39	2.70179	0.949276	2.84616	0.00442495	0.127387
MAK16	45.0381	-3.8254	1.34711	-2.83972	0.00451533	0.129047
ZNF10	14.6264	3.96787	1.39725	2.83976	0.00451473	0.129047
SLC35F5	25.0699	2.95406	1.04197	2.83507	0.00458163	0.130469
ABTB1	53.1943	-2.94315	1.03965	-2.83091	0.00464164	0.13123
SNHG1	186.992	2.88457	1.01868	2.83166	0.00463065	0.13123
RBM23	47.8625	2.92951	1.03753	2.82354	0.00474958	0.133326
UBASH3B	120.099	-3.64313	1.28977	-2.82463	0.00473347	0.133326
STK11IP	102.38	2.49891	0.88547	2.82212	0.00477066	0.133443
BTBD6	15.2226	4.17085	1.48081	2.81661	0.0048534	0.133445
FAHD2A	22.4819	-3.66811	1.30289	-2.81536	0.00487223	0.133445
PRKCB	26.1058	-5.57885	1.98138	-2.81564	0.004868	0.133445
RIMS2	27.6897	-5.67232	2.01425	-2.81609	0.00486114	0.133445
UQCRFS1	51.4424	2.53095	0.898181	2.81786	0.00483449	0.133445
ZDHHC8	41.3366	-3.87325	1.37329	-2.82042	0.00479602	0.133445
BCL2L13	46.2561	2.98628	1.06279	2.80984	0.00495663	0.134214
PRRC2A	149.887	-2.70173	0.960984	-2.81142	0.0049324	0.134214
ROBO1	32.8225	-4.4145	1.57108	-2.80985	0.00495647	0.134214
TMEM8A	33.371	-4.33221	1.54222	-2.80908	0.00496836	0.134214
SERPINH1	340.743	2.58235	0.919673	2.8079	0.00498657	0.134246
EIF3F	376.794	2.17367	0.774704	2.80581	0.00501911	0.134615
KCTD7	110.392	-2.74133	0.977364	-2.80482	0.00503441	0.134615
CD7	1275.49	-2.49497	0.890544	-2.80162	0.00508461	0.135498
VSTM4	68.8122	-3.51149	1.25405	-2.80013	0.00510826	0.13567
MYBBP1A	249.661	-2.51331	0.900912	-2.78974	0.005275	0.139628
AP4B1	43.6546	2.62976	0.945883	2.78022	0.00543226	0.13981
CD300E	50.2118	-3.00769	1.08202	-2.7797	0.00544087	0.13981
CENPJ	23.1791	-5.31255	1.90731	-2.78537	0.00534664	0.13981
IPO5P1	39.7495	3.25245	1.16984	2.78024	0.0054318	0.13981
KPNA2	37.5449	3.97187	1.42673	2.78389	0.00537106	0.13981
NADK	23.8506	-5.36171	1.92629	-2.78344	0.00537855	0.13981
SUN2	417.957	-2.80795	1.00782	-2.78615	0.00533375	0.13981
SYK	237.296	-3.10098	1.11273	-2.78682	0.00532284	0.13981
TMEM219	84.5051	2.58483	0.929905	2.77967	0.00544139	0.13981
THEMIS2	58.0431	-3.84836	1.38729	-2.77402	0.00553689	0.141802
VPS41	21.5407	-3.60235	1.29985	-2.77136	0.00558222	0.1425
BAIAP2	58.6362	2.5679	0.927466	2.76872	0.00562768	0.142737
SAR1A	107.286	-2.75306	0.993973	-2.76975	0.00560989	0.142737
CCDC71	25.3699	-4.61642	1.67187	-2.76122	0.00575854	0.144931
ODC1	20.7547	3.57361	1.2945	2.76061	0.00576931	0.144931
RAB11A	55.0376	2.80264	1.01506	2.76105	0.00576157	0.144931
PLD6	52.0105	-4.07976	1.47847	-2.75945	0.00578989	0.144986
OGFR	27.4762	-3.39438	1.2314	-2.75653	0.00584181	0.145823
HIATL2	24.6204	-5.39808	1.95925	-2.75518	0.00586606	0.145967
UBB	2040.85	2.31954	0.842329	2.75373	0.0058921	0.146154
DNASE1L1	30.0411	-4.59628	1.67003	-2.75222	0.00591926	0.146367
AMD1	50.2587	2.61364	0.95129	2.74747	0.00600572	0.147932
DDIT3	191.974	2.67994	0.976373	2.74479	0.006055	0.147932
GYS1	39.8837	-3.89496	1.41911	-2.74465	0.00605757	0.147932
SREBF1	34.1727	-3.45438	1.25793	-2.74609	0.00603106	0.147932
ABCA3	33.262	-5.94309	2.1672	-2.74229	0.00610132	0.148541
CRK	77.3625	3.40096	1.24087	2.74078	0.00612939	0.148765
FADS2	42.0447	-4.10988	1.50294	-2.73455	0.00624655	0.151144
BRINP2	24.5167	-4.43162	1.62186	-2.73244	0.00628679	0.151497
PSMD2	73.1217	-2.68481	0.98281	-2.73177	0.00629955	0.151497
PPP6R1	125.488	-2.9844	1.09372	-2.72867	0.00635909	0.152001
TATDN2	19.319	-5.0571	1.85279	-2.72945	0.00634393	0.152001
GOLPH3	70.6147	3.04411	1.11675	2.72585	0.00641358	0.15238
LDHB	179.848	2.65226	0.972918	2.72609	0.00640901	0.15238
EXOSC3	29.1513	2.8669	1.05407	2.71984	0.00653141	0.154251
RPL7A	1075.46	2.15665	0.792704	2.72063	0.00651576	0.154251
TTC5	17.1585	3.34651	1.23102	2.71849	0.00655805	0.154418
DHX16	31.5218	-4.06216	1.49488	-2.71739	0.00658	0.154473
NME1	38.4781	-3.99195	1.47131	-2.71319	0.00666384	0.155516
TACC3	24.6591	-5.49625	2.02537	-2.7137	0.00665368	0.155516
PVRL1	27.3021	-5.54268	2.04798	-2.70641	0.0068015	0.15826
SETD1B	114.946	-3.26428	1.2067	-2.70513	0.00682785	0.158406
IGFN1	24.2202	-5.47121	2.02349	-2.70385	0.00685413	0.158549
ADPRHL2	15.7392	4.0923	1.51441	2.70223	0.00688757	0.158857
DUS4L	26.29	-3.97477	1.47199	-2.70027	0.0069283	0.159331
TOMM22	53.8786	2.73831	1.01481	2.69835	0.00696832	0.159785
EXOSC10	193.296	2.41834	0.897427	2.69475	0.00704417	0.161056
FRMD8	32.228	-3.03793	1.12872	-2.69149	0.00711342	0.161953
TAB1	29.5114	-3.759	1.3969	-2.69097	0.00712447	0.161953
ZNF134	39.1483	3.47646	1.29296	2.68877	0.00717165	0.162557
NAA38	128.746	3.26586	1.21609	2.68555	0.007241	0.163191
WDR81	21.096	-4.33261	1.61325	-2.68564	0.00723917	0.163191
FBRSL1	25.7952	-3.76167	1.40127	-2.68446	0.00726471	0.163259
ATP13A2	22.6175	-4.43741	1.65712	-2.67778	0.00741124	0.164899
FAM173A	17.4425	-4.99186	1.8645	-2.67732	0.0074213	0.164899
TMEM229B	43.7467	-4.85492	1.81214	-2.67912	0.00738169	0.164899
UHRF2	22.0142	3.22237	1.20244	2.67987	0.00736517	0.164899
DDIT4	292.701	2.38509	0.891926	2.67409	0.00749323	0.165921
GCN1L1	542.858	-2.59702	0.971441	-2.67337	0.00750937	0.165921
GFER	18.8737	-5.11843	1.91718	-2.66977	0.00759043	0.167244
TMEM11	97.2607	2.62615	0.984375	2.66783	0.00763423	0.16774
CCL22	71.1449	2.8263	1.06112	2.66351	0.00773307	0.16804
LYZ	50.8563	-3.28868	1.23382	-2.66544	0.0076887	0.16804
NCK2	24.2132	-4.42731	1.66115	-2.6652	0.00769418	0.16804
TERF2	42.6719	-2.8949	1.0867	-2.66393	0.00772339	0.16804
HNRNPC	473.234	2.08392	0.782756	2.66229	0.00776121	0.168188
OXR1	27.8529	3.02921	1.13841	2.66091	0.00779296	0.168413
CLPB	75.9845	-3.99429	1.50765	-2.64935	0.00806466	0.171902
DENND1B	16.8838	-4.87156	1.83737	-2.65138	0.0080164	0.171902
FAM157B	37.0778	-4.60956	1.74621	-2.63975	0.00829677	0.171902
FANCD2	48.2885	-3.0292	1.14263	-2.65107	0.00802367	0.171902
LYPD3	26.9366	-4.705	1.78017	-2.643	0.0082175	0.171902
MAP3K13	63.384	-2.639	0.996106	-2.64932	0.00806536	0.171902
MPG	30.373	2.90194	1.09929	2.63982	0.00829493	0.171902
MSANTD4	33.7803	-4.76255	1.80248	-2.64222	0.00823651	0.171902
NDUFS6	27.8753	-3.76342	1.42298	-2.64475	0.00817511	0.171902
RAB11FIP3	47.3238	-3.54522	1.33982	-2.64603	0.00814421	0.171902
STAT1	67.9334	-2.71472	1.0285	-2.63949	0.00830308	0.171902
TMEM136	27.7728	-3.34704	1.26466	-2.64659	0.00813084	0.171902
TRPS1	27.4114	3.01529	1.13982	2.64541	0.00815916	0.171902
UNC50	16.5058	-4.8353	1.83041	-2.64165	0.00825037	0.171902
ZMIZ1	282.731	-2.55885	0.969315	-2.63985	0.00829426	0.171902
ZNF219	19.3149	-4.19885	1.5852	-2.64878	0.00807819	0.171902
CAPRIN1	38.5058	3.26642	1.23842	2.63756	0.00835038	0.172429
PANK4	17.8308	-4.07774	1.54758	-2.63491	0.00841597	0.172897
ZDHHC24	42.7317	-2.85943	1.08523	-2.63487	0.00841691	0.172897
PACS2	46.4543	-2.8043	1.0647	-2.6339	0.00844099	0.172942
SERINC1	226.799	2.18624	0.830723	2.63173	0.00849503	0.173211
UVSSA	20.6961	-3.62707	1.37827	-2.63161	0.00849803	0.173211
RASSF4	40.1173	-3.41216	1.29908	-2.62659	0.00862455	0.174885
TMEM184B	150.154	-2.59652	0.988234	-2.62743	0.00860318	0.174885
RASAL3	120.773	-2.75192	1.04891	-2.62359	0.00870072	0.175978
ZNF564	25.6988	4.06528	1.55044	2.62201	0.00874126	0.176345
AHDC1	125.722	-2.91393	1.11191	-2.62065	0.00877613	0.176597
AP3S2	43.9689	-3.37028	1.28969	-2.61324	0.00896876	0.178529
EGLN1	43.9346	4.12698	1.58293	2.60717	0.00912933	0.178529
HNRNPA1	472.832	1.92671	0.737298	2.61321	0.00896973	0.178529
LARGE	27.8896	-3.35243	1.28548	-2.60792	0.00910952	0.178529
LTB	320.275	-2.11591	0.810185	-2.61164	0.00901099	0.178529
MAT2B	22.884	3.13091	1.1978	2.61388	0.00895203	0.178529
RNF34	32.6172	3.7565	1.44019	2.60834	0.00909821	0.178529
RRP12	445.344	-1.9906	0.763669	-2.60663	0.00914372	0.178529
SDHB	25.4199	3.30856	1.2688	2.60763	0.00911711	0.178529
SRSF7	222.245	2.10098	0.804273	2.61227	0.00899435	0.178529
TSC22D3	1775.32	2.05908	0.789356	2.60856	0.00909238	0.178529
TWF2	172.229	-2.78404	1.06484	-2.61451	0.00893561	0.178529
BCL2A1	32.1089	2.75294	1.05699	2.60449	0.00920099	0.179203
C8orf49	14.0284	-4.67113	1.79598	-2.60088	0.00929846	0.180212
RPL4	1978.29	2.07878	0.799014	2.60168	0.00927682	0.180212
RNF207	49.6619	-2.66748	1.02596	-2.59998	0.00932296	0.180244
THBS3	21.2093	-4.22707	1.6268	-2.5984	0.00936581	0.18063
CLN8	388.577	-2.80527	1.08084	-2.59545	0.00944664	0.180702
CORO1B	47.5215	-4.0845	1.5747	-2.59383	0.00949129	0.180702
HPN	36.9217	3.60316	1.38751	2.59686	0.00940805	0.180702
KAZN	16.9397	-4.96715	1.91602	-2.59244	0.00952991	0.180702
MAGED2	16.9149	-4.00696	1.54337	-2.59624	0.00942515	0.180702
NKG7	88.5138	3.1582	1.21791	2.59314	0.00951048	0.180702
STARD9	213.474	-2.36825	0.913141	-2.59352	0.00950001	0.180702
DTD1	20.9047	2.97074	1.14899	2.58552	0.00972332	0.183927
ARFGAP1	115.627	-2.54185	0.986632	-2.57629	0.00998669	0.184882
C19orf25	66.3878	2.44738	0.949819	2.57668	0.00997532	0.184882
MTHFS	25.3692	3.53257	1.36797	2.58234	0.00981327	0.184882
RTEL1	49.8611	-3.21637	1.24881	-2.57555	0.0100082	0.184882
SBNO2	66.322	-2.78321	1.07957	-2.57808	0.00993497	0.184882
SLC2A6	24.5428	-4.42506	1.71449	-2.58098	0.00985211	0.184882
SLC31A2	54.4448	-2.69088	1.04368	-2.57825	0.00993013	0.184882
TFB2M	29.6831	3.62952	1.40588	2.58167	0.00983246	0.184882
WDR45	77.4491	-2.41795	0.938169	-2.57731	0.00995723	0.184882
ZFYVE19	16.4063	-4.89242	1.89777	-2.57799	0.00993776	0.184882
TPGS1	27.4726	-3.41022	1.32472	-2.5743	0.0100443	0.185115
PIM3	202.666	-2.20507	0.857145	-2.57258	0.0100944	0.185605
CCT6A	64.4098	2.42671	0.944374	2.56965	0.0101802	0.185883
TTBK2	16.402	-4.91696	1.91286	-2.57048	0.0101559	0.185883
WDR34	18.1451	-5.04961	1.96486	-2.56995	0.0101712	0.185883
VMP1	95.0662	2.23227	0.869156	2.56832	0.0102192	0.186165
ADAM8	48.1618	-2.80649	1.09481	-2.56345	0.0103638	0.188154
ZDHHC11B	23.1816	-5.4131	2.11199	-2.56304	0.0103761	0.188154
FAM182A	18.3425	-4.13738	1.61536	-2.56128	0.0104287	0.188241
IGFBP4	100.854	-2.5075	0.978923	-2.56149	0.0104225	0.188241
UQCC2	44.4463	-3.24821	1.26892	-2.55981	0.0104729	0.188607
GSTO1	46.618	2.51173	0.981801	2.55828	0.010519	0.189007
CDC14B	18.9657	-4.05033	1.58501	-2.55539	0.0106067	0.189853
LRRC37A7P	22.8437	-3.76963	1.47531	-2.55515	0.0106143	0.189853
C2CD2	71.8673	-3.054	1.19613	-2.55325	0.0106724	0.190461
ATP6V0C	42.1807	-3.30878	1.29773	-2.54967	0.0107825	0.190701
CYC1	41.5723	2.40926	0.944711	2.55027	0.0107641	0.190701
GFI1	24.4762	-5.37672	2.10845	-2.55008	0.0107698	0.190701
ITGAV	13.7205	-4.64734	1.82237	-2.55017	0.010767	0.190701
SEPT9	297.952	-2.10445	0.826131	-2.54736	0.0108542	0.191303
SNHG11	29.0225	3.04422	1.19521	2.54701	0.0108651	0.191303
PNP	106.21	2.34761	0.922152	2.54579	0.010903	0.191544
PDK3	18.4404	2.80945	1.10516	2.54212	0.0110183	0.192711
UQCRFS1P1	33.0558	2.56133	1.00748	2.54232	0.011012	0.192711
ORAOV1	24.3294	-3.47067	1.3676	-2.53778	0.0111558	0.194121
PPP4R1L	35.955	3.12	1.22968	2.53725	0.0111728	0.194121
TAF7	168.282	2.17779	0.858062	2.53804	0.0111477	0.194121
PJA2	52.0527	-2.88784	1.1387	-2.53608	0.01121	0.19434
ADCY1	15.7878	-4.75132	1.87606	-2.53261	0.0113218	0.195538
CIRBP	153.531	2.51014	0.994154	2.5249	0.011573	0.195538
FKRP	16.5105	3.13383	1.23751	2.53237	0.0113293	0.195538
FLI1	195.579	-2.55542	1.01172	-2.52582	0.0115429	0.195538
GRIPAP1	135.799	-2.23891	0.885113	-2.52952	0.011422	0.195538
INPP5E	22.127	3.03814	1.20107	2.52954	0.0114213	0.195538
JUP	51.4822	-3.31654	1.31254	-2.5268	0.0115107	0.195538
MAN1B1	76.1735	-2.58872	1.02292	-2.53071	0.0113832	0.195538
RORC	178.32	2.61415	1.03528	2.52507	0.0115677	0.195538
RPL9	1084.73	2.0878	0.826147	2.52715	0.0114993	0.195538
SP140	57.1114	2.4889	0.985785	2.52479	0.0115766	0.195538
TRMT12	25.4903	-4.63779	1.83425	-2.52843	0.0114573	0.195538
ARAF	112.72	-3.25888	1.2913	-2.52373	0.0116117	0.195712
ARRB2	14.5598	-4.64483	1.84101	-2.52298	0.0116366	0.195713
PHKA2	69.0853	-2.79727	1.10911	-2.52209	0.011666	0.195791
METTL13	19.8174	-4.1094	1.63028	-2.52067	0.0117131	0.196164
VIM	2847.84	1.8461	0.733015	2.5185	0.0117856	0.196959
SPRED1	17.0564	-3.89442	1.54725	-2.517	0.011836	0.197384
C14orf80	57.7721	-2.94801	1.17426	-2.51052	0.0120554	0.198939
CD84	106.502	2.18501	0.870299	2.51064	0.0120512	0.198939
GOLGA4	124.699	2.59223	1.03223	2.5113	0.0120286	0.198939
LAT2	151.788	2.40702	0.958671	2.51079	0.0120461	0.198939
NFIC	105.111	3.09794	1.23303	2.51245	0.0119896	0.198939
LAMTOR2	21.9143	-3.52899	1.40656	-2.50896	0.0121088	0.199404
CRTAM	80.4447	2.60077	1.0371	2.50774	0.0121507	0.199587
SH3TC2	20.6605	-4.31129	1.71959	-2.50716	0.0121706	0.199587
H2AFX	63.8709	2.09586	0.837515	2.50247	0.0123329	0.20183
LLGL2	64.554	-2.6901	1.07688	-2.49806	0.0124875	0.203937
PLXDC1	38.3336	3.15334	1.26292	2.49687	0.0125293	0.204197
R3HDM2	84.4352	-2.27565	0.912053	-2.49509	0.0125925	0.204803
ATXN1L	158.052	-2.38642	0.956754	-2.49429	0.0126211	0.204819
RHOB	85.7067	-2.97471	1.19294	-2.4936	0.0126454	0.204819
ABHD10	18.0952	-5.05417	2.03186	-2.48747	0.0128657	0.205019
DBF4B	18.7512	-3.47662	1.39646	-2.4896	0.0127887	0.205019
GIMAP4	37.3448	2.78833	1.11956	2.49055	0.0127546	0.205019
MAGOH	30.8611	2.60068	1.0447	2.48941	0.0127957	0.205019
SNORD3B-1	105.535	2.96245	1.19091	2.48755	0.0128627	0.205019
SYTL1	168.04	-2.03526	0.81788	-2.48846	0.0128297	0.205019
TNFRSF18	490.41	2.20835	0.886865	2.49006	0.0127721	0.205019
ZSCAN26	44.8521	3.32285	1.33458	2.48982	0.0127809	0.205019
C19orf43	110.463	-2.41425	0.972628	-2.48219	0.0130577	0.205171
CDC34	17.9619	-5.03724	2.0275	-2.48445	0.012975	0.205171
GMPPB	49.1943	-2.34497	0.943722	-2.48481	0.0129621	0.205171
NFATC1	539.984	-2.14962	0.866272	-2.48146	0.0130847	0.205171
NFKBID	1316.59	2.1959	0.884015	2.484	0.0129914	0.205171
TAF9	15.7154	3.67319	1.48065	2.48079	0.0131093	0.205171
TNFRSF11A	223.27	2.50481	1.00938	2.48153	0.013082	0.205171
TRAPPC1	41.1171	-3.46488	1.3959	-2.48219	0.0130579	0.205171
TUFM	103.707	2.26696	0.913612	2.48132	0.0130898	0.205171
YPEL5	244.129	2.20486	0.88903	2.48007	0.0131355	0.205174
SH3GL1P3	20.4313	-5.22551	2.10901	-2.47771	0.0132229	0.206131
NOL11	13.7795	-4.6408	1.87659	-2.47301	0.0133982	0.208452
CCDC94	20.2318	2.94262	1.19069	2.47136	0.0134599	0.208999
NARS	45.2969	3.29627	1.33558	2.46804	0.0135854	0.210534
TPRA1	22.2021	-3.32276	1.34724	-2.46635	0.0136496	0.211115
RNASEH2A	31.7616	2.79955	1.13589	2.46463	0.0137154	0.211716
C3orf18	15.8714	-4.76495	1.93421	-2.4635	0.0137586	0.211804
FAAH	34.0281	-3.09577	1.25687	-2.46308	0.0137748	0.211804
MAPKAPK3	178.353	-2.53141	1.02958	-2.45868	0.0139449	0.214003
CCNL1	454.998	2.00034	0.814327	2.45644	0.0140322	0.214507
UFD1L	89.9828	2.01185	0.818991	2.4565	0.0140298	0.214507
CDC42SE1	1132.41	-1.9591	0.798387	-2.45382	0.0141347	0.215657
RNF185	19.5603	-3.12967	1.27933	-2.44635	0.0144312	0.219756
GALNT11	32.8808	-3.15587	1.29084	-2.44482	0.0144926	0.220265
CHN2	21.5739	-3.19687	1.31011	-2.44015	0.0146813	0.220322
CREB1	45.8705	-2.35709	0.964936	-2.44274	0.0145761	0.220322
GAS6	20.5579	-3.72362	1.52634	-2.43957	0.0147046	0.220322
GPR113	20.4337	-5.12032	2.09918	-2.4392	0.0147198	0.220322
POU5F2	22.0897	-4.13673	1.69392	-2.44211	0.0146018	0.220322
SLC35E2	29.4844	-3.9477	1.61774	-2.44026	0.0146765	0.220322
USP32	15.9444	3.39449	1.39154	2.43938	0.0147125	0.220322
ZC3H4	18.891	-3.588	1.46921	-2.44213	0.0146008	0.220322
PUM1	140.851	-2.22084	0.911897	-2.43541	0.014875	0.222223
CNPY3	53.1341	2.40826	0.989686	2.43336	0.0149595	0.223024
NOMO2	28.5327	3.1697	1.30367	2.43137	0.0150418	0.223024
NPTX1	62.1014	3.42242	1.40803	2.43064	0.0150723	0.223024
SNORD116-20	22.7837	-3.86832	1.5913	-2.43092	0.0150604	0.223024
SNRPB	161.612	2.13156	0.877181	2.43001	0.0150982	0.223024
TEX261	25.2699	-3.28278	1.35026	-2.43123	0.0150478	0.223024
CYB561D2	39.5291	2.78389	1.14661	2.42793	0.0151851	0.223055
ERP44	18.1166	3.28882	1.35446	2.42814	0.0151764	0.223055
TXNDC11	25.2045	-2.99561	1.23321	-2.42912	0.0151353	0.223055
DGCR5	31.0559	-3.03054	1.24991	-2.4246	0.0153251	0.224692
ZPR1	29.4808	-2.85538	1.17822	-2.42346	0.0153734	0.224982
GCAT	43.3001	3.91047	1.61406	2.42275	0.0154034	0.225004
COG1	38.0183	-2.65264	1.09713	-2.4178	0.0156146	0.225851
MGA	61.8366	2.14086	0.884979	2.41911	0.0155585	0.225851
MYL12A	81.4651	2.02314	0.836482	2.41863	0.0155789	0.225851
PDS5B	20.5986	2.63805	1.09027	2.41962	0.0155368	0.225851
SH3BP1	36.8787	-4.26073	1.76255	-2.41737	0.0156332	0.225851
TMEM164	111.857	-2.32779	0.961803	-2.42024	0.0155103	0.225851
DGKE	19.2222	-3.03286	1.25511	-2.41642	0.015674	0.226027
AGRN	37.9138	3.05653	1.26934	2.40796	0.0160417	0.228492
ATF2	78.4761	-2.76763	1.14957	-2.40755	0.0160601	0.228492
AUTS2	29.3466	-3.50923	1.45792	-2.40702	0.0160833	0.228492
GIMAP7	56.8612	2.36379	0.98323	2.4041	0.0162122	0.228492
INTS8	28.9215	-3.27712	1.36075	-2.40832	0.0160262	0.228492
OSER1	104.009	2.53341	1.05385	2.40397	0.016218	0.228492
OTUD6B	34.2911	-3.08775	1.28448	-2.40389	0.0162215	0.228492
POLR1D	70.695	2.48164	1.03142	2.40605	0.0161261	0.228492
SIAE	31.0086	-3.51446	1.45939	-2.40817	0.0160325	0.228492
SPSB1	18.0148	-3.85644	1.6041	-2.40411	0.0162118	0.228492
TRIOBP	74.5057	2.31143	0.960651	2.40611	0.0161235	0.228492
UBR2	48.4308	2.51434	1.04334	2.4099	0.0159569	0.228492
WDR48	29.4681	2.55526	1.06246	2.40503	0.0161709	0.228492
EDEM1	16.0061	3.35193	1.39514	2.40258	0.0162799	0.228872
SH2B1	16.385	-3.9657	1.6519	-2.40068	0.0163645	0.228872
SUMO3	35.8649	-3.14049	1.3076	-2.40171	0.0163184	0.228872
ZNF316	31.5597	-3.34984	1.39502	-2.40128	0.0163378	0.228872
NIF3L1	24.6376	-4.59539	1.91606	-2.39835	0.016469	0.229518
VARS2	17.3528	-3.46237	1.44327	-2.39898	0.0164408	0.229518
IWS1	75.8953	2.41815	1.00967	2.39499	0.0166208	0.230008
KIAA0368	55.7749	2.45275	1.0241	2.39503	0.016619	0.230008
PSMG4	26.6772	-2.68593	1.12103	-2.39596	0.0165768	0.230008
TSTD1	34.7235	2.30298	0.961439	2.39535	0.0166044	0.230008
UCK2	32.6715	-3.92307	1.63929	-2.39315	0.0167045	0.230763
SERP1	260.841	1.98491	0.829741	2.3922	0.0167476	0.230952
BZW2	21.0723	3.05574	1.27862	2.38988	0.0168538	0.231607
GRK6	38.6552	-2.97509	1.24473	-2.39014	0.0168419	0.231607
FAM134A	21.3309	-3.68289	1.54245	-2.38769	0.0169547	0.231763
GMPPA	56.7139	2.90876	1.21761	2.3889	0.016899	0.231763
KIAA0556	43.5765	-2.70062	1.13157	-2.38662	0.0170041	0.231763
MLLT11	191.275	-2.47411	1.03625	-2.38758	0.0169599	0.231763
SLC39A8	20.1049	-3.58553	1.50285	-2.38581	0.0170414	0.231763
ZNF43	36.4518	-2.56242	1.07382	-2.38627	0.0170202	0.231763
HCAR1	51.3937	-3.02767	1.27108	-2.38196	0.0172206	0.232995
POLR2C	27.0493	3.19744	1.34194	2.38271	0.0171856	0.232995
TUSC2	13.6704	-4.65662	1.95468	-2.3823	0.017205	0.232995
NDST2	45.6855	-2.80696	1.17899	-2.38081	0.0172745	0.233169
TAF3	32.0391	2.55866	1.07516	2.3798	0.0173221	0.233169
ULK3	91.6381	-8.81375	3.70352	-2.37983	0.0173205	0.233169
GPR132	68.6607	-2.32292	0.977402	-2.37663	0.0174717	0.233985
MINK1	54.7688	-2.2997	0.967561	-2.3768	0.0174633	0.233985
ZNF669	16.671	-3.39811	1.42948	-2.37716	0.0174465	0.233985
SNX19	102.29	-2.70429	1.1383	-2.37572	0.0175146	0.234162
GLUL	258.53	2.4321	1.02541	2.37184	0.0177	0.235748
SLC19A2	73.3341	-2.97155	1.253	-2.37155	0.0177138	0.235748
ZNF460	109.279	2.57484	1.08581	2.37136	0.017723	0.235748
CCDC88B	99.3222	-2.15817	0.911428	-2.3679	0.0178894	0.235972
LATS1	100.495	2.58646	1.09152	2.3696	0.0178073	0.235972
LRIF1	16.1404	-4.88774	2.06365	-2.3685	0.0178605	0.235972
PRELID1	84.4583	2.00045	0.844769	2.36805	0.0178822	0.235972
SCAF1	44.0477	-2.83507	1.19629	-2.3699	0.0177931	0.235972
PLA2G4C	22.2671	-3.0047	1.26977	-2.36634	0.0179651	0.23621
SPECC1L	72.7929	2.30573	0.974406	2.36629	0.0179673	0.23621
LSM1	23.2389	2.54392	1.07667	2.36277	0.0181389	0.238069
FKBP2	78.0785	2.47415	1.04982	2.35674	0.0184361	0.239646
FLJ31356	26.907	-2.5614	1.08623	-2.35807	0.0183704	0.239646
PKIG	47.244	2.90968	1.2342	2.35754	0.0183964	0.239646
SH3BP4	28.2094	-4.21421	1.7864	-2.35905	0.0183216	0.239646
STEAP2	14.7273	-3.8017	1.61287	-2.3571	0.0184181	0.239646
WDFY4	87.1775	-3.9098	1.65906	-2.35664	0.0184413	0.239646
SCAP	108.415	-2.71366	1.15209	-2.35542	0.0185017	0.240035
ANXA2	45.7213	2.7721	1.18121	2.34683	0.0189341	0.240273
C5orf56	38.2231	-2.35187	0.999488	-2.35308	0.0186187	0.240273
COX7A2L	16.6737	3.07571	1.30877	2.35008	0.0187691	0.240273
ERH	21.1967	2.65557	1.13069	2.34864	0.0188422	0.240273
FAM219B	18.4785	-3.46909	1.47699	-2.34876	0.0188361	0.240273
GEN1	30.5425	2.65229	1.12959	2.34802	0.0188738	0.240273
IL11RA	43.6049	-3.095	1.31693	-2.35017	0.0187647	0.240273
LRRN2	31.7601	-3.63372	1.54475	-2.3523	0.018658	0.240273
LSP1	1050.48	-2.26046	0.960462	-2.35351	0.0185971	0.240273
NRD1	105.357	-2.32007	0.986985	-2.35066	0.0187399	0.240273
OFD1	55.3473	2.30298	0.980716	2.34827	0.018861	0.240273
RPS19BP1	73.647	2.12464	0.905313	2.34686	0.0189325	0.240273
SERPINE2	19.8746	-3.4711	1.47553	-2.35244	0.0186508	0.240273
TMEM80	34.7599	-3.04904	1.29935	-2.34658	0.0189465	0.240273
IGF1R	48.3875	-3.10964	1.32595	-2.34522	0.0190158	0.240765
ADAM6	19.61	-3.97589	1.69876	-2.34046	0.0192598	0.243135
TMEM198B	28.9668	-3.82438	1.63409	-2.34037	0.0192647	0.243135
KIAA0895L	18.6889	-4.9732	2.12593	-2.33931	0.0193195	0.243438
AMZ1	14.1518	3.43292	1.47389	2.32915	0.0198509	0.245695
CWF19L2	76.8022	3.32703	1.43036	2.326	0.0200184	0.245695
DDX49	33.8105	2.77286	1.1891	2.3319	0.019706	0.245695
ESCO1	49.4905	-2.33352	0.999665	-2.33431	0.0195797	0.245695
GFM2	21.0644	-4.34789	1.86645	-2.3295	0.0198326	0.245695
HNRNPA0	52.7429	-2.60306	1.11838	-2.32753	0.0199372	0.245695
KLRB1	478.751	1.86277	0.80022	2.32782	0.0199216	0.245695
LPIN2	104.893	-1.94592	0.834174	-2.33275	0.019661	0.245695
NONOP2	27.6868	3.60634	1.54848	2.32895	0.0198615	0.245695
RAB3GAP1	156.93	2.27897	0.976786	2.33313	0.0196415	0.245695
RPSAP58	113.484	2.75667	1.18512	2.32608	0.0200144	0.245695
SSR2	240.578	1.89847	0.813803	2.33284	0.0196565	0.245695
STAP1	79.0026	3.25708	1.3995	2.32731	0.019949	0.245695
USP17L7	14.2657	-3.74552	1.61041	-2.32582	0.0200281	0.245695
VEZT	67.1288	2.11098	0.906342	2.32912	0.0198524	0.245695
WASH1	30.7253	-3.21986	1.38328	-2.3277	0.0199282	0.245695
ZNF207	238.983	1.97464	0.848872	2.32619	0.0200084	0.245695
CTCF	43.8112	-2.75924	1.1879	-2.32279	0.0201905	0.246068
EIF4A3	93.4423	2.19932	0.946542	2.32353	0.0201507	0.246068
LYPLA2	28.1749	-3.04193	1.30893	-2.32399	0.0201261	0.246068
MZT2A	70.4398	-2.26763	0.976305	-2.32267	0.0201969	0.246068
NSUN5	23.8606	2.52549	1.08769	2.32188	0.0202396	0.246068
PGS1	20.986	-4.34351	1.87078	-2.32176	0.0202457	0.246068
RTF1	87.8139	-2.11145	0.911011	-2.3177	0.0204655	0.248357
TRIM68	27.9174	-2.61709	1.12981	-2.3164	0.0205365	0.248835
CCDC101	23.6278	2.9402	1.27066	2.31392	0.020672	0.248948
LSG1	83.7224	-2.15086	0.929405	-2.31424	0.0206547	0.248948
STARD7	76.1082	2.25878	0.975637	2.31519	0.0206025	0.248948
TBC1D10A	70.666	-3.08968	1.33508	-2.31423	0.0206551	0.248948
PPHLN1	93.0565	2.0173	0.872208	2.31287	0.0207299	0.249265
ATP7A	19.6431	3.09369	1.33795	2.31227	0.020763	0.249283
TFE3	41.8665	-3.1441	1.3606	-2.31082	0.020843	0.249863
ARHGEF3	58.265	2.38846	1.0345	2.30881	0.020954	0.250421
DOT1L	169.559	-1.97992	0.857754	-2.30826	0.0209848	0.250421
NCLN	35.9478	2.48713	1.07726	2.30874	0.0209579	0.250421
FAM46A	51.308	2.65536	1.15088	2.30723	0.0210418	0.250722
APAF1	29.6596	-2.77957	1.20589	-2.30499	0.0211671	0.251727
HIP1	63.2595	-2.25955	0.980669	-2.30409	0.0212178	0.251727
REPIN1	20.8777	-3.43365	1.49029	-2.30401	0.0212219	0.251727
C10orf76	17.7052	-2.90684	1.2642	-2.29935	0.0214849	0.254082
KIAA1191	233.071	2.1458	0.933216	2.29936	0.0214846	0.254082
C12orf10	18.9489	3.01073	1.31485	2.28978	0.0220339	0.254471
CLIC1	236.864	1.84146	0.80246	2.29477	0.0217465	0.254471
COL5A1	14.0941	-4.58582	2.00229	-2.29028	0.022005	0.254471
DGKD	72.9379	-2.37739	1.03789	-2.2906	0.0219868	0.254471
EIF4A1	651.671	1.99296	0.869076	2.2932	0.0218366	0.254471
ICAM1	586.945	1.97697	0.861335	2.29524	0.0217196	0.254471
IER5	67.3349	2.44601	1.06718	2.29203	0.0219038	0.254471
IGF2R	64.1511	-2.47791	1.08015	-2.29405	0.0217878	0.254471
KDM5B	115.117	1.90534	0.831383	2.29177	0.0219189	0.254471
MTMR4	35.5965	-3.33576	1.45664	-2.29003	0.0220193	0.254471
ORAI1	51.9121	-2.40977	1.05105	-2.29272	0.0218639	0.254471
SLC7A5	155.115	-2.06962	0.90308	-2.29174	0.0219209	0.254471
STOML1	28.2643	2.42062	1.05429	2.29597	0.0216777	0.254471
TRAPPC10	84.9133	-2.31635	1.01065	-2.29195	0.0219088	0.254471
TROVE2	19.741	2.44016	1.06298	2.29558	0.0216998	0.254471
USP6	70.5318	-2.49555	1.08884	-2.29194	0.021909	0.254471
E4F1	60.9974	2.29891	1.00449	2.28864	0.0221002	0.254491
FLJ37453	74.9194	-2.52538	1.1032	-2.28913	0.0220715	0.254491
MCF2L	28.6126	-2.90975	1.27277	-2.28616	0.0222451	0.255786
HBP1	52.159	2.11778	0.926994	2.28456	0.0223384	0.256486
SEL1L	29.8025	2.60243	1.14003	2.28278	0.0224431	0.256939
TPI1	426.145	1.9135	0.838206	2.28286	0.0224388	0.256939
AASDHPPT	40.0625	2.56257	1.1239	2.28007	0.0226038	0.258404
SERBP1	83.6574	2.19279	0.962551	2.2781	0.0227207	0.25902
TLR1	13.6392	-4.6245	2.03002	-2.27805	0.0227234	0.25902
C11orf24	50.1098	-3.77508	1.65833	-2.27644	0.0228197	0.259178
MLH3	25.724	-3.24581	1.42701	-2.27455	0.0229331	0.259178
PLEKHG3	36.4468	-2.54914	1.1195	-2.27703	0.0227845	0.259178
STOML2	35.5865	2.80729	1.23382	2.27528	0.0228893	0.259178
ZNF331	136.88	1.98123	0.87105	2.27453	0.0229343	0.259178
ZNF747	32.1532	-2.90927	1.27862	-2.27532	0.0228866	0.259178
C5orf66	27.346	-3.11948	1.37238	-2.27304	0.0230236	0.259419
GGT6	29.9836	-3.08886	1.35941	-2.2722	0.0230742	0.259419
SPAG4	20.5928	-3.50801	1.54372	-2.27244	0.0230599	0.259419
TMEM160	50.2303	-2.91763	1.28417	-2.27199	0.0230872	0.259419
MAD2L2	36.8022	-3.5594	1.56716	-2.27124	0.0231326	0.259559
AP2A1	262.515	-2.01736	0.88855	-2.2704	0.0231834	0.25976
STYXL1	29.1628	2.44681	1.07826	2.26923	0.0232546	0.260188
CCDC40	31.6259	-2.94689	1.30004	-2.26677	0.0234044	0.260754
HYI	16.5922	-3.40439	1.50178	-2.2669	0.0233961	0.260754
UROS	46.3864	-3.00765	1.3268	-2.26685	0.0233994	0.260754
EMC1	113.629	-2.18931	0.966843	-2.26439	0.02355	0.262007
DCTN4	101.092	1.90673	0.843399	2.26077	0.0237737	0.262942
ERAP1	98.5289	-2.71632	1.20174	-2.26033	0.0238008	0.262942
IL16	243.317	-2.5088	1.1093	-2.26161	0.0237214	0.262942
PSEN1	88.0797	-2.32474	1.02784	-2.26177	0.0237114	0.262942
SMAD7	18.7325	2.49052	1.10159	2.26085	0.0237686	0.262942
CST7	18.4172	3.2929	1.45898	2.25698	0.0240091	0.264502
RPL3P6	23.2825	3.3768	1.49612	2.25704	0.0240056	0.264502
UBE2F	84.5171	2.10564	0.933342	2.25602	0.0240695	0.264798
CAMK4	17.5278	2.6829	1.1897	2.25509	0.0241274	0.265066
ATP6AP2	33.8017	-2.66737	1.18387	-2.25309	0.0242534	0.266079
PTTG1IP	98.1264	2.22743	0.989503	2.25106	0.0243816	0.266744
ZNF271	29.7485	2.92242	1.29823	2.25109	0.0243801	0.266744
CIZ1	62.5147	2.16539	0.962328	2.25016	0.0244388	0.266999
ARL11	17.1804	2.98312	1.32678	2.24839	0.0245514	0.267667
HSPE1-MOB4	16.3704	3.05814	1.3603	2.24813	0.0245679	0.267667
ATP6V0E1	122.194	2.38839	1.06328	2.24625	0.0246878	0.268603
DHRS3	106.611	2.16372	0.964753	2.24278	0.0249113	0.26946
EIF3CL	40.2588	-3.61736	1.61284	-2.24285	0.0249068	0.26946
RPL10	6195.51	1.78054	0.794043	2.24237	0.0249374	0.26946
TIRAP	22.6648	-3.64572	1.62576	-2.24247	0.0249312	0.26946
TMEM256	38.3735	-3.0746	1.36991	-2.24438	0.0248082	0.26946
ACAD10	35.8089	-3.13749	1.40403	-2.23464	0.0254412	0.270094
C9orf114	25.6082	-3.46566	1.54694	-2.24033	0.0250698	0.270094
CLSPN	24.3776	-3.48677	1.55863	-2.23708	0.0252814	0.270094
COL1A1	15.0628	-3.70424	1.65586	-2.23704	0.0252835	0.270094
CYB5A	51.1713	2.16569	0.967896	2.23753	0.0252518	0.270094
DPF2	122.464	2.21516	0.990899	2.23551	0.0253841	0.270094
EIF2AK4	35.6555	-2.59266	1.1601	-2.23487	0.0254261	0.270094
MLLT10	26.2504	2.6103	1.16796	2.23493	0.0254221	0.270094
MVB12A	19.6147	-3.05886	1.36595	-2.23935	0.0251328	0.270094
NMD3	15.0379	2.68514	1.2003	2.23706	0.0252822	0.270094
POLRMT	23.8415	-3.0408	1.35823	-2.2388	0.0251691	0.270094
RPS3A	2417.18	1.86605	0.834147	2.23708	0.0252811	0.270094
SDC4	101.969	-2.90037	1.29763	-2.23514	0.0254082	0.270094
FHL1	23.7997	-3.19398	1.43033	-2.23303	0.0255468	0.270383
NFKBIE	44.4724	2.33962	1.04791	2.23266	0.0255712	0.270383
NUP62	106.94	-1.89202	0.847043	-2.23368	0.0255044	0.270383
CASP4	35.4502	2.4735	1.10825	2.23189	0.025622	0.270557
GABRE	16.4678	-3.70281	1.66093	-2.22936	0.0257902	0.271245
LTBR	134.077	-2.22585	0.998193	-2.22988	0.0257554	0.271245
SNHG5	117.799	2.11916	0.95054	2.22943	0.0257854	0.271245
POLR2J3	252.098	-1.84568	0.828696	-2.22721	0.025933	0.272383
HMGCS1	35.5757	2.24163	1.00793	2.22399	0.0261493	0.273495
NCSTN	41.1117	2.18201	0.981018	2.22423	0.0261328	0.273495
RAE1	24.0492	2.88527	1.29704	2.2245	0.0261147	0.273495
USP38	19.985	-3.4654	1.55849	-2.22357	0.0261775	0.273495
GRN	117.924	-2.53057	1.13936	-2.22105	0.0263475	0.274863
SNORD3A	52.6567	2.23775	1.00773	2.2206	0.0263782	0.274863
MAP1LC3B	136.19	1.78077	0.802117	2.22008	0.0264132	0.274864
MUC4	76.4535	-2.95065	1.3299	-2.2187	0.0265072	0.27548
AGPAT3	25.467	-2.48166	1.12226	-2.2113	0.0270152	0.275773
ATAD2	34.0778	-3.76261	1.70195	-2.21076	0.0270526	0.275773
BIRC6	255.59	-2.16825	0.980297	-2.21183	0.0269784	0.275773
CD151	55.8546	-2.25903	1.01981	-2.21514	0.0267505	0.275773
CSDE1	51.3102	1.98988	0.900415	2.20996	0.0271077	0.275773
EPB41L2	33.9567	-3.13979	1.42159	-2.20864	0.0271997	0.275773
GBP2	64.7425	2.07557	0.938231	2.21222	0.0269516	0.275773
GOLGA8R	70.6207	-2.10316	0.951165	-2.21114	0.0270261	0.275773
HSPB11	19.3082	2.38599	1.07687	2.21567	0.0267143	0.275773
KCNE3	14.6772	-3.79373	1.71308	-2.21456	0.0267902	0.275773
PARP12	21.0476	-3.01174	1.36322	-2.20929	0.0271546	0.275773
POLR3A	38.7566	-2.32036	1.04967	-2.21056	0.0270666	0.275773
RPL10P3	18.0893	2.53653	1.14831	2.20892	0.0271801	0.275773
SDF4	67.9634	2.11745	0.957241	2.21203	0.0269644	0.275773
SMYD5	16.9877	-4.95791	2.24434	-2.20908	0.0271694	0.275773
SYT17	29.3606	-2.8874	1.30533	-2.212	0.0269664	0.275773
TRIM44	41.457	-2.4062	1.08776	-2.21206	0.0269627	0.275773
TSPYL4	321.887	1.79902	0.811345	2.21733	0.0266009	0.275773
ZFYVE20	26.8184	-2.64774	1.19425	-2.21707	0.026618	0.275773
ATP2A3	207.183	-1.94321	0.881338	-2.20484	0.0274654	0.27672
GMEB2	38.1125	-2.71202	1.23006	-2.20479	0.0274686	0.27672
PARVG	152.938	-2.07587	0.941301	-2.20532	0.0274313	0.27672
POLR2J2	26.2366	-2.83457	1.28499	-2.20591	0.0273905	0.27672
RFFL	127.268	-1.89974	0.861336	-2.20558	0.0274137	0.27672
ARID4A	35.4921	2.60605	1.18312	2.20269	0.0276165	0.277856
APPL2	16.7565	2.77403	1.26043	2.20086	0.0277462	0.278805
GSTM3	21.4025	-2.67918	1.2185	-2.19875	0.0278959	0.279953
ARHGEF5	14.3153	-4.59467	2.09044	-2.19794	0.0279534	0.280173
MR1	61.1032	-2.26162	1.03103	-2.19356	0.0282672	0.282959
ATP8A1	54.9804	3.02267	1.37967	2.19086	0.0284617	0.284448
SLC8B1	49.8618	2.46915	1.12755	2.18984	0.0285361	0.284448
SSH2	159.632	2.00987	0.918164	2.18901	0.0285963	0.284448
THOC5	54.3828	-2.28765	1.04485	-2.18946	0.0285634	0.284448
TMEM204	22.84	-3.65987	1.67144	-2.18965	0.0285499	0.284448
LTV1	17.9432	3.56731	1.63036	2.18805	0.0286657	0.28478
EIF1	1008.22	1.75272	0.802007	2.18542	0.0288579	0.286125
UBAC1	22.7949	2.48361	1.13655	2.18521	0.0288737	0.286125
SLC35G2	30.6014	-2.66694	1.22111	-2.18403	0.0289597	0.286449
SREK1	110.866	2.18076	0.998734	2.18353	0.028997	0.286449
ZNF329	50.0695	-2.08956	0.957076	-2.18328	0.0290153	0.286449
COQ10A	32.6662	-2.59015	1.18669	-2.18266	0.0290609	0.286541
GPR75	30.7047	2.80128	1.28471	2.18047	0.0292226	0.287134
KSR2	21.1979	-2.6147	1.19893	-2.18086	0.029194	0.287134
PUF60	195.047	2.09878	0.962627	2.18026	0.0292382	0.287134
SF3B2	76.9631	-2.08367	0.955867	-2.17988	0.0292667	0.287134
CDC5L	78.6357	1.7857	0.819397	2.17928	0.0293107	0.287208
BAK1	81.731	-3.3499	1.5398	-2.17553	0.0295902	0.289229
MEF2BNB	73.9523	-2.12523	0.976747	-2.17582	0.0295688	0.289229
TESC	50.8651	-3.28705	1.5125	-2.17325	0.0297612	0.29054
ARFRP1	39.2447	2.46084	1.133	2.17196	0.0298591	0.290855
HGSNAT	129.36	-2.07246	0.954354	-2.17158	0.0298873	0.290855
TSPAN2	14.558	3.27912	1.51017	2.17136	0.0299041	0.290855
ZNF611	141.203	-2.02877	0.934619	-2.17069	0.0299545	0.290987
DISC1	43.709	-2.13732	0.985079	-2.16969	0.0300301	0.291362
C18orf21	16.9595	3.39638	1.56724	2.16711	0.0302268	0.291841
KDM2B	115.041	-2.01608	0.930316	-2.1671	0.0302275	0.291841
NCOR2	349.944	-1.82938	0.843818	-2.16799	0.0301598	0.291841
SYT15	33.5385	-2.52224	1.16327	-2.16823	0.0301409	0.291841
GPR183	187.156	2.28976	1.05686	2.16657	0.0302679	0.291874
GLYR1	39.6987	2.21984	1.025	2.16569	0.0303347	0.292161
KLHL5	37.143	-2.61336	1.20885	-2.16185	0.0306296	0.294642
PRKCQ	43.8525	-2.8297	1.30979	-2.16043	0.0307395	0.295339
MROH1	166.611	-2.34356	1.08555	-2.15887	0.0308606	0.296141
CAPN2	69.0752	2.27372	1.05382	2.15759	0.0309597	0.29645
YWHAZ	481.879	1.79693	0.83288	2.15749	0.0309679	0.29645
ARL5B	26.4194	-3.1208	1.44785	-2.15548	0.0311247	0.297229
SLC16A7	24.0458	-3.13196	1.45282	-2.15577	0.0311013	0.297229
FASN	29.2585	-2.41287	1.12072	-2.15296	0.0313218	0.29767
IDH3G	52.4829	2.16359	1.0047	2.15347	0.0312821	0.29767
PAIP2	91.0703	1.91529	0.889475	2.15328	0.031297	0.29767
SMG1P3	366.817	-1.73635	0.806472	-2.15301	0.0313176	0.29767
DNMT3A	123.008	-2.04239	0.949521	-2.15096	0.0314791	0.298805
EIF2B5	68.1082	1.86973	0.87055	2.14776	0.0317329	0.300852
TRGV9	100.571	-2.98823	1.39214	-2.1465	0.0318334	0.301442
GOLGA7	277.401	-2.48844	1.15981	-2.14555	0.0319091	0.30157
POLA1	24.1273	3.23987	1.51017	2.14537	0.0319233	0.30157
VAMP2	38.0178	-2.31882	1.08185	-2.14339	0.0320821	0.302708
BCAS3	93.6695	-2.44401	1.14106	-2.14189	0.0322025	0.30348
HNRNPH3	36.8385	2.46383	1.15086	2.14085	0.032286	0.303588
ZNF28	37.0344	-2.97173	1.38814	-2.14079	0.0322908	0.303588
DCXR	177.871	-1.96631	0.921515	-2.13378	0.0328606	0.30423
FAM161A	14.7504	-3.00529	1.40754	-2.13513	0.0327503	0.30423
FAM63A	30.1877	-2.35284	1.10137	-2.13628	0.0326567	0.30423
KEAP1	83.8464	2.2083	1.03487	2.1339	0.0328512	0.30423
LEMD2	16.879	-3.31244	1.55032	-2.13662	0.0326288	0.30423
MAP1LC3C	19.6663	-2.68357	1.25702	-2.13487	0.0327713	0.30423
MBNL2	36.3444	2.38413	1.1147	2.13881	0.0324513	0.30423
RCSD1	77.2873	-2.00805	0.940373	-2.13537	0.0327305	0.30423
SLC3A2	131.736	1.84984	0.864758	2.13914	0.0324243	0.30423
SPEG	15.4758	-3.88969	1.82246	-2.1343	0.0328182	0.30423
TBR1	21.1547	-3.55788	1.66423	-2.13785	0.0325286	0.30423
VKORC1	43.2994	2.32705	1.08957	2.13574	0.0327002	0.30423
ZBTB20	90.3199	-2.05666	0.962573	-2.13662	0.0326285	0.30423
PGK1	221.783	1.83845	0.861974	2.13284	0.0329381	0.30459
TEN1	22.0734	2.31855	1.08734	2.13231	0.0329814	0.304634
NOL6	73.3433	-2.44935	1.14982	-2.1302	0.0331551	0.30588
MXD1	87.7768	-2.58758	1.21563	-2.12859	0.0332879	0.306746
GGT5	45.6736	-2.17304	1.02173	-2.12683	0.0334343	0.307263
PSMC3	64.3756	2.00205	0.941471	2.12651	0.0334608	0.307263
TMEM70	27.1202	2.20468	1.03657	2.12691	0.0334279	0.307263
ADRB2	29.0463	-3.839	1.80722	-2.12426	0.0336482	0.308624
RPAP1	55.2469	-3.06526	1.44472	-2.12169	0.0338636	0.310239
DDX1	15.404	2.82564	1.33364	2.11875	0.0341119	0.31179
MOV10	80.7406	-2.3896	1.12769	-2.11903	0.0340879	0.31179
ZC3H18	124.561	-1.92721	0.909854	-2.11815	0.0341622	0.311888
ST6GALNAC6	173.284	-2.19455	1.03654	-2.11719	0.0342435	0.312269
INO80	26.6875	-3.10079	1.46531	-2.11613	0.0343336	0.312585
KDM1A	15.9756	2.5465	1.2038	2.11539	0.0343971	0.312585
ZNF346	19.55	-2.95906	1.39871	-2.11556	0.0343824	0.312585
CCDC109B	14.5358	2.7491	1.30021	2.11436	0.0344846	0.31302
C17orf105	116.562	-2.43854	1.15391	-2.11328	0.0345767	0.313088
CCDC85B	23.4079	-2.90693	1.37656	-2.11174	0.0347089	0.313088
EIF5B	184.691	2.32412	1.10106	2.11081	0.0347887	0.313088
PLEKHA2	260.686	-2.02771	0.959361	-2.1136	0.0345495	0.313088
SETD5	106.109	1.78762	0.846986	2.11057	0.0348096	0.313088
SP1	156.39	-2.5747	1.21967	-2.11098	0.0347738	0.313088
STAC	31.314	-2.27181	1.07531	-2.11269	0.0346273	0.313088
ZNF740	88.8563	-2.14293	1.01491	-2.11145	0.0347334	0.313088
FBXW11	22.4575	2.35001	1.11377	2.10997	0.0348611	0.313194
HDAC6	145.986	-2.2964	1.09039	-2.10602	0.0352023	0.3159
ARPC5L	54.5649	-2.35687	1.11993	-2.10447	0.0353371	0.315988
DLG5	81.9089	-2.92105	1.38917	-2.10273	0.0354891	0.315988
EXOC4	222.904	2.13667	1.01616	2.10269	0.0354926	0.315988
LTB4R2	13.9536	-3.45401	1.64159	-2.10407	0.0353725	0.315988
PLD3	91.1395	-2.07363	0.986174	-2.1027	0.0354916	0.315988
RPS6	1715.28	1.66726	0.792548	2.10367	0.0354069	0.315988
SLC9B2	19.5912	3.56838	1.69539	2.10476	0.0353124	0.315988
SSBP3	39.6558	2.58684	1.23097	2.10146	0.0356003	0.316235
ZNF335	219.656	1.979	0.941725	2.10146	0.0356005	0.316235
KIAA1958	44.6682	-2.19328	1.04472	-2.09938	0.035783	0.317499
MYD88	604.763	-2.40868	1.1488	-2.09669	0.0360215	0.319255
NOP14	72.0628	1.985	0.948975	2.09173	0.0364628	0.322442
RASA4B	23.9966	-2.57191	1.22946	-2.0919	0.0364477	0.322442
MPRIP	145.201	-1.80713	0.864636	-2.09005	0.0366132	0.323098
PELI1	128.837	2.08669	0.998421	2.08999	0.0366188	0.323098
DNM1P51	39.6075	-2.40085	1.14901	-2.0895	0.0366629	0.323125
AP3B1	62.3963	-2.11288	1.01256	-2.08667	0.0369182	0.323568
FLJ36000	26.747	-2.36546	1.13293	-2.08791	0.0368059	0.323568
FUT11	88.446	-2.1472	1.029	-2.08667	0.0369177	0.323568
PDIA3	121.518	1.87022	0.896089	2.08709	0.0368801	0.323568
TMEM199	19.9328	-2.85198	1.36614	-2.08762	0.0368326	0.323568
SLC22A20	36.3954	2.36668	1.13444	2.0862	0.0369604	0.323578
TRPM2	134.857	-5.69916	2.73298	-2.08533	0.0370397	0.323913
ITM2C	195.593	-2.00746	0.963796	-2.08287	0.0372629	0.325144
PSMA2	70.0766	1.81554	0.871631	2.08292	0.0372583	0.325144
KRT86	357.961	2.39156	1.14932	2.08086	0.037447	0.326292
ZEB2	39.2931	2.44692	1.17611	2.08053	0.0374772	0.326292
USF1	30.0851	-2.63674	1.26788	-2.07964	0.0375585	0.326638
ZBTB11	65.9037	2.44345	1.17535	2.0789	0.0376263	0.326868
ATG16L1	23.4661	-2.69711	1.29825	-2.07749	0.0377564	0.32696
FCGR2B	14.1009	-3.59793	1.73143	-2.07801	0.0377083	0.32696
RIN3	656.366	-2.23668	1.07712	-2.07654	0.0378442	0.32696
SENP5	148.441	1.69644	0.816886	2.07672	0.0378279	0.32696
TMED9	96.62	2.39069	1.15104	2.07698	0.0378035	0.32696
CLK1	129.463	2.03794	0.982107	2.07507	0.0379803	0.327062
PBX2	31.8441	-2.76718	1.33314	-2.07568	0.0379233	0.327062
STS	15.3755	-3.2768	1.57886	-2.07542	0.0379481	0.327062
IDE	22.2233	-3.08667	1.48803	-2.07434	0.0380479	0.327287
ANKRD27	82.3447	-2.76514	1.33604	-2.06966	0.0384844	0.328178
ARL8B	24.2708	2.97472	1.43689	2.07026	0.0384283	0.328178
BST2	142.421	1.72742	0.8338	2.07174	0.0382893	0.328178
BTN3A1	44.5323	-2.51705	1.21481	-2.07198	0.0382677	0.328178
C11orf21	148.79	-1.96374	0.948045	-2.07136	0.0383254	0.328178
IRS2	117.001	-1.67786	0.810556	-2.07001	0.0384517	0.328178
JMJD7-PLA2G4B	146.688	2.0078	0.970004	2.06989	0.0384627	0.328178
PRDM8	32.5848	-2.87923	1.38975	-2.07176	0.0382882	0.328178
TRAK1	36.2504	-2.5858	1.25053	-2.06776	0.0386625	0.329341
CLDND1	68.6879	1.75558	0.849536	2.06652	0.0387798	0.329629
DNAJC1	84.322	2.01262	0.973747	2.06689	0.0387449	0.329629
CD34	23.0993	-2.78956	1.35269	-2.06222	0.0391865	0.330239
ELF4	76.6638	-1.91844	0.929842	-2.06318	0.0390951	0.330239
EMG1	28.3313	2.26896	1.09931	2.06398	0.0390195	0.330239
FAM126A	44.7187	2.02632	0.982443	2.06253	0.0391572	0.330239
MARS2	30.5524	2.61332	1.2658	2.06455	0.0389654	0.330239
PART1	14.5232	-3.64512	1.76607	-2.06397	0.0390205	0.330239
R3HCC1	16.021	3.26203	1.58116	2.06307	0.0391064	0.330239
RPL10A	1027.13	1.69956	0.823186	2.06461	0.0389596	0.330239
GPX1	140.81	1.85804	0.901644	2.06073	0.0393289	0.331085
TTLL10	26.1672	-2.52979	1.22821	-2.05974	0.0394235	0.331527
FNBP1	496.941	-1.85509	0.901135	-2.05862	0.0395311	0.332078
ALG1	37.3466	-2.09669	1.01878	-2.05804	0.039586	0.332186
PSMA1	27.6798	2.35036	1.14344	2.05551	0.0398301	0.333524
SLC30A5	14.246	-2.94901	1.43467	-2.05554	0.0398273	0.333524
ATP1B2	14.8085	-3.69617	1.79959	-2.05389	0.0399865	0.334226
MPZL3	64.1287	1.75707	0.85571	2.05335	0.0400391	0.334226
MYO9A	28.078	2.18651	1.06486	2.05333	0.040041	0.334226
CNTROB	17.7563	-2.82754	1.37774	-2.0523	0.0401402	0.334346
STK17B	289.865	1.71297	0.83454	2.05259	0.040112	0.334346
PRR12	16.1516	-2.92217	1.42505	-2.05058	0.0403081	0.335391
TNFSF11	21.1612	-2.99922	1.46295	-2.05011	0.0403534	0.335414
ARID3B	125.104	-2.13134	1.04002	-2.04933	0.04043	0.335697
EXD3	19.7421	-3.34069	1.63176	-2.04729	0.0406292	0.336247
FCHSD1	31.6931	-2.93588	1.43582	-2.04475	0.04088	0.336247
GPBP1L1	14.9145	-3.23725	1.5813	-2.04721	0.0406374	0.336247
ING4	22.0519	2.34611	1.14704	2.04536	0.0408193	0.336247
KARS	36.6732	2.30264	1.12498	2.04682	0.0406759	0.336247
MBD5	23.262	-3.16448	1.54714	-2.04538	0.0408176	0.336247
TICAM1	266.303	2.09634	1.02447	2.04627	0.0407298	0.336247
TSSC1	43.4109	2.65068	1.29449	2.04767	0.0405927	0.336247
XPOT	18.4824	-2.71787	1.32895	-2.04512	0.0408428	0.336247
ATP2B1	104.667	2.04385	1.00167	2.04045	0.0413056	0.338416
GNA15	107.778	-1.80162	0.883184	-2.03992	0.0413582	0.338416
GPR137	30.0797	-2.38155	1.16684	-2.04102	0.041249	0.338416
POGLUT1	20.5171	-3.22388	1.58035	-2.03998	0.0413527	0.338416
SLC35E4	35.3386	-2.22667	1.09113	-2.04069	0.0412812	0.338416
NPHS1	14.9211	-3.23839	1.58793	-2.03938	0.0414121	0.338506
SELK	39.6359	2.3446	1.15039	2.0381	0.0415398	0.339199
STRBP	17.2914	-2.8586	1.4033	-2.03705	0.0416448	0.339704
ABCG1	38.8056	-2.56311	1.2595	-2.03503	0.0418477	0.340057
BICD1	24.7787	-2.77782	1.3646	-2.03563	0.0417876	0.340057
FOXJ3	150.534	1.90499	0.936356	2.03447	0.0419044	0.340057
ITGB2	674.721	-1.82079	0.895153	-2.03405	0.0419467	0.340057
LSM4	39.3599	1.96819	0.967414	2.03449	0.0419026	0.340057
POLA2	22.3623	-2.47104	1.21439	-2.0348	0.0418713	0.340057
SLC45A4	17.5789	-3.7841	1.86111	-2.03324	0.0420279	0.340366
CYTIP	186.761	2.24705	1.10583	2.032	0.0421534	0.340841
EBPL	32.0821	-2.57814	1.26889	-2.03181	0.042173	0.340841
SEPT11	127.557	1.64984	0.812646	2.03021	0.0423348	0.341798
WDR54	50.8724	2.22079	1.09426	2.02948	0.0424094	0.342051
MED6	75.3706	2.12226	1.0463	2.02835	0.0425245	0.342629
CCDC120	31.27	-2.8734	1.4175	-2.02708	0.0426537	0.342735
HIST1H1D	78.2508	-2.43085	1.19951	-2.02654	0.0427096	0.342735
PDPK1	38.407	2.29973	1.13416	2.02769	0.0425915	0.342735
SERPINB6	54.271	-2.31514	1.14242	-2.02652	0.0427115	0.342735
CYB5R1	25.7683	2.49649	1.23226	2.02595	0.0427699	0.342855
ANO7	28.488	-2.92844	1.44656	-2.02442	0.0429274	0.342863
CLTA	80.736	2.28427	1.1286	2.02398	0.042972	0.342863
NF1	36.7247	-2.34753	1.15966	-2.02433	0.042936	0.342863
TLR6	17.448	3.02987	1.4971	2.02382	0.0429883	0.342863
TTC9C	21.8088	-2.99117	1.47792	-2.0239	0.04298	0.342863
ABT1	41.4775	2.57918	1.27516	2.02263	0.0431114	0.343498
BROX	19.5671	-2.55772	1.26809	-2.01698	0.0436979	0.344254
C12orf66	15.6074	-3.08449	1.52903	-2.01728	0.0436666	0.344254
FAM27C	15.1584	-2.66419	1.31922	-2.01952	0.0434331	0.344254
KIAA0141	285.221	-2.04233	1.01308	-2.01596	0.0438038	0.344254
MLLT3	22.299	2.30901	1.14467	2.01719	0.0436754	0.344254
NAPSB	21.0587	-4.19642	2.07848	-2.01899	0.0434883	0.344254
OGFOD2	22.9108	-2.8122	1.39213	-2.02008	0.0433755	0.344254
RAB8A	67.2963	-2.15702	1.0691	-2.01759	0.043634	0.344254
SGK494	35.1448	-2.48694	1.23421	-2.015	0.0439046	0.344254
SLC15A1	14.1778	-3.04998	1.50919	-2.02094	0.0432865	0.344254
TAF11	25.1221	2.55742	1.26914	2.01508	0.0438965	0.344254
TOMM34	32.7545	-3.13085	1.5528	-2.01626	0.0437729	0.344254
UBE2Q2P6	407.003	2.00735	0.995065	2.01731	0.0436636	0.344254
USP19	37.3919	-2.71663	1.3457	-2.01875	0.0435129	0.344254
WDR70	22.2943	-2.69979	1.33962	-2.01534	0.0438696	0.344254
ZNF561	32.3956	2.39809	1.18797	2.01864	0.0435245	0.344254
DPP9	268.773	-2.13907	1.06224	-2.01374	0.0440366	0.344687
SSR3	50.5732	1.86629	0.926821	2.01364	0.0440472	0.344687
CDKN2D	27.2222	2.45905	1.22341	2.00999	0.0444318	0.347287
HOPX	58.3615	1.86025	0.925653	2.00966	0.0444675	0.347287
CFAP20	35.7164	2.62749	1.30875	2.00763	0.0446822	0.347649
KCNJ5	38.6517	-2.07973	1.03595	-2.00756	0.0446901	0.347649
MAMLD1	17.5556	-4.09703	2.04051	-2.00784	0.04466	0.347649
ZNF148	25.1909	-2.43306	1.21181	-2.00779	0.0446661	0.347649
LHPP	15.5512	-3.61429	1.80148	-2.00629	0.0448255	0.348358
ARPC3	79.6777	1.92633	0.961099	2.0043	0.0450382	0.34898
LAMP2	20.6805	2.32723	1.16112	2.0043	0.0450379	0.34898
ZNF689	41.5364	-3.18577	1.5889	-2.00502	0.0449609	0.34898
SCUBE1	17.2178	-2.60664	1.30097	-2.00361	0.0451113	0.349203
SAMD9L	17.7379	2.73992	1.36825	2.0025	0.0452311	0.349787
AMIGO1	15.9475	-3.3407	1.66967	-2.00082	0.0454119	0.350366
ARHGAP33	172.418	2.57895	1.28918	2.00046	0.0454508	0.350366
GORASP1	29.2806	-3.13089	1.56505	-2.00051	0.0454455	0.350366
ITGA9	62.0777	-1.84097	0.920792	-1.99933	0.0455725	0.350366
PLEKHM3	13.6155	2.66605	1.33335	1.99952	0.0455523	0.350366
PMS2P4	17.2938	-3.13417	1.56751	-1.99946	0.0455585	0.350366
NDUFS4	20.5452	2.43051	1.21705	1.99706	0.0458191	0.351771
RNF44	38.7551	-2.07039	1.03696	-1.99659	0.0458697	0.351771
ZNF627	14.1999	2.64239	1.32357	1.99641	0.045889	0.351771
CREBRF	35.1618	2.30497	1.15694	1.9923	0.046338	0.353837
KCTD10	102.236	1.99482	1.00115	1.99253	0.0463128	0.353837
MTIF3	52.8953	2.94596	1.47779	1.9935	0.0462073	0.353837
TXNDC16	79.2195	5.42129	2.72022	1.99296	0.0462659	0.353837
NSFL1C	54.2134	-2.07676	1.04274	-1.99164	0.0464109	0.354051
GTF3C5	70.8513	1.97534	0.992418	1.99043	0.0465435	0.35472
SNAP23	45.2826	-2.02157	1.01586	-1.99001	0.0465899	0.354731
HBS1L	33.6685	1.99259	1.00286	1.9869	0.0469338	0.3555
MAST3	154.768	-2.26192	1.13806	-1.98753	0.0468641	0.3555
PAQR7	39.2999	-3.05781	1.53906	-1.9868	0.0469447	0.3555
PPFIBP1	48.2782	2.04986	1.03182	1.98665	0.0469613	0.3555
PTPN9	25.97	-2.75929	1.38758	-1.98856	0.0467498	0.3555
SKP1	356.785	1.67391	0.842251	1.98743	0.046875	0.3555
DCLRE1B	66.6929	2.32365	1.17008	1.98589	0.0470451	0.355793
KCNK6	24.0009	-3.21381	1.61886	-1.98523	0.0471191	0.356011
CCT5	16.4052	2.40357	1.21159	1.98381	0.0472768	0.356039
MAP7D1	26.3916	-2.21531	1.11677	-1.98368	0.0472916	0.356039
PHACTR4	181.173	-1.65732	0.8353	-1.9841	0.0472451	0.356039
RNF144A	44.1566	-1.83322	0.9242	-1.98357	0.0473033	0.356039
ALS2CL	15.1595	-2.9595	1.49323	-1.98194	0.0474858	0.356731
LSM14A	46.4346	2.37622	1.19885	1.98207	0.0474711	0.356731
HELZ2	68.5431	-2.65567	1.34042	-1.98122	0.0475667	0.356999
BARX2	14.265	-3.07396	1.55296	-1.97942	0.0477693	0.35763
OAZ1	521.008	1.60043	0.808432	1.97967	0.0477406	0.35763
PCDHGA6	19.0464	-2.62604	1.32678	-1.97926	0.0477867	0.35763
PCMT1	48.9605	2.41842	1.22222	1.97871	0.0478481	0.357674
TNS1	14.1349	-2.63232	1.33053	-1.9784	0.0478833	0.357674
SHROOM1	15.8827	-3.34576	1.69215	-1.97723	0.0480162	0.357988
ZNF800	71.7645	1.78169	0.901026	1.9774	0.047996	0.357988
KIAA1731	72.5122	-2.56694	1.29888	-1.97627	0.048124	0.358356
MAPK13	45.1476	-2.07694	1.05131	-1.97559	0.0482018	0.358356
PI4KA	328.323	-1.69288	0.856749	-1.97594	0.0481618	0.358356
EAPP	33.3376	1.94529	0.985068	1.97478	0.0482932	0.358697
MCM2	22.4891	-2.84791	1.44373	-1.9726	0.0485411	0.360199
ICE1	43.5439	-2.50359	1.26992	-1.97145	0.0486729	0.360838
NDUFV2	25.7393	2.20513	1.11892	1.97077	0.0487502	0.361072
CLSTN3	205.213	-2.25321	1.14415	-1.96934	0.048914	0.361767
GAN	18.2851	2.21125	1.12294	1.96915	0.0489358	0.361767
AKR1A1	104.637	1.90148	0.965836	1.96874	0.0489835	0.361781
MLYCD	60.9611	-2.56951	1.30557	-1.96812	0.0490544	0.361965
POLR2B	34.6167	2.18384	1.11012	1.96721	0.049159	0.361995
RGPD5	94.4574	1.74522	0.886951	1.96767	0.0491062	0.361995
ZBTB45	17.4988	-3.48815	1.77343	-1.96689	0.049196	0.361995
PHF8	115.78	-2.21358	1.12574	-1.96633	0.0492605	0.362132
SCN3B	16.4087	2.63626	1.3415	1.96515	0.0493966	0.362792
VAV3	16.9996	-3.12664	1.59136	-1.96476	0.0494423	0.362792
MARCH5	16.9595	2.72023	1.385	1.96406	0.0495228	0.363044
CHMP4B	22.0856	-3.50524	1.7857	-1.96295	0.0496519	0.363653
EHMT2	86.7093	-1.93179	0.984753	-1.9617	0.049797	0.364039
LAMA1	24.8692	-3.27509	1.66947	-1.96175	0.0497915	0.364039
NFKBIA	5087.43	1.55651	0.794779	1.95842	0.0501803	0.365998
TRPV1	37.7763	-1.949	0.995293	-1.95822	0.0502041	0.365998
ZNF3	13.8501	2.45812	1.25484	1.95891	0.0501228	0.365998
SMCR5	38.7539	2.31026	1.1805	1.95701	0.0503465	0.366697
TRIM25	26.1539	2.05977	1.05306	1.95598	0.0504674	0.367239
PHB	56.9717	2.1224	1.08535	1.9555	0.0505238	0.36731
IL12RB1	30.2743	-2.26879	1.16066	-1.95474	0.0506141	0.367628
PITPNM2	131.238	-1.87606	0.960192	-1.95384	0.05072	0.368058
PTBP3	196.943	-2.02531	1.03688	-1.95328	0.0507867	0.368204
PRKAR1A	51.135	-2.14238	1.09772	-1.95167	0.0509771	0.369244
EPG5	52.2733	-2.49946	1.28148	-1.95045	0.0511225	0.369902
GRAMD4	14.3748	-3.80491	1.95111	-1.95012	0.0511617	0.369902
IKZF5	28.3558	2.58998	1.32853	1.94951	0.0512349	0.370092
ACTR3B	24.3073	-2.5533	1.31137	-1.94704	0.0515294	0.370889
BCRP2	86.6533	-2.08074	1.06855	-1.94725	0.0515044	0.370889
DNPH1	18.2908	3.11261	1.59948	1.94602	0.0516526	0.370889
KRT18P31	29.7684	3.17008	1.62949	1.94545	0.0517214	0.370889
PCYOX1L	29.2634	-3.10424	1.59559	-1.94551	0.0517132	0.370889
RTCB	32.8339	2.11901	1.08857	1.9466	0.0515825	0.370889
TCTN2	21.3901	-2.33636	1.20028	-1.94651	0.0515937	0.370889
TMEM14C	18.905	-2.83421	1.4548	-1.94818	0.0513928	0.370889
DTX2	87.0523	2.14646	1.10355	1.94505	0.0517689	0.370893
NCAM1	93.1917	-2.2669	1.16573	-1.94462	0.0518208	0.370928
GMPR2	83.8176	-2.85342	1.46909	-1.94231	0.0520999	0.372043
PCAT7	20.4175	-2.88529	1.48576	-1.94196	0.0521417	0.372043
RNF19B	34.4566	-2.4944	1.2846	-1.94177	0.0521652	0.372043
SYVN1	472.5	-1.55085	0.798561	-1.94206	0.0521303	0.372043
PRMT5	17.8369	3.14239	1.61868	1.94132	0.0522191	0.372091
MCM3	19.4076	-3.23595	1.66766	-1.94042	0.0523292	0.372539
SEMA4C	214.286	-1.82278	0.939614	-1.93993	0.0523886	0.372625
LRRC59	34.8651	-2.1545	1.11236	-1.93686	0.0527621	0.373262
PCBP3	16.6503	-2.975	1.53524	-1.93782	0.0526458	0.373262
PPP1R26P1	15.8566	3.05451	1.57549	1.93877	0.0525299	0.373262
SOCS7	16.1606	-2.74399	1.41629	-1.93745	0.0526908	0.373262
UCKL1	16.8276	-3.10832	1.6047	-1.93701	0.0527441	0.373262
UNC93B1	220.374	-2.51147	1.2963	-1.93741	0.0526954	0.373262
MLEC	30.4504	-2.05849	1.06308	-1.93635	0.0528243	0.373367
ZFHX3	104.685	-1.8218	0.941303	-1.93541	0.0529403	0.373852
AHSA1	105.332	1.87759	0.970771	1.93412	0.0530983	0.374298
CRX	32.4709	-2.08409	1.07741	-1.93436	0.0530693	0.374298
BTN2A1	21.6959	-3.20598	1.65858	-1.93296	0.053241	0.374634
SLC43A3	54.5463	2.6082	1.34908	1.93331	0.0531977	0.374634
TMED10	149.019	1.69066	0.874956	1.93228	0.0533244	0.374886
MYT1L	56.8578	-2.04481	1.0585	-1.9318	0.0533844	0.374975
ARL6IP5	166.417	1.64663	0.852902	1.93062	0.0535302	0.375386
FBXW4P1	18.1774	-2.78493	1.44255	-1.93055	0.0535382	0.375386
NRSN2	23.481	-3.13728	1.62543	-1.93013	0.0535908	0.375421
TALDO1	63.7442	2.03521	1.05481	1.92945	0.0536744	0.375673
FHOD1	213.561	2.03106	1.05288	1.92906	0.0537233	0.375682
SF3A2	26.397	-2.65074	1.37493	-1.92791	0.0538662	0.376348
FAM98A	17.7623	-2.7587	1.43153	-1.9271	0.0539674	0.376388
NLRC3	129.563	-2.04266	1.05986	-1.92729	0.0539431	0.376388
TTC14	27.5764	2.22296	1.15437	1.92569	0.0541425	0.377276
SMCR8	24.8103	2.56998	1.33487	1.92526	0.0541963	0.377317
COPS7B	58.6093	-2.27214	1.18204	-1.92222	0.0545786	0.379644
NAPRT	17.15	3.10657	1.61707	1.92111	0.0547179	0.380278
AGAP4	13.6984	-4.49925	2.34355	-1.91984	0.0548779	0.380727
SNRNP27	13.588	2.83845	1.47849	1.91983	0.0548791	0.380727
WDR4	22.2611	3.35047	1.74579	1.91918	0.0549618	0.380965
CCNK	144.545	1.87315	0.976364	1.91849	0.0550486	0.381232
SNX1	28.3299	1.98141	1.03307	1.91798	0.0551135	0.381347
DDX26B	20.7923	2.56937	1.34037	1.91691	0.0552494	0.381952
POLDIP2	15.5724	-3.59166	1.87407	-1.9165	0.0553018	0.38198
TBC1D16	17.1914	-3.47413	1.81442	-1.91473	0.0555269	0.382902
TRPV3	19.8905	-2.38671	1.24653	-1.91469	0.0555325	0.382902
PNISR	130.884	1.5319	0.800356	1.91402	0.0556177	0.383155
SYNGAP1	14.3038	-3.0538	1.59591	-1.91351	0.0556822	0.383264
EFCAB14	129.06	-2.21957	1.16039	-1.91278	0.0557767	0.383504
FGFR1	15.6859	-2.88615	1.50911	-1.91248	0.0558142	0.383504
CREM	119.288	1.81828	0.951471	1.91102	0.0560015	0.383788
HECTD3	60.3771	-2.40027	1.25565	-1.91158	0.0559304	0.383788
HS1BP3	14.1204	-3.76153	1.9681	-1.91125	0.0559724	0.383788
ZNF384	49.0136	2.80553	1.46862	1.91032	0.0560919	0.384074
TRIAP1	39.0918	2.00075	1.04794	1.90921	0.0562347	0.384718
FAM213B	19.2935	2.82207	1.47947	1.90748	0.0564581	0.385911
TBCCD1	15.4409	-2.3721	1.24459	-1.90592	0.05666	0.386956
TBL3	16.1922	2.84021	1.49079	1.90518	0.0567571	0.387284
ECI1	18.5593	2.66313	1.39862	1.90411	0.0568959	0.387895
CPD	102.684	1.61061	0.846813	1.90196	0.0571759	0.388226
FAM122A	16.8153	-3.30813	1.74029	-1.9009	0.0573148	0.388226
GNG5	52.5157	1.79176	0.941975	1.90213	0.0571544	0.388226
PDE4D	144.387	1.50898	0.794213	1.89997	0.0574366	0.388226
PTDSS2	21.2009	2.99125	1.57359	1.9009	0.0573145	0.388226
RPN1	113.472	1.67283	0.880377	1.90012	0.0574168	0.388226
SLC41A3	96.6992	-2.30061	1.20977	-1.90169	0.0572123	0.388226
TPT1	4106.76	1.40483	0.738831	1.90143	0.0572461	0.388226
UBN2	80.8554	-1.8869	0.992146	-1.90183	0.0571927	0.388226
YAF2	59.9188	2.21177	1.16398	1.90017	0.0574105	0.388226
PLA2G15	32.1587	-2.06224	1.08565	-1.89953	0.0574942	0.388283
NUCB1	100.732	-1.88782	0.99421	-1.89881	0.0575888	0.388589
NCAPH2	49.1285	1.6695	0.880205	1.89672	0.0578649	0.389896
RPL24	186.103	1.71373	0.903581	1.8966	0.0578813	0.389896
OSTF1	14.2237	2.8612	1.50892	1.89619	0.0579353	0.389926
CHUK	18.5939	-3.59091	1.89489	-1.89505	0.0580858	0.390606
MYH11	44.6635	-2.2636	1.1948	-1.89454	0.0581539	0.390731
CDK6	42.8517	2.50733	1.32511	1.89217	0.0584686	0.392511
B3GNT1	29.6743	-3.22611	1.70763	-1.88923	0.0588604	0.394257
ECHS1	41.9147	2.24924	1.19113	1.88832	0.0589829	0.394257
FAM103A1	31.6847	2.23465	1.18342	1.8883	0.0589851	0.394257
FPGS	77.2781	1.68897	0.894617	1.88792	0.0590367	0.394257
HEATR5B	128.171	1.97624	1.04705	1.88743	0.0591018	0.394257
KDELR1	141.983	-1.50629	0.798147	-1.88724	0.0591286	0.394257
NAGPA	22.2743	2.58364	1.36833	1.88817	0.0590025	0.394257
SERPINA10	17.0478	-2.60278	1.37826	-1.88846	0.0589644	0.394257
NDRG1	23.1332	-2.20346	1.16781	-1.88683	0.0591826	0.394284
SRSF2	197.242	1.52462	0.808734	1.8852	0.0594031	0.395419
PILRB	65.9483	-2.06444	1.09559	-1.88431	0.0595226	0.39588
C14orf119	14.0097	2.41374	1.2816	1.88338	0.0596495	0.396056
TWISTNB	113.73	1.83292	0.973046	1.88369	0.0596066	0.396056
HM13	284.87	1.63678	0.869961	1.88144	0.0599123	0.397133
OXNAD1	38.1	1.8626	0.989852	1.88169	0.0598778	0.397133
ZNF296	56.2152	2.70065	1.43575	1.881	0.0599716	0.397192
CYP51A1	31.8759	-1.87573	0.99785	-1.87977	0.0601394	0.397303
HSPA2	27.0624	-2.51865	1.33983	-1.87983	0.0601308	0.397303
INTS1	70.9576	-1.926	1.02456	-1.87984	0.0601296	0.397303
PCSK5	24977.6	1.69985	0.905288	1.87769	0.0604234	0.398845
H3F3B	1053.49	1.41901	0.756235	1.87641	0.0605985	0.399666
HNRNPMP1	16.2257	3.19103	1.70146	1.87547	0.0607282	0.399839
KIDINS220	34.5988	2.45378	1.30893	1.87465	0.0608404	0.399839
RALGPS2	24.1668	-2.60245	1.38781	-1.87523	0.0607616	0.399839
RAP2B	67.8125	-2.19681	1.17202	-1.87438	0.0608782	0.399839
ZCCHC17	22.2956	-2.48287	1.32413	-1.8751	0.0607788	0.399839
RXRB	19.726	-2.64921	1.41515	-1.87204	0.0612011	0.400626
TMEM263	14.9185	-3.03864	1.623	-1.87224	0.0611735	0.400626
ZMAT1	23.0056	-2.25916	1.20637	-1.87269	0.0611112	0.400626
ZNF121	41.3544	1.72699	0.922464	1.87215	0.0611856	0.400626
CAPN10	36.1465	-2.1332	1.14157	-1.86865	0.061671	0.401479
CASK	30.9003	-2.32364	1.24273	-1.86979	0.0615133	0.401479
EXO5	25.1948	2.24318	1.20039	1.86872	0.0616625	0.401479
KCTD20	65.1463	1.83305	0.98101	1.86853	0.0616877	0.401479
MED4	26.7372	2.33587	1.24976	1.86905	0.0616155	0.401479
MOG	14.3441	-2.85951	1.52991	-1.86907	0.0616132	0.401479
SEC31A	158.592	1.88478	1.00865	1.86861	0.0616768	0.401479
CCT7	74.3575	2.05734	1.10145	1.86784	0.0617845	0.4016
CEBPG	58.072	1.98415	1.06237	1.86767	0.0618081	0.4016
DMPK	16.654	2.37614	1.27352	1.86581	0.0620684	0.402959
CASP3	13.8835	2.77894	1.49069	1.8642	0.0622942	0.403429
KCTD13	24.7991	-2.78936	1.49615	-1.86435	0.0622722	0.403429
SIN3B	63.1625	-1.9029	1.02038	-1.86491	0.0621947	0.403429
NBPF12	55.3181	2.10405	1.12922	1.86328	0.0624224	0.403928
GNB2	65.091	-1.85394	0.99531	-1.86267	0.0625086	0.404154
METTL17	196.811	1.68135	0.903839	1.86023	0.0628534	0.405
NIT2	14.2323	2.73794	1.47141	1.86076	0.0627783	0.405
RBPJ	219.929	2.19233	1.17839	1.86045	0.0628223	0.405
RGS12	23.736	-2.5631	1.37741	-1.86081	0.0627707	0.405
ZNF236	51.5481	1.93034	1.03786	1.85993	0.0628961	0.405
MAN2C1	173.715	-2.19589	1.18099	-1.85936	0.0629757	0.405181
RAVER1	104.111	-1.98488	1.06853	-1.85757	0.0632299	0.406485
H1FX	20.2828	-2.4248	1.30568	-1.85712	0.0632946	0.40657
AKAP7	20.7048	-2.24065	1.20701	-1.85637	0.0634013	0.406593
GNAI2	62.0067	-1.91396	1.03101	-1.85639	0.0633978	0.406593
FAM27E3	37.59	-1.82912	0.985941	-1.8552	0.063567	0.407325
SCAND1	213.944	1.68772	0.910027	1.85458	0.0636567	0.407386
SLC17A7	152.162	-2.2392	1.2075	-1.85441	0.0636798	0.407386
AKAP11	62.7268	1.87625	1.01228	1.85348	0.0638134	0.407579
ZNF548	38.1997	1.75842	0.948609	1.85369	0.0637842	0.407579
FOXN3	96.0884	-1.76656	0.953796	-1.85213	0.0640069	0.408317
IGFLR1	90.7288	1.66577	0.899815	1.85123	0.064136	0.408317
RGPD8	55.2099	1.71097	0.924043	1.85162	0.0640805	0.408317
WTAP	57.3431	1.69839	0.917411	1.85129	0.0641277	0.408317
ACTB	14097.7	-1.65933	0.896784	-1.85031	0.0642693	0.408627
BCAS2	46.599	1.62159	0.876718	1.84962	0.0643685	0.408627
GNS	29.2135	-2.33725	1.26424	-1.84874	0.0644955	0.408627
KIF26B	16.7051	2.81794	1.52408	1.84895	0.064465	0.408627
NSL1	22.9672	2.18377	1.1811	1.84893	0.0644673	0.408627
PTPN4	18.9647	-2.25097	1.21748	-1.84888	0.0644748	0.408627
RBFA	31.7259	1.74327	0.943824	1.84703	0.0647433	0.409539
UBE4A	68.4563	2.17469	1.1774	1.84703	0.064743	0.409539
TYW1B	29.9607	2.43226	1.31715	1.84662	0.0648029	0.409588
KIAA1033	16.5784	-2.29063	1.24101	-1.84579	0.0649233	0.41002
AKR7A2	71.8503	2.43344	1.32124	1.84179	0.0655059	0.410413
ARSA	173.14	-2.27566	1.23367	-1.84463	0.0650916	0.410413
FASTKD2	18.2761	2.75176	1.49379	1.84214	0.0654546	0.410413
FXYD5	4348.54	-1.46002	0.791785	-1.84397	0.065188	0.410413
IL10	20.6519	2.23713	1.21287	1.8445	0.0651109	0.410413
MAPK8	22.7847	1.91601	1.03996	1.84239	0.0654179	0.410413
RNF25	34.6781	2.87626	1.56145	1.84204	0.0654686	0.410413
RPL3	3299.66	1.51356	0.821576	1.84226	0.0654367	0.410413
TMBIM1	70.5035	-1.91072	1.03715	-1.84227	0.0654351	0.410413
ZNF276	176.141	-1.80536	0.979084	-1.84392	0.0651943	0.410413
ISCU	38.9567	1.78752	0.970979	1.84095	0.0656292	0.410859
DNM2	245.081	-1.62852	0.884825	-1.84049	0.0656957	0.41095
BNIP1	15.9296	2.22061	1.2076	1.83886	0.0659363	0.412128
ENO1	240.057	1.78674	0.972507	1.83726	0.0661721	0.413274
FLT4	14.4154	-3.19066	1.73795	-1.83588	0.066376	0.413893
PDDC1	151.956	-1.46082	0.795638	-1.83604	0.0663519	0.413893
DAK	55.8335	-2.38537	1.30011	-1.83475	0.0665434	0.413933
FBLIM1	60.4429	-1.75101	0.954343	-1.83478	0.0665389	0.413933
NR1I3	43.591	-2.24964	1.22611	-1.83478	0.0665389	0.413933
RQCD1	93.4788	1.73077	0.943683	1.83406	0.0666449	0.413933
SAMD10	25.1897	-3.12463	1.70363	-1.8341	0.0666395	0.413933
IMPDH2	54.2129	1.63885	0.895035	1.83105	0.0670933	0.41639
CCDC92	21.6998	-2.30229	1.25938	-1.82812	0.0675315	0.418451
SLC7A11	23.0402	-2.10715	1.15254	-1.82826	0.0675102	0.418451
NRDE2	86.5812	1.72577	0.94465	1.82689	0.0677171	0.419272
RAC1	63.5559	-1.93342	1.05891	-1.82585	0.0678725	0.419905
TRNAU1AP	27.6113	1.85824	1.01799	1.8254	0.0679404	0.419995
PTPRG	27.7131	-2.35418	1.29003	-1.8249	0.0680154	0.42013
KIAA0753	56.8437	-2.24442	1.231	-1.82326	0.0682646	0.421339
AGPAT2	18.8129	-3.26354	1.79188	-1.8213	0.0685619	0.422283
ATP5O	88.3025	1.7526	0.962522	1.82084	0.0686316	0.422283
NECAP2	60.3569	-1.89001	1.03784	-1.8211	0.0685912	0.422283
RHBDD3	15.7778	2.93793	1.61297	1.82144	0.0685404	0.422283
IARS	32.5487	2.05975	1.13222	1.81921	0.0688787	0.422616
METAP1	18.7972	-2.80209	1.5404	-1.81907	0.0689002	0.422616
RPS6KB1	25.5924	1.82085	1.00078	1.81942	0.0688469	0.422616
TYSND1	18.2851	2.4535	1.34872	1.81914	0.0688904	0.422616
ELK4	98.809	-1.89453	1.04175	-1.8186	0.0689719	0.422728
IPO7	51.2445	1.77254	0.975318	1.81739	0.0691569	0.423532
IMPDH1	22.1065	-2.3295	1.28278	-1.81598	0.0693738	0.423931
MAEA	105.986	-1.96179	1.08033	-1.81592	0.0693832	0.423931
PLEKHA3	15.912	-2.50761	1.38068	-1.81621	0.0693379	0.423931
CXorf40A	111.757	1.78556	0.984065	1.81448	0.0696045	0.424676
DYNC1I2	23.516	2.29044	1.26235	1.81442	0.0696128	0.424676
DNAJA3	33.627	-1.82797	1.00779	-1.81383	0.0697035	0.4249
IQSEC1	39.2561	-2.69952	1.48885	-1.81316	0.0698078	0.425207
PRRT2	16.9188	3.11775	1.72054	1.81208	0.0699735	0.42558
PSMB7	68.1289	1.68588	0.930366	1.81206	0.0699768	0.42558
USP35	51.6082	2.00167	1.10521	1.81112	0.070123	0.42614
CSPG4P8	14.6788	2.81385	1.55429	1.81038	0.0702375	0.426507
ABCA7	277.377	-1.74835	0.966372	-1.80919	0.0704216	0.427297
LIG3	29.7619	-1.97377	1.09155	-1.80824	0.0705696	0.427866
SLC2A3	1719.69	-1.59635	0.883048	-1.80777	0.0706422	0.427977
SMPD2	48.0288	-1.94022	1.07368	-1.80706	0.0707524	0.428316
TLN1	669.785	-1.58171	0.876835	-1.80389	0.071249	0.430661
TMUB1	115.766	-1.76918	0.980649	-1.80409	0.0712175	0.430661
ETF1	70.8587	1.82967	1.01475	1.80307	0.0713776	0.431108
DDX47	17.1234	1.99453	1.10662	1.80236	0.0714884	0.431447
ARF5	163.794	-1.64156	0.91112	-1.8017	0.0715929	0.431747
BCL7A	36.8934	-2.31968	1.28826	-1.80063	0.071762	0.431815
NOP16	19.9075	2.5845	1.43592	1.79989	0.0718779	0.431815
SLC25A13	40.9941	-2.49007	1.38329	-1.80011	0.0718435	0.431815
TRIM73	71.4122	-1.59371	0.885372	-1.80004	0.0718542	0.431815
TTC28	49.4617	-2.161	1.19999	-1.80085	0.0717264	0.431815
TFAM	42.1118	-2.39581	1.33152	-1.79931	0.0719701	0.43204
LAMP1	55.342	-1.87719	1.04457	-1.79709	0.0723219	0.433492
ORMDL3	23.396	-2.22932	1.24052	-1.79709	0.0723212	0.433492
FKSG52	15.8408	-2.47978	1.38116	-1.79544	0.0725842	0.434034
IL1R1	277.798	1.45796	0.81193	1.79567	0.0725466	0.434034
MAP4K1	50.1048	-1.85607	1.03362	-1.7957	0.0725418	0.434034
NKAP	72.7122	1.53532	0.855267	1.79513	0.0726324	0.434034
CC2D1A	23.3157	-2.23448	1.24508	-1.79466	0.0727086	0.43416
COG5	48.2344	2.26175	1.26129	1.79321	0.0729395	0.434552
RBM18	14.2671	-2.64319	1.47347	-1.79385	0.0728372	0.434552
TBC1D14	35.9227	-2.96817	1.6551	-1.79335	0.0729168	0.434552
LRRC4	37.0987	-3.01415	1.68344	-1.79047	0.0733786	0.43618
PDXK	72.1295	-2.33634	1.30484	-1.79051	0.0733712	0.43618
PLA2G6	200.763	-1.73385	0.968316	-1.79058	0.0733606	0.43618
XPA	52.4941	2.16748	1.21125	1.78945	0.0735418	0.43682
DGKZ	68.4279	-1.64843	0.921564	-1.78873	0.0736585	0.437184
CSNK2A2	40.1803	-2.02215	1.13102	-1.7879	0.0737919	0.437647
FAM210B	23.3238	-2.01646	1.12823	-1.78728	0.0738928	0.437702
GNB2L1	1849.87	1.44653	0.80956	1.78681	0.0739677	0.437702
NPRL3	20.8406	-2.39886	1.34235	-1.78706	0.0739283	0.437702
GSTP1	108.405	1.74801	0.979617	1.78438	0.0743611	0.439701
TBC1D8	25.6155	-2.4377	1.36708	-1.78314	0.0745635	0.440237
TMEM262	14.9797	3.25475	1.82507	1.78336	0.0745283	0.440237
FYCO1	84.7281	2.02721	1.1378	1.7817	0.0747989	0.440309
POLR3D	30.6725	-2.50153	1.40322	-1.78271	0.0746339	0.440309
PRDM1	20.859	2.91604	1.63644	1.78194	0.0747595	0.440309
RAB1A	24.4001	1.81089	1.016	1.78237	0.0746886	0.440309
INTS3	40.3404	-2.0849	1.17071	-1.78088	0.0749325	0.440767
NOA1	39.605	-1.7254	0.969106	-1.78041	0.0750094	0.44089
HDAC2	24.8751	1.8773	1.05463	1.78006	0.0750657	0.440892
ZNF672	74.0619	2.05494	1.15476	1.77955	0.0751499	0.441058
PRDX1	53.1177	1.93009	1.08553	1.77801	0.0754028	0.442055
RRBP1	228.954	-1.80155	1.01334	-1.77783	0.0754319	0.442055
DDX59	29.596	-2.50172	1.40755	-1.77736	0.0755097	0.442183
ANKRD52	128.196	1.80332	1.01494	1.77678	0.0756047	0.442411
EXOSC9	20.7875	2.33843	1.31679	1.77585	0.0757571	0.442974
FAM111A	24.8559	1.90486	1.07367	1.77416	0.0760365	0.443873
HMGN1	50.1628	1.91563	1.08018	1.77343	0.0761572	0.443873
PSMB8	144.821	1.65794	0.934631	1.7739	0.0760801	0.443873
RPE	15.4121	2.47592	1.39629	1.77322	0.0761922	0.443873
TSTA3	33.159	2.20661	1.24352	1.7745	0.075981	0.443873
SCYL3	24.3005	2.07998	1.17326	1.77283	0.0762572	0.443924
ABL2	28.7018	-1.95913	1.10622	-1.77101	0.0765591	0.444934
SLC25A39	200.335	1.84627	1.0423	1.77134	0.0765034	0.444934
SPAG5	57.5428	2.00102	1.13003	1.77076	0.0765999	0.444934
MAP4K5	19.6315	2.32339	1.31251	1.7702	0.0766944	0.445155
GNL3L	40.3398	-2.05488	1.16162	-1.76898	0.0768977	0.446007
GOLGA3	20.743	-2.18826	1.23804	-1.76752	0.0771404	0.447086
CNNM3	30.5142	-2.04142	1.15545	-1.76678	0.077265	0.447479
STRADA	31.8751	2.04039	1.15522	1.76623	0.0773565	0.44768
DEAF1	35.0835	-2.71537	1.53808	-1.76542	0.0774928	0.44814
ISOC1	18.0738	2.86397	1.6228	1.76483	0.0775928	0.44839
PARP10	48.4441	-2.78158	1.57645	-1.76446	0.0776549	0.44842
C11orf80	17.0336	2.77177	1.57254	1.76261	0.0779663	0.449694
RPL23	190.318	1.6481	0.935105	1.76247	0.0779896	0.449694
DPH3	29.5331	1.6834	0.955595	1.76162	0.0781331	0.449719
FBXL14	90.303	2.19603	1.24636	1.76196	0.0780766	0.449719
FBXL15	16.4339	2.63222	1.49436	1.76143	0.0781648	0.449719
LDOC1L	372.718	-1.58211	0.898683	-1.76048	0.0783268	0.450322
DRG1	27.1184	2.0724	1.17806	1.75917	0.0785486	0.451268
SUPV3L1	14.2452	2.06066	1.17189	1.75841	0.0786779	0.451682
ITFG3	18.6612	2.76453	1.57281	1.7577	0.0787994	0.451722
JMJD7	139.132	1.86152	1.05895	1.75789	0.078766	0.451722
BMS1	21.2299	1.8067	1.02852	1.7566	0.078986	0.452441
CHM	46.8222	-2.19123	1.24765	-1.75629	0.0790395	0.452441
KDM8	34.0668	2.29836	1.3103	1.75408	0.0794175	0.453215
LOXL1	24.1523	-2.17291	1.23884	-1.75398	0.0794335	0.453215
PGAP2	39.6277	-2.22681	1.27008	-1.75328	0.0795531	0.453215
SLC15A4	34.7114	-2.14995	1.22614	-1.75342	0.0795291	0.453215
TARDBP	85.2736	-1.81678	1.0363	-1.75315	0.0795769	0.453215
TP53I11	41.6365	-2.2285	1.27007	-1.75463	0.0793226	0.453215
ZNF574	283.26	1.50108	0.856119	1.75336	0.0795407	0.453215
COPG1	32.627	2.553	1.457	1.75223	0.0797334	0.453779
CIITA	445.501	-2.16802	1.23892	-1.74992	0.0801314	0.454281
PBXIP1	107.843	1.57141	0.897667	1.75054	0.0800244	0.454281
SIK3-IT1	46.5	1.72517	0.985072	1.75132	0.0798915	0.454281
SLC39A1	69.4068	2.10347	1.20215	1.74976	0.0801599	0.454281
ST8SIA4	35.5085	-1.97153	1.12677	-1.74972	0.0801671	0.454281
TIPRL	22.9128	2.2214	1.26944	1.7499	0.0801352	0.454281
C12orf49	30.7063	-1.91725	1.0964	-1.74868	0.0803468	0.454972
SMARCA4	128.351	-1.65125	0.944474	-1.74833	0.0804076	0.454989
GNG7	13.8494	-2.43197	1.39167	-1.74751	0.0805484	0.455459
ARFGEF2	48.5529	1.77407	1.01617	1.74584	0.080838	0.45579
CCS	62.5667	1.67522	0.959053	1.74675	0.0806814	0.45579
CIB1	141.619	1.71108	0.980037	1.74594	0.0808222	0.45579
NUDT21	38.1449	1.60682	0.920217	1.74613	0.0807886	0.45579
C14orf182	29.467	1.98743	1.13875	1.74527	0.0809373	0.456024
SPATA31B1P	14.0688	3.06038	1.75469	1.74411	0.0811393	0.456836
SREBF2	83.7791	-1.9739	1.13198	-1.74376	0.0812018	0.456862
CMIP	75.6258	-1.69999	0.975451	-1.74277	0.0813735	0.456895
GLIPR2	48.3522	1.62911	0.935337	1.74173	0.0815552	0.456895
HSBP1	80.9612	-2.22415	1.27678	-1.742	0.0815088	0.456895
PITPNA	40.0767	2.11997	1.21676	1.74231	0.0814541	0.456895
PSIP1	42.6196	-2.15599	1.23719	-1.74265	0.0813941	0.456895
ZNF831	26.3838	-2.7949	1.60424	-1.74219	0.0814743	0.456895
DENND3	131.714	-1.87004	1.07412	-1.741	0.0816842	0.457197
FIP1L1	21.5654	1.82685	1.04945	1.74076	0.0817251	0.457197
CYB561A3	99.5405	-1.53582	0.882833	-1.73965	0.0819204	0.457965
CIAO1	44.8517	2.20645	1.2691	1.73859	0.0821073	0.45836
PLEKHD1	32.5586	-2.08541	1.19945	-1.73865	0.0820969	0.45836
CNDP2	51.1975	-1.84624	1.06215	-1.73822	0.0821729	0.458401
SLC25A35	31.453	2.34403	1.34938	1.73711	0.0823669	0.459159
FAM46C	216.696	1.90929	1.10047	1.73497	0.0827452	0.459968
HIST1H1E	347.337	-1.6711	0.96314	-1.73505	0.082732	0.459968
MAP3K3	66.5921	-1.98212	1.14229	-1.73522	0.0827024	0.459968
UQCRC1	707.344	-1.59744	0.920711	-1.73501	0.0827387	0.459968
RANBP3	40.2389	1.98608	1.14576	1.73341	0.0830227	0.461185
ENTPD4	108.7	-1.66596	0.962013	-1.73174	0.0833192	0.462182
KLHL15	27.271	-2.47908	1.43145	-1.73187	0.0832974	0.462182
KLF4	65.295	2.54752	1.4721	1.73054	0.0835343	0.463049
STUB1	25.7935	-2.33582	1.35031	-1.72984	0.0836582	0.463357
ZBTB7A	77.7141	-1.93598	1.11934	-1.72957	0.0837074	0.463357
SCRN1	37.223	-1.86969	1.08175	-1.7284	0.083916	0.464186
RP9	21.1773	1.8657	1.0797	1.72797	0.0839931	0.464287
PRR5	164.686	-1.73981	1.00762	-1.72665	0.0842298	0.465269
PPARGC1B	22.0112	2.23157	1.29268	1.72631	0.0842921	0.465288
FTH1	1117	1.43367	0.831256	1.7247	0.0845813	0.466355
RNF144B	231.773	1.63469	0.948237	1.72392	0.0847219	0.466355
SIX4	23.4051	-2.08107	1.20704	-1.72411	0.0846885	0.466355
WDR83OS	215.234	-1.54585	0.896523	-1.72428	0.0846578	0.466355
C1orf162	26.424	1.72127	0.999206	1.72264	0.0849539	0.467194
EMILIN2	28.4533	2.3847	1.3845	1.72242	0.0849928	0.467194
ANGEL2	30.0138	1.81031	1.05202	1.72079	0.0852882	0.468491
COPB1	87.1964	1.88959	1.0992	1.71907	0.0856018	0.46963
LRRC75A	198.516	1.54066	0.896256	1.719	0.0856145	0.46963
POTEI	43.6096	-1.78933	1.04121	-1.71852	0.085702	0.469783
DIS3L	15.5753	-2.39925	1.39721	-1.71717	0.0859479	0.469874
IFI35	37.4144	2.02859	1.18184	1.71647	0.086076	0.469874
RAPGEF1	61.4061	-1.81422	1.05635	-1.71745	0.085897	0.469874
SPIN2A	48.2164	-2.73096	1.5908	-1.71672	0.0860304	0.469874
TMEM2	45.9622	1.71105	0.995922	1.71805	0.0857868	0.469874
TMEM41A	60.184	1.57919	0.920003	1.7165	0.0860699	0.469874
RNF187	17.0659	-2.70171	1.57464	-1.71577	0.0862042	0.470248
VAPB	16.5122	-2.77429	1.6175	-1.71518	0.0863129	0.470516
AATK	29.7812	-2.46705	1.43894	-1.71449	0.0864384	0.470849
SNRPN	117.591	1.93526	1.12896	1.71419	0.0864934	0.470849
RBM34	136.4	1.6086	0.938826	1.71342	0.0866357	0.471298
DIABLO	38.3826	1.66059	0.969351	1.71309	0.0866957	0.4713
ATP6V0B	188.031	1.50739	0.880992	1.71101	0.087079	0.472732
SUSD3	18.6465	2.02742	1.18483	1.71115	0.087053	0.472732
ABTB2	26.8645	-2.506	1.46886	-1.70608	0.0879933	0.474826
AMICA1	91.9909	1.86173	1.08967	1.70853	0.0875381	0.474826
AMPD3	64.6624	-2.47965	1.45192	-1.70784	0.0876662	0.474826
CARHSP1	25.4329	-2.05731	1.20615	-1.70569	0.0880667	0.474826
GCLC	13.6235	2.20233	1.28998	1.70725	0.087775	0.474826
NR5A2	19.8234	-2.23239	1.30865	-1.70588	0.088031	0.474826
SNRPD3	83.585	1.46941	0.861044	1.70654	0.0879078	0.474826
SOCS3	15.3012	-2.51827	1.4746	-1.70776	0.0876804	0.474826
TRMT10B	49.9416	2.04878	1.20087	1.70608	0.0879925	0.474826
ZDHHC16	22.0017	-3.03582	1.77931	-1.70618	0.0879752	0.474826
COG3	33.5874	1.89451	1.11098	1.70526	0.0881457	0.474927
SMAD5	73.5817	1.55055	0.909666	1.70453	0.0882829	0.475017
WAS	37.9438	-2.11451	1.2405	-1.70456	0.088276	0.475017
BAG5	24.9082	-1.97559	1.15941	-1.70396	0.0883888	0.475065
PIK3R1	64.4095	-1.98881	1.16726	-1.70383	0.0884121	0.475065
GADD45GIP1	50.2381	-1.82658	1.07235	-1.70334	0.0885043	0.475236
DNAH17	26.6346	-1.87427	1.10192	-1.7009	0.0889609	0.477363
PSMB1	182.607	1.44885	0.851997	1.70054	0.0890299	0.477409
WDR11	35.7704	-1.68553	0.991577	-1.69985	0.0891594	0.477778
RAPH1	48.1664	2.80138	1.6488	1.69904	0.0893107	0.478264
ARID2	106.5	-1.99775	1.1767	-1.69775	0.0895544	0.478623
BRD2	578.705	1.29204	0.761042	1.69772	0.0895598	0.478623
NPHP4	31.6934	2.40527	1.41636	1.6982	0.0894696	0.478623
DUS1L	80.0571	-2.2494	1.32585	-1.69657	0.0897787	0.479144
TMEM9	19.4134	2.21748	1.30695	1.69669	0.0897552	0.479144
ARF4	55.9262	1.81461	1.07042	1.69523	0.0900323	0.4792
ARHGAP32	43.961	-1.68492	0.993869	-1.69531	0.0900165	0.4792
MED23	39.7704	1.68942	0.996469	1.6954	0.0899987	0.4792
TRA2B	334.293	1.48523	0.875886	1.69568	0.089946	0.4792
RAB29	46.5378	-2.0974	1.23748	-1.6949	0.090095	0.47921
MMGT1	52.1479	2.57561	1.51999	1.69449	0.0901718	0.479296
HMG20B	24.4654	-1.90656	1.12565	-1.69375	0.0903134	0.479402
LRRC37A4P	78.3997	-1.54887	0.914294	-1.69406	0.0902538	0.479402
CD320	43.0059	1.64786	0.973584	1.69257	0.0905369	0.479943
WDR47	60.9302	2.10406	1.24294	1.6928	0.0904927	0.479943
GTF3C4	13.9384	-2.27769	1.34599	-1.69221	0.0906069	0.479991
ARHGEF9	15.8922	-2.09065	1.23655	-1.69072	0.0908906	0.480863
TRABD	113.674	-1.84291	1.09002	-1.6907	0.0908933	0.480863
FEM1A	173.051	-1.4173	0.838684	-1.68991	0.0910449	0.48102
ZHX2	85.9118	-2.1308	1.26077	-1.69008	0.0910122	0.48102
DYRK1A	179.245	-1.57622	0.934065	-1.68749	0.0915096	0.483151
SEPN1	45.2495	-2.21409	1.31243	-1.68702	0.0916002	0.483306
GLOD4	22.5859	1.9869	1.17919	1.68498	0.0919933	0.483766
IGHG3	186.584	-2.33767	1.38737	-1.68497	0.0919939	0.483766
KRT73	20.6474	-2.94581	1.74821	-1.68504	0.0919802	0.483766
PDE4DIP	213.729	1.54211	0.915209	1.68498	0.0919923	0.483766
SNW1	59.1471	1.75661	1.04237	1.68521	0.0919475	0.483766
CEP104	32.7588	-1.8861	1.12083	-1.68278	0.0924185	0.483995
DHX37	21.1537	-2.51026	1.49157	-1.68296	0.0923821	0.483995
KIAA0355	94.3931	-1.84099	1.09383	-1.68307	0.0923621	0.483995
LLNLR-304A6.1	29.2264	-1.87033	1.11077	-1.68382	0.0922161	0.483995
RASA2	128.724	1.42241	0.844875	1.68358	0.0922632	0.483995
TRGV10	16.7014	1.96612	1.16855	1.68252	0.0924671	0.483995
USP17L2	18.6614	-2.12118	1.26064	-1.68262	0.0924494	0.483995
NR1D1	84.0753	-1.54363	0.917681	-1.6821	0.0925493	0.484104
COX19	45.2308	-1.56696	0.93229	-1.68076	0.0928088	0.484122
HMGN2	287.701	1.39652	0.830997	1.68053	0.0928541	0.484122
PDE6G	34.073	1.98896	1.18377	1.68019	0.0929211	0.484122
PRPS1	39.3213	1.84054	1.09482	1.68113	0.0927375	0.484122
RIOK3	108.471	1.50171	0.893224	1.68122	0.0927203	0.484122
TMEM259	265.914	-1.30511	0.776647	-1.68044	0.0928725	0.484122
AATF	72.6078	-2.36325	1.4075	-1.67904	0.0931434	0.484482
IFT80	13.994	-2.22362	1.32456	-1.67876	0.0931995	0.484482
OTUD7B	51.6803	-1.74395	1.03873	-1.67892	0.0931678	0.484482
SLC4A10	36.1745	2.0918	1.24618	1.67857	0.0932357	0.484482
ADAMTS4	49.8938	-1.70242	1.0145	-1.67809	0.0933302	0.484635
FBXW5	61.6422	-1.82231	1.08614	-1.67779	0.0933881	0.484635
CDH24	37.7202	-2.13834	1.27597	-1.67586	0.093765	0.485611
MTMR9	60.2658	-1.91396	1.14198	-1.67601	0.0937371	0.485611
PRMT1	22.659	2.15523	1.28602	1.67589	0.093759	0.485611
SNF8	23.2985	-1.9292	1.15144	-1.67546	0.0938446	0.485611
TYMP	23.7679	-2.26123	1.34978	-1.67526	0.093884	0.485611
CHCHD7	16.789	2.00864	1.19944	1.67464	0.0940042	0.485677
RAB35	21.3351	1.87598	1.12028	1.67456	0.0940198	0.485677
IL4I1	641.176	1.40104	0.837005	1.67387	0.0941566	0.486065
VPS13A	38.5929	-1.6888	1.00933	-1.67318	0.0942911	0.486441
NDUFA7	34.3485	-1.7807	1.06496	-1.67208	0.0945077	0.487239
CXCR4	899.989	1.45076	0.86794	1.67149	0.094624	0.487462
KRIT1	21.273	-2.25029	1.34692	-1.67069	0.0947824	0.487462
POM121L6P	61.8376	-2.45988	1.47216	-1.67094	0.0947343	0.487462
REST	55.0388	-1.96684	1.17732	-1.67061	0.094798	0.487462
CPT1C	23.6461	-2.00797	1.20256	-1.66975	0.0949688	0.487748
TMEM86A	22.1899	-2.71045	1.62331	-1.66971	0.0949772	0.487748
MVB12B	53.4728	-1.89162	1.13354	-1.66878	0.0951613	0.488375
ZNF266	39.2963	-1.61471	0.968149	-1.66783	0.0953498	0.489024
SNRNP70	103.038	-1.71933	1.03215	-1.66578	0.0957567	0.490155
STEAP4	23.5965	-1.84158	1.10515	-1.66637	0.0956405	0.490155
ZZEF1	204.194	-1.72395	1.03474	-1.66606	0.0957012	0.490155
CADM1	33.1016	2.25548	1.35511	1.66442	0.0960278	0.491224
RSL1D1	74.6706	1.46207	0.878877	1.66357	0.0961986	0.491779
AK3	30.2867	-1.92462	1.15726	-1.66308	0.096296	0.491958
ALAD	37.8829	-2.15283	1.29644	-1.66057	0.0967999	0.492184
CENPO	66.1804	-6.9617	4.19254	-1.66049	0.096815	0.492184
DUT	23.8466	2.10238	1.26609	1.66053	0.0968075	0.492184
GNE	80.3827	-1.70483	1.02556	-1.66234	0.0964442	0.492184
MARCH8	80.3826	-1.48746	0.895673	-1.66072	0.0967693	0.492184
PDK2	68.1481	-2.58719	1.55693	-1.66172	0.0965687	0.492184
RAD9A	55.8161	-1.58219	0.952913	-1.66037	0.0968394	0.492184
USP12	18.0783	-1.985	1.19469	-1.66153	0.0966078	0.492184
GHITM	40.6705	1.74235	1.04971	1.65984	0.0969474	0.492416
ASPSCR1	46.6652	-2.1977	1.32492	-1.65874	0.0971686	0.492904
MICALL1	39.6459	-1.70149	1.02563	-1.65897	0.0971225	0.492904
TRANK1	130.359	-1.98239	1.19549	-1.65823	0.0972715	0.493109
ATF7IP	603.521	-1.31978	0.797033	-1.65586	0.0977493	0.493593
EEF1A1	4527.99	1.38552	0.836853	1.65563	0.0977962	0.493593
FAM179A	58.535	1.58281	0.955924	1.65579	0.0977644	0.493593
HS3ST3B1	24.272	-2.12114	1.2812	-1.65559	0.0978051	0.493593
KIAA2018	126.648	-1.78496	1.07718	-1.65707	0.0975061	0.493593
MAPKAP1	34.8719	-1.86499	1.12636	-1.65576	0.09777	0.493593
PPIL6	19.3227	-1.8906	1.14165	-1.65603	0.0977155	0.493593
EHBP1L1	27.3997	-1.99387	1.20519	-1.65441	0.098045	0.493856
HIAT1	31.5799	-2.3127	1.3977	-1.65465	0.0979956	0.493856
LTBP3	323.541	-1.37049	0.828156	-1.65487	0.0979508	0.493856
ANKRD50	16.3704	-2.64841	1.60116	-1.65405	0.0981166	0.493902
FNDC3B	48.8347	-1.59458	0.965025	-1.65237	0.0984586	0.495307
TLR9	69.5494	2.57128	1.55658	1.65188	0.0985585	0.495494
SSBP1	49.9692	1.68093	1.01797	1.65125	0.098687	0.495824
OGFOD1	25.3172	-1.81878	1.10198	-1.65046	0.098848	0.496316
NLRP2	22.4844	2.26223	1.37135	1.64964	0.0990167	0.496531
TTLL3	288.99	-1.59861	0.969	-1.64975	0.0989933	0.496531
ADRM1	112.774	1.65117	1.00112	1.64932	0.0990828	0.496547
BIRC5	21.7659	-1.84652	1.12042	-1.64806	0.0993404	0.497206
CELF1	111.895	-1.54083	0.935163	-1.64766	0.0994223	0.497206
PARG	29.6247	-2.26954	1.37761	-1.64745	0.0994665	0.497206
PRPF4B	80.8794	2.0268	1.23021	1.64752	0.0994502	0.497206
PSMA3	16.4982	2.13939	1.29961	1.64618	0.0997268	0.498192
ADH5	15.418	2.28591	1.38902	1.6457	0.0998264	0.498374
AP5B1	70.5604	-1.97255	1.19994	-1.64387	0.100202	0.499018
CHSY1	20.6529	2.27801	1.38578	1.64384	0.100208	0.499018
CS	281.211	1.5724	0.956396	1.64409	0.100157	0.499018
RBMX	56.584	1.56071	0.949041	1.64452	0.10007	0.499018
GIMAP5	105.591	2.12493	1.29362	1.64263	0.10046	0.499954
ZNF76	50.2288	-1.99442	1.21456	-1.64209	0.100571	0.500191
CACNG8	26.9085	-1.8043	1.09932	-1.64129	0.100737	0.500229
DLGAP4	143.349	-1.44262	0.879198	-1.64083	0.100832	0.500229
KIAA0020	19.3617	2.26734	1.38143	1.64131	0.100734	0.500229
ZNF706	62.9579	1.72986	1.05422	1.6409	0.100819	0.500229
RAB2A	30.1249	-1.85911	1.13354	-1.64009	0.100986	0.500507
SAMD8	75.9214	1.51691	0.924973	1.63995	0.101015	0.500507
APEX2	46.2307	1.56304	0.953781	1.63879	0.101258	0.501081
REEP3	18.2128	-1.97503	1.20505	-1.63896	0.101221	0.501081
ABHD11	20.8319	-1.97751	1.20764	-1.6375	0.101526	0.501467
IAPP	17.4346	-2.02055	1.23393	-1.6375	0.101527	0.501467
SEC11A	155.042	1.42519	0.87006	1.63804	0.101414	0.501467
IDUA	40.8111	-2.16839	1.3245	-1.63714	0.101601	0.501521
ACADVL	143.483	-1.61692	0.989147	-1.63466	0.102121	0.501894
AKT1	103.154	-1.60339	0.980558	-1.63519	0.10201	0.501894
DBF4	39.5757	1.8155	1.10969	1.63604	0.101832	0.501894
FAM230B	23.6991	-2.30728	1.41111	-1.63509	0.102031	0.501894
HRNR	129.194	-4.30536	2.63104	-1.63637	0.101762	0.501894
PSMD7	27.8597	1.9377	1.18539	1.63465	0.102122	0.501894
UCK1	29.6946	-2.61287	1.5974	-1.6357	0.101902	0.501894
PRUNE	41.4297	-2.19677	1.34451	-1.63389	0.102283	0.502154
RPS4X	2882.42	1.44025	0.88154	1.63379	0.102302	0.502154
ICA1L	31.3895	-1.62118	0.992849	-1.63285	0.1025	0.502812
C19orf53	127.354	-1.7327	1.06145	-1.63239	0.102598	0.502977
ITIH5	22.5462	-1.78814	1.09664	-1.63056	0.102983	0.504553
ATP5S	31.0014	-1.86913	1.14669	-1.63003	0.103096	0.504791
DUSP16	88.1055	-1.57934	0.969124	-1.62966	0.103174	0.504861
CCDC107	71.8382	1.42139	0.873329	1.62755	0.10362	0.506415
MIEF1	53.8456	-2.07621	1.2755	-1.62776	0.103576	0.506415
TANC1	20.7928	-1.96552	1.20892	-1.62585	0.103981	0.507867
FAM172A	17.3962	1.96761	1.21056	1.62537	0.104083	0.508048
TSC2	199.08	-1.64579	1.0129	-1.62483	0.104199	0.508301
ADD1	145.446	-1.70532	1.05045	-1.62342	0.1045	0.509324
ALDH18A1	17.0439	-2.70889	1.66893	-1.62313	0.104563	0.509324
HNF1A	49.6979	-1.82427	1.12426	-1.62264	0.104666	0.509324
MCCC2	49.4789	2.03895	1.25704	1.62203	0.104796	0.509324
OGFRL1	17.4808	-1.9685	1.2134	-1.6223	0.104738	0.509324
ZBTB40	22.6345	2.04081	1.25784	1.62247	0.104704	0.509324
KIAA2026	66.506	-1.75405	1.08175	-1.62148	0.104914	0.509582
ALKBH5	26.036	-2.6451	1.63178	-1.621	0.105018	0.509774
RAD54L2	129.103	-1.59876	0.986543	-1.62057	0.10511	0.509906
ADRA2B	44.6692	-1.98525	1.22533	-1.62018	0.105193	0.509997
ERCC2	17.7814	-2.2582	1.39435	-1.61953	0.105333	0.510049
SLC25A6	536.897	1.33946	0.826939	1.61978	0.10528	0.510049
INO80E	14.446	-2.26798	1.40125	-1.61854	0.105547	0.510511
PABPC1P3	53.9643	1.73224	1.07028	1.61848	0.105558	0.510511
NBR1	66.9633	-1.43286	0.885629	-1.6179	0.105685	0.510809
HLA-DRA	251.443	1.63116	1.00862	1.61722	0.10583	0.51103
SLA	310.134	1.26993	0.785318	1.61708	0.10586	0.51103
GAPVD1	59.9414	1.68879	1.04502	1.61604	0.106086	0.511183
LOH12CR1	35.9325	1.78264	1.10299	1.6162	0.106052	0.511183
SPPL2B	109.096	1.85827	1.14952	1.61656	0.105974	0.511183
OXCT1	13.7266	2.45759	1.52282	1.61385	0.106561	0.513158
AZIN1	50.1339	-1.83795	1.14046	-1.61159	0.10705	0.513213
EIF3E	32.1299	1.72864	1.0717	1.61299	0.106746	0.513213
LIPE	14.4956	-2.27887	1.41416	-1.61147	0.107078	0.513213
NOM1	47.4832	-1.75866	1.091	-1.61197	0.106969	0.513213
RHOF	279.824	1.47883	0.916899	1.61286	0.106774	0.513213
SERPINA1	58.5009	2.08095	1.2914	1.6114	0.107093	0.513213
STAG3L5P	24.0642	-1.82478	1.13131	-1.61298	0.106748	0.513213
TOPORS	14.4743	1.91359	1.18676	1.61245	0.106865	0.513213
ZC3H7B	80.7736	-1.77501	1.10181	-1.61099	0.107181	0.513325
MYLIP	76.3593	1.73267	1.07613	1.6101	0.107377	0.51395
CDK5RAP3	62.2215	-1.67597	1.04172	-1.60886	0.107648	0.514436
FRY	81.9477	-1.71136	1.06399	-1.60844	0.107739	0.514436
TRA2A	77.5292	1.90073	1.18108	1.60932	0.107547	0.514436
TXLNG	38.8877	1.93362	1.20205	1.6086	0.107704	0.514436
PQBP1	68.4007	1.41855	0.882391	1.60763	0.107917	0.514973
ANXA8L1	62.7129	-1.70971	1.06396	-1.60693	0.10807	0.515078
ITPRIP	115.447	-2.01209	1.25192	-1.6072	0.108011	0.515078
ACSF3	87.5606	-1.63612	1.01924	-1.60524	0.108441	0.515733
FBXW2	34.4159	1.76601	1.09987	1.60565	0.108351	0.515733
IRF8	154.216	1.74978	1.0897	1.60575	0.108328	0.515733
MTF2	96.7342	1.7014	1.05998	1.60511	0.108469	0.515733
FAM86B3P	18.1716	-2.46611	1.53793	-1.60353	0.108817	0.51674
MYL12B	179.303	1.28231	0.799816	1.60326	0.108877	0.51674
USP14	17.4867	1.84702	1.15173	1.6037	0.108781	0.51674
ICAM2	163.996	1.5058	0.940491	1.60108	0.10936	0.517815
KHDC1	19.0407	-2.08649	1.30315	-1.60111	0.109352	0.517815
RAB42	20.6846	-1.93601	1.20907	-1.60124	0.109324	0.517815
SPON2	15.0007	-2.0741	1.29546	-1.60105	0.109366	0.517815
EIF2D	58.986	-1.68554	1.05367	-1.5997	0.109666	0.518924
BECN1	48.4992	1.52946	0.956725	1.59864	0.109901	0.519479
GSE1	123.289	-1.63861	1.02519	-1.59834	0.109967	0.519479
L1TD1	15.2882	-2.27407	1.42309	-1.59798	0.110047	0.519479
SLCO4A1	18.1344	2.26653	1.41814	1.59824	0.109989	0.519479
CTNND1	73.1585	2.20627	1.38123	1.59732	0.110195	0.519832
ZNF513	17.7868	2.31766	1.45121	1.59705	0.110253	0.519832
TES	87.0892	1.42327	0.891816	1.59592	0.110506	0.520092
TTC39B	39.35	-1.67455	1.04917	-1.59607	0.110474	0.520092
ZNF524	47.7433	2.03348	1.27387	1.5963	0.110422	0.520092
FAM169B	20.8197	-2.59714	1.62827	-1.59503	0.110705	0.520718
AAR2	67.6685	1.46173	0.917041	1.59397	0.110943	0.521215
PITPNB	16.8275	2.36126	1.48123	1.59412	0.110909	0.521215
AURKAIP1	122.995	1.7255	1.08511	1.59016	0.1118	0.522933
CSRNP2	78.6248	-1.43818	0.904171	-1.5906	0.111699	0.522933
LIN52	18.099	-2.00952	1.26276	-1.59138	0.111524	0.522933
NRM	49.6247	2.07378	1.30357	1.59085	0.111644	0.522933
PTPLB	35.9053	-1.81688	1.14233	-1.59051	0.11172	0.522933
RPL6	893.243	1.30701	0.821399	1.5912	0.111564	0.522933
SCART1	55.1072	-1.67362	1.05279	-1.5897	0.111902	0.522933
SLC35F6	668.223	-1.41454	0.889822	-1.58969	0.111906	0.522933
ZNF830	33.1863	1.70163	1.06892	1.59192	0.111404	0.522933
HIVEP2	291.284	1.42456	0.897145	1.58788	0.112314	0.523912
SET	99.718	1.41486	0.890876	1.58816	0.112249	0.523912
ZMYM5	26.038	1.81809	1.14458	1.58843	0.112188	0.523912
GTPBP3	24.7607	1.9631	1.23697	1.58702	0.112508	0.524505
BTF3	290.425	1.50108	0.946605	1.58575	0.112797	0.52554
FBXO9	23.6337	1.77021	1.1174	1.58422	0.113144	0.525606
LPHN1	79.6028	-1.68371	1.06241	-1.58481	0.11301	0.525606
SMARCD2	28.0421	-2.259	1.42588	-1.58428	0.113129	0.525606
STIM2	15.333	-2.30181	1.45267	-1.58453	0.113072	0.525606
TRAF2	37.4874	-2.24213	1.41526	-1.58425	0.113136	0.525606
STEAP3	25.1518	-2.66237	1.6814	-1.58342	0.113326	0.52614
TMEM63B	45.9636	2.44942	1.54736	1.58297	0.113429	0.526311
ARHGAP1	94.5226	-1.70681	1.07853	-1.58253	0.113529	0.526464
ANKRD36B	43.4768	-1.58787	1.00357	-1.58222	0.113599	0.526482
RPLP0	2644.1	1.20898	0.764323	1.58177	0.113701	0.526645
RNF216P1	23.5619	-1.75401	1.10967	-1.58067	0.113954	0.527505
WNK4	27.9323	-1.87387	1.18574	-1.58034	0.11403	0.527547
EP300	347.369	-1.33457	0.844846	-1.57966	0.114185	0.527955
LPIN1	144.373	1.22625	0.776483	1.57924	0.114281	0.52809
MUC3A	107.265	-1.63885	1.03881	-1.57762	0.114653	0.528628
PDE12	91.3008	-1.53079	0.970029	-1.57809	0.114546	0.528628
VPS52	74.8558	1.75618	1.1127	1.5783	0.114496	0.528628
ZNF302	22.4142	-2.239	1.41928	-1.57756	0.114666	0.528628
FAF2	22.5087	1.80783	1.1468	1.57641	0.114931	0.529371
TSG101	29.222	1.87501	1.18964	1.57612	0.114999	0.529371
ZNF587	74.342	-1.54062	0.977559	-1.57599	0.115028	0.529371
MLX	39.0129	-1.58007	1.00279	-1.57567	0.115102	0.529404
FAT3	14.9904	-2.2595	1.436	-1.57347	0.11561	0.530604
HDAC10	108.93	-1.93414	1.22929	-1.57337	0.115632	0.530604
PNPLA7	18.5839	-2.78327	1.76862	-1.5737	0.115557	0.530604
RPIA	72.0654	-2.5144	1.59805	-1.57342	0.115622	0.530604
RELT	52.6773	-1.57259	0.999841	-1.57284	0.115756	0.530712
RUFY3	15.6405	2.02751	1.2892	1.57269	0.115791	0.530712
FAM174A	19.6762	-2.58468	1.64484	-1.57139	0.116091	0.530985
RNF13	22.4724	-2.06326	1.31274	-1.57172	0.116015	0.530985
STIP1	152.428	-1.47282	0.937341	-1.57127	0.116119	0.530985
STRN4	54.4646	1.64968	1.04964	1.57167	0.116028	0.530985
NOTCH1	677.83	-1.4068	0.89597	-1.57015	0.116381	0.531567
REPS1	28.0607	-2.08615	1.3284	-1.57042	0.116317	0.531567
EP400	137.698	-1.42866	0.910067	-1.56984	0.116452	0.531584
ATP6V1E1	34.2458	1.65612	1.05567	1.56879	0.116696	0.531856
BIN2	135.82	-1.37027	0.873956	-1.56789	0.116907	0.531856
GALNS	34.8363	-1.62442	1.03572	-1.5684	0.116787	0.531856
KLRK1	210.723	1.44546	0.92184	1.56801	0.116878	0.531856
NLGN3	19.0857	-2.44416	1.55763	-1.56915	0.116613	0.531856
SETD7	42.2933	-1.64959	1.05214	-1.56785	0.116917	0.531856
AKAP5	35.0473	-1.52576	0.973852	-1.56672	0.117179	0.531952
LDLRAD3	136.669	1.59258	1.01696	1.56603	0.117342	0.531952
NDE1	279.793	-1.44733	0.924096	-1.56621	0.117299	0.531952
SNRPA1	41.6376	1.45622	0.929143	1.56727	0.117052	0.531952
SQSTM1	267.379	1.2535	0.800389	1.56612	0.117321	0.531952
ZDHHC12	13.8626	-2.21103	1.4115	-1.56644	0.117246	0.531952
ADCY7	91.6727	-1.70883	1.09282	-1.56369	0.117891	0.533114
C15orf39	953.965	-1.29819	0.830214	-1.56368	0.117892	0.533114
FLJ12825	19.0978	-2.39319	1.53053	-1.56363	0.117904	0.533114
PNRC2	159.015	-1.33932	0.856778	-1.56321	0.118004	0.533114
PSME2	220.585	1.25575	0.803127	1.56358	0.117916	0.533114
SCAF11	97.2999	1.46697	0.93836	1.56333	0.117975	0.533114
BRI3BP	32.1972	-1.57228	1.00638	-1.56231	0.118215	0.533233
EPM2AIP1	28.3431	-1.75066	1.12062	-1.56223	0.118233	0.533233
SCAMP3	50.0365	1.63943	1.04923	1.56251	0.118168	0.533233
ZNF398	38.547	-2.34649	1.50255	-1.56167	0.118367	0.533529
MRTO4	18.5137	2.11178	1.35274	1.56111	0.118497	0.533813
C7orf50	72.3255	1.73581	1.11214	1.56079	0.118574	0.533855
ACRC	19.5897	2.18657	1.40189	1.55973	0.118824	0.534368
FAM127A	95.7506	-1.30821	0.838653	-1.5599	0.118784	0.534368
CD200R1	46.1255	1.98487	1.27449	1.55739	0.119378	0.535534
MMP11	25.6741	-2.18063	1.40076	-1.55675	0.11953	0.535534
RUNX2	338.553	-1.42879	0.917305	-1.5576	0.119329	0.535534
SNX9	19.7802	1.90453	1.2235	1.55663	0.119558	0.535534
TBC1D1	75.7073	-1.34589	0.863729	-1.55823	0.11918	0.535534
TGOLN2	292.575	1.47367	0.946502	1.55696	0.119479	0.535534
TMED1	44.2825	1.87562	1.2046	1.55705	0.119459	0.535534
CYP2D7P	34.7894	2.02945	1.304	1.55633	0.11963	0.535552
LPAR1	21.4333	2.20087	1.41505	1.55533	0.119868	0.536276
RBM48	14.1156	2.20126	1.41553	1.55508	0.119928	0.536276
BAG1	42.0136	1.64178	1.05616	1.55448	0.12007	0.536606
LEPREL4	49.3154	-1.534	0.987164	-1.55394	0.120198	0.536875
FAIM	20.8363	-2.37056	1.52596	-1.55349	0.120307	0.537006
GNLY	2033.36	1.30706	0.841809	1.55268	0.1205	0.537006
MYC	20.0064	2.34571	1.51061	1.55282	0.120465	0.537006
NOP9	30.3091	-1.92989	1.24259	-1.55311	0.120396	0.537006
DLST	90.6725	-1.46137	0.941375	-1.55238	0.120571	0.537021
APOA1BP	67.9946	1.39721	0.901461	1.54994	0.121156	0.53721
ARHGAP15	323.595	1.40355	0.904968	1.55094	0.120917	0.53721
ASCC1	15.4636	-1.97089	1.2711	-1.55054	0.121012	0.53721
ATRAID	40.578	1.8074	1.16591	1.5502	0.121094	0.53721
CROCCP2	31.9655	-1.86854	1.20455	-1.55124	0.120845	0.53721
HSF1	127.557	-1.29094	0.832903	-1.54993	0.121158	0.53721
UBE2L6	91.5903	1.27118	0.82008	1.55007	0.121126	0.53721
YTHDF2	66.8427	1.40679	0.907584	1.55004	0.121131	0.53721
PRSS27	27.2118	-2.0774	1.34065	-1.54955	0.121251	0.537317
ABCF2	27.9569	1.78296	1.15408	1.54492	0.122366	0.537688
ADAM19	257.947	-1.76181	1.14244	-1.54215	0.123038	0.537688
BZRAP1	124.523	-1.60683	1.04067	-1.54404	0.122579	0.537688
CABIN1	426.135	-1.50997	0.975778	-1.54745	0.121754	0.537688
CYP4F35P	14.4888	-2.01363	1.30432	-1.54382	0.122632	0.537688
DDX6	329.394	1.36356	0.883351	1.54362	0.122681	0.537688
FLT3LG	48.071	-1.46472	0.948959	-1.54351	0.122708	0.537688
GAB3	91.5594	-1.74684	1.13026	-1.54551	0.122222	0.537688
GATSL3	39.4328	-2.57573	1.66748	-1.54468	0.122424	0.537688
GFOD2	60.3706	1.30764	0.845647	1.54632	0.122028	0.537688
INMT	28.6111	-1.7648	1.14061	-1.54724	0.121805	0.537688
ISOC2	21.8257	-2.13562	1.38399	-1.54309	0.122808	0.537688
LIMD2	32.3771	-1.73364	1.12073	-1.54688	0.121891	0.537688
MOBP	17.1833	-2.27122	1.46814	-1.54701	0.121862	0.537688
MTF1	35.7863	1.744	1.12882	1.54498	0.122352	0.537688
PAK1	54.0893	1.83827	1.18721	1.54839	0.121528	0.537688
PDCD6	41.8696	-1.70271	1.10296	-1.54376	0.122646	0.537688
PDE8A	18.1351	1.66265	1.07807	1.54224	0.123014	0.537688
PPCS	40.0409	1.73243	1.12309	1.54256	0.122939	0.537688
RABIF	40.5196	-1.686	1.09111	-1.54521	0.122296	0.537688
SIRT7	40.0828	1.73452	1.1244	1.54262	0.122923	0.537688
SLC4A8	33.0356	-1.70315	1.09966	-1.54879	0.121432	0.537688
TNPO1	24.5022	1.8806	1.21586	1.54673	0.121929	0.537688
TTC24	14.2316	2.46026	1.59252	1.54488	0.122375	0.537688
TUBB4B	725.723	1.37398	0.889897	1.54397	0.122594	0.537688
IL32	488.673	-1.41274	0.916344	-1.54171	0.123144	0.537851
LZTR1	58.3336	-1.8576	1.20534	-1.54114	0.123282	0.538158
AXL	15.6409	-2.14583	1.39317	-1.54025	0.1235	0.53881
PHRF1	78.9931	-1.52402	0.98979	-1.53974	0.123623	0.539047
HIVEP1	77.9336	1.55016	1.00766	1.53838	0.123956	0.539633
RAB11FIP4	86.5823	-1.59354	1.03587	-1.53835	0.123962	0.539633
RNF113A	38.403	1.71257	1.11286	1.53889	0.123831	0.539633
TRPT1	152.446	1.35066	0.878639	1.53722	0.124241	0.539975
WDR90	54.1158	-1.61097	1.04783	-1.53743	0.124189	0.539975
ZNF212	14.4273	2.38016	1.54838	1.53719	0.124246	0.539975
USP22	125.349	-1.49328	0.971823	-1.53657	0.124398	0.540336
GSDMB	26.7685	-1.57917	1.02831	-1.53569	0.124614	0.540979
EVI2B	68.5777	1.31072	0.853711	1.53532	0.124704	0.541072
NT5C3B	17.1047	-2.12277	1.38369	-1.53414	0.124996	0.541742
SH3GLB2	19.8273	-2.21981	1.44691	-1.53417	0.124988	0.541742
RXRA	72.9034	-1.9625	1.27974	-1.53352	0.125149	0.542106
YPEL1	27.8105	1.85716	1.21128	1.53322	0.125222	0.542127
CNOT7	38.6195	1.62453	1.06014	1.53237	0.125431	0.542137
KIAA0040	43.0994	-1.56817	1.02325	-1.53253	0.125391	0.542137
ZNF75D	13.7755	-2.31514	1.51061	-1.53259	0.125377	0.542137
MTND2P28	295.575	1.25773	0.821014	1.53192	0.125542	0.542319
CYHR1	42.8475	1.54981	1.01218	1.53116	0.12573	0.542507
HIST1H3H	63.4984	1.42683	0.931966	1.53099	0.125771	0.542507
OSBPL8	90.1913	1.36496	0.891603	1.53091	0.125792	0.542507
ATIC	33.9681	-1.93224	1.26349	-1.52929	0.126192	0.543341
MYH9	1116.01	-1.30798	0.85517	-1.5295	0.12614	0.543341
SMG8	17.6301	-6.43591	4.20798	-1.52945	0.126153	0.543341
FNBP4	246.471	1.2063	0.789027	1.52884	0.126303	0.54346
KIZ	45.5148	1.43663	0.93982	1.52863	0.126357	0.54346
ATG4B	112.996	-1.60893	1.05301	-1.52794	0.126527	0.543627
FAM122C	46.032	-1.572	1.02904	-1.52764	0.126603	0.543627
RPS11	755.982	1.36556	0.893855	1.52772	0.126582	0.543627
FAM118A	31.7529	-1.70697	1.11761	-1.52734	0.126677	0.543649
EFHC1	36.4758	-1.72652	1.13101	-1.52653	0.126878	0.54392
ZNF79	31.8848	1.67993	1.1004	1.52664	0.12685	0.54392
STK17A	138.258	-1.45082	0.950628	-1.52617	0.126968	0.544011
KCNB1	14.7883	-2.4893	1.63217	-1.52515	0.127222	0.544395
NAGK	83.7784	1.3502	0.885123	1.52544	0.12715	0.544395
NDUFB2	72.8046	-1.4432	0.946375	-1.52498	0.127265	0.544395
HERC2P3	53.8331	-1.96719	1.29051	-1.52435	0.127422	0.544772
ARPC1B	225.054	1.3989	0.918093	1.52371	0.127582	0.544865
ZNF230	28.9895	-1.68432	1.1053	-1.52386	0.127544	0.544865
MAGED4	25.8042	2.43496	1.59867	1.52312	0.12773	0.545201
ACSL6	29.8354	-1.63507	1.07534	-1.52052	0.12838	0.545435
CD3EAP	28.8531	-1.63867	1.07715	-1.5213	0.128185	0.545435
MADD	413.712	-1.65753	1.08986	-1.52087	0.128291	0.545435
NPAT	57.6396	1.54485	1.01536	1.52149	0.128137	0.545435
PCDH11X	23.7602	-1.77163	1.16544	-1.52014	0.128476	0.545435
PLCH1	15.7281	2.22094	1.45939	1.52183	0.128052	0.545435
POLR2K	30.6446	1.88678	1.24066	1.52079	0.128314	0.545435
PSMD13	42.924	1.61612	1.06297	1.52038	0.128415	0.545435
RPS20	685.25	1.35282	0.888488	1.52261	0.127856	0.545435
ZBTB8B	81.149	-1.47941	0.972625	-1.52105	0.128248	0.545435
KANK2	36.7394	-1.50368	0.990419	-1.51823	0.128957	0.546639
NBPF10	111.645	1.58599	1.04485	1.51791	0.129037	0.546639
TGIF1	30.2407	1.62565	1.07096	1.51795	0.129028	0.546639
TRIM66	24.4989	-1.83221	1.20651	-1.5186	0.128862	0.546639
RAMP1	73.9707	2.24113	1.47715	1.5172	0.129216	0.546812
VPS8	19.2067	-2.29587	1.51312	-1.51731	0.129188	0.546812
CMTM7	24.2965	1.95561	1.28998	1.51599	0.129521	0.547807
ABCB5	16.0575	1.80778	1.19281	1.51556	0.129629	0.547959
SV2B	15.0433	-2.50928	1.65596	-1.5153	0.129696	0.547959
JMJD8	26.4735	-2.27896	1.50438	-1.51489	0.129801	0.54811
ZNF652	36.0218	-1.69627	1.12047	-1.51388	0.130055	0.548891
ATP5C1	63.6375	1.51246	1.00106	1.51086	0.130825	0.5492
DARS	89.3874	1.53848	1.01769	1.51173	0.130602	0.5492
ELMO2	78.8739	1.83281	1.21202	1.51219	0.130485	0.5492
ERCC6	14.3987	-1.94129	1.28333	-1.51269	0.130357	0.5492
GPR161	28.7936	-1.9324	1.27739	-1.51278	0.130335	0.5492
HNRNPA1P48	27.7312	1.71843	1.13727	1.51101	0.130785	0.5492
HNRNPR	62.0449	1.64359	1.08734	1.51157	0.130644	0.5492
SCN2B	51.4251	-1.53158	1.01305	-1.51184	0.130573	0.5492
SLC25A3	278.231	1.2997	0.85905	1.51296	0.130291	0.5492
WASH6P	117.014	-1.41143	0.933951	-1.51125	0.130726	0.5492
RAB3B	28.7295	-1.84468	1.22122	-1.51053	0.130909	0.549228
TMBIM4	26.2071	1.5915	1.05377	1.51028	0.130971	0.549228
KMT2D	521.699	-1.36402	0.903507	-1.5097	0.13112	0.549561
ULK2	41.0615	-1.71807	1.13859	-1.50894	0.131314	0.55008
LIMD1	50.7391	-1.62834	1.0796	-1.50828	0.131482	0.550493
FAM220A	20.2368	2.51461	1.66832	1.50728	0.13174	0.550988
SARNP	49.1307	1.74183	1.15546	1.50748	0.131689	0.550988
ZDHHC14	16.55	-1.81235	1.20313	-1.50637	0.131972	0.551668
FAM127B	82.92	-1.59192	1.057	-1.50606	0.13205	0.551702
CEP164	57.7673	-1.50496	0.999858	-1.50517	0.132281	0.552026
CHD4	256.55	1.1873	0.78871	1.50537	0.132229	0.552026
MEG3	36.334	-1.75048	1.16315	-1.50495	0.132338	0.552026
FAM195A	33.9479	1.56472	1.04038	1.50399	0.132584	0.552759
ARL14EP	24.2536	1.8636	1.24013	1.50275	0.132904	0.553059
CNOT2	74.164	1.45436	0.967859	1.50266	0.132927	0.553059
ILF3	722.474	1.15987	0.771796	1.50281	0.132887	0.553059
RASA4	21.7937	-1.90407	1.2674	-1.50235	0.133006	0.553059
USF2	36.1276	-1.56998	1.04498	-1.50241	0.132992	0.553059
PLAC8	60.1302	1.4228	0.947235	1.50205	0.133084	0.553089
EEF1A1P6	15.0872	2.15279	1.43351	1.50176	0.133159	0.553113
COQ4	130.196	-1.25637	0.837107	-1.50085	0.133396	0.553802
GAPDH	2571.51	1.23044	0.82061	1.49942	0.133765	0.554752
RDH5	19.9539	-1.94724	1.29845	-1.49966	0.133702	0.554752
DPP8	49.4858	-1.7024	1.13595	-1.49866	0.133962	0.555276
DERL1	34.0329	1.47909	0.987238	1.49821	0.134078	0.555467
ASTN1	16.8265	2.46647	1.64796	1.49668	0.134477	0.556012
SERF2	435.4	-1.30223	0.870114	-1.49662	0.134492	0.556012
SNHG22	19.3221	-1.84055	1.22945	-1.49706	0.134378	0.556012
SPIB	44.7103	-1.61971	1.08183	-1.49719	0.134344	0.556012
SEPT7P2	40.8311	1.42457	0.95225	1.496	0.134653	0.556386
MVD	42.5727	1.61534	1.08057	1.49489	0.134943	0.557249
RUFY1	20.3118	-1.6855	1.12768	-1.49466	0.135003	0.557249
DNAJC3	36.2212	1.6882	1.1299	1.49412	0.135145	0.557543
C1orf95	18.113	-2.51084	1.68244	-1.49238	0.135601	0.557965
RASGRP2	64.3275	-1.54042	1.03198	-1.49268	0.135522	0.557965
SFXN3	43.1023	-1.51447	1.01416	-1.49332	0.135353	0.557965
SLC25A36	95.9434	1.47974	0.991054	1.4931	0.135411	0.557965
ZBTB4	34.482	-2.06427	1.38319	-1.49239	0.135596	0.557965
NHLRC3	21.2992	1.61818	1.0848	1.49168	0.135784	0.558138
SUPT6H	95.9336	-1.57252	1.05408	-1.49184	0.135742	0.558138
HRK	15.3755	-1.9379	1.30025	-1.4904	0.136118	0.559218
C10orf82	25.0658	-1.65664	1.11214	-1.4896	0.136329	0.559507
CROCCP3	27.5247	-1.72244	1.15631	-1.4896	0.13633	0.559507
KRTAP16-1	39.8328	-2.12498	1.42763	-1.48847	0.136628	0.560047
NAF1	18.9874	1.83583	1.23352	1.48829	0.136675	0.560047
SFPQ	131.541	1.25514	0.843268	1.48843	0.136638	0.560047
ATP1B4	18.9849	1.81708	1.22158	1.48748	0.136888	0.560049
MPDU1	90.5324	-1.34639	0.905084	-1.48759	0.13686	0.560049
TPH1	17.6742	-1.91997	1.29061	-1.48764	0.136845	0.560049
NISCH	139.941	-1.44249	0.96998	-1.48713	0.13698	0.560133
PRDM11	57.4005	-1.59536	1.0741	-1.48531	0.137463	0.561808
SDCBP	35.7619	1.52002	1.02356	1.48503	0.137535	0.561808
WBP4	27.2232	-2.32923	1.56874	-1.48478	0.137603	0.561808
KCNA7	18.3335	-1.84794	1.24534	-1.48389	0.137839	0.561869
MAP3K11	50.411	-1.40599	0.947576	-1.48378	0.137868	0.561869
NUDT16L1	29.284	2.10749	1.42048	1.48365	0.137903	0.561869
XPO6	53.3858	-1.41917	0.95629	-1.48404	0.1378	0.561869
HDGFRP2	20.793	-1.68059	1.13319	-1.48305	0.13806	0.56212
TRIM14	98.4295	-1.5492	1.04473	-1.48288	0.138107	0.56212
BET1L	79.7506	-1.93278	1.30428	-1.48187	0.138374	0.562681
HNRNPA2B1	366.043	-1.33137	0.898467	-1.48182	0.138387	0.562681
KLRC1	38.2535	1.62774	1.09895	1.48119	0.138557	0.56308
ZNF813	15.1089	-1.92771	1.30229	-1.48025	0.138805	0.563798
GATAD2B	86.4108	-1.61951	1.09451	-1.47966	0.138964	0.563863
PEA15	35.0512	1.67019	1.12857	1.47992	0.138895	0.563863
TBC1D13	30.5737	-2.35783	1.59398	-1.47921	0.139085	0.564063
CASC3	81.4411	1.59111	1.07773	1.47635	0.13985	0.565786
CDK5RAP1	17.191	1.55853	1.05576	1.47622	0.139884	0.565786
DCPS	34.9491	-2.4687	1.67272	-1.47586	0.139981	0.565786
GLTSCR1L	97.6742	-1.59893	1.08236	-1.47726	0.139606	0.565786
NELFE	52.9808	1.84352	1.24921	1.47575	0.140012	0.565786
RNASEH2B	29.2413	-1.68499	1.14144	-1.47619	0.139892	0.565786
RPL15	1577.02	1.2422	0.841332	1.47647	0.139818	0.565786
RPL5	1902.34	1.19495	0.810246	1.4748	0.140265	0.566229
TPD52	39.2366	-1.75885	1.19258	-1.47483	0.140258	0.566229
CD72	49.5797	2.02589	1.37473	1.47366	0.140572	0.56638
IVNS1ABP	147.122	1.51738	1.02971	1.47359	0.140592	0.56638
PCMTD1	18.8696	1.86582	1.26583	1.47399	0.140485	0.56638
SNHG8	94.5806	1.45252	0.986049	1.47307	0.140733	0.56638
SSNA1	26.6595	1.6044	1.08841	1.47408	0.140461	0.56638
ZNF707	15.1816	-2.33723	1.58652	-1.47318	0.140701	0.56638
BRF1	169.927	-1.14221	0.776659	-1.47067	0.141381	0.566385
C2CD3	183.58	-1.25848	0.854911	-1.47206	0.141004	0.566385
PLK3	172.449	-1.37975	0.938062	-1.47085	0.141332	0.566385
PWAR5	13.7616	2.48866	1.69105	1.47166	0.141112	0.566385
RRP1	26.6653	1.53084	1.04091	1.47067	0.14138	0.566385
SIAH1	24.7334	-1.55144	1.05416	-1.47172	0.141096	0.566385
SNHG15	108.875	1.35544	0.920794	1.47204	0.141011	0.566385
TCL1A	96.609	-2.47412	1.68076	-1.47202	0.141016	0.566385
USP16	72.1105	1.45955	0.992306	1.47087	0.141326	0.566385
SGSM3	122.085	-1.48454	1.01028	-1.46943	0.141716	0.567438
CSPG4P12	47.8362	-1.44723	0.986128	-1.46759	0.142217	0.567469
EPB41L4A	43.4025	1.5838	1.07831	1.46878	0.141892	0.567469
GGT7	18.7989	2.43092	1.65572	1.4682	0.142051	0.567469
HARS	74.8033	-1.38364	0.941887	-1.46901	0.141831	0.567469
IRF2BP2	239.163	-1.39655	0.95179	-1.46728	0.142299	0.567469
NUMA1	207.017	-1.24772	0.849612	-1.46857	0.141948	0.567469
PHYKPL	147.201	-1.60557	1.09418	-1.46738	0.142273	0.567469
YWHAB	309.38	1.18313	0.806309	1.46734	0.142285	0.567469
TRIM65	14.4084	-2.42575	1.6547	-1.46598	0.142654	0.568599
GREB1	27.9076	-1.6199	1.1058	-1.46491	0.142944	0.569467
C5AR2	91.851	-1.40518	0.959936	-1.46382	0.143243	0.569506
EBP	33.441	1.70193	1.16234	1.46423	0.143132	0.569506
HNRNPAB	28.8858	-1.60753	1.09759	-1.4646	0.143031	0.569506
PDP2	24.8935	-1.56046	1.06588	-1.46401	0.143192	0.569506
STMN1	32.7545	1.38562	0.947262	1.46276	0.143533	0.570372
ANKRD13A	28.192	1.63296	1.11684	1.46212	0.143707	0.570777
ARF6	43.9018	1.3024	0.89167	1.46063	0.144117	0.571434
BTBD2	44.0681	-1.82176	1.24822	-1.45949	0.14443	0.571434
ENAH	19.4515	-1.7342	1.18783	-1.45998	0.144296	0.571434
FKBP4	31.2663	1.6016	1.09823	1.45834	0.144746	0.571434
GYG1	42.3195	1.91872	1.31421	1.45997	0.144297	0.571434
KDM5C	458.146	-1.17114	0.80294	-1.45856	0.144686	0.571434
MUC12	59.9292	1.64029	1.1246	1.45856	0.144687	0.571434
NCOA2	66.6403	1.33506	0.9147	1.45956	0.144411	0.571434
PSME4	37.8433	1.49909	1.02811	1.4581	0.144812	0.571434
RBM25	248.376	1.30756	0.895474	1.46018	0.144239	0.571434
SLC24A4	24.4409	-1.68727	1.15656	-1.45887	0.144601	0.571434
[truncated: 7,817 more rows]

## Sheet: ILC3 NKp44+
ILC3 NKp44+, HIV+ vs HIV–
gene	baseMean	log2FoldChange	lfcSE	stat	pvalue	padj
SLC7A5P1	271.501	-5.6022	0.921403	-6.08008	1.20125e-09	4.54683e-06
SLC7A5P2	290.709	-5.88081	0.975354	-6.02941	1.64561e-09	4.54683e-06
TUBB2A	39.9818	8.32085	1.36726	6.08579	1.15915e-09	4.54683e-06
MUC4	124.029	-9.17947	1.77977	-5.15766	2.50051e-07	0.000518169
FAM161B	32.6424	5.90437	1.17711	5.01599	5.27601e-07	0.000728881
MAST2	113.864	-9.05463	1.79795	-5.03608	4.75169e-07	0.000728881
BSCL2	64.7604	4.00846	0.828265	4.83959	1.30109e-06	0.0011983
C20orf96	16.3161	7.75003	1.59641	4.85465	1.20603e-06	0.0011983
HERPUD2	129.824	-5.2375	1.07838	-4.8568	1.193e-06	0.0011983
ABCB8	60.5012	-8.14169	1.72277	-4.72592	2.29076e-06	0.00189881
CCDC86	69.8993	4.96854	1.08281	4.58855	4.4633e-06	0.00318054
MACC1	239.213	-3.96754	0.865887	-4.58205	4.60447e-06	0.00318054
SRGN	372.6	4.13035	0.921884	4.48034	7.45255e-06	0.00475186
ZNF597	21.5025	6.23652	1.40672	4.43337	9.27728e-06	0.00549282
MICALL1	50.969	-7.88984	1.78761	-4.41362	1.01657e-05	0.00561754
THOP1	40.5223	-7.56137	1.72445	-4.3848	1.16092e-05	0.00566049
ZFYVE26	157.736	3.55544	0.809038	4.39465	1.10952e-05	0.00566049
ZBED4	93.1063	-4.99625	1.14743	-4.3543	1.33492e-05	0.00614731
FOS	9127.85	3.20272	0.74125	4.3207	1.55537e-05	0.00678552
ABT1	32.3264	4.21738	0.989621	4.26162	2.02955e-05	0.0073143
MRFAP1	53.7069	3.89218	0.909712	4.27847	1.88179e-05	0.0073143
PTK7	74.7	-4.62949	1.08412	-4.27027	1.95233e-05	0.0073143
SERPINA1	269.141	3.53084	0.82782	4.26523	1.997e-05	0.0073143
ANXA1	178.594	4.22985	1.0135	4.17352	2.99926e-05	0.0102466
SBNO2	69.6378	-5.97059	1.43293	-4.1667	3.09044e-05	0.0102466
REXO1	58.1664	-5.00728	1.20649	-4.1503	3.32038e-05	0.0105856
LZTR1	63.6899	-5.76092	1.39375	-4.1334	3.57443e-05	0.0109735
DISP2	26.9483	4.09564	0.999401	4.09809	4.16565e-05	0.0121937
RPL3P6	31.6964	-7.21611	1.76322	-4.09257	4.26611e-05	0.0121937
ID1	38.6391	4.66219	1.14996	4.0542	5.03052e-05	0.0138993
SLCO2A1	112.338	-3.25432	0.807768	-4.02878	5.60667e-05	0.0149915
KCND1	34.4475	-7.33456	1.82806	-4.01221	6.01525e-05	0.0155814
C22orf46	39.3321	-7.51924	1.88444	-3.99018	6.60243e-05	0.0165841
AMPD3	38.4116	-7.48421	1.88876	-3.96249	7.41706e-05	0.0170778
C10orf53	58.338	-6.61676	1.66595	-3.97175	7.13451e-05	0.0170778
MLLT6	144.289	-3.6361	0.9165	-3.96738	7.26684e-05	0.0170778
MICAL2	53.5651	-4.9456	1.25462	-3.94193	8.08296e-05	0.0180328
ZNF852	29.2446	-7.09594	1.80259	-3.93653	8.26692e-05	0.0180328
DYSF	48.4959	-5.29198	1.35358	-3.90961	9.24457e-05	0.0196483
MKRN3	47.4582	-7.79235	1.99755	-3.90095	9.58174e-05	0.0198558
SPSB3	98.0895	3.2274	0.8289	3.8936	9.87692e-05	0.0199682
VPS13D	87.38	-4.22127	1.08588	-3.8874	0.000101322	0.0199966
GPR56	35.7521	4.58805	1.18753	3.86354	0.000111757	0.0215432
SCGB2B3P	133.233	-3.39325	0.879691	-3.85732	0.000114635	0.0215956
CNOT8	67.2247	3.9128	1.01729	3.84629	0.000119922	0.0220896
CRTAP	236.205	3.20378	0.835433	3.83488	0.000125627	0.0221558
SLFN11	38.8204	-7.50087	1.95354	-3.83964	0.000123216	0.0221558
CMIP	44.9712	-5.33024	1.39254	-3.82772	0.000129335	0.0223346
ADCK1	35.8343	-7.38084	1.93877	-3.80697	0.000140681	0.0227837
NPRL3	62.553	-4.07101	1.06804	-3.81166	0.000138039	0.0227837
PPP2R3B	56.5272	-4.63517	1.21792	-3.80581	0.000141342	0.0227837
YARS2	18.286	4.38168	1.15215	3.80304	0.000142931	0.0227837
PSMD3	47.4208	-4.31307	1.13624	-3.79592	0.000147097	0.0230054
TIMM10B	122.491	4.01976	1.06201	3.78505	0.000153676	0.0235893
R3HCC1	22.3321	4.21353	1.11588	3.77596	0.000159395	0.0240222
ANP32A	42.5786	-5.25818	1.41766	-3.70905	0.000208035	0.0295823
DNM1P47	188.713	-4.23669	1.14452	-3.70173	0.000214132	0.0295823
FHL1	82.899	3.82098	1.02848	3.71517	0.000203069	0.0295823
HMBS	69.7238	-6.00074	1.62052	-3.70297	0.000213091	0.0295823
SEP15	95.6261	3.40665	0.919839	3.70353	0.000212622	0.0295823
DHX35	51.8369	4.59362	1.24525	3.68893	0.000225202	0.0296301
PLXNB1	20.4334	-6.57263	1.78142	-3.68954	0.000224657	0.0296301
UBB	1933.85	2.66335	0.720676	3.69563	0.000219344	0.0296301
FAM27C	21.8624	-6.67177	1.81121	-3.68359	0.00022997	0.0297847
MUC5B	59.1538	-5.55658	1.51361	-3.67107	0.000241537	0.0308016
TTC13	50.1519	-6.38627	1.74226	-3.6655	0.000246854	0.0310026
VPS8	19.5075	-6.5171	1.79236	-3.63605	0.00027685	0.0342509
DPP6	58.7746	-5.54283	1.52709	-3.62968	0.000283776	0.0345914
LCMT2	45.0451	-6.2939	1.73691	-3.62362	0.000290511	0.0348992
FAM71A	26.8657	-6.9734	1.92705	-3.6187	0.000296084	0.0350606
HIST1H2AC	21.6112	4.20667	1.16399	3.61402	0.000301485	0.0351973
KIAA0753	54.6038	-6.58098	1.82421	-3.60757	0.000309073	0.0355821
TBL3	80.0706	3.2441	0.901244	3.59958	0.000318731	0.0361912
ADARB2	26.3217	-6.94066	1.93396	-3.58884	0.000332154	0.0367826
GABRE	22.0835	-6.6871	1.86715	-3.58145	0.000341689	0.0367826
MFAP3	45.6838	3.9943	1.11492	3.58259	0.000340202	0.0367826
SH3BP2	199.145	-3.07421	0.858022	-3.5829	0.000339795	0.0367826
FAM27E3	47.5004	-4.05394	1.13316	-3.57756	0.00034682	0.0368563
D2HGDH	18.8751	-6.45669	1.81651	-3.55444	0.000378785	0.038725
DPCR1	36.396	-5.02647	1.4154	-3.55128	0.000383368	0.038725
HDAC7	132.48	-3.17906	0.896179	-3.54735	0.000389127	0.038725
HID1	45.0096	-5.3429	1.50238	-3.5563	0.000376116	0.038725
IL17RE	63.1474	-3.83746	1.08342	-3.542	0.000397108	0.038725
RAN	174.995	2.76444	0.779894	3.54464	0.000393153	0.038725
ULK3	32.9437	-7.26255	2.04123	-3.55794	0.000373781	0.038725
RAB30	43.5461	3.36952	0.958047	3.51707	0.00043634	0.042056
ANGEL1	115.886	3.39258	0.969751	3.4984	0.000468059	0.0435926
CD55	369.985	3.40974	0.974397	3.49933	0.000466428	0.0435926
MAT2A	189.941	3.36621	0.962183	3.49852	0.000467855	0.0435926
DCPS	36.0249	-4.43181	1.26807	-3.49492	0.000474201	0.0436739
SRRM4	106.352	-3.32127	0.951327	-3.49119	0.000480868	0.0438012
B4GALNT1	41.605	-6.11951	1.76014	-3.47671	0.000507611	0.044606
DNASE1	57.905	-3.56836	1.02458	-3.48276	0.000496276	0.044606
LATS1	74.0815	3.2196	0.926556	3.4748	0.000511228	0.044606
SRSF7	182.43	3.09957	0.890818	3.47947	0.000502412	0.044606
GUCD1	127.237	-3.67901	1.06075	-3.46831	0.000523746	0.044756
TTI2	13.5601	4.43978	1.27927	3.47057	0.000519362	0.044756
ATP2A2	38.2723	-3.99821	1.15852	-3.45115	0.000558198	0.0462691
C19orf35	42.9156	-5.09422	1.47607	-3.4512	0.000558098	0.0462691
HERPUD1	118.386	2.65342	0.768712	3.45177	0.000556919	0.0462691
CXorf21	22.3311	3.77551	1.09586	3.44523	0.000570566	0.046464
TARS	78.5824	3.05101	0.885719	3.44467	0.000571761	0.046464
MAPKAPK2	64.6929	-3.34178	0.971169	-3.44099	0.000579585	0.0466425
LMTK2	24.6199	-6.84447	1.99117	-3.4374	0.000587321	0.0468106
ABHD4	101.269	3.21882	0.939589	3.42578	0.000613039	0.0473141
B2M	1017.09	2.70686	0.793349	3.41195	0.000645011	0.0473141
CSPG4	21.2144	-6.62712	1.938	-3.41957	0.000627192	0.0473141
CXCR3	23.0182	-6.75746	1.97917	-3.4143	0.000639469	0.0473141
FLNB	85.1043	-5.45001	1.5932	-3.42081	0.000624356	0.0473141
HSD17B8	19.9742	-6.54327	1.90892	-3.42774	0.000608633	0.0473141
IL17RA	67.2246	-2.94686	0.862906	-3.41504	0.000637733	0.0473141
RORC	375.652	2.83212	0.825569	3.4305	0.000602461	0.0473141
ZNRF1	57.1843	-5.0499	1.47953	-3.41317	0.000642117	0.0473141
APITD1	19.296	-6.49641	1.91522	-3.392	0.000693853	0.0473898
CYP4F35P	18.779	-6.44886	1.90156	-3.39135	0.000695484	0.0473898
MUC17	68.4225	-5.13934	1.51481	-3.39273	0.000692005	0.0473898
MUC5AC	24.0857	-6.81329	2.00402	-3.39981	0.00067432	0.0473898
PLXNA4	153.55	-4.38035	1.28666	-3.40445	0.000662981	0.0473898
PPT1	68.0838	3.47735	1.02574	3.3901	0.000698663	0.0473898
PSMC5	135.652	2.98082	0.877515	3.39689	0.000681565	0.0473898
TERT	25.592	-6.9054	2.03212	-3.39812	0.000678504	0.0473898
TMEM72	26.3995	-6.94625	2.04984	-3.38869	0.000702283	0.0473898
WWOX	57.0819	-3.77634	1.11452	-3.38832	0.000703214	0.0473898
POMT1	38.1937	-4.38283	1.29528	-3.38369	0.000715191	0.0474257
SNTB1	19.9707	-6.5344	1.93012	-3.38548	0.000710532	0.0474257
AHSA1	79.7381	2.72341	0.806545	3.37664	0.00073378	0.0482723
CEP164	49.9956	-4.13784	1.22826	-3.36886	0.000754787	0.0490201
SLC25A6	473.877	2.57739	0.765243	3.36807	0.000756976	0.0490201
SDR42E1	16.4871	-6.26096	1.86311	-3.36049	0.000778056	0.0499946
DUSP6	670.984	2.9186	0.869346	3.35724	0.000787243	0.0501958
KCNH4	19.655	-6.50894	1.94004	-3.35506	0.000793486	0.0502077
HERC2P2	18.884	-6.46221	1.92863	-3.35067	0.000806151	0.0504676
PLIN4	96.7561	4.70362	1.40518	3.34736	0.000815859	0.0504676
TRPV6	20.647	-6.58713	1.96695	-3.34891	0.000811303	0.0504676
ADRB2	31.279	-5.70075	1.71129	-3.33126	0.000864527	0.0511862
AMD1	29.2479	3.05048	0.915477	3.33211	0.000861889	0.0511862
CREB1	24.9525	3.47333	1.03953	3.34126	0.000834002	0.0511862
EEF1G	1097.88	2.39176	0.7173	3.33439	0.000854856	0.0511862
SERINC1	360.559	3.03405	0.910712	3.33152	0.000863743	0.0511862
SHPK	33.2225	-4.8083	1.44164	-3.33529	0.000852104	0.0511862
SH3BP4	15.856	-6.20963	1.86588	-3.32799	0.00087476	0.0514247
ZNF516	21.1949	-6.62983	1.99522	-3.32285	0.000891017	0.0520116
PTPN18	100.347	-2.85855	0.860867	-3.32055	0.000898392	0.0520753
FLG	171.254	-3.15681	0.951277	-3.3185	0.000905034	0.052096
SLC2A3	2438.26	-2.63419	0.796853	-3.30574	0.000947261	0.0537798
SRCIN1	46.0188	-6.33055	1.91458	-3.3065	0.000944681	0.0537798
FANCM	26.567	-5.52219	1.67485	-3.29713	0.000976784	0.0547065
LANCL2	25.5354	4.11722	1.24824	3.29842	0.000972293	0.0547065
FAM182A	50.2147	-6.45581	1.96574	-3.28417	0.00102285	0.0569019
FLJ36000	45.4029	-3.7331	1.13989	-3.27495	0.00105679	0.0576437
RAB8B	110.608	3.2865	1.00352	3.27496	0.00105678	0.0576437
TAF7	64.6544	2.79176	0.852477	3.27489	0.00105704	0.0576437
SLX4	51.6387	-3.66447	1.12279	-3.26372	0.0010996	0.0595727
CACFD1	47.3929	-4.17754	1.28206	-3.25846	0.00112018	0.0602158
CD200R1	61.2086	3.00747	0.923907	3.25516	0.00113327	0.0602158
TNFSF9	21.1444	-6.62409	2.03435	-3.25612	0.00112947	0.0602158
ARHGAP44	40.6477	-6.14909	1.8945	-3.24577	0.00117135	0.060814
ERCC2	21.9431	-6.67437	2.05672	-3.24515	0.00117387	0.060814
PARD6A	21.2554	4.38622	1.35085	3.247	0.00116628	0.060814
PIP5K1A	112.316	2.73202	0.841695	3.24585	0.00117099	0.060814
ADRA2B	15.3502	-6.1639	1.90382	-3.23765	0.00120519	0.0609136
ALDH9A1	17.5327	3.45402	1.06604	3.24005	0.00119507	0.0609136
CTNND1	89.0884	3.19493	0.985353	3.24242	0.00118518	0.0609136
FLJ12825	20.9408	-6.61134	2.04123	-3.23891	0.00119989	0.0609136
SNX33	32.2571	-5.8042	1.79446	-3.23451	0.00121851	0.0612136
SYNGR3	42.8947	3.25603	1.00737	3.2322	0.0012284	0.0613387
ZNF497	21.3486	-6.63566	2.05488	-3.22922	0.00124128	0.0616105
GPR179	41.8211	-6.18972	1.91854	-3.22626	0.0012542	0.0618811
TBC1D3	16.5811	-6.28936	1.9529	-3.22052	0.00127957	0.0623904
TMEM86A	21.2582	-6.62758	2.05788	-3.22058	0.00127933	0.0623904
RPL4	2091.33	2.46733	0.766556	3.21873	0.00128761	0.0624151
ST5	40.1673	-5.19038	1.61511	-3.21364	0.00131064	0.0631623
AFF2	18.486	-6.42372	2.00898	-3.1975	0.00138623	0.0633678
DUSP27	20.758	-6.60046	2.05713	-3.20858	0.00133393	0.0633678
LZTS2	15.7992	-6.21016	1.94136	-3.19888	0.00137964	0.0633678
MOV10	73.855	-3.23937	1.01421	-3.19399	0.0014032	0.0633678
PAQR7	37.2803	-6.02309	1.88559	-3.19427	0.00140184	0.0633678
PBX2	31.2739	-4.15602	1.30042	-3.19591	0.00139393	0.0633678
RAP1A	29.4308	-4.06177	1.27197	-3.19328	0.00140664	0.0633678
SLC25A42	19.2022	-6.48495	2.02547	-3.2017	0.00136621	0.0633678
SNED1	16.9087	-6.29107	1.9645	-3.20239	0.00136294	0.0633678
STAP1	49.9075	3.1412	0.98004	3.20518	0.0013498	0.0633678
TMEM229B	53.8514	-4.24982	1.32961	-3.19628	0.0013921	0.0633678
XXYLT1	18.012	-6.39704	1.99442	-3.20747	0.00133909	0.0633678
SEPN1	63.5582	-3.51103	1.10097	-3.18904	0.00142747	0.0639582
RBM3	117.227	2.92183	0.917358	3.18504	0.00144732	0.0644993
DDX11L1	13.1993	-5.94121	1.86727	-3.18177	0.00146379	0.0648841
DISP1	13.5579	-5.98645	1.88426	-3.17709	0.00148763	0.0649213
INTS5	25.6463	4.52854	1.42481	3.17834	0.00148122	0.0649213
MPI	65.7029	-4.1339	1.30168	-3.17581	0.00149418	0.0649213
NPTXR	34.3611	-4.29051	1.35114	-3.17547	0.00149595	0.0649213
ARHGAP19-SLIT1	17.269	4.70082	1.4824	3.17109	0.0015187	0.0655038
NFKBID	1340.52	2.53992	0.801654	3.16835	0.00153308	0.0655038
NFRKB	93.0879	-3.40252	1.07352	-3.16951	0.00152698	0.0655038
BRAP	31.1512	3.15227	0.995441	3.16671	0.00154174	0.0655219
C21orf33	18.5871	3.45998	1.0931	3.16528	0.00154932	0.0655219
ADNP2	30.7626	-4.69549	1.4872	-3.15727	0.00159255	0.0665902
KIF21B	57.9179	-3.78986	1.20027	-3.15751	0.00159121	0.0665902
PPP1R16B	121.905	-2.79736	0.886322	-3.15615	0.00159868	0.0665902
MORN1	37.0903	-5.07438	1.6095	-3.15278	0.00161726	0.0670274
EMB	46.7829	2.9504	0.936706	3.14976	0.00163406	0.0673868
SMG1P3	581.419	-2.46769	0.784486	-3.14561	0.00165742	0.0680117
HIVEP3	47.3362	-3.33936	1.06461	-3.13671	0.00170857	0.069765
AMIGO3	15.9241	-6.20674	1.98075	-3.13352	0.0017272	0.0701804
CDPF1	13.7213	-6.00209	1.92273	-3.12165	0.00179841	0.0716886
CLUH	85.8824	-3.09668	0.992924	-3.11875	0.00181622	0.0716886
CSNK2A2	57.7199	-3.56461	1.14184	-3.12182	0.00179739	0.0716886
HMGCR	78.4854	3.2319	1.03613	3.1192	0.00181343	0.0716886
PDRG1	16.3212	3.8088	1.2208	3.11991	0.00180905	0.0716886
TIMP2	34.5149	-3.58375	1.14655	-3.12568	0.00177392	0.0716886
DAZAP2	867.9	2.66949	0.859059	3.10746	0.00188705	0.0727526
EBP	24.4727	3.16525	1.01772	3.11014	0.00187	0.0727526
MAML1	144.373	2.68731	0.864344	3.10908	0.00187672	0.0727526
SECTM1	15.4898	-6.16865	1.98502	-3.1076	0.00188613	0.0727526
TAB1	35.5183	-4.79893	1.54363	-3.10887	0.00187805	0.0727526
DCUN1D1	56.5201	3.02677	0.974572	3.10574	0.00189803	0.0728371
GGT5	56.2624	-3.28726	1.06018	-3.10067	0.00193081	0.0731978
PCDHB13	15.7848	-6.20328	1.99963	-3.10221	0.00192079	0.0731978
TPST2	131.933	-3.28029	1.05809	-3.1002	0.00193393	0.0731978
PLXND1	13.5061	-5.96735	1.92595	-3.09839	0.00194575	0.0733105
ZNF778	42.4116	-3.95527	1.27784	-3.09527	0.00196636	0.0737519
OXLD1	29.8315	-3.94595	1.27686	-3.09035	0.00199922	0.0746466
CXCL16	32.4972	-5.82404	1.88571	-3.08852	0.00201157	0.0747707
UBQLN4	29.4692	-5.67703	1.84093	-3.08379	0.00204382	0.0756305
DRG2	51.1302	2.8559	0.927	3.0808	0.00206448	0.0760556
CNIH3	16.4439	-6.26221	2.04529	-3.06177	0.00220033	0.0774069
CPT1A	50.3077	-3.14969	1.02778	-3.06457	0.00217986	0.0774069
EIF3F	254.962	2.26196	0.737173	3.06843	0.00215188	0.0774069
FCRLA	15.2834	-6.15627	2.00815	-3.06564	0.00217206	0.0774069
GPR75	34.6356	-4.15105	1.3539	-3.066	0.00216946	0.0774069
IPP	14.926	3.53216	1.15381	3.06131	0.00220367	0.0774069
LSM1	30.7703	3.15261	1.02567	3.07373	0.00211404	0.0774069
NCF1B	27.58	-5.51049	1.79778	-3.06516	0.00217554	0.0774069
PTPRD	56.4595	-3.26326	1.06598	-3.06129	0.00220389	0.0774069
RPL23A	274.454	2.52516	0.822845	3.06881	0.00214911	0.0774069
ZNF510	24.1568	-5.32468	1.73375	-3.07118	0.00213212	0.0774069
C1QBP	17.8474	3.46894	1.13496	3.05643	0.00223992	0.0783404
BECN1	83.3055	2.75642	0.902712	3.05349	0.00226197	0.0785296
NR1I3	45.7099	-4.81963	1.57856	-3.05318	0.00226428	0.0785296
KANSL2	121.894	2.25446	0.738982	3.05077	0.00228257	0.0786501
SLC43A1	18.8052	3.71641	1.21841	3.05022	0.00228673	0.0786501
PPP6C	137.9	2.8886	0.947612	3.04829	0.00230145	0.0788294
CLK3	808.383	-2.29556	0.754338	-3.04315	0.00234117	0.0798598
SPDYE6	19.6321	-6.51059	2.14172	-3.03989	0.00236662	0.0803971
ATP11A	41.0671	-4.48018	1.4809	-3.0253	0.00248384	0.0820958
EMC7	14.4088	3.92485	1.29583	3.02882	0.00245513	0.0820958
FAM120B	213.252	3.38231	1.11745	3.0268	0.00247155	0.0820958
MTA2	17.2567	-6.32427	2.08906	-3.02732	0.00246731	0.0820958
NCOA5	31.0064	-5.68496	1.87633	-3.02983	0.00244693	0.0820958
SIMC1	56.1353	-3.35792	1.11004	-3.02505	0.00248595	0.0820958
ZC3H3	128.981	2.80372	0.925312	3.03003	0.00244532	0.0820958
ICAM1	771.606	2.39515	0.79316	3.01976	0.00252976	0.0832112
PIM1	1306.1	2.91219	0.966119	3.01432	0.00257554	0.0843819
FBXO3	45.3213	-3.79729	1.26093	-3.0115	0.00259958	0.0848345
ACSL1	19.2384	-6.49418	2.15876	-3.00829	0.00262723	0.0854004
DUX4L19	12.6061	-5.87856	1.9591	-3.00065	0.00269404	0.0865538
MLXIP	214.275	-2.21676	0.738621	-3.00122	0.00268904	0.0865538
POLR3A	62.9891	-2.92229	0.973688	-3.00126	0.00268866	0.0865538
DUSP7	28.7047	-3.55977	1.18708	-2.99876	0.00271082	0.0867566
DNAH1	83.3169	-2.87789	0.961878	-2.99195	0.00277204	0.0874285
GLE1	13.3487	-5.95976	1.99028	-2.99444	0.00274952	0.0874285
MORF4L2	25.0001	4.04154	1.35006	2.9936	0.00275707	0.0874285
SIGLEC17P	14.8074	-6.09838	2.0392	-2.99057	0.00278455	0.0874285
UQCRFS1	57.781	2.58689	0.864716	2.9916	0.00277519	0.0874285
GSDMD	78.3463	3.08179	1.03155	2.98752	0.00281248	0.0879721
FGD5P1	16.9102	-6.30383	2.11357	-2.98254	0.00285865	0.0890802
LRRC49	22.6734	-4.33023	1.45532	-2.97545	0.00292559	0.0908247
VIM	3956.57	2.32805	0.784781	2.9665	0.0030121	0.0931616
SNX21	14.2495	-6.04964	2.04153	-2.96329	0.00304366	0.0937878
WRAP73	30.7631	2.86963	0.968868	2.96184	0.00305804	0.0938817
PLEKHM2	58.8223	-2.86397	0.96759	-2.9599	0.00307737	0.0941267
RAB6A	139.642	2.78384	0.941941	2.95543	0.00312229	0.0946378
SELL	139.759	3.0384	1.02854	2.95408	0.00313602	0.0946378
SLC2A11	93.4394	-2.65928	0.900022	-2.95469	0.00312984	0.0946378
ZNF140	14.428	-6.06957	2.0549	-2.95371	0.00313975	0.0946378
KATNB1	27.2469	3.09166	1.04739	2.95177	0.00315958	0.0948903
USP17L11	16.2053	-6.23718	2.11421	-2.95013	0.00317645	0.0950528
NCSTN	116.522	-3.02243	1.02522	-2.94807	0.00319766	0.0953431
MCM3	13.8321	-6.01456	2.04236	-2.9449	0.00323058	0.0959796
H6PD	139.89	-2.47323	0.840554	-2.94238	0.00325702	0.0960763
SDC4	286.418	-2.69919	0.917316	-2.94249	0.00325581	0.0960763
DOK4	18.1831	-6.40508	2.17909	-2.93934	0.00328912	0.0963375
TBC1D29	48.2386	-3.24908	1.10531	-2.93953	0.00328709	0.0963375
KARS	49.5626	2.64888	0.902222	2.93595	0.00332531	0.0970546
SEMA4F	33.7332	-4.26547	1.45673	-2.92812	0.00341023	0.0991838
UBC	4538.88	2.14209	0.732158	2.92572	0.00343663	0.0996021
LIMK1	80.4224	-2.6038	0.890803	-2.92298	0.00346702	0.100133
DDIT4	129.174	2.29638	0.785967	2.92172	0.00348105	0.100189
FAM86DP	23.8147	-5.36744	1.8391	-2.91851	0.00351709	0.100876
AZIN2	13.9739	-6.0166	2.06542	-2.91301	0.00357964	0.101268
CYB5D1	30.3626	3.43206	1.178	2.91346	0.00357442	0.101268
MORC2	12.1389	-5.81006	1.99443	-2.91314	0.00357811	0.101268
NLRP6	23.7098	-5.2927	1.81629	-2.91401	0.00356818	0.101268
TTC28	48.2203	-3.57315	1.22848	-2.9086	0.00363046	0.102357
C22orf39	121.141	-2.87692	0.989522	-2.90739	0.00364463	0.102408
RUNX3	148.881	-2.21246	0.7622	-2.90273	0.00369928	0.103244
SLCO2B1	27.8167	-3.97811	1.37031	-2.90307	0.00369519	0.103244
RNF2	41.9323	3.22037	1.11066	2.89951	0.00373743	0.103958
C21orf2	31.1315	-3.61842	1.24845	-2.89832	0.00375165	0.104005
DRD5	16.1905	-6.23076	2.15473	-2.89167	0.00383202	0.105248
FAM231D	13.6754	-5.99188	2.07227	-2.89146	0.00383458	0.105248
GABARAPL1	80.8962	2.45656	0.849129	2.89304	0.00381535	0.105248
PRSS1	27.1189	-5.47588	1.89704	-2.88654	0.00389501	0.105951
SCN2B	73.9644	-2.88349	0.999041	-2.88626	0.00389856	0.105951
UNC93B1	248.741	-2.36593	0.819565	-2.88681	0.00389168	0.105951
ATP11B	22.7785	2.99289	1.03802	2.88327	0.00393566	0.10661
EEF1A1	5289.4	2.00676	0.69651	2.88116	0.00396214	0.106978
GSTM1	83.0082	3.40609	1.18339	2.87825	0.00399885	0.107618
ATP2A3	147.758	-2.46637	0.857238	-2.87712	0.00401324	0.107656
BCRP2	62.5604	-3.531	1.22819	-2.87496	0.00404078	0.108045
GRIK3	39.265	-4.50016	1.56645	-2.87284	0.00406805	0.108425
MMADHC	70.9461	2.84843	0.992345	2.8704	0.00409953	0.108913
ARMCX4	39.5733	-4.03378	1.40846	-2.86397	0.00418368	0.109203
C11orf68	22.2491	-5.27036	1.83833	-2.86692	0.00414483	0.109203
ERBB2	31.1013	-4.14988	1.44877	-2.86441	0.00417783	0.109203
SIGLEC14	16.3277	4.18928	1.4616	2.86624	0.00415383	0.109203
TBCC	54.2213	2.89567	1.01122	2.86353	0.00418947	0.109203
ZNF780B	43.1136	-3.44772	1.20249	-2.86715	0.00414189	0.109203
TSC22D3	2326.27	2.22706	0.778912	2.8592	0.00424717	0.110015
TTC9C	22.0786	-4.2057	1.4705	-2.86005	0.00423575	0.110015
MYO15A	93.6673	-3.80743	1.33279	-2.85673	0.00428028	0.110527
LIN54	39.7037	2.6044	0.91258	2.85388	0.00431885	0.111177
MASP1	30.2942	3.34308	1.17276	2.85061	0.00436351	0.111979
FSTL4	19.1841	-5.06345	1.78319	-2.83954	0.00451791	0.115228
TMEM189	76.253	2.44475	0.860776	2.84017	0.00450899	0.115228
CREM	80.8537	2.5681	0.904733	2.83852	0.00453235	0.115241
ZNF548	41.8184	2.63888	0.930048	2.83736	0.0045489	0.115308
ANO6	48.4691	-3.13367	1.10608	-2.83313	0.00460947	0.116488
C1orf159	51.2395	2.94608	1.04364	2.82289	0.0047593	0.116716
CD300E	28.2378	-3.53598	1.25223	-2.82374	0.00474674	0.116716
MC1R	73.5635	-3.45676	1.22309	-2.82624	0.00470978	0.116716
NAF1	25.1634	3.04323	1.0766	2.8267	0.00470298	0.116716
OBFC1	40.7766	2.9537	1.04461	2.82755	0.00469057	0.116716
RXRA	95.0463	-3.69906	1.30868	-2.82657	0.004705	0.116716
SLC9A3R1	328.382	2.32049	0.821172	2.82583	0.00471578	0.116716
TTYH3	72.5652	-2.99999	1.06206	-2.8247	0.00473251	0.116716
WWTR1	24.8839	-5.43259	1.92382	-2.82385	0.00474506	0.116716
ZNF669	29.0371	3.05434	1.07887	2.83104	0.00463963	0.116716
OSTF1	28.8413	3.4269	1.21444	2.82179	0.00477563	0.116771
TRIM38	31.3448	2.9991	1.06357	2.81984	0.00480473	0.117137
FAM122B	25.3018	-5.38096	1.9101	-2.81711	0.00484583	0.117792
SGK223	22.3015	-5.20012	1.8476	-2.81453	0.00488489	0.118049
SHISA7	14.4512	-6.07624	2.15817	-2.81546	0.00487072	0.118049
RGS1	433.807	2.01922	0.717807	2.81304	0.00490748	0.11825
FCHSD2	23.1082	-4.37304	1.55601	-2.81042	0.00494761	0.118872
PSG11	19.9101	-5.10508	1.81786	-2.8083	0.00498043	0.118971
TAF15	34.3834	-3.31745	1.18122	-2.80851	0.00497715	0.118971
FUBP1	58.2898	2.37018	0.846151	2.80113	0.00509245	0.121297
TBC1D27	21.9945	-5.24891	1.87971	-2.79241	0.00523176	0.124258
GOLGA6L22	23.256	-4.38457	1.57124	-2.79052	0.00526236	0.124396
KSR2	33.3986	-3.42277	1.22712	-2.78928	0.0052826	0.124396
SERTAD1	222.515	2.13387	0.765004	2.78936	0.00528122	0.124396
CXXC1	80.6071	-2.52099	0.907677	-2.77741	0.00547943	0.126938
FAAH	32.263	-4.03217	1.45141	-2.7781	0.00546773	0.126938
LZTS1	11.4061	-5.73326	2.06545	-2.77579	0.00550674	0.126938
NLRC5	310.915	2.04004	0.734314	2.77816	0.00546678	0.126938
PDK3	52.8935	3.52961	1.27174	2.77542	0.00551307	0.126938
RBM23	64.5312	2.49614	0.899096	2.77627	0.00549859	0.126938
TES	54.2636	2.52996	0.911083	2.77687	0.00548848	0.126938
WDR4	19.8696	3.45066	1.24154	2.77934	0.005447	0.126938
TRPM4	41.9157	-2.83684	1.0225	-2.77441	0.00553025	0.126981
GRM4	23.2257	-5.33475	1.92472	-2.7717	0.00557637	0.127687
KDELR1	142.348	-2.40585	0.868459	-2.77025	0.00560133	0.127905
PRPF19	29.6023	-4.5206	1.63281	-2.7686	0.0056297	0.128199
FUCA2	40.5264	3.03632	1.09853	2.76398	0.00571013	0.12887
KLRB1	355.352	2.06621	0.747961	2.76245	0.00573689	0.12887
NCF4	207.581	-2.20181	0.797049	-2.76246	0.00573684	0.12887
REV1	24.8766	-3.90394	1.41251	-2.76383	0.0057127	0.12887
SYNGAP1	31.826	-3.40369	1.23069	-2.76568	0.00568043	0.12887
C18orf25	71.4043	2.56313	0.930987	2.75313	0.0059028	0.130174
CARD11	68.421	-2.97791	1.08271	-2.75042	0.00595197	0.130174
DDX6	291.488	2.34711	0.853034	2.75148	0.00593264	0.130174
DUSP12	15.7853	3.18842	1.1571	2.75553	0.00585976	0.130174
NCAPD3	20.4511	-4.18725	1.51917	-2.75627	0.00584647	0.130174
RHPN1	25.9904	-3.79518	1.37951	-2.75111	0.00593933	0.130174
TBC1D7	31.4517	-3.77809	1.37347	-2.75076	0.00594571	0.130174
UVSSA	65.0745	-3.30124	1.19989	-2.75128	0.00593636	0.130174
YWHAZ	461.505	2.24531	0.81556	2.75309	0.00590362	0.130174
ZNRF3	19.7793	-5.09873	1.84998	-2.75609	0.0058496	0.130174
KIAA0930	25.7106	-3.95867	1.4402	-2.74869	0.00598337	0.130516
ZNF444	19.4535	-5.07199	1.84592	-2.74767	0.00600205	0.13058
PHB	51.6554	2.48985	0.90702	2.74509	0.00604942	0.130923
SCARB1	24.5865	-4.46335	1.62587	-2.7452	0.00604742	0.130923
YPEL5	221.667	2.16975	0.791562	2.7411	0.00612335	0.132178
SLC30A5	26.5256	-3.90904	1.42795	-2.73751	0.0061906	0.133283
BTN3A1	21.7065	-3.53951	1.29498	-2.73326	0.00627112	0.133628
CRBN	31.9116	2.71523	0.993326	2.73347	0.00626707	0.133628
DNAJB2	43.8459	-2.91235	1.06484	-2.73502	0.00623759	0.133628
TWF1	20.3761	3.23053	1.18183	2.7335	0.00626646	0.133628
NOD1	25.8853	-5.49683	2.01249	-2.73136	0.0063074	0.133754
RPAP1	88.9795	2.1908	0.802222	2.73091	0.00631592	0.133754
TUFM	96.9976	2.52321	0.924113	2.73042	0.00632545	0.133754
EHMT2	70.5776	-2.58182	0.946313	-2.72829	0.00636628	0.134275
REC8	73.1214	-2.45894	0.901882	-2.72646	0.00640179	0.134681
GID4	23.3312	-5.33283	1.9597	-2.72125	0.00650362	0.13579
NDRG2	26.932	-3.59413	1.32022	-2.72237	0.00648152	0.13579
ZNF611	59.0242	-2.64472	0.971612	-2.72199	0.00648898	0.13579
MBOAT1	35.6708	2.52577	0.928785	2.71943	0.00653938	0.136193
ARHGAP15	235.617	2.12394	0.781518	2.71771	0.00657358	0.136487
ATF4	315.87	2.22954	0.820723	2.71655	0.0065966	0.136487
CEP63	56.6403	2.24022	0.824765	2.71619	0.00660372	0.136487
TIE1	59.3208	-3.34558	1.23207	-2.71541	0.00661932	0.136487
HOGA1	19.8074	-5.09816	1.88002	-2.71175	0.00669287	0.13732
TMED9	39.8156	2.81629	1.03846	2.71198	0.00668831	0.13732
ZFP64	17.7389	-4.93364	1.82177	-2.70816	0.00676574	0.138472
FUT11	148.082	-2.90988	1.07568	-2.70516	0.00682707	0.139206
TRADD	20.9482	3.23713	1.19718	2.70395	0.006852	0.139206
ZNF316	29.0749	-4.04674	1.4962	-2.70468	0.00683712	0.139206
MTX1	26.9619	-3.93371	1.45587	-2.70196	0.00689323	0.139702
IFI30	73.3865	-3.16433	1.17191	-2.70015	0.00693092	0.140123
PIGA	192.291	-3.40551	1.26187	-2.69879	0.0069593	0.140354
JAG2	45.1776	-3.51865	1.30508	-2.69612	0.00701513	0.141137
HCAR1	32.4258	-3.22358	1.19668	-2.69377	0.0070648	0.141733
MZT2A	82.4506	-2.71739	1.00902	-2.69311	0.00707894	0.141733
MAPKAPK3	185.858	-2.33909	0.868998	-2.69171	0.00710861	0.141984
ALKBH5	25.9166	-3.46635	1.2897	-2.68773	0.00719399	0.142317
ARHGAP35	82.616	-2.33008	0.866589	-2.6888	0.00717102	0.142317
COG3	19.0875	2.85459	1.06197	2.68801	0.00718799	0.142317
STX4	33.6254	-3.49973	1.30155	-2.68888	0.00716916	0.142317
BCDIN3D	17.3996	-4.84001	1.80178	-2.68624	0.00722603	0.142375
WHSC1	27.4437	-3.0716	1.14356	-2.686	0.00723128	0.142375
STK17B	317.498	2.32909	0.867889	2.68362	0.00728288	0.143052
PKIG	12.1978	3.7203	1.38717	2.68193	0.00731982	0.143437
FLJ42393	64.1714	-2.68553	1.00166	-2.68109	0.00733837	0.143462
LAIR1	127.054	-2.20097	0.821682	-2.67862	0.00739262	0.144182
CORO7-PAM16	13.3067	-5.94568	2.22343	-2.6741	0.00749294	0.144948
GFRA1	12.5882	-5.86624	2.19437	-2.67332	0.00751047	0.144948
LIG1	132.577	2.60938	0.975796	2.67411	0.0074928	0.144948
LINGO4	46.299	-3.78015	1.41516	-2.67119	0.00755839	0.144948
MATN2	101.768	-2.50409	0.937612	-2.67071	0.00756903	0.144948
PKI55	34.723	3.90676	1.46251	2.67127	0.00755655	0.144948
TUBA1A	242.781	2.14882	0.804252	2.67182	0.00754412	0.144948
UCK2	24.3204	-3.86487	1.4472	-2.67059	0.00757178	0.144948
DGCR2	85.06	-2.70567	1.01428	-2.66757	0.00764016	0.14592
DTX1	27.3329	-4.40114	1.65058	-2.66641	0.0076666	0.146088
GPR3	12.4333	-5.86021	2.19927	-2.66462	0.0077075	0.146531
SEC31A	100.642	2.38229	0.894469	2.66335	0.00773662	0.146748
EXOSC10	199.8	2.31767	0.871035	2.66083	0.00779487	0.147515
CLIP4	22.8998	-3.53934	1.33253	-2.6561	0.00790499	0.148434
SLC35F5	33.2539	2.85532	1.07518	2.65567	0.00791504	0.148434
TIA1	60.2691	2.45535	0.924506	2.65585	0.00791081	0.148434
VEZT	67.9723	2.24041	0.843591	2.6558	0.00791205	0.148434
SNHG1	104.446	2.6275	0.990442	2.65286	0.00798136	0.14934
GRSF1	66.9563	2.29484	0.865975	2.65001	0.00804899	0.150266
FAM65B	93.6553	2.33972	0.883501	2.64823	0.00809137	0.150464
PWWP2A	16.2062	-4.82031	1.82033	-2.64804	0.00809589	0.150464
ARHGAP11A	21.4146	-5.13082	1.93977	-2.64507	0.00816749	0.151455
RAP2B	56.1924	-2.88544	1.09123	-2.64421	0.00818827	0.151501
CASP4	32.0568	2.46624	0.93438	2.63944	0.00830437	0.152966
PSG6	19.4457	-4.11196	1.55747	-2.64015	0.00828683	0.152966
ATP13A1	83.1861	-3.21339	1.21839	-2.63742	0.00835396	0.153539
CCDC184	13.4531	-5.97295	2.2682	-2.63335	0.00845483	0.154816
ZNF526	33.009	-3.32211	1.26167	-2.63311	0.00846082	0.154816
SRSF2	264.384	1.93922	0.736748	2.63214	0.0084849	0.154915
HNRNPC	490.1	2.03745	0.774814	2.6296	0.00854861	0.155393
OVCA2	30.3716	2.89102	1.09938	2.62968	0.00854645	0.155393
WSB2	15.0355	-4.70595	1.79099	-2.62756	0.00859996	0.155985
HADHB	29.229	2.80113	1.06762	2.62371	0.00869777	0.157072
LBH	25.8274	-3.46426	1.32006	-2.62433	0.00868195	0.157072
ITM2C	114.744	-2.036	0.776737	-2.62123	0.00876139	0.157876
RAB11FIP5	17.917	-4.87177	1.86209	-2.61629	0.00888902	0.159829
ZBTB42	26.3991	-3.99331	1.52713	-2.61491	0.00892508	0.16013
ANXA8L1	47.362	-2.6715	1.02376	-2.6095	0.00906744	0.162333
CNTROB	22.5262	-3.66242	1.4041	-2.60838	0.0090971	0.162513
PLEKHA6	16.9196	-4.87201	1.87027	-2.60498	0.00918785	0.163781
TESC	34.3167	-2.60728	1.00287	-2.59981	0.00932749	0.165913
TNFRSF10A	16.6886	-4.7658	1.83375	-2.59894	0.00935117	0.165978
FAM219B	23.1206	-3.62384	1.3948	-2.59811	0.00937383	0.166025
SRF	41.2454	-3.49235	1.34509	-2.59638	0.0094213	0.16651
AP2A2	61.5834	-2.50216	0.964327	-2.59472	0.00946679	0.166691
SLC17A7	124.072	-2.45731	0.947107	-2.59454	0.00947178	0.166691
FUZ	50.9664	-3.92008	1.5119	-2.59282	0.00951938	0.167174
C6orf62	35.3505	-3.15185	1.2178	-2.58815	0.00964916	0.168068
CROCCP1	11.6861	-5.76716	2.22781	-2.58871	0.00963372	0.168068
MTF2	60.7329	2.40893	0.930241	2.58958	0.00960932	0.168068
PSMD6	48.9912	2.41914	0.934726	2.58807	0.0096514	0.168068
COLGALT1	79.2581	-3.12398	1.20794	-2.58619	0.00970427	0.168279
PITPNM3	16.7007	-4.84966	1.87573	-2.58548	0.00972443	0.168279
SLC35F6	940.759	-1.98494	0.767459	-2.58638	0.00969891	0.168279
SLC22A20	26.0363	-3.41298	1.32129	-2.58306	0.00979287	0.169111
RPL3	2009.28	1.86728	0.72363	2.58044	0.0098675	0.170045
GPAA1	61.3759	2.45266	0.951046	2.5789	0.00991141	0.170095
RBM15	41.791	-2.80071	1.08576	-2.57951	0.00989417	0.170095
CASP10	59.1779	2.34912	0.911371	2.57757	0.00994987	0.170402
ST7	116.255	3.26719	1.26818	2.57629	0.00998662	0.170679
ARF4	56.8191	2.67365	1.03982	2.57126	0.0101328	0.170714
CEP192	15.9259	-4.69497	1.82523	-2.57226	0.0101038	0.170714
EIF4A3	80.6369	2.0038	0.778725	2.57318	0.0100769	0.170714
PLAC8	46.7948	2.11514	0.822127	2.57277	0.010089	0.170714
RACGAP1	11.4597	-5.73553	2.2282	-2.57406	0.0100512	0.170714
SSBP3	39.896	-3.32533	1.29296	-2.57188	0.0101148	0.170714
ZNF3	15.8278	-3.7174	1.44547	-2.57176	0.0101182	0.170714
KMT2B	75.47	-2.71013	1.05472	-2.56951	0.0101841	0.170883
RPL7A	590.785	1.99431	0.776047	2.56983	0.0101747	0.170883
UQCRFS1P1	26.2817	2.98224	1.16123	2.56817	0.0102236	0.171199
EFEMP2	24.7415	-3.02953	1.18136	-2.56444	0.0103344	0.171666
GPR133	89.6275	2.5387	0.989225	2.56635	0.0102775	0.171666
GPR35	32.0012	2.79772	1.09092	2.56455	0.0103309	0.171666
SREBF2	64.6634	-2.68727	1.0475	-2.56541	0.0103054	0.171666
BCL2L2-PABPN1	21.0367	-5.20227	2.03204	-2.56013	0.0104634	0.172948
HRNR	185.636	3.03365	1.18469	2.56072	0.0104455	0.172948
TYW1B	19.9317	2.94014	1.14859	2.55977	0.0104741	0.172948
SLC9A1	73.9931	-2.63755	1.03138	-2.55729	0.010549	0.17353
TOMM34	63.6657	3.18508	1.24553	2.55722	0.0105512	0.17353
MED6	19.9626	2.80232	1.09732	2.55379	0.0106559	0.174904
DDX58	26.9066	-3.4048	1.33527	-2.54989	0.0107756	0.175479
MRFAP1L1	38.2046	2.632	1.03201	2.55037	0.0107609	0.175479
PSMC2	11.9956	3.28085	1.28594	2.55131	0.0107317	0.175479
TRIOBP	58.7841	-2.61261	1.02455	-2.55001	0.0107721	0.175479
ZNF296	38.6996	2.891	1.13579	2.54536	0.0109165	0.177426
SYMPK	376.178	-1.98474	0.780082	-2.54427	0.0109507	0.177436
TFCP2	16.3785	3.80507	1.49572	2.54397	0.01096	0.177436
HTRA2	28.0208	3.58895	1.41142	2.54278	0.0109973	0.177693
PRF1	35.596	3.71903	1.46441	2.53962	0.0110974	0.178614
STX11	45.8683	3.34132	1.31542	2.54011	0.0110817	0.178614
SLC6A10P	18.5131	-5.00908	1.97365	-2.53798	0.0111495	0.179105
ATP5F1	37.5013	2.67796	1.05613	2.53564	0.0112241	0.179954
KBTBD2	152.255	2.35359	0.929078	2.53325	0.0113009	0.180837
P4HB	105.57	2.02899	0.801484	2.53154	0.0113563	0.181372
ST3GAL5	44.2184	-3.20293	1.26662	-2.52872	0.011448	0.182485
NRBP1	200.76	1.92717	0.762648	2.52694	0.0115061	0.183059
CSRP2BP	18.747	-5.01558	1.98679	-2.52447	0.0115874	0.183941
STK11	21.6015	-4.28035	1.69592	-2.52391	0.0116059	0.183941
CA13	22.6973	2.68078	1.06323	2.52135	0.0116906	0.183999
FXYD7	32.7608	-2.70224	1.07184	-2.52112	0.0116983	0.183999
IKBKAP	218.198	2.59749	1.03007	2.52166	0.0116801	0.183999
SOCS5	170.072	2.31816	0.919345	2.52154	0.0116844	0.183999
APBB1	56.1753	2.59608	1.03116	2.51764	0.0118144	0.184773
CR1	18.2581	-4.97802	1.97706	-2.51788	0.0118062	0.184773
FCGR2B	21.8828	-3.54017	1.40594	-2.51801	0.0118021	0.184773
ALDH16A1	14.9149	-4.67547	1.85826	-2.51605	0.011868	0.185261
GMPPB	52.4906	-2.43733	0.969061	-2.51515	0.0118983	0.185386
PYGB	30.1426	-3.4463	1.3716	-2.51261	0.0119842	0.186373
IKZF1	94.1291	-2.22122	0.885499	-2.50844	0.0121266	0.188098
PHF1	57.8999	-2.56255	1.02188	-2.50767	0.012153	0.188098
TANC1	29.0903	-3.27397	1.30573	-2.50738	0.0121632	0.188098
JRK	41.0259	-2.62893	1.05009	-2.50353	0.0122962	0.188398
KIT	1069.98	2.05218	0.819297	2.50481	0.0122518	0.188398
MLYCD	104.334	-2.75208	1.09917	-2.50378	0.0122875	0.188398
PLEKHN1	19.1182	-3.89526	1.55561	-2.50401	0.0122794	0.188398
TIMELESS	31.9402	-3.47593	1.38809	-2.50411	0.012276	0.188398
MON1A	32.5714	3.72212	1.48739	2.50245	0.0123337	0.188624
DCTN4	180.86	2.18556	0.874129	2.50027	0.01241	0.189093
FCRL5	50.1416	-3.11992	1.24773	-2.50047	0.0124027	0.189093
DDX49	37.8609	2.88542	1.1552	2.49777	0.0124979	0.190083
KLHL36	200.662	-1.92077	0.769618	-2.49575	0.0125692	0.190469
PHACTR1	21.7519	-4.29663	1.72114	-2.49639	0.0125465	0.190469
IL10RA	33.9173	-2.85228	1.14406	-2.49313	0.0126624	0.191181
PIGC	20.3336	-3.96481	1.59	-2.49359	0.0126457	0.191181
NARFL	28.1095	-2.74233	1.10029	-2.49237	0.0126894	0.19124
TMEM59	34.7837	2.17595	0.873938	2.48982	0.0127809	0.19227
VCPKMT	20.5689	-5.07712	2.04357	-2.48443	0.0129758	0.194849
GALNS	37.0031	-2.50281	1.00801	-2.48292	0.0130311	0.19508
PLCE1	37.9243	-2.64363	1.06481	-2.48272	0.0130383	0.19508
NELFB	25.6892	-3.97503	1.60152	-2.48203	0.0130637	0.195108
SELO	16.7646	-4.8562	1.95755	-2.48075	0.0131105	0.195455
CPNE6	15.8155	-4.68906	1.89169	-2.47878	0.0131834	0.195838
SLC39A4	19.4479	-3.03392	1.22367	-2.47936	0.0131617	0.195838
FRMD4A	24.8435	-3.49303	1.40994	-2.47743	0.0132332	0.196225
DAPK2	41.2767	-2.85766	1.15445	-2.47534	0.0133109	0.196247
GPSM1	19.9906	-5.0236	2.02861	-2.47638	0.0132722	0.196247
SQSTM1	389.543	1.77291	0.716372	2.47485	0.0133294	0.196247
VPS25	20.2719	2.46005	0.993777	2.47545	0.0133067	0.196247
ERC1	46.1526	-2.74581	1.11085	-2.47182	0.0134428	0.197566
VEGFA	41.7603	-2.80084	1.13341	-2.47117	0.0134673	0.197576
GRIP2	14.4287	-4.62863	1.87473	-2.46896	0.0135508	0.198449
B3GALT5	101.745	-2.41915	0.980296	-2.46778	0.0135955	0.198753
DUX4L26	17.7734	-3.9937	1.61933	-2.46628	0.0136526	0.198887
RARG	62.879	-3.70819	1.50318	-2.4669	0.0136287	0.198887
ZNF395	24.5972	-3.26775	1.3255	-2.46529	0.0136904	0.199087
KIFC3	32.1224	2.9983	1.21654	2.46461	0.0137162	0.199113
PARP6	51.1153	-2.35974	0.959209	-2.46009	0.0138903	0.200937
USO1	11.8869	3.2803	1.33339	2.46012	0.013889	0.200937
EIF3D	93.5113	2.23996	0.910834	2.45924	0.0139232	0.201062
C8orf49	13.104	-4.49187	1.82938	-2.4554	0.0140727	0.202515
GLYR1	27.4994	-2.78351	1.13336	-2.45598	0.0140499	0.202515
PDZD2	99.4917	-2.38085	0.970724	-2.45265	0.0141809	0.203718
MUC3A	196.081	-2.60827	1.06442	-2.45042	0.0142688	0.203921
PRELP	12.8153	-4.38487	1.78909	-2.4509	0.01425	0.203921
SNHG15	67.3299	2.09024	0.852618	2.45155	0.0142241	0.203921
CCR7	97.5371	2.12953	0.869831	2.44821	0.0143567	0.204509
RAB11A	59.7906	2.40477	0.982283	2.44815	0.0143593	0.204509
SMIM3	76.2	2.98687	1.2215	2.44525	0.014475	0.205521
SURF6	68.2088	2.30576	0.942999	2.44513	0.0144799	0.205521
TMPRSS4	24.7171	-3.07713	1.25979	-2.44257	0.0145832	0.206633
GRIN2B	15.1083	-4.70169	1.92611	-2.44103	0.0146453	0.207159
ELMO2	84.3312	2.15383	0.883573	2.43763	0.0147838	0.208406
H2AFZ	64.8682	2.26835	0.930418	2.43799	0.014769	0.208406
TNFSF15	12.3355	-4.4045	1.80826	-2.43577	0.0148601	0.209126
KLF6	2330.66	1.94777	0.800455	2.43333	0.0149607	0.209946
TNFRSF1B	25.3056	-3.23273	1.32863	-2.43313	0.014969	0.209946
ANKRD10	177.862	2.25971	0.929677	2.43064	0.0150723	0.210609
GSTK1	128.453	1.95156	0.804068	2.42711	0.0152195	0.210609
KLHL21	305.022	1.90719	0.7855	2.428	0.0151824	0.210609
MTND2P28	230.854	1.79655	0.73912	2.43066	0.0150713	0.210609
MZF1	92.9077	-2.34279	0.965188	-2.42729	0.0152122	0.210609
PDLIM5	104.374	-1.86401	0.767579	-2.42843	0.0151643	0.210609
PRKCD	55.3648	-2.78896	1.14784	-2.42975	0.0151092	0.210609
VDAC2	62.9922	2.95087	1.2149	2.42891	0.0151444	0.210609
EPOR	87.2125	-3.42425	1.4117	-2.42562	0.0152825	0.211127
WASH6P	197.531	-1.91367	0.789145	-2.42499	0.0153088	0.21114
BZRAP1	98.6367	-2.00105	0.826699	-2.42054	0.0154977	0.21192
CAD	67.8789	-2.47967	1.02489	-2.41944	0.0155444	0.21192
HIST1H2BN	14.6968	-3.69573	1.52718	-2.41997	0.0155217	0.21192
LRRC37A2	52.3574	-2.21897	0.916086	-2.42223	0.0154256	0.21192
MAN2B1	165.889	2.12642	0.877681	2.42277	0.0154027	0.21192
TOMM22	39.9205	2.55306	1.05463	2.42082	0.0154857	0.21192
ZNF24	53.6992	2.58941	1.06964	2.42081	0.0154858	0.21192
GID8	28.8795	3.19452	1.32158	2.41719	0.0156408	0.212618
GMDS	76.7824	-2.34028	0.96824	-2.41705	0.0156469	0.212618
CDIPT	20.83	-3.99289	1.65535	-2.41212	0.0158602	0.213765
ECHS1	48.4383	2.3681	0.981613	2.41245	0.0158456	0.213765
GUSBP1	14.2655	-4.61175	1.91011	-2.41439	0.0157615	0.213765
RPS4X	2238.67	1.88679	0.781899	2.41308	0.0158184	0.213765
TRMT1	35.1751	2.28246	0.945711	2.41349	0.0158005	0.213765
GCSAM	14.7298	-4.6714	1.93883	-2.40939	0.0159794	0.213979
MED16	191.108	2.31127	0.958911	2.4103	0.0159392	0.213979
PPP6R3	66.3485	-2.26873	0.941492	-2.40971	0.0159651	0.213979
SOX4	38.0614	-2.94095	1.2205	-2.40962	0.0159691	0.213979
ARL8B	25.9699	2.3594	0.979623	2.40848	0.0160191	0.214165
EIF3E	27.5497	2.19949	0.91361	2.40747	0.0160636	0.214414
XYLT2	25.9416	-2.78172	1.1558	-2.40676	0.0160949	0.214487
MTA1	14.5223	-4.64878	1.9324	-2.40571	0.0161413	0.214759
MYC	15.0127	-3.74792	1.55881	-2.40435	0.0162011	0.215209
CASC4	99.1923	1.99732	0.831939	2.4008	0.0163591	0.215804
CASK	18.665	-3.31917	1.38329	-2.39948	0.0164185	0.215804
EEF1B2	297.389	1.99656	0.832156	2.39926	0.0164282	0.215804
ENO1	234.18	1.90259	0.793807	2.3968	0.0165391	0.215804
FTH1	629.125	1.78319	0.742449	2.40177	0.016316	0.215804
INSR	20.2015	-3.50885	1.46417	-2.39647	0.0165539	0.215804
KLF4	86.1426	2.40152	1.00044	2.40047	0.0163742	0.215804
MAST3	142.71	-2.04275	0.85109	-2.40015	0.0163883	0.215804
SBDSP1	171.163	-2.16611	0.901554	-2.40264	0.0162771	0.215804
SDE2	85.5263	1.91639	0.799272	2.39766	0.0165	0.215804
SEPT9	437.02	-1.81957	0.759301	-2.39637	0.0165582	0.215804
SLA2	66.8708	2.01821	0.841794	2.39751	0.016507	0.215804
ILF3	494.316	1.75725	0.733476	2.39579	0.0165847	0.215809
TXNRD2	25.6936	-3.20544	1.33879	-2.39428	0.016653	0.216358
KRBA2	19.9306	3.32212	1.38823	2.39305	0.0167088	0.216744
ABCF2	35.5403	2.30045	0.961915	2.39153	0.0167782	0.216984
ACTR3C	28.5224	-3.04156	1.27183	-2.39148	0.0167807	0.216984
PPM1M	40.9716	2.33009	0.974628	2.39075	0.0168142	0.216984
RAB3GAP1	122.107	2.48723	1.04053	2.39036	0.0168321	0.216984
CBFA2T3	16.2739	-4.81049	2.01453	-2.38789	0.0169453	0.217455
RPS3A	1289.56	1.88079	0.787378	2.38867	0.0169095	0.217455
SEC16A	209.138	-2.02508	0.848077	-2.38785	0.0169473	0.217455
EEF1A1P5	1001.96	2.66979	1.11999	2.38377	0.0171365	0.218866
KRT18P57	13.7032	-4.49212	1.88445	-2.38379	0.0171354	0.218866
SLC19A1	73.1233	-2.9039	1.21781	-2.38452	0.0171014	0.218866
SEC24D	77.635	-2.542	1.0676	-2.38105	0.0172633	0.220146
CDK11A	65.5351	-2.1408	0.900316	-2.37783	0.0174149	0.220532
GNL3L	34.5881	2.27545	0.956886	2.37797	0.0174083	0.220532
PBX3	25.0845	-3.2852	1.38205	-2.37704	0.0174522	0.220532
RNF44	30.9088	-2.69244	1.13178	-2.37895	0.0173622	0.220532
RPL7	945.317	2.07205	0.8717	2.37702	0.0174532	0.220532
VHL	47.7451	2.25882	0.949898	2.37797	0.0174085	0.220532
ARMCX6	15.0999	-4.60767	1.9396	-2.37558	0.0175214	0.221058
PARP2	23.3782	3.60802	1.5194	2.37464	0.0175663	0.221173
PDE4D	252.092	1.93339	0.814693	2.37315	0.0176373	0.221173
PTGES3L	17.1028	-3.32961	1.40299	-2.37322	0.0176337	0.221173
TFEB	16.298	3.29077	1.38617	2.374	0.0175967	0.221173
NAV3	157.399	-2.13085	0.898335	-2.372	0.017692	0.221194
SYP	27.296	-3.17398	1.33842	-2.37144	0.017719	0.221194
WNT2B	20.339	-3.61074	1.52252	-2.37156	0.0177133	0.221194
KIAA0355	56.8008	-2.3128	0.975732	-2.37032	0.0177725	0.221528
MID1IP1	12.9489	-4.46474	1.88473	-2.36891	0.0178407	0.221872
ZNF91	14.6815	-3.70691	1.56499	-2.36864	0.0178536	0.221872
KBTBD12	44.0615	-3.29207	1.39078	-2.36707	0.0179295	0.222148
PQBP1	77.582	2.02855	0.856968	2.36713	0.0179267	0.222148
CABP1	19.5754	-4.14674	1.75392	-2.36428	0.0180653	0.223498
MYL12A	84.1768	1.93296	0.817944	2.36319	0.0181185	0.223821
KCNJ10	21.5542	2.87886	1.21856	2.36252	0.0181512	0.223892
SMCHD1	41.0785	-2.17679	0.92211	-2.36066	0.0182423	0.224681
PCDH10	13.1543	-4.49544	1.90542	-2.35929	0.0183097	0.225177
MC2R	43.5093	-2.53819	1.07639	-2.35806	0.018371	0.225595
ABTB1	70.7243	-2.52584	1.07177	-2.35669	0.0184388	0.226093
ACOT2	51.1273	2.30415	0.978617	2.3545	0.0185479	0.226111
ACTR3B	30.2649	-2.61975	1.11299	-2.3538	0.0185827	0.226111
C14orf166	59.9198	2.21537	0.941358	2.35337	0.0186039	0.226111
FAM115A	27.9594	-3.5254	1.49738	-2.35438	0.0185534	0.226111
IL32	542.715	-2.02318	0.859211	-2.3547	0.0185377	0.226111
ZBTB7B	37.9775	-2.47509	1.05114	-2.35468	0.0185387	0.226111
MARC1	69.8619	-2.74845	1.16848	-2.35217	0.0186644	0.226515
TMEM135	23.5215	-2.93967	1.25068	-2.35046	0.0187503	0.227224
STARD7	62.7945	1.94394	0.828007	2.34774	0.0188879	0.228557
SCART1	137.742	-2.76651	1.17869	-2.34711	0.0189197	0.228608
RHOBTB2	17.9906	-3.8977	1.66118	-2.34634	0.0189586	0.228745
C1orf132	42.5045	-2.36267	1.0078	-2.34438	0.0190586	0.229617
HNRNPA1P48	25.3613	2.26939	0.968872	2.3423	0.0191653	0.230284
ZSCAN16	17.6901	3.00831	1.28439	2.34222	0.0191695	0.230284
CCNL2	85.0305	-2.22059	0.949432	-2.33886	0.0193429	0.231361
GCC1	20.2902	-4.07335	1.74155	-2.33892	0.0193396	0.231361
HBP1	47.6317	2.22623	0.951841	2.33886	0.0193425	0.231361
EML6	12.3421	-4.40886	1.88742	-2.33592	0.0194954	0.231896
PSMB7	58.7341	2.08269	0.891624	2.33584	0.0194995	0.231896
SKIDA1	13.1632	-4.50375	1.92735	-2.33676	0.0194517	0.231896
SPIN1	20.4954	2.60471	1.11478	2.33652	0.0194642	0.231896
ADRA1A	26.444	-2.69447	1.15491	-2.33306	0.0196449	0.23329
INPP5K	65.0939	-2.26457	0.971048	-2.33209	0.0196959	0.233377
PFAS	25.0026	-3.9294	1.6851	-2.33185	0.0197086	0.233377
CFAP44	13.9487	2.90788	1.24806	2.32993	0.01981	0.233984
CPT2	26.8482	-2.88618	1.23881	-2.32981	0.0198162	0.233984
USP35	103.12	-2.29272	0.984583	-2.32862	0.0198792	0.234394
POLR1A	87.9178	1.81509	0.780037	2.32692	0.0199693	0.235122
KANK2	41.1719	-2.6779	1.15194	-2.3247	0.0200882	0.236105
PSMG4	42.2971	-2.81477	1.21102	-2.32429	0.0201098	0.236105
CDC14B	13.7127	-4.54965	1.95901	-2.32242	0.0202101	0.236615
CLN8	481.836	-2.37496	1.02262	-2.32242	0.0202103	0.236615
AQP7	13.0794	-4.4038	1.8969	-2.32157	0.020256	0.236816
SERPINB9	230.383	1.99644	0.860221	2.32084	0.0202954	0.236941
NXN	18.8178	-3.05532	1.31775	-2.31859	0.0204171	0.238027
TOMM20	34.5889	2.12544	0.917059	2.31767	0.0204672	0.238276
ACTR1A	129.855	-1.90597	0.822847	-2.31631	0.0205412	0.238577
ATPAF2	82.8183	-2.44607	1.0561	-2.31614	0.0205506	0.238577
ASAP1	27.7503	-2.56775	1.10904	-2.31529	0.0205969	0.23878
MKLN1	107.774	-2.02282	0.874246	-2.31379	0.0206793	0.239165
MTF1	88.1712	2.2376	0.967136	2.31363	0.0206878	0.239165
EXOSC2	73.0483	-2.45341	1.06075	-2.31289	0.0207285	0.239293
EXOSC5	20.6916	3.00509	1.29956	2.31238	0.0207567	0.239293
RBPMS	17.0042	-3.93425	1.70199	-2.31156	0.0208018	0.239481
MIF4GD	35.0081	-2.41528	1.0456	-2.30994	0.0208914	0.240178
ENTPD6	78.6126	-2.62773	1.13839	-2.30829	0.0209828	0.240532
GNB2L1	1223.55	1.75776	0.761824	2.3073	0.0210382	0.240532
KLF11	92.0723	-2.41246	1.04509	-2.30837	0.0209783	0.240532
SMG1P1	159.994	-1.86107	0.80649	-2.30761	0.0210207	0.240532
CCRN4L	31.2383	-2.67322	1.15948	-2.30555	0.021136	0.241076
L3MBTL2	34.0501	-2.374	1.02976	-2.3054	0.0211439	0.241076
DBP	37.4442	-2.49022	1.08067	-2.30434	0.0212038	0.241426
RBM15B	54.0959	-2.56215	1.1123	-2.30348	0.0212518	0.241641
ITPR3	153.092	-2.10403	0.914425	-2.30093	0.0213956	0.242855
P2RX5	12.112	-4.28604	1.86305	-2.30055	0.0214172	0.242855
FAM83G	20.931	-2.70625	1.17695	-2.29937	0.0214838	0.243278
CHTF18	47.9931	-2.54945	1.1096	-2.29763	0.0215831	0.243405
WDR18	29.0914	2.46682	1.07333	2.29828	0.0215461	0.243405
ZNF561	18.9294	2.34664	1.0213	2.2977	0.0215786	0.243405
ATG9A	111.212	2.12609	0.926192	2.29552	0.0217033	0.243436
FAM193A	65.8905	-2.1201	0.923467	-2.29581	0.0216867	0.243436
LGALS3	14.6162	2.57648	1.12207	2.29618	0.0216656	0.243436
RLTPR	25.6638	-2.60525	1.13428	-2.29682	0.0216289	0.243436
RHBDD1	26.7789	2.25576	0.9836	2.29337	0.0218266	0.244487
DLG5	34.7229	-2.65872	1.16017	-2.29167	0.0219249	0.244703
DNM1P41	20.46	-3.10702	1.35619	-2.29099	0.0219639	0.244703
GPR173	20.2527	-3.02996	1.32225	-2.29152	0.0219333	0.244703
TANK	70.5653	2.18932	0.955419	2.29147	0.0219362	0.244703
FAM95B1	146.659	-2.17412	0.949395	-2.29001	0.0220207	0.245007
HLA-DPB1	72.7065	1.9119	0.835262	2.28898	0.0220807	0.245344
PLXNA3	77.9448	-2.83724	1.24017	-2.28778	0.0221504	0.24579
ABCG1	45.7848	2.43941	1.06689	2.28646	0.0222274	0.246267
FAM86B1	19.8855	-3.15576	1.38046	-2.28602	0.0222528	0.246267
BRAT1	110.452	-2.2541	0.986497	-2.28495	0.0223156	0.246275
EGLN2	69.6593	2.14099	0.937107	2.28468	0.0223314	0.246275
POLR1D	68.7407	2.12663	0.930901	2.28449	0.0223427	0.246275
IL11RA	79.9663	-2.71095	1.18821	-2.28153	0.0225169	0.247865
ACCS	16.3817	-3.64843	1.60012	-2.2801	0.0226018	0.248113
CBX1	11.9793	-4.37194	1.91867	-2.27863	0.022689	0.248113
FAXC	17.949	-3.41871	1.49982	-2.27941	0.0226429	0.248113
MGAT4B	13.7289	-3.61146	1.58455	-2.27917	0.0226569	0.248113
RUNDC1	72.6626	-2.16452	0.949754	-2.27903	0.0226651	0.248113
BBS2	30.368	-2.72003	1.19412	-2.27785	0.0227354	0.248292
FBXO6	16.1892	-3.25706	1.43127	-2.27564	0.0228677	0.248844
RTN3	48.8773	2.12995	0.936037	2.2755	0.022876	0.248844
TBL1X	15.1527	-4.71894	2.07339	-2.27595	0.0228487	0.248844
STARD9	265.962	-1.65639	0.728263	-2.27444	0.0229398	0.249211
DNPEP	42.5078	-2.9237	1.287	-2.27171	0.023104	0.250666
PTCHD4	16.5269	-3.90066	1.71845	-2.26988	0.023215	0.251541
TMED2	35.6895	-2.62131	1.15512	-2.26929	0.0232509	0.251601
EMG1	28.3679	2.6	1.14641	2.26794	0.0233327	0.252157
AK4	12.5065	-4.34708	1.91941	-2.2648	0.023525	0.252214
CBR1	22.4876	-3.47968	1.53649	-2.2647	0.0235312	0.252214
KCMF1	16.0313	-3.24007	1.43187	-2.26282	0.023647	0.252214
PEX16	39.7234	2.24808	0.992727	2.26455	0.0235401	0.252214
RIN3	764.632	-1.98131	0.875071	-2.26417	0.0235634	0.252214
TECPR1	24.3966	-2.93914	1.29868	-2.26317	0.0236253	0.252214
TGFBRAP1	24.8053	-2.88174	1.27375	-2.2624	0.0236726	0.252214
TMEM87A	29.4042	2.2013	0.971819	2.26514	0.0235043	0.252214
TP53BP1	123.159	1.82599	0.806731	2.26344	0.0236086	0.252214
USF1	46.1673	-2.39993	1.05941	-2.26535	0.0234912	0.252214
ZNF689	79.7962	2.19268	0.96899	2.26285	0.023645	0.252214
CLN5	14.3259	3.18182	1.407	2.26143	0.0237329	0.252532
CCNK	143.089	1.96539	0.870935	2.25664	0.0240304	0.255042
PWP1	72.4397	2.2179	0.982743	2.25684	0.0240179	0.255042
CCNF	26.0515	-3.56913	1.58512	-2.25164	0.0243449	0.25772
PPAPDC2	13.2412	3.51058	1.55912	2.25165	0.0243447	0.25772
CSF1	24.1478	-2.66524	1.18469	-2.24973	0.0244661	0.258019
PRKCZ	17.4398	-3.72629	1.65633	-2.24972	0.0244665	0.258019
RNF216P1	43.6511	-2.68026	1.19123	-2.25	0.0244491	0.258019
C12orf10	41.1742	2.50528	1.11536	2.24616	0.0246937	0.258836
CCDC157	27.3227	-2.74177	1.2201	-2.24717	0.0246292	0.258836
GHITM	30.6816	2.27645	1.01286	2.24754	0.0246057	0.258836
MTMR2	24.8354	-3.34433	1.48836	-2.24698	0.024641	0.258836
PLEKHA7	28.8948	-7.07669	3.15071	-2.24606	0.0247001	0.258836
BUD31	92.4565	1.80541	0.804449	2.24428	0.0248143	0.259377
SLC3A2	149.484	1.85987	0.82861	2.24457	0.0247957	0.259377
MAN1A2	40.4109	2.74137	1.22249	2.24246	0.0249319	0.259624
SIPA1L2	23.3817	3.57628	1.59431	2.24316	0.0248866	0.259624
WDR11	71.9151	-2.04684	0.912765	-2.24246	0.0249314	0.259624
ABR	87.5334	-2.65388	1.18477	-2.23999	0.0250915	0.260305
NDE1	374.256	-2.19061	0.977672	-2.24064	0.0250493	0.260305
ZNF574	213.751	2.14983	0.959732	2.24003	0.0250889	0.260305
AATK	12.8471	-4.37431	1.95522	-2.23725	0.0252699	0.261587
TMTC1	14.0024	-3.63244	1.6238	-2.237	0.0252866	0.261587
ZNF646	130.557	2.47987	1.10875	2.23664	0.0253098	0.261587
TFRC	95.3525	2.26043	1.01139	2.23498	0.0254184	0.262383
MR1	33.6637	-2.22034	0.993785	-2.23423	0.0254679	0.262566
CELSR2	33.9584	-3.08486	1.38275	-2.23096	0.025684	0.26375
RBM19	58.9172	-2.27183	1.01849	-2.23058	0.0257088	0.26375
STK35	88.4921	-2.31661	1.03817	-2.23144	0.025652	0.26375
UBR2	69.9301	1.7916	0.803203	2.23056	0.02571	0.26375
NOC4L	14.1649	3.02805	1.35975	2.22691	0.0259534	0.265918
CROCCP3	31.0497	-2.7473	1.2341	-2.22616	0.0260033	0.2661
POLE4	17.8215	-3.778	1.69747	-2.22567	0.0260362	0.266109
BCAS2	55.6651	2.34225	1.05374	2.2228	0.0262292	0.266112
CDK13	19.6807	-2.90795	1.30808	-2.22308	0.0262106	0.266112
PHC3	587.205	1.79638	0.808031	2.22316	0.0262053	0.266112
SIRPG	66.7454	-2.57859	1.15949	-2.2239	0.0261553	0.266112
SIRT5	19.3542	2.68688	1.20832	2.22364	0.0261728	0.266112
SLC41A3	93.8781	2.39376	1.07593	2.22482	0.0260934	0.266112
HDGFRP2	15.3341	-3.18601	1.43405	-2.22169	0.026304	0.266274
KTI12	29.3624	2.68485	1.20851	2.22161	0.0263093	0.266274
ZNHIT6	34.169	-2.53408	1.14129	-2.22036	0.026394	0.266805
ILF2	86.2807	2.13831	0.963866	2.21848	0.0265223	0.267775
ACOT13	13.3735	-3.46837	1.56551	-2.21549	0.0267265	0.268677
ARFGAP1	73.0161	-1.81353	0.818551	-2.21553	0.0267236	0.268677
HEBP2	33.8753	-2.74478	1.23885	-2.21559	0.0267193	0.268677
WDR26	16.5095	-3.1928	1.44127	-2.21527	0.0267413	0.268677
CDKN1A	436.146	1.74944	0.790045	2.21435	0.0268047	0.268988
MUL1	68.7909	2.48142	1.1213	2.21298	0.0268987	0.26928
RPL9	654.173	1.95872	0.885024	2.21318	0.0268852	0.26928
PRCP	52.0398	2.22016	1.00483	2.2095	0.0271396	0.271363
BEST1	25.6233	-2.87807	1.30289	-2.20899	0.0271754	0.271394
TIMM22	19.2262	2.4586	1.11423	2.20654	0.0273463	0.272772
DUT	15.0043	-3.64804	1.65421	-2.2053	0.0274327	0.272989
GOLGA8B	188.95	-1.79564	0.814242	-2.20529	0.0274339	0.272989
DNAJB1	2624.37	1.90406	0.8637	2.20454	0.0274866	0.273185
TMEM255B	19.7972	2.9191	1.32473	2.20355	0.027556	0.27322
TSPYL4	382.721	1.76835	0.802338	2.204	0.0275244	0.27322
ISOC1	26.8313	2.74219	1.24499	2.20257	0.0276251	0.273577
CCP110	22.7233	-3.06468	1.39217	-2.20137	0.0277095	0.274086
KPNA2	36.0206	2.07452	0.942605	2.20084	0.0277476	0.274135
PGK1	276.083	1.99052	0.905774	2.19759	0.0279781	0.275273
PNPLA7	14.5009	3.23327	1.47093	2.19811	0.0279412	0.275273
PRR5	355.943	-1.75242	0.797685	-2.19688	0.0280288	0.275273
REPIN1	19.4689	-2.83472	1.29026	-2.19702	0.0280192	0.275273
THEMIS	21.714	-3.6109	1.64318	-2.19751	0.0279841	0.275273
LRIG1	28.8267	-7.07235	3.2203	-2.19618	0.0280794	0.275444
SELPLG	355.642	1.91046	0.870243	2.19532	0.028141	0.275722
MYO1D	14.298	-3.66007	1.66788	-2.19445	0.0282029	0.276002
CAPN15	16.9593	-2.89409	1.31976	-2.19289	0.0283154	0.27645
STAM	214.61	1.78549	0.814102	2.1932	0.0282929	0.27645
MIEN1	59.6009	-2.23653	1.02034	-2.19194	0.028384	0.276484
ZNF184	26.5789	-4.03022	1.83868	-2.19192	0.0283856	0.276484
ADPRHL2	17.2325	2.91537	1.33208	2.18859	0.0286268	0.276543
ARMC9	15.1754	-3.07419	1.40493	-2.18815	0.0286586	0.276543
ERLIN2	30.0394	-2.79494	1.27613	-2.19017	0.0285118	0.276543
HLA-DRA	227.023	1.90806	0.87188	2.18844	0.0286376	0.276543
MECOM	19.3809	-2.70455	1.2344	-2.19099	0.0284526	0.276543
PTTG1IP	114.39	1.79461	0.819779	2.18914	0.0285869	0.276543
RPSAP58	54.8206	2.40132	1.09663	2.18972	0.0285443	0.276543
WDR13	93.7971	1.8068	0.825562	2.18856	0.0286285	0.276543
WARS	133.949	2.03201	0.92948	2.18618	0.0288022	0.277606
CALHM2	65.648	2.63446	1.20615	2.18419	0.028948	0.278533
TUBG2	29.6888	2.26885	1.03887	2.18396	0.0289655	0.278533
SNRNP70	124.704	-1.79689	0.824056	-2.18054	0.0292172	0.280627
ZNF865	25.9942	-2.66982	1.22505	-2.17935	0.0293055	0.281149
ACTR2	92.7039	2.23012	1.02384	2.17819	0.0293922	0.281622
MAP3K7CL	12.4661	-4.41922	2.02923	-2.17778	0.0294227	0.281622
EIF3L	393.574	1.7854	0.820395	2.17627	0.0295348	0.28174
GPR37L1	17.9754	-3.24666	1.49186	-2.17624	0.029537	0.28174
TIMM23	141.596	2.03078	0.932931	2.17678	0.0294973	0.28174
RABGGTA	33.3806	-2.76239	1.27003	-2.17506	0.0296259	0.282264
DDIT3	102.875	2.25014	1.03493	2.1742	0.0296898	0.282548
FUT4	16.8731	-3.80408	1.7501	-2.17363	0.029733	0.282634
WSB1	37.6272	2.18453	1.00532	2.17298	0.0297818	0.282774
TMEM136	18.9097	-2.67536	1.23162	-2.17223	0.0298384	0.282987
PDS5B	23.6533	2.5028	1.15337	2.16998	0.0300083	0.283558
TMEM126A	12.5071	2.92937	1.35017	2.16962	0.0300354	0.283558
TMEM160	34.8135	-2.71635	1.25136	-2.17072	0.0299527	0.283558
WDR62	26.9015	-2.56751	1.18299	-2.17035	0.0299804	0.283558
MIAT	17.7522	-3.75016	1.72888	-2.16912	0.0300734	0.283593
EIF2B2	44.2778	2.3613	1.08912	2.16807	0.0301533	0.284023
SBNO1	54.204	1.9764	0.911847	2.16746	0.0301995	0.284136
CYTIP	129.008	1.94997	0.900051	2.16651	0.0302724	0.284176
KLHL26	62.5965	2.86246	1.32097	2.16694	0.0302395	0.284176
AAAS	40.1611	2.68563	1.24182	2.16266	0.0305673	0.284193
ALKBH8	12.5958	3.80679	1.75923	2.1639	0.030472	0.284193
BRD2	733.504	1.56111	0.721445	2.16387	0.0304744	0.284193
DMWD	31.0772	-2.26682	1.04819	-2.1626	0.0305716	0.284193
GGT6	12.9886	-3.51091	1.62185	-2.16475	0.0304066	0.284193
HIST3H2A	21.9326	3.35318	1.55064	2.16244	0.030584	0.284193
IGFN1	13.1801	-4.50458	2.08217	-2.16341	0.0305099	0.284193
ITGA3	38.2117	-2.33781	1.08131	-2.16201	0.030617	0.284193
LOH12CR1	45.8799	1.93736	0.895995	2.16224	0.0305997	0.284193
TMEM254	12.7431	-4.34608	2.00964	-2.16262	0.0305707	0.284193
SPDYE5	34.3864	-2.22193	1.02873	-2.15988	0.0307816	0.285401
GPR161	17.8762	-2.76404	1.28083	-2.15801	0.0309267	0.286326
PARP16	18.8676	3.15052	1.46042	2.15728	0.0309841	0.286326
STAT4	55.0272	1.82471	0.845845	2.15727	0.030985	0.286326
FBXL20	41.865	-1.94921	0.904157	-2.15584	0.0310964	0.286833
GARNL3	15.6535	-3.81841	1.77133	-2.15568	0.031109	0.286833
BID	55.8364	1.84226	0.855969	2.15225	0.0313774	0.287504
CLTA	66.3726	2.08452	0.968137	2.15312	0.0313091	0.287504
DNAJA2	29.0602	2.11954	0.984451	2.15302	0.031317	0.287504
JUN	3344.04	1.73764	0.80742	2.15209	0.0313899	0.287504
SDHAF1	51.0571	2.22479	1.03341	2.15286	0.0313296	0.287504
USP38	28.6756	-2.67518	1.24249	-2.15307	0.0313134	0.287504
ATG2B	100.514	2.06587	0.96107	2.14955	0.0315905	0.288385
EIF4A1	444.613	1.52967	0.711447	2.15008	0.031549	0.288385
PAPLN	20.8657	-2.90118	1.34954	-2.14975	0.0315747	0.288385
ESYT2	59.5463	-1.90944	0.888607	-2.14881	0.0316499	0.288391
MARCH3	22.3613	2.16372	1.007	2.14867	0.0316607	0.288391
UNC119	87.0267	-2.03206	0.946218	-2.14756	0.0317484	0.288872
GHR	16.7129	-3.20739	1.49513	-2.14523	0.0319345	0.290099
MED30	15.8098	2.64825	1.2347	2.14486	0.0319641	0.290099
THRAP3	66.668	1.88028	0.876769	2.14456	0.0319882	0.290099
LCK	75.6137	1.97897	0.923126	2.14377	0.0320514	0.290354
PSMD11	37.5107	1.88415	0.879154	2.14314	0.0321017	0.290492
GRTP1	18.1348	-2.60824	1.21749	-2.14232	0.032168	0.290775
SIM2	12.4072	-3.33653	1.56108	-2.13731	0.0325725	0.294111
ITGAX	110.033	1.96262	0.918612	2.13651	0.0326379	0.29438
PCDHGA6	21.2948	-3.2665	1.52926	-2.13601	0.0326789	0.29443
ATP10A	34.9694	-2.30962	1.08306	-2.13249	0.0329664	0.29603
FAM90A17P	82.6322	-6.31096	2.96059	-2.13166	0.0330351	0.29603
GTPBP1	419.139	1.77836	0.83397	2.1324	0.0329736	0.29603
LINS	15.2807	2.70381	1.26822	2.13197	0.0330094	0.29603
ZBED1	44.4192	-2.11013	0.989233	-2.13309	0.032917	0.29603
WDR55	62.4425	-1.89203	0.887955	-2.13077	0.0331077	0.296361
ATP8B2	18.6483	-2.97075	1.39666	-2.12704	0.0334167	0.29875
DEF8	63.8029	-2.72405	1.28115	-2.12625	0.0334828	0.29875
INPP4B	194.742	1.84123	0.865829	2.12655	0.0334575	0.29875
NCOA6	80.1987	-1.80583	0.849885	-2.1248	0.0336034	0.299182
NUDT16L1	36.5129	2.16273	1.01767	2.12518	0.0335714	0.299182
COX19	82.9285	-2.14123	1.00866	-2.12285	0.0337665	0.299668
GAPVD1	59.3278	2.249	1.05924	2.12322	0.0337357	0.299668
LAP3	15.5693	2.73885	1.29005	2.12307	0.0337484	0.299668
MYO7A	756.14	-1.50818	0.711531	-2.11962	0.0340379	0.301431
OSBPL3	43.3158	-2.16561	1.02149	-2.12004	0.0340023	0.301431
FAM212B	44.8962	-2.59891	1.22656	-2.11886	0.0341022	0.301678
FBLN1	41.5409	-2.08961	0.986569	-2.11805	0.0341705	0.30196
SLC2A5	35.2864	2.41249	1.13981	2.11658	0.0342955	0.302743
RPS19BP1	90.3037	1.87702	0.88727	2.1155	0.034387	0.303228
GSK3A	30.146	-2.52157	1.19411	-2.11167	0.0347146	0.305142
RPS6KB1	32.376	2.24802	1.06444	2.11193	0.0346923	0.305142
SLC35B4	13.3675	-3.5614	1.68653	-2.11168	0.0347143	0.305142
HSP90B1	128.344	1.84096	0.872377	2.11028	0.0348341	0.305868
GPT2	28.2497	-2.75238	1.30468	-2.10962	0.0348912	0.306046
CRTAM	32.2229	1.96457	0.931555	2.10891	0.034952	0.306255
RASSF1	46.7773	1.88898	0.896002	2.10823	0.0350113	0.306424
TRDC	73.1762	2.0166	0.956718	2.10783	0.0350453	0.306424
CRK	19.0352	-2.87537	1.36525	-2.10611	0.0351945	0.306436
KLRK1	149.883	1.7417	0.82679	2.10658	0.035154	0.306436
MXD4	95.6945	-1.79361	0.851541	-2.10631	0.035177	0.306436
TBCK	46.5595	1.83119	0.869252	2.10662	0.0351501	0.306436
JUND	48.142	-2.05844	0.978045	-2.10465	0.0353219	0.306692
MYBBP1A	180.367	-1.70551	0.810413	-2.1045	0.0353349	0.306692
TGFB1	197.984	-1.69063	0.803252	-2.10473	0.0353145	0.306692
TYRO3P	20.5553	2.38101	1.13162	2.10407	0.0353725	0.306697
ANKRD18A	12.291	-3.42967	1.63208	-2.10141	0.0356048	0.308067
FBXO42	72.0054	2.08996	0.994455	2.10161	0.0355871	0.308067
BAX	15.7891	-3.04897	1.45415	-2.09674	0.0360166	0.310091
C2CD2	42.0421	-2.43839	1.1637	-2.09537	0.036138	0.310091
ESPL1	24.6731	-3.614	1.72467	-2.09547	0.0361291	0.310091
GOLGA7	389.3	-1.84247	0.879087	-2.09589	0.0360922	0.310091
PLAU	12.7769	-4.46924	2.13276	-2.09552	0.036125	0.310091
SAP30L	11.7618	-3.27925	1.5642	-2.09644	0.0360432	0.310091
SH3GLB2	44.0065	-2.22745	1.06222	-2.09698	0.0359953	0.310091
SLC6A4	16.5944	-2.87575	1.37109	-2.09742	0.0359561	0.310091
MAP3K1	92.1478	1.62825	0.777264	2.09485	0.0361846	0.31017
CBLL1	337.383	1.66693	0.795998	2.09414	0.0362477	0.31039
ARHGEF6	59.8482	1.91929	0.91704	2.09292	0.0363565	0.311
RAB40B	14.6634	-2.94168	1.40648	-2.09153	0.0364807	0.311741
BICD2	44.7062	-2.53265	1.21174	-2.09009	0.0366096	0.31252
BZW2	12.0568	2.86496	1.37193	2.08827	0.0367736	0.313597
FAM65A	343.902	1.79402	0.859708	2.08678	0.0369079	0.314419
FLAD1	44.6824	1.77331	0.85162	2.08228	0.0373167	0.3166
LNX2	18.6136	-2.708	1.30003	-2.08304	0.0372479	0.3166
LRRC32	32.1231	-7.22981	3.47141	-2.08267	0.0372812	0.3166
LYZ	38.2956	-2.3182	1.11325	-2.08237	0.0373085	0.3166
APEX1	96.3221	1.73162	0.832987	2.07881	0.0376349	0.318955
HES2	33.6373	-2.31649	1.11455	-2.07841	0.0376713	0.318955
UQCRC2	44.0757	2.04142	0.982642	2.07748	0.0377572	0.319356
SYVN1	830.85	-1.5619	0.752073	-2.07679	0.0378209	0.319569
CDC42SE1	1165.21	-1.59368	0.767858	-2.07549	0.037941	0.319664
CRNN	36.0177	-7.3939	3.56261	-2.07542	0.0379478	0.319664
PROX1	14.672	-3.10558	1.49587	-2.0761	0.0378846	0.319664
ZNF469	26.2106	-3.25759	1.56996	-2.07495	0.0379913	0.319705
ARPC5L	33.2063	-2.49419	1.20341	-2.0726	0.0382099	0.319921
INCENP	31.934	2.98339	1.4394	2.07266	0.038204	0.319921
SMURF1	55.8667	-2.28161	1.10077	-2.07274	0.0381966	0.319921
TEX261	29.3026	-2.80706	1.35374	-2.07357	0.0381195	0.319921
ZNF75A	33.1696	2.28956	1.10423	2.07345	0.0381308	0.319921
RCOR1	24.3579	-2.80566	1.35464	-2.07114	0.0383457	0.32063
STOML1	38.3826	-2.53505	1.22415	-2.07086	0.0383719	0.32063
SLC37A1	66.8181	-1.82495	0.881503	-2.07027	0.0384267	0.320764
CD58	53.3532	1.72703	0.835254	2.06767	0.0386708	0.32183
COPB1	42.1534	2.25508	1.09054	2.06786	0.0386529	0.32183
POLRMT	112.854	-2.74171	1.32592	-2.06779	0.03866	0.32183
MIB1	14.458	2.89126	1.39948	2.06595	0.0388333	0.322681
MTATP6P1	178.092	1.55425	0.752384	2.06576	0.038851	0.322681
H3F3B	648.363	1.5655	0.757984	2.06535	0.0388901	0.322682
C7orf43	14.2139	-3.41444	1.65424	-2.06406	0.0390124	0.32315
PAX5	71.8122	-2.83808	1.37516	-2.06382	0.0390349	0.32315
PPL	20.6671	2.39129	1.15884	2.06352	0.0390633	0.32315
PRICKLE2	29.0102	-2.30473	1.11772	-2.062	0.0392078	0.324022
TMEM70	32.0501	2.38845	1.15862	2.06147	0.0392585	0.324118
SPTBN1	92.223	-2.33777	1.13432	-2.06095	0.0393078	0.324202
MAP4K4	65.8127	-2.03538	0.988048	-2.06001	0.039398	0.324361
WBSCR22	164.272	1.61708	0.785017	2.05993	0.0394054	0.324361
C1S	14.9098	-3.61661	1.75608	-2.05947	0.0394488	0.324396
BTF3	143.71	1.69168	0.821596	2.05902	0.0394922	0.324431
DUOX1	19.4877	-3.56318	1.73109	-2.05834	0.0395574	0.324494
GRAP	117.704	2.1578	1.04843	2.05812	0.0395782	0.324494
SF3A2	19.8093	-2.75777	1.34043	-2.05738	0.0396501	0.324763
ZNF627	19.4839	2.70213	1.31383	2.05668	0.0397169	0.324988
RPSA	919.722	1.50703	0.733331	2.05505	0.0398741	0.325953
PPP6R1	129.998	-1.9993	0.973438	-2.05386	0.0399895	0.326574
LTBR	118.042	-1.93177	0.941306	-2.05223	0.0401476	0.326578
RANBP6	17.5206	2.82181	1.37452	2.05294	0.0400781	0.326578
SCMH1	61.006	-2.18041	1.06213	-2.05287	0.040085	0.326578
TMEM120B	96.6709	-1.80887	0.88131	-2.05248	0.0401234	0.326578
DAGLB	49.9681	1.81816	0.886427	2.05111	0.0402558	0.32678
EIF4E2	19.8881	2.19348	1.06981	2.05035	0.0403301	0.32678
FKSG52	11.8764	-3.39147	1.65408	-2.05037	0.0403285	0.32678
STK16	21.8875	-3.43714	1.67617	-2.05059	0.0403072	0.32678
CD79A	241.326	-1.78774	0.872342	-2.04936	0.0404268	0.326924
MMP24	25.8878	-2.38081	1.16161	-2.04958	0.0404051	0.326924
SNX22	13.894	-2.94644	1.43879	-2.04786	0.0405738	0.327474
UFM1	19.0283	2.34613	1.14556	2.04803	0.0405573	0.327474
CLU	65.3708	-2.42068	1.18306	-2.04611	0.0407453	0.328108
GATA3	78.7268	-1.69603	0.829009	-2.04585	0.040771	0.328108
LMX1B	12.4078	-3.3401	1.63211	-2.04649	0.0407083	0.328108
ELMSAN1	239.128	-1.60345	0.783981	-2.04526	0.0408291	0.328257
DLGAP1	34.2207	-2.42335	1.18576	-2.04371	0.0409821	0.329167
RPRD2	69.6822	1.85203	0.906475	2.04311	0.0410412	0.329323
NR1H2	37.8446	2.22575	1.09026	2.04148	0.0412029	0.3303
SUSD2	28.969	-7.08127	3.47033	-2.04052	0.0412988	0.33075
ESCO1	35.7236	-2.00451	0.982563	-2.04008	0.041342	0.330776
FOXK1	67.8331	-1.70627	0.837869	-2.03644	0.0417062	0.333368
ACSL6	24.7811	-2.6046	1.27999	-2.03486	0.0418647	0.334313
FNBP1	366.6	-1.46378	0.719626	-2.03409	0.0419427	0.334613
BZW1	66.5221	1.81278	0.891484	2.03344	0.042008	0.334784
EIF1AD	100.211	1.91161	0.940254	2.03308	0.0420449	0.334784
AGAP4	26.0445	2.3372	1.15002	2.03232	0.0421214	0.335071
CXCR6	114.812	-2.44121	1.20227	-2.03051	0.0423047	0.336207
NT5C3B	20.7237	-2.59651	1.27924	-2.02973	0.0423843	0.33647
QSOX2	25.6239	-2.50073	1.23315	-2.02792	0.0425685	0.33647
RABGAP1L-IT1	32.6772	-1.99661	0.983961	-2.02916	0.0424422	0.33647
RANBP3	28.7583	-2.5384	1.25119	-2.0288	0.0424789	0.33647
TSPYL5	13.2027	-4.39008	2.16496	-2.02779	0.0425814	0.33647
TTC30A	11.348	-4.29164	2.1158	-2.02838	0.0425219	0.33647
BTBD11	14.4684	-3.09094	1.52497	-2.02688	0.0426743	0.336601
PPP4R1	24.5847	-2.53861	1.2525	-2.02684	0.0426792	0.336601
CILP	52.279	-6.53571	3.22563	-2.02618	0.0427461	0.336765
SLC7A6OS	21.0649	2.51631	1.24211	2.02584	0.0427812	0.336765
LILRB1	14.0443	-3.65326	1.80552	-2.02338	0.0430336	0.338431
BNIP2	38.7914	2.1459	1.06142	2.02172	0.0432048	0.339293
CCND3	138.362	1.61987	0.801311	2.02153	0.0432251	0.339293
EIF1	628.619	1.76144	0.871948	2.02012	0.0433705	0.340112
AGXT	11.8668	-3.27729	1.6253	-2.01642	0.0437557	0.340124
CYBA	74.1598	-2.05466	1.01924	-2.01587	0.0438133	0.340124
FAM159A	23.8175	-2.33823	1.15898	-2.01749	0.0436442	0.340124
GLIPR1	124.027	1.80799	0.897001	2.0156	0.0438422	0.340124
IFT172	30.1937	-2.48184	1.2312	-2.01578	0.0438228	0.340124
KDM5B	127.523	1.61076	0.798899	2.01623	0.0437761	0.340124
NAV2	12.9854	-2.74461	1.36183	-2.01538	0.0438644	0.340124
NCOA2	57.9033	1.98653	0.984982	2.01681	0.0437149	0.340124
PSMB2	82.8157	1.64653	0.816483	2.01662	0.0437355	0.340124
RNF113A	28.2647	2.23972	1.11009	2.01759	0.0436336	0.340124
ZKSCAN5	12.8589	-3.38827	1.68068	-2.016	0.0437995	0.340124
ZNF346	41.4835	-2.55869	1.26886	-2.01652	0.0437457	0.340124
SNORD3C	150.797	2.32636	1.15509	2.01401	0.0440084	0.340921
DCHS1	17.7856	-3.13176	1.5556	-2.01322	0.0440915	0.341246
CLDND1	85.3115	2.09121	1.04355	2.00395	0.0450759	0.341421
COMT	37.3605	-2.66797	1.33149	-2.00374	0.0450976	0.341421
CTC1	426.682	1.75814	0.873657	2.0124	0.0441783	0.341421
EIF3I	96.4606	1.66995	0.832454	2.00606	0.0448503	0.341421
ETS1	180.527	-1.82484	0.909365	-2.00672	0.0447796	0.341421
EXOC4	206.417	1.61678	0.805645	2.00681	0.0447695	0.341421
FAM192A	34.6789	1.92122	0.95757	2.00635	0.0448186	0.341421
GPR137	22.1932	-2.47012	1.23163	-2.00557	0.0449027	0.341421
KIAA0141	264.292	-1.60091	0.797224	-2.0081	0.0446324	0.341421
MTHFR	29.3348	-2.71487	1.35468	-2.00406	0.0450636	0.341421
MYOM3	14.1509	-3.67192	1.83046	-2.00601	0.0448553	0.341421
PIM3	200.22	-1.88556	0.938783	-2.00852	0.0445884	0.341421
PLAGL2	106.417	1.55385	0.772842	2.01056	0.0443715	0.341421
POM121L6P	39.0284	-7.5097	3.7388	-2.00858	0.0445813	0.341421
PSMC3	59.0899	1.76605	0.879198	2.0087	0.0445688	0.341421
QARS	166.776	1.84743	0.920284	2.00746	0.0447007	0.341421
RBM20	13.3215	-2.86085	1.42388	-2.0092	0.0445159	0.341421
TEN1-CDK3	12.1258	-3.4229	1.70445	-2.00822	0.0446201	0.341421
TMCC1	36.0967	-2.30264	1.14643	-2.00853	0.044587	0.341421
TNFRSF18	525.529	1.71124	0.853955	2.0039	0.0450808	0.341421
TRRAP	136.524	-1.888	0.941089	-2.00619	0.0448359	0.341421
UNC45A	69.7382	-2.01062	1.00345	-2.0037	0.0451027	0.341421
WHAMMP3	33.3227	-2.09177	1.04087	-2.00963	0.0444706	0.341421
ZNF496	89.9397	-1.81361	0.904155	-2.00586	0.0448708	0.341421
NUP54	12.1619	2.72761	1.36187	2.00283	0.0451952	0.341778
OLFM2	12.4321	3.11187	1.554	2.00249	0.0452323	0.341778
ESRG	381.484	-1.66621	0.832247	-2.00206	0.0452786	0.341816
TDRKH	27.072	-3.02696	1.51269	-2.00105	0.0453868	0.342322
DNMBP	92.7241	1.61987	0.810312	1.99907	0.0456004	0.34362
KLF9	80.8972	-2.01852	1.01058	-1.9974	0.0457821	0.344676
SPTAN1	173.704	-1.55388	0.77834	-1.9964	0.0458905	0.345178
PDDC1	128.259	-1.61181	0.807657	-1.99566	0.0459709	0.345469
IKZF5	59.4616	2.29169	1.14868	1.99506	0.0460366	0.345649
AKT1S1	58.5943	-2.03207	1.01876	-1.99465	0.0460809	0.34567
PRR26	21.5413	-6.65116	3.33564	-1.99397	0.0461558	0.345918
ATG13	192.412	1.62133	0.813458	1.99313	0.0462469	0.345975
SDK2	58.0228	-1.91995	0.963247	-1.99321	0.0462388	0.345975
CIDEB	108.061	1.80065	0.903925	1.99203	0.0463675	0.346073
MBNL2	33.7157	2.34381	1.17636	1.99243	0.0463238	0.346073
SAMD10	79.5893	-2.05676	1.03258	-1.99187	0.0463852	0.346073
AMBRA1	130.143	-1.93667	0.972689	-1.99104	0.0464762	0.34644
MAPK4	29.4227	-7.10219	3.56948	-1.9897	0.0466243	0.347231
CTDP1	19.0987	-2.57224	1.29485	-1.98651	0.0469762	0.347356
FAM210A	14.712	2.90711	1.46339	1.98656	0.0469712	0.347356
PHB2	178.638	1.64486	0.827855	1.9869	0.0469339	0.347356
RPL6	615.877	1.71145	0.861413	1.9868	0.0469447	0.347356
SNORD3B-1	77.8811	2.22769	1.12132	1.98666	0.0469598	0.347356
TMX1	15.2802	-2.52474	1.27018	-1.9877	0.0468452	0.347356
ZBTB46	25.1937	2.11321	1.06363	1.98679	0.0469455	0.347356
ZNF282	110.688	2.00811	1.01011	1.98801	0.0468104	0.347356
C7orf60	14.8169	2.301	1.15919	1.98501	0.0471433	0.347971
IFI35	18.4833	2.23393	1.12522	1.98533	0.0471078	0.347971
PGAP2	81.6832	-2.09665	1.0577	-1.98227	0.0474489	0.349329
TAOK2	20.355	-2.87769	1.45175	-1.98223	0.0474537	0.349329
TK1	24.3135	-6.82597	3.44334	-1.98237	0.0474378	0.349329
FAM214B	22.4002	-2.74527	1.38538	-1.98161	0.0475231	0.349529
KIAA1257	12.4707	-2.77959	1.40307	-1.98108	0.0475829	0.349658
PIGB	18.6118	2.33955	1.18158	1.98002	0.0477017	0.35002
PSMA1	21.1127	2.21163	1.11726	1.97951	0.0477588	0.35002
SH2B3	110.243	1.73172	0.874683	1.97982	0.0477232	0.35002
SHANK2	41.5622	-2.4806	1.25339	-1.97911	0.0478037	0.35004
ARHGAP33	177.016	1.97784	1.0001	1.97765	0.0479685	0.350936
STEAP4	18.114	-2.67827	1.3546	-1.97717	0.0480223	0.35102
FARSB	46.3926	-1.93874	0.980936	-1.97642	0.048107	0.35133
INIP	20.6296	1.994	1.00971	1.97483	0.0482877	0.352339
PITPNB	12.6637	2.74295	1.38946	1.97412	0.0483686	0.352619
ZNF362	78.0549	-1.99487	1.01095	-1.97326	0.0484655	0.353015
GAA	60.5802	-2.27029	1.15116	-1.97218	0.0485891	0.353338
GMNN	13.8301	-3.02962	1.53651	-1.97175	0.0486378	0.353338
SLA	310.544	1.50252	0.761953	1.97193	0.0486175	0.353338
CLASRP	98.5985	-2.2342	1.13386	-1.97044	0.0487882	0.354024
EMC10	74.3215	-1.65298	0.839001	-1.97018	0.0488177	0.354024
KIF5B	124.761	1.56883	0.797529	1.96711	0.0491705	0.356271
IFITM3	337.693	-1.53844	0.782928	-1.96498	0.0494161	0.357426
SIX4	17.2319	-2.59845	1.32217	-1.96529	0.0493803	0.357426
E2F3	24.5206	-3.00804	1.53174	-1.96381	0.0495519	0.357472
RIPK1	30.3114	2.28381	1.1628	1.96407	0.0495222	0.357472
STARD8	19.8408	-2.19409	1.11697	-1.96434	0.0494912	0.357472
GSTP1	82.0556	1.76142	0.898384	1.96065	0.0499199	0.359814
SERPINE1	46.5864	-2.3715	1.2105	-1.95911	0.0501	0.360799
ARHGEF9	22.2705	-2.1337	1.09041	-1.95678	0.050373	0.360912
ARID1B	106.412	-1.8228	0.932402	-1.95495	0.0505886	0.360912
CAPRIN1	53.0451	-2.19638	1.12522	-1.95196	0.0509431	0.360912
CD2	68.4718	1.67117	0.855508	1.95342	0.0507696	0.360912
HGNC:9982	76.1567	-1.97412	1.00823	-1.958	0.0502302	0.360912
HNRNPU	111.816	-1.87743	0.961672	-1.95225	0.0509083	0.360912
MLH3	11.4698	-3.36765	1.72497	-1.95229	0.0509035	0.360912
MVB12A	23.5361	-2.57732	1.31867	-1.95449	0.0506432	0.360912
PHLDB3	16.8351	2.68549	1.37244	1.95673	0.0503795	0.360912
PLA2G15	23.2589	-2.23804	1.14329	-1.95754	0.0502836	0.360912
POLR2K	23.753	2.1235	1.08605	1.95526	0.0505529	0.360912
PPARA	36.173	-2.14721	1.09787	-1.9558	0.050489	0.360912
PTGS2	32.4745	2.097	1.07387	1.95275	0.0508494	0.360912
RAB40C	23.559	-2.8289	1.44831	-1.95324	0.0507907	0.360912
RASD1	147.999	2.06532	1.05642	1.95501	0.0505819	0.360912
RTFDC1	44.0707	1.88702	0.965844	1.95375	0.0507304	0.360912
SNRPA1	29.6385	1.97084	1.00902	1.95324	0.0507917	0.360912
SNUPN	28.6928	-2.00535	1.02521	-1.95603	0.0504617	0.360912
TMEM219	48.152	1.75739	0.89955	1.95363	0.0507452	0.360912
CAMK1	19.8342	-2.60819	1.33689	-1.95093	0.0510651	0.361073
CCNB1IP1	14.7298	2.25742	1.15711	1.95091	0.0510675	0.361073
CHST12	29.4316	-2.6659	1.36743	-1.94957	0.0512272	0.361073
CLIC1	155.208	1.71467	0.879071	1.95055	0.0511103	0.361073
MFN2	14.1575	2.54298	1.30422	1.94981	0.0511988	0.361073
PLEKHD1	27.0882	-2.54238	1.30372	-1.9501	0.0511641	0.361073
OBSCN	96.7832	-2.01196	1.03309	-1.94753	0.0514717	0.362181
RNF185	25.6262	2.77974	1.42727	1.94759	0.051464	0.362181
PGA4	22.3418	-6.70479	3.44542	-1.946	0.0516548	0.362993
RBBP6	27.3913	1.93689	0.99559	1.94547	0.0517185	0.362993
ZDBF2	17.9344	2.43419	1.25099	1.94581	0.0516777	0.362993
NOP16	20.3682	2.27452	1.16964	1.94464	0.0518186	0.363388
PRMT5	37.1395	2.38944	1.22947	1.94348	0.0519583	0.363752
ZNF827	51.8663	-1.75902	0.904931	-1.94382	0.0519176	0.363752
DGKD	32.8379	-2.24598	1.15614	-1.94265	0.0520584	0.364145
TRIM26	97.172	1.64954	0.849581	1.94159	0.0521862	0.364731
AARS2	14.7707	-2.60983	1.34566	-1.93943	0.0524485	0.365025
CDH8	23.1517	-2.14927	1.10807	-1.93965	0.0524221	0.365025
GPR132	64.0045	1.77877	0.917068	1.93963	0.052425	0.365025
GTF2IRD2B	15.3952	-2.59305	1.33621	-1.9406	0.0523069	0.365025
SETD7	63.4465	-1.95119	1.00569	-1.94016	0.0523607	0.365025
ZNF14	34.24	-2.40546	1.24089	-1.9385	0.0525624	0.365511
ARHGAP30	105.888	-1.78912	0.923637	-1.93704	0.0527408	0.366279
CORO2A	75.8079	1.89184	0.976771	1.93683	0.0527663	0.366279
IFT57	57.321	1.8081	0.93369	1.93651	0.0528053	0.366279
VARS2	16.1676	-2.82554	1.45976	-1.93562	0.0529144	0.366729
GLUL	353.198	1.97036	1.01927	1.93312	0.0532215	0.368549
PWRN2	12.7831	-3.50143	1.81197	-1.93239	0.0533116	0.368864
DUS4L	38.0709	-2.95496	1.52983	-1.93156	0.0534139	0.369264
SIPA1	116.029	-2.16148	1.11934	-1.93103	0.0534796	0.36941
HIST1H1B	20.9232	-6.60854	3.42464	-1.9297	0.0536437	0.36962
HOXB13	49.1433	-1.93447	1.00229	-1.93006	0.0536	0.36962
MEF2BNB	60.0266	-1.71476	0.888534	-1.92988	0.0536222	0.36962
DUX4	13.2801	-2.86021	1.48284	-1.92887	0.0537468	0.369884
MTFR1L	17.9612	-2.60562	1.35099	-1.92867	0.0537713	0.369884
CD2BP2	21.3223	1.87666	0.97672	1.92139	0.0546827	0.372445
FLNA	553.839	-1.45225	0.755761	-1.92158	0.0546592	0.372445
FPR1	20.1249	-6.55475	3.40923	-1.92265	0.054524	0.372445
GABRP	84.9972	-1.71936	0.89331	-1.9247	0.0542664	0.372445
KHNYN	20.4587	-2.55213	1.32712	-1.92306	0.0544725	0.372445
KLHL3	18.8351	-2.4672	1.28405	-1.92141	0.0546794	0.372445
KRR1	22.9743	1.84244	0.958441	1.92233	0.0545638	0.372445
MIER3	32.4826	2.76793	1.43863	1.924	0.0543544	0.372445
MROH1	172.471	1.55189	0.807331	1.92224	0.0545754	0.372445
PDSS2	17.0093	2.27407	1.18314	1.92206	0.0545983	0.372445
SSR2	154.681	1.42673	0.741932	1.923	0.0544803	0.372445
TWF2	145.22	-1.63089	0.847306	-1.92479	0.0542557	0.372445
GPR85	13.1194	-2.8475	1.48251	-1.92073	0.0547664	0.372708
CDK5RAP1	34.6882	1.94985	1.01583	1.91946	0.0549258	0.372875
IAH1	22.4684	2.31217	1.20438	1.91979	0.054884	0.372875
NFAT5	134.922	1.501	0.781728	1.9201	0.0548453	0.372875
FGFR1OP	118.895	-1.60751	0.83783	-1.91866	0.0550268	0.373254
BAG4	45.6956	2.01441	1.05042	1.91773	0.0551455	0.373449
NEU3	20.0903	-2.16493	1.12884	-1.91784	0.0551315	0.373449
CMTM4	19.5824	2.8052	1.46347	1.91682	0.0552605	0.373922
GPS1	195.047	1.78639	0.932998	1.91468	0.0555335	0.375462
ADD1	95.4831	-1.68919	0.882865	-1.9133	0.0557092	0.376037
POLA2	16.7828	-2.47331	1.29267	-1.91334	0.0557045	0.376037
FTSJ3	13.2028	2.32585	1.21615	1.91247	0.0558153	0.376384
KRTCAP2	81.9434	-1.95991	1.02515	-1.91184	0.0558968	0.376384
TRAC	205.058	-1.64443	0.860049	-1.91202	0.0558737	0.376384
BRIX1	13.4118	2.33701	1.2245	1.90854	0.0563217	0.376976
C6orf47	29.5911	2.3601	1.23765	1.90692	0.0565305	0.376976
CLPTM1L	20.7788	-2.49656	1.30825	-1.90832	0.0563497	0.376976
DCAF8	94.1105	1.63134	0.855485	1.90692	0.0565306	0.376976
NOTCH4	38.4956	-2.04345	1.07083	-1.90828	0.0563552	0.376976
PHC2	17.0237	-2.67986	1.40319	-1.90983	0.0561547	0.376976
SARNP	31.0506	2.05624	1.07746	1.90842	0.0563374	0.376976
SARS	53.3428	1.74435	0.91308	1.91041	0.0560809	0.376976
SHQ1	20.4667	-2.41137	1.26321	-1.90892	0.0562726	0.376976
SNRK	70.1007	1.87991	0.984027	1.91042	0.0560787	0.376976
TLDC1	17.9685	-2.25804	1.18409	-1.90699	0.0565222	0.376976
ZFAND3	14.7355	2.54384	1.33357	1.90755	0.0564494	0.376976
ABL2	23.7298	-2.05507	1.07899	-1.90463	0.0568282	0.378014
CRY2	224.669	-1.51426	0.795085	-1.90453	0.0568416	0.378014
KCNJ5	24.5064	-2.11384	1.11002	-1.90432	0.0568686	0.378014
ZC3H4	33.4215	-2.17223	1.14022	-1.90509	0.0567681	0.378014
ATG101	30.7699	2.17729	1.14405	1.90315	0.0570214	0.378101
C20orf27	30.5145	-2.04312	1.07337	-1.90345	0.0569814	0.378101
PPFIA1	23.2939	-2.30012	1.20846	-1.90334	0.0569963	0.378101
SLC2A10	23.0131	2.28132	1.19892	1.90282	0.057064	0.378101
AP3S2	21.3478	-2.26158	1.19177	-1.89766	0.0577405	0.378363
AP5B1	106.269	1.61149	0.849782	1.89636	0.0579124	0.378363
CAPN2	20.0873	2.40404	1.26853	1.89514	0.0580741	0.378363
CCDC88B	112.156	-1.77544	0.934659	-1.89956	0.0574909	0.378363
CCNL1	365.465	1.5296	0.805687	1.8985	0.0576297	0.378363
CHCHD5	26.7182	-2.18369	1.15151	-1.89636	0.0579118	0.378363
ENTPD3	12.8845	-3.51774	1.85028	-1.9012	0.0572763	0.378363
FAM86C2P	22.0809	-2.71492	1.43261	-1.89509	0.0580811	0.378363
FXYD5	3460.56	-1.34846	0.711802	-1.89444	0.0581671	0.378363
GLA	27.0905	1.90981	1.00575	1.8989	0.057578	0.378363
KIAA1919	53.1267	-1.98122	1.04266	-1.90016	0.0574125	0.378363
KNOP1	25.1613	-2.24147	1.18227	-1.89592	0.0579713	0.378363
LBR	14.6545	-2.5272	1.33404	-1.8944	0.0581723	0.378363
PTEN	19.7972	2.25241	1.18675	1.89796	0.0577008	0.378363
PXK	37.1132	1.98029	1.04541	1.89428	0.0581882	0.378363
REXO1L1P	394.023	-1.69144	0.892961	-1.89419	0.0581992	0.378363
RGPD5	90.3099	1.80559	0.950498	1.89962	0.0574824	0.378363
RNF38	189.514	-1.60677	0.845105	-1.90127	0.057267	0.378363
SETD5	90.1287	-1.66395	0.878165	-1.8948	0.0581186	0.378363
SF3A3P2	16.5046	-3.20367	1.6876	-1.89836	0.0576487	0.378363
SLC2A1	390.385	-1.70439	0.896935	-1.90024	0.0574018	0.378363
TAF10	32.8152	-1.80736	0.953491	-1.89552	0.0580238	0.378363
TCEA1	35.3342	-2.18472	1.15011	-1.89958	0.0574886	0.378363
UBA3	11.3515	2.93854	1.55114	1.89443	0.0581676	0.378363
RAB36	27.0146	2.26207	1.195	1.89294	0.0583656	0.379148
PDE4DIP	203.445	1.58302	0.83747	1.89024	0.0587252	0.381185
NME4	11.9395	-3.40695	1.80272	-1.88989	0.0587722	0.381191
ACTB	16933.3	-1.3756	0.728455	-1.88838	0.0589744	0.3812
ARL10	41.7812	-1.77391	0.939405	-1.88833	0.0589817	0.3812
CC2D1A	27.7064	-2.04228	1.08151	-1.88836	0.0589778	0.3812
CRNKL1	21.173	2.20584	1.16825	1.88817	0.0590035	0.3812
ZNF468	14.0769	-3.04887	1.6137	-1.88937	0.0588425	0.3812
ATG5	30.8085	2.74677	1.45712	1.88506	0.0594217	0.381739
DPP8	35.3098	-1.83797	0.975148	-1.88481	0.0594552	0.381739
ILKAP	33.8078	1.79804	0.952794	1.88712	0.0591435	0.381739
NFKBIL1	12.2578	-2.73916	1.45315	-1.88498	0.0594327	0.381739
SCYL1	118.51	1.76787	0.937862	1.885	0.0594299	0.381739
SLC24A4	19.3851	-2.20606	1.16978	-1.88587	0.0593121	0.381739
ST3GAL3	37.0566	-2.01851	1.07047	-1.88563	0.059345	0.381739
TRAPPC1	24.2522	-2.79361	1.48171	-1.88539	0.0593771	0.381739
IER2	569.646	1.41085	0.749454	1.88251	0.0597668	0.383442
FAIM3	88.919	1.5104	0.8026	1.88188	0.0598523	0.383609
TNF	634.555	-1.75105	0.930599	-1.88164	0.0598854	0.383609
POU6F2	25.6242	-2.18434	1.16133	-1.8809	0.0599855	0.383953
RLIM	77.5844	1.65543	0.880956	1.87913	0.0602272	0.385203
CHST11	44.3319	-1.86932	0.9955	-1.87777	0.060412	0.38533
DUSP1	6186.61	1.60685	0.855546	1.87816	0.06036	0.38533
HHLA1	64.4578	-1.66793	0.888312	-1.87763	0.0604312	0.38533
SFXN3	101.572	-1.9311	1.02848	-1.87762	0.060433	0.38533
KRT18	18.4216	1.96664	1.04778	1.87695	0.0605246	0.385618
ARCN1	90.445	2.04664	1.0941	1.87062	0.0613976	0.386821
C5orf45	139.779	-1.6603	0.887951	-1.86982	0.0615094	0.386821
CWC27	23.2572	2.224	1.1886	1.8711	0.0613307	0.386821
EDC4	213.193	1.70269	0.91084	1.86936	0.0615721	0.386821
EMC8	18.1929	-2.49062	1.33161	-1.87038	0.0614309	0.386821
FAM46C	202.551	1.70489	0.911311	1.87081	0.0613715	0.386821
METTL21A	72.4999	-1.65656	0.885372	-1.87103	0.0613412	0.386821
NPHS1	12.2249	-2.74595	1.4644	-1.87514	0.0607739	0.386821
PPARGC1B	14.2259	-2.55114	1.36419	-1.87008	0.0614734	0.386821
PPP1R3E	33.3074	-2.54181	1.35987	-1.86916	0.0616005	0.386821
PTK2	18.1232	-2.33603	1.24724	-1.87296	0.0610743	0.386821
PTPN4	12.3323	-2.66648	1.42574	-1.87024	0.0614499	0.386821
RNF166	48.2182	-1.71877	0.918783	-1.87071	0.0613857	0.386821
SASH3	367.597	1.64556	0.880689	1.86849	0.0616935	0.386821
SHISA9	218.407	-1.40851	0.753688	-1.86882	0.0616472	0.386821
SNX17	94.7627	1.92397	1.02645	1.87438	0.060878	0.386821
SPDYE3	78.0297	-1.82999	0.977896	-1.87136	0.0612958	0.386821
THBS1	143.772	1.8765	1.00177	1.87318	0.061044	0.386821
TNRC18	77.8204	-1.97275	1.05349	-1.87257	0.0611273	0.386821
TRAF4	108.476	-1.73924	0.930002	-1.87015	0.0614631	0.386821
ZNF581	15.8107	2.13341	1.13886	1.87328	0.06103	0.386821
C1orf52	18.7997	2.26166	1.21112	1.86741	0.0618446	0.386865
DEAF1	38.1209	-2.11874	1.13465	-1.8673	0.0618592	0.386865
KIAA1143	18.0753	-2.34208	1.25439	-1.8671	0.0618872	0.386865
TRAPPC3	32.6332	1.91065	1.02301	1.86767	0.0618076	0.386865
PHLPP1	17.4451	-2.87961	1.54343	-1.86572	0.0620802	0.387779
COX14	46.587	-2.17766	1.16936	-1.86227	0.0625644	0.390216
KCNA7	13.6927	-2.50343	1.34416	-1.86245	0.0625401	0.390216
PDIA3	90.0334	1.61609	0.868217	1.86139	0.0626889	0.390698
CENPBD1P1	37.1496	-1.83006	0.984095	-1.85964	0.0629363	0.390909
CWF19L2	12.8493	-2.83863	1.52624	-1.85989	0.0629016	0.390909
HERC2	102.427	-1.58139	0.850443	-1.85948	0.0629585	0.390909
IGBP1	51.864	1.75468	0.943588	1.85958	0.0629446	0.390909
WDR7	21.5799	-2.32161	1.24852	-1.85949	0.0629578	0.390909
HECTD4	269.956	-1.76474	0.949293	-1.859	0.0630266	0.391039
OGFR	14.5906	-2.93648	1.5815	-1.85677	0.0633436	0.391832
SIGMAR1	52.6597	1.80505	0.971784	1.85746	0.0632451	0.391832
STAG3	23.9068	-2.76707	1.48978	-1.85737	0.0632592	0.391832
USP5	18.0021	2.55899	1.37813	1.85686	0.0633311	0.391832
FAM157C	33.4911	-2.10073	1.13215	-1.85552	0.0635226	0.392647
B9D2	42.8984	1.83647	0.990988	1.85318	0.0638572	0.393541
DIS3	36.4836	1.8806	1.01474	1.85327	0.0638435	0.393541
DOCK5	126.611	-1.46342	0.78932	-1.85402	0.0637359	0.393541
PIK3R3	31.5826	-2.33692	1.26059	-1.85383	0.0637642	0.393541
EVI5L	20.1618	-2.49625	1.34763	-1.85232	0.0639794	0.393709
FASTK	43.4278	-2.39199	1.29111	-1.85265	0.0639319	0.393709
PRKACB	113.476	1.50928	0.81496	1.85196	0.0640311	0.393734
MYL5	11.5995	2.1505	1.16245	1.84997	0.064318	0.395206
AZI2	17.0691	1.94194	1.05043	1.8487	0.0645007	0.395339
COIL	22.9911	-2.34302	1.26702	-1.84923	0.0644243	0.395339
PDE6A	28.0459	-2.07201	1.12102	-1.84833	0.0645541	0.395339
PDK2	110.328	-1.63472	0.88451	-1.84817	0.0645782	0.395339
UGCG	17.4869	2.20621	1.19361	1.84834	0.0645528	0.395339
HAGH	18.4411	-2.26298	1.22591	-1.84597	0.064897	0.396946
L3MBTL1	53.8644	-2.02783	1.09868	-1.84569	0.0649365	0.396946
MYH9	1431.63	-1.27509	0.691081	-1.84507	0.0650279	0.397212
URB1	47.6258	-2.28264	1.23741	-1.8447	0.0650813	0.397245
PIK3IP1	121.846	1.48993	0.807879	1.84426	0.065146	0.397347
PDE6B	16.1955	-2.84006	1.54058	-1.8435	0.0652556	0.397723
C11orf72	184.662	-1.67355	0.908333	-1.84244	0.0654105	0.397907
C6orf48	36.533	1.73622	0.943431	1.84033	0.0657203	0.397907
CDC42EP3	72.2287	1.73454	0.942969	1.83945	0.0658492	0.397907
GOLGA6L9	21.7189	-2.23784	1.21545	-1.84116	0.0655977	0.397907
HDHD3	18.4875	2.83482	1.54102	1.83957	0.0658317	0.397907
KIF1B	19.7788	-2.23877	1.21695	-1.83966	0.0658178	0.397907
KLHL5	24.6373	-1.96895	1.06921	-1.8415	0.0655487	0.397907
LRRC58	60.9696	1.5734	0.85474	1.84079	0.0656523	0.397907
MAPK14	20.8673	-3.23848	1.76065	-1.83936	0.0658618	0.397907
RERE	134.665	-1.44099	0.782381	-1.8418	0.0655045	0.397907
SLC7A11	18.1778	-2.40062	1.30473	-1.83994	0.0657771	0.397907
TP53I11	30.1347	-2.20184	1.19494	-1.84264	0.0653812	0.397907
ACO1	19.8726	2.26744	1.23319	1.83867	0.0659639	0.398233
CFAP20	20.157	2.04083	1.11061	1.83757	0.0661258	0.398636
G6PD	64.0805	1.90365	1.03596	1.83756	0.0661268	0.398636
CYB5R1	44.7749	2.12562	1.15709	1.83704	0.0662045	0.398815
DEDD2	260.545	1.64827	0.89869	1.83408	0.0666417	0.40111
MLF2	134.506	1.8108	0.987682	1.83338	0.0667462	0.40111
PHF12	368.955	-1.60055	0.873108	-1.83316	0.0667791	0.40111
RBMX	74.7044	1.5761	0.859692	1.83333	0.0667542	0.40111
SLC25A13	17.1607	2.23277	1.21828	1.83272	0.066844	0.401209
ST8SIA4	47.179	1.71689	0.937057	1.83222	0.066919	0.401369
MEF2D	322.17	-1.60971	0.878838	-1.83163	0.0670063	0.401602
ZNF37BP	44.3442	-1.82544	0.997078	-1.83079	0.0671325	0.402067
TRIM14	114.934	1.68956	0.923249	1.83002	0.0672471	0.402409
ZNF219	31.2838	-2.32381	1.27001	-1.82975	0.0672866	0.402409
SLC27A5	84.814	-1.56834	0.857398	-1.82919	0.0673719	0.402628
SCLY	29.9051	-1.91248	1.04638	-1.82771	0.0675928	0.403553
TADA2A	13.3408	-2.39422	1.3101	-1.8275	0.0676239	0.403553
PLCXD1	50.4959	-1.60754	0.879831	-1.8271	0.067684	0.403577
TRIM22	122.257	1.49872	0.820393	1.82683	0.0677253	0.403577
SOCS7	22.135	-2.71563	1.48683	-1.82645	0.0677821	0.403625
LMNA	1151.87	1.33523	0.731665	1.82492	0.0680133	0.403899
NELFA	90.9521	1.56024	0.854958	1.82493	0.0680118	0.403899
PNMA2	16.2031	-2.50454	1.37246	-1.82485	0.068023	0.403899
SCAP	61.1234	-1.76507	0.966918	-1.82545	0.0679325	0.403899
HPS4	50.8083	1.83957	1.00827	1.82448	0.0680789	0.403941
ATP6V1G1	35.0063	1.79139	0.982826	1.82269	0.0683498	0.404587
CPEB4	13.5157	-3.00164	1.64699	-1.8225	0.068379	0.404587
CTSO	11.6955	-3.37886	1.854	-1.82248	0.0683829	0.404587
DYNLT3	15.0426	-2.66572	1.46257	-1.82263	0.068359	0.404587
CD81	490.75	-1.50733	0.828108	-1.8202	0.068728	0.406338
CRADD	36.9186	1.88764	1.03812	1.81832	0.0690153	0.407062
CXCR4	1125.56	1.49873	0.824622	1.81747	0.0691451	0.407062
DHPS	46.2896	1.85133	1.01791	1.81874	0.0689504	0.407062
DHRS7	70.8274	1.7383	0.956347	1.81765	0.0691181	0.407062
PTGES2	67.494	-1.88473	1.03694	-1.81758	0.0691278	0.407062
TAB2	237.59	1.68801	0.928111	1.81876	0.0689488	0.407062
PPP1CA	96.6776	1.67695	0.922944	1.81696	0.0692227	0.40723
GNAI2	126.077	-1.87669	1.03371	-1.81549	0.0694489	0.408271
POLR2A	621.781	1.51077	0.832409	1.81493	0.069534	0.408482
PAX8	35.9742	-2.10913	1.16279	-1.81385	0.0697014	0.408596
RHEB	21.2856	2.16313	1.19249	1.81396	0.0696846	0.408596
ZNF576	26.5009	-2.08502	1.14941	-1.814	0.0696783	0.408596
CRTC2	300.735	-1.37347	0.757974	-1.81203	0.0699823	0.409953
FZD10	17.4744	-2.88509	1.59276	-1.81138	0.070082	0.410247
ALG13	60.091	-1.54339	0.852383	-1.81068	0.0701901	0.410473
DARS2	15.4635	2.35965	1.30333	1.81047	0.0702227	0.410473
PQLC1	12.4222	2.27543	1.25703	1.81017	0.0702692	0.410473
ACLY	105.466	-1.68167	0.929764	-1.80871	0.070496	0.411508
CLTC	13.425	-2.45695	1.35909	-1.80779	0.0706396	0.412056
CORO1A	905.823	1.35421	0.749631	1.8065	0.0708397	0.412933
DGCR6L	53.9001	1.61363	0.89353	1.8059	0.0709335	0.413189
TAF9B	13.135	2.94924	1.63359	1.80538	0.071016	0.413379
ACSM3	14.9351	-3.61862	2.00751	-1.80254	0.0714598	0.414376
ASPH	30.3726	-2.42905	1.34763	-1.80247	0.0714721	0.414376
CDC37L1	28.4652	1.78986	0.993802	1.80102	0.0716999	0.414376
DNAH14	13.324	-2.5443	1.41458	-1.79863	0.0720777	0.414376
GRAMD1B	156.45	-1.66895	0.928052	-1.79834	0.072123	0.414376
HDDC3	13.1748	2.46137	1.36875	1.79825	0.072137	0.414376
METTL22	104.104	-1.85445	1.0306	-1.79939	0.0719569	0.414376
MUC6	47.0619	-2.29388	1.27224	-1.80302	0.0713844	0.414376
OTUD5	732.814	-1.35854	0.753315	-1.80342	0.0713219	0.414376
PSMC4	27.4347	2.45642	1.36413	1.80072	0.0717473	0.414376
RGS19	12.7175	2.00041	1.11091	1.8007	0.071751	0.414376
SIRT7	34.3577	-1.7771	0.98814	-1.79842	0.0721097	0.414376
SPG20	17.1443	-2.70531	1.50249	-1.80055	0.0717734	0.414376
THSD4	18.5115	-2.88384	1.60353	-1.79843	0.0721094	0.414376
TMF1	69.2019	1.68404	0.93526	1.80061	0.0717648	0.414376
TTC14	19.0302	2.05857	1.1423	1.80212	0.071526	0.414376
ULK1	50.3832	-1.94798	1.08317	-1.7984	0.0721135	0.414376
VPS36	24.9797	-2.24415	1.24664	-1.80017	0.0718345	0.414376
ZDHHC16	18.2297	-2.70074	1.5012	-1.79906	0.0720092	0.414376
SRP54	17.2787	-2.21406	1.23169	-1.79758	0.0722436	0.4147
POC5	20.7686	2.13456	1.1879	1.79692	0.0723485	0.414728
ST6GALNAC6	125.858	-1.74174	0.969277	-1.79695	0.072344	0.414728
C19orf48	20.5657	1.8841	1.04939	1.79542	0.0725868	0.414946
CNR2	80.9576	-1.8326	1.02019	-1.79633	0.072442	0.414946
CPSF1	136.098	-1.62187	0.903149	-1.79579	0.0725274	0.414946
OSBPL8	54.613	1.71737	0.956471	1.79553	0.072569	0.414946
MICB	22.5863	-2.19211	1.22172	-1.79428	0.0727689	0.4157
NOS2P3	14.8812	-2.71727	1.51486	-1.79373	0.0728555	0.415909
METTL17	127.918	1.44694	0.80711	1.79274	0.0730147	0.416244
OSTC	18.5178	2.21674	1.23647	1.79279	0.0730061	0.416244
BOD1L1	82.8307	-1.71587	0.957597	-1.79185	0.0731564	0.416348
EMC3	64.8363	1.63072	0.909979	1.79204	0.0731262	0.416348
TAF2	35.223	1.68178	0.938661	1.79168	0.0731836	0.416348
ATP5O	91.7313	1.63179	0.911154	1.79091	0.0733084	0.416612
DARS	68.6552	1.56403	0.873383	1.79077	0.0733306	0.416612
RGCC	83.9227	1.66793	0.93167	1.79025	0.0734133	0.416797
ALKBH6	33.9954	1.90435	1.06502	1.78808	0.0737626	0.418493
CALN1	15.1537	2.09517	1.17203	1.78763	0.0738349	0.418617
OSBPL2	64.8363	-1.58818	0.889163	-1.78615	0.074075	0.419404
RELL1	43.6571	1.73956	0.973904	1.78617	0.0740714	0.419404
RPUSD4	30.9627	2.14475	1.20106	1.78572	0.0741451	0.419514
AAR2	128.171	1.50331	0.842419	1.78452	0.0743398	0.419602
CLDN4	14.0418	2.64498	1.48242	1.78423	0.0743866	0.419602
GLRX3	13.5201	1.96969	1.1043	1.78365	0.0744806	0.419602
MST1	38.4538	-2.39427	1.34231	-1.7837	0.0744722	0.419602
NFATC2IP	48.0519	-1.72315	0.966224	-1.78339	0.0745232	0.419602
PSMB8	100.424	1.55443	0.871744	1.78313	0.0745655	0.419602
SULT1A1	65.8775	-2.01377	1.12915	-1.78344	0.0745142	0.419602
ZNF341	19.1646	-2.24654	1.25911	-1.78423	0.0743857	0.419602
LEMD3	30.7614	-2.01156	1.12849	-1.78253	0.0746633	0.419867
MGST3	27.8038	1.6894	0.947945	1.78217	0.0747212	0.419908
MAD2L1BP	16.0335	2.3692	1.33011	1.78121	0.0748781	0.420236
MED23	57.6971	2.50648	1.40719	1.78119	0.0748811	0.420236
COL9A2	35.3663	-2.13707	1.20022	-1.78057	0.0749825	0.420335
FGFRL1	131.503	-2.09517	1.17716	-1.77984	0.0751015	0.420335
PAQR6	22.543	-3.03037	1.70254	-1.77991	0.0750905	0.420335
TRPV3	21.897	-2.15515	1.21062	-1.78021	0.0750413	0.420335
HAPLN3	50.7829	1.85521	1.04288	1.77894	0.0752501	0.420599
SACS	22.8068	-2.40666	1.35285	-1.77895	0.0752472	0.420599
FAM117A	24.3536	-2.5709	1.44688	-1.77685	0.0755924	0.421783
LDOC1L	432.231	-1.46971	0.827138	-1.77686	0.0755917	0.421783
WDR43	41.6643	1.94623	1.09541	1.77672	0.0756145	0.421783
CAPRIN2	33.3394	1.70619	0.960968	1.77549	0.0758165	0.422625
NQO2	54.321	-1.61602	0.910494	-1.77489	0.0759163	0.422897
FKBP1A	59.5883	-1.76836	0.996898	-1.77386	0.0760856	0.423158
IL2RG	1170.74	1.44003	0.811887	1.77368	0.0761163	0.423158
SMG5	207.724	-1.47765	0.832944	-1.77401	0.0760611	0.423158
PSMD7	30.0301	1.5991	0.901857	1.77312	0.0762082	0.423321
TRAPPC2P1	16.9372	-2.50898	1.4152	-1.77288	0.0762479	0.423321
CCDC36	35.0614	-2.07206	1.16962	-1.77157	0.0764658	0.423439
CEP104	23.7924	-1.94485	1.09795	-1.77135	0.0765026	0.423439
DYNC1LI2	73.615	1.49861	0.845843	1.77174	0.0764384	0.423439
SDHC	73.6528	-1.4569	0.822541	-1.77122	0.0765244	0.423439
SENP8	22.9643	-2.17489	1.2277	-1.77152	0.0764744	0.423439
ZBTB45	11.8507	-2.71171	1.53195	-1.77011	0.0767087	0.424175
ATP1B3	33.0026	1.82821	1.03351	1.76894	0.0769043	0.424797
CHMP1B	112.313	1.61615	0.914128	1.76797	0.0770659	0.424797
DENND3	216.408	-1.32677	0.7507	-1.76738	0.0771646	0.424797
GTF2B	18.4524	2.42181	1.36936	1.76857	0.0769665	0.424797
HOPX	29.4493	1.77265	1.00289	1.76755	0.0771368	0.424797
IGLC2	96.7084	-2.26188	1.27986	-1.76729	0.07718	0.424797
SEH1L	55.4298	-1.56771	0.886969	-1.76749	0.0771454	0.424797
SLC25A26	21.8236	1.85794	1.0517	1.76661	0.0772938	0.425141
C2orf49	18.5935	-2.27817	1.29019	-1.76577	0.0774348	0.425635
PLXDC2	24.651	1.81869	1.0303	1.76521	0.0775282	0.425865
ACOX1	29.6417	-2.18255	1.23932	-1.76109	0.0782228	0.42702
ATP6V0B	116.606	1.45441	0.825826	1.76116	0.0782117	0.42702
CORO1C	25.414	1.94538	1.10466	1.76107	0.078226	0.42702
CRIM1	13.6367	2.20416	1.25148	1.76125	0.0781962	0.42702
FLCN	162.511	-1.52245	0.864582	-1.76091	0.0782535	0.42702
KPNA4	17.6075	-2.24566	1.27421	-1.76239	0.0780028	0.42702
LMAN2	76.5638	1.54974	0.878902	1.76327	0.0778553	0.42702
MPZL1	24.598	1.98488	1.12596	1.76283	0.0779288	0.42702
PPP1R2	86.2412	1.62175	0.920298	1.7622	0.0780358	0.42702
TMEM222	26.2029	-2.08903	1.18627	-1.76101	0.0782369	0.42702
SNHG5	75.0366	1.6698	0.948439	1.76058	0.0783092	0.427043
PCGF1	16.7959	2.04403	1.16204	1.759	0.0785768	0.427843
PFKL	243.832	-1.64054	0.932757	-1.7588	0.0786109	0.427843
SLC25A1	58.1718	-1.83489	1.04299	-1.75925	0.0785349	0.427843
RNF24	52.3629	1.61854	0.920464	1.7584	0.0786797	0.427937
CCDC6	28.8861	-2.0664	1.17634	-1.75664	0.0789796	0.429018
SGMS1	71.1469	1.5268	0.869167	1.75662	0.0789819	0.429018
IWS1	30.1258	1.91053	1.08814	1.75577	0.0791281	0.429268
PTCD1	32.0414	-2.06187	1.17435	-1.75575	0.0791315	0.429268
YDJC	48.4084	1.82986	1.04357	1.75346	0.0795225	0.431107
UG0898H09	137.068	-1.49076	0.850425	-1.75296	0.0796097	0.431297
C5orf24	16.8917	-2.45119	1.39916	-1.75189	0.0797923	0.431441
PIK3CB	14.4682	-2.79608	1.59583	-1.75212	0.0797536	0.431441
TMEM168	26.0136	-1.9033	1.08617	-1.75231	0.0797205	0.431441
ACTN1	21.0839	-2.18449	1.24797	-1.75043	0.0800434	0.431658
ARSB	11.7436	-2.78474	1.59377	-1.74727	0.0805909	0.431658
B4GALT5	43.349	-1.81435	1.03623	-1.75091	0.0799623	0.431658
C10orf82	21.0333	-2.19032	1.25433	-1.7462	0.0807758	0.431658
C6orf106	19.9519	1.94165	1.11125	1.74727	0.0805903	0.431658
CHCHD2	122.278	1.69151	0.968391	1.74672	0.0806863	0.431658
EP300	271.259	-1.41331	0.808336	-1.74841	0.0803923	0.431658
FBRS	75.4164	-1.57844	0.902108	-1.74973	0.0801652	0.431658
MED12L	13.5894	-2.79167	1.59821	-1.74675	0.0806813	0.431658
OSGEP	31.3598	1.73243	0.991943	1.74651	0.0807231	0.431658
RELT	77.0879	-1.55718	0.889834	-1.74997	0.0801234	0.431658
RTKN2	18.6731	2.02664	1.15882	1.74887	0.0803133	0.431658
SEC11A	124.124	1.35764	0.776178	1.74914	0.0802666	0.431658
SLC20A1	21.9238	1.86603	1.06613	1.75028	0.0800697	0.431658
SMCR8	48.6446	1.50626	0.862215	1.74697	0.0806427	0.431658
ZDHHC3	22.6067	-2.3958	1.36838	-1.75084	0.0799741	0.431658
ZMYND8	26.5596	-1.87312	1.07284	-1.74594	0.0808219	0.431658
ZNF207	218.602	1.4004	0.801182	1.74791	0.0804792	0.431658
ZNF26	188.673	1.26972	0.725991	1.74894	0.0803006	0.431658
RASSF2	26.8862	1.77003	1.01425	1.74516	0.0809563	0.432097
ARHGAP1	92.8959	-1.86075	1.06793	-1.74239	0.0814403	0.433164
ATP5SL	72.5776	1.72022	0.986646	1.74351	0.0812453	0.433164
DDX5	337.891	1.24651	0.715598	1.74191	0.0815237	0.433164
PABPC1L	65.808	-2.16685	1.24394	-1.74192	0.0815231	0.433164
PDCD11	41.7818	-1.95385	1.12186	-1.74162	0.0815743	0.433164
PI4KAP2	121.195	-1.37678	0.790444	-1.74178	0.0815475	0.433164
ZBTB40	28.4628	-1.78963	1.0268	-1.74293	0.081346	0.433164
ZDHHC6	14.3816	1.99266	1.14352	1.74257	0.0814091	0.433164
ARID5B	71.1992	1.56397	0.900152	1.73745	0.0823083	0.433965
CD47	73.8096	-1.61017	0.926739	-1.73746	0.082306	0.433965
DDX51	54.2446	-1.57271	0.905522	-1.7368	0.0824218	0.433965
ERP29	72.3795	1.40124	0.807988	1.73423	0.082877	0.433965
KIAA1751	24.9211	-1.98761	1.14495	-1.73598	0.0825666	0.433965
MASTL	21.8007	1.86664	1.07426	1.7376	0.0822814	0.433965
MLLT3	23.1276	1.69581	0.977253	1.73528	0.0826908	0.433965
MYO7B	16.7364	-6.28745	3.62152	-1.73614	0.0825399	0.433965
NCF1	86.203	-1.74798	1.00757	-1.73485	0.0827677	0.433965
PRADC1	22.0868	-2.64918	1.52662	-1.73532	0.0826839	0.433965
PRKCA	38.886	-1.65569	0.951407	-1.74026	0.0818136	0.433965
RAB24	32.2176	2.05605	1.18279	1.7383	0.0821572	0.433965
RIC8A	95.6009	-1.56827	0.902893	-1.73694	0.0823975	0.433965
SFXN1	62.4849	1.45246	0.834873	1.73974	0.0819052	0.433965
SYT15	16.8377	-2.14994	1.23931	-1.73478	0.0827799	0.433965
TCIRG1	277.587	-1.26508	0.727617	-1.73867	0.082093	0.433965
TCL6	34.7391	-1.93411	1.11334	-1.73723	0.0823473	0.433965
TSPY26P	15.4035	1.95768	1.12738	1.73649	0.0824764	0.433965
UBE2D4	17.8519	-2.65124	1.52698	-1.73626	0.0825174	0.433965
UQCRC1	782.717	-1.23599	0.712338	-1.73512	0.0827203	0.433965
ZCCHC9	13.4359	-2.48658	1.43101	-1.73764	0.0822748	0.433965
ZNF641	32.0343	1.78772	1.03084	1.73424	0.0828754	0.433965
NAIP	24.7123	-1.97223	1.13757	-1.73372	0.082968	0.434044
NCDN	57.2796	-1.86236	1.0743	-1.73356	0.0829968	0.434044
ATF7IP	913.12	-1.5552	0.898272	-1.73133	0.0833934	0.434942
C9orf114	47.3533	2.05581	1.18742	1.73133	0.0833938	0.434942
CALCOCO2	80.1677	1.44733	0.835676	1.73193	0.083286	0.434942
FAM86C1	27.4151	-2.61266	1.50923	-1.73112	0.0834308	0.434942
HSPA14	29.4551	-1.9403	1.12077	-1.73122	0.0834122	0.434942
CNP	46.4983	1.5926	0.92097	1.72926	0.0837622	0.436395
LRPAP1	151.179	1.30865	0.757075	1.72856	0.0838883	0.436503
SLC9A7	27.7967	-1.7569	1.01623	-1.72884	0.0838375	0.436503
ALDH1L1	21.0003	-2.34209	1.35606	-1.72712	0.0841454	0.436604
C19orf47	46.8638	1.76757	1.0235	1.72698	0.0841709	0.436604
PFN1	3497.42	-1.31592	0.761667	-1.72768	0.0840453	0.436604
RRN3P2	34.4855	2.07859	1.2035	1.72713	0.0841448	0.436604
UPP1	32.646	1.73747	1.00561	1.72777	0.0840291	0.436604
YTHDF3	88.4832	1.63003	0.944256	1.72626	0.084301	0.437005
GNG4	13.5328	-2.56858	1.48894	-1.72511	0.0845084	0.437358
LRCH4	178.899	-1.47461	0.854847	-1.725	0.0845274	0.437358
STK19	31.4915	1.80071	1.04359	1.7255	0.084438	0.437358
HNRNPR	36.8513	1.69878	0.985018	1.72462	0.0845966	0.437443
IQGAP2	38.3754	-1.63187	0.946871	-1.72343	0.0848109	0.437927
TNFRSF1A	16.0298	2.20608	1.27993	1.72358	0.0847829	0.437927
YKT6	110.458	-1.33328	0.773712	-1.72322	0.0848487	0.437927
RFFL	114.571	-1.39173	0.80791	-1.72263	0.0849555	0.438138
SEMA4C	113.554	-1.35696	0.787958	-1.72212	0.0850481	0.438138
USPL1	27.9237	1.89877	1.10242	1.72236	0.085004	0.438138
CRYL1	14.4987	2.26916	1.31822	1.72139	0.0851808	0.438348
FAM86B3P	16.8664	-2.56207	1.4887	-1.72102	0.0852476	0.438348
PPP1R16A	14.7338	-6.10244	3.54573	-1.72107	0.0852383	0.438348
FUNDC2	51.909	1.48067	0.861003	1.7197	0.0854872	0.439036
STAG3L4	13.478	2.30482	1.34004	1.71997	0.0854382	0.439036
EIF4EBP2	109.307	1.59756	0.930054	1.7177	0.0858507	0.439269
FLI1	117.207	-1.59265	0.92678	-1.71848	0.0857093	0.439269
PCBP2	479.356	1.37883	0.802662	1.71782	0.08583	0.439269
PHLDB1	48.589	-1.58732	0.923384	-1.71902	0.0856102	0.439269
RNF40	79.1051	1.64413	0.957148	1.71774	0.0858436	0.439269
SERF2	455.201	-1.37739	0.80169	-1.71811	0.0857764	0.439269
SPCS1	70.8411	1.45736	0.848789	1.71698	0.085982	0.43967
ALKBH1	14.8388	2.40075	1.40056	1.71413	0.0865044	0.440689
FAM13A	40.8965	-1.97222	1.15056	-1.71414	0.0865026	0.440689
HEXB	12.6459	-2.60508	1.51917	-1.7148	0.0863814	0.440689
SCAPER	26.4005	1.8664	1.08811	1.71526	0.0862971	0.440689
TMEM115	58.1287	1.68512	0.982456	1.71521	0.0863074	0.440689
TYMP	21.6044	-2.19163	1.27892	-1.71366	0.0865921	0.440689
UBE2O	60.1391	1.51443	0.883457	1.71421	0.0864896	0.440689
ZBTB11	45.8821	1.5093	0.880792	1.71358	0.0866066	0.440689
ZNF785	32.1397	-1.8362	1.07182	-1.71315	0.0866845	0.440815
HIF3A	15.17	-2.33016	1.36074	-1.71242	0.0868187	0.441023
RPUSD1	21.4922	-2.47699	1.44703	-1.71177	0.0869384	0.441023
SGK1	34.1049	1.67108	0.976098	1.712	0.0868973	0.441023
WASH1	38.7864	-1.75807	1.02688	-1.71205	0.0868882	0.441023
TPM3P9	59.7359	-1.78618	1.04391	-1.71104	0.0870732	0.441437
CRISPLD2	22.8254	-2.31477	1.35338	-1.71036	0.0871985	0.441696
SNHG14	52.0759	-1.76185	1.03021	-1.71019	0.0872308	0.441696
CAPS	53.8069	-1.54475	0.903946	-1.7089	0.0874699	0.442181
FAM208B	45.2194	1.51785	0.88825	1.70881	0.0874866	0.442181
RGPD2	14.4392	-2.31998	1.35763	-1.70885	0.0874788	0.442181
NOMO3	28.9482	1.90631	1.11584	1.70841	0.0875603	0.442284
CNNM3	54.8195	1.77779	1.04128	1.70731	0.0877645	0.442539
CREBRF	48.1945	1.78726	1.04684	1.70729	0.087768	0.442539
POLR1C	29.6955	1.61976	0.948739	1.70727	0.087771	0.442539
ZNF75D	36.2339	-1.78267	1.0455	-1.70509	0.0881785	0.444323
GUSBP11	65.8618	-1.66893	0.979276	-1.70424	0.0883354	0.444573
PTRHD1	11.9192	-2.62456	1.53998	-1.70428	0.0883285	0.444573
CYB5B	49.4629	1.5305	0.898278	1.70381	0.0884161	0.44471
C9orf3	15.4466	-2.07744	1.22096	-1.70149	0.0888515	0.445316
GATAD2B	55.2482	-1.70897	1.00424	-1.70176	0.0888011	0.445316
HSF1	117.384	-1.65809	0.974514	-1.70145	0.088859	0.445316
KCTD13	20.6569	-2.25288	1.32404	-1.70152	0.0888459	0.445316
MLLT11	129.092	-1.32895	0.78088	-1.70186	0.0887813	0.445316
ZYG11A	14.3559	-2.17699	1.2791	-1.70197	0.088761	0.445316
USP17L15	19.7322	-2.824	1.66019	-1.70101	0.0889406	0.445455
CCL28	12.7357	-2.37779	1.39864	-1.70007	0.0891178	0.446074
C10orf12	21.4063	-2.3681	1.39335	-1.69957	0.089211	0.44627
IMP3	56.6127	1.37081	0.806928	1.6988	0.0893561	0.446727
N6AMT1	20.2919	2.13995	1.26063	1.69753	0.0895974	0.447663
C15orf40	129.313	-1.37631	0.811736	-1.69552	0.089977	0.448447
CARD16	14.5144	-2.33927	1.37988	-1.69527	0.0900247	0.448447
SF3B2	57.0354	-1.57113	0.926487	-1.69579	0.0899254	0.448447
TMEM8A	12.9564	-2.42004	1.42693	-1.69597	0.0898914	0.448447
UBFD1	34.2356	1.8557	1.09408	1.69613	0.0898605	0.448447
SRSF8	25.0643	1.99999	1.18007	1.6948	0.0901132	0.448618
C4orf32	1275.29	-1.29391	0.764445	-1.69262	0.0905282	0.449515
CD99	71.5728	1.42286	0.841669	1.69052	0.0909291	0.449515
CLK1	85.2627	1.44347	0.853575	1.69109	0.09082	0.449515
CST3	54.8537	-1.9599	1.15931	-1.69057	0.0909181	0.449515
DAAM1	35.9629	-1.71977	1.0182	-1.68903	0.0912133	0.449515
DUSP3	42.7574	-1.75683	1.04052	-1.68841	0.0913326	0.449515
FBXO46	15.2518	2.94701	1.74439	1.68942	0.0911388	0.449515
GNG7	20.3938	-2.13725	1.26472	-1.6899	0.0910471	0.449515
HERC2P9	18.9733	-1.92936	1.14213	-1.68927	0.0911683	0.449515
HLCS	17.7604	2.18518	1.29215	1.69112	0.0908137	0.449515
HSDL1	13.7792	2.47311	1.46399	1.68929	0.0911629	0.449515
IPO5	13.465	-2.13218	1.26215	-1.68932	0.0911579	0.449515
OLA1P3	31.3396	-1.74183	1.0302	-1.69078	0.0908797	0.449515
OTUD7B	50.262	-1.80548	1.06649	-1.69292	0.0904707	0.449515
PRPF4	14.7414	2.16666	1.28039	1.69218	0.0906107	0.449515
RNASET2	69.5888	-1.53985	0.910277	-1.69163	0.0907168	0.449515
RNF41	104.65	-1.38812	0.82188	-1.68896	0.0912273	0.449515
SLC41A1	131.947	1.35997	0.805586	1.68817	0.091378	0.449515
TMC8	95.9968	-1.50724	0.892591	-1.68862	0.091293	0.449515
ZHX2	52.6263	1.6253	0.962263	1.68904	0.0912121	0.449515
KPNB1	35.8468	-1.94278	1.15103	-1.68787	0.0914365	0.449536
CD96	243.935	1.37111	0.812765	1.68697	0.0916093	0.450118
SRPRB	24.4037	1.78925	1.06096	1.68644	0.0917111	0.450351
C7orf26	25.069	-2.31275	1.37212	-1.68552	0.091888	0.450712
CYTH4	320.905	-1.3884	0.823734	-1.68549	0.0918934	0.450712
ANKH	25.0665	1.65178	0.981147	1.68352	0.0922749	0.451571
ARF1	267.644	1.35986	0.808788	1.68135	0.092695	0.451571
ARL4A	124.761	1.66207	0.988803	1.68089	0.0927845	0.451571
C11orf30	111.317	1.64455	0.97852	1.68065	0.0928311	0.451571
C5AR2	70.4909	-1.53426	0.912611	-1.68118	0.0927287	0.451571
GAMT	32.2984	-2.48774	1.47862	-1.68247	0.0924775	0.451571
GUSBP2	22.0431	-2.10837	1.25358	-1.68188	0.0925922	0.451571
IAPP	14.4669	-2.32785	1.38342	-1.68268	0.0924362	0.451571
MAPRE1	60.5551	1.4846	0.882738	1.68182	0.0926043	0.451571
PAPD7	20.2114	-2.01595	1.19847	-1.6821	0.0925491	0.451571
SVIP	15.23	-2.35428	1.39796	-1.68408	0.0921654	0.451571
TBCD	60.3101	-1.44223	0.857955	-1.68101	0.0927611	0.451571
UBXN7	16.9788	1.80832	1.07423	1.68336	0.0923048	0.451571
WDR72	15.817	-2.11496	1.25728	-1.68217	0.0925354	0.451571
DMPK	44.4441	-2.71189	1.61607	-1.67808	0.0933312	0.453471
SLC28A2	26.3039	-1.79443	1.06933	-1.6781	0.0933283	0.453471
KIF3B	16.6427	2.0202	1.20585	1.67533	0.0938704	0.453597
MYO10	21.4971	-2.38049	1.41994	-1.67647	0.0936454	0.453597
PEX26	123.424	-1.50639	0.898285	-1.67696	0.0935495	0.453597
PLK2	20.8825	2.30623	1.37654	1.67538	0.0938589	0.453597
STT3A	144.142	1.46097	0.87172	1.67596	0.0937459	0.453597
SVIL	118.607	-1.27915	0.762957	-1.67656	0.0936281	0.453597
TRMT112	71.2498	-1.66385	0.991943	-1.67737	0.093471	0.453597
UBE4A	64.6614	1.5714	0.937103	1.67687	0.0935684	0.453597
UBXN1	158.691	1.58675	0.947225	1.67515	0.0939043	0.453597
ZNF175	13.1027	-2.26844	1.35415	-1.67517	0.0939007	0.453597
CCDC85B	25.4072	-2.15153	1.28642	-1.6725	0.0944266	0.454828
CSPG4P8	21.6683	-2.95936	1.76837	-1.6735	0.0942295	0.454828
FBXL15	23.7891	1.62096	0.968803	1.67315	0.0942968	0.454828
PARP15	232.543	-1.41338	0.84486	-1.67291	0.0943445	0.454828
RAB11FIP4	57.0183	-1.77063	1.0587	-1.67246	0.0944334	0.454828
ELL2	187.374	-1.48264	0.887045	-1.67144	0.0946351	0.455006
PPP1R10	47.747	1.47771	0.883971	1.67167	0.0945888	0.455006
TRMT61A	12.4401	-2.68264	1.60458	-1.67186	0.0945512	0.455006
DTNB	98.8213	-1.65546	0.990682	-1.67103	0.0947151	0.455053
FAM127A	108.72	-1.3631	0.816226	-1.67	0.0949193	0.455053
NDOR1	55.7196	-1.51028	0.904347	-1.67002	0.0949145	0.455053
SF3B1	198.529	1.32384	0.792477	1.6705	0.0948199	0.455053
SLC31A2	58.9378	-2.18198	1.3063	-1.67035	0.0948494	0.455053
ABHD17B	11.3843	-2.73353	1.63755	-1.66928	0.0950614	0.45547
DLG1	15.3597	-2.2903	1.3726	-1.66859	0.0951986	0.455601
SCRN1	43.1863	-1.68858	1.01197	-1.6686	0.0951961	0.455601
ABCC9	246.678	-1.33918	0.803048	-1.66763	0.0953898	0.455744
GSDMB	23.6362	-2.02503	1.21452	-1.66735	0.0954447	0.455744
TEC	51.7618	-1.88461	1.13013	-1.66761	0.0953936	0.455744
TLN2	11.8833	-3.26327	1.95718	-1.66733	0.0954484	0.455744
SLC24A1	50.8678	1.76535	1.05907	1.66689	0.0955372	0.455905
CPNE1	114.804	1.38801	0.833126	1.66603	0.0957077	0.456457
VEZF1	227.343	1.47419	0.885141	1.66549	0.0958155	0.456708
ALDH6A1	53.1268	-1.54198	0.926422	-1.66444	0.096024	0.457387
CDC42	659.432	-1.20191	0.722206	-1.66422	0.0960683	0.457387
GART	17.8308	-2.25085	1.35299	-1.66361	0.0961902	0.457704
TMEM143	16.7929	1.96938	1.18448	1.66265	0.096383	0.458358
ABHD12	19.4556	-2.45041	1.475	-1.6613	0.0966538	0.458639
FAT2	13.916	-6.02242	3.62855	-1.65973	0.096969	0.458639
GTF2H5	12.9413	-2.50596	1.50911	-1.66056	0.0968017	0.458639
IRF7	82.9436	1.49869	0.903344	1.65905	0.0971051	0.458639
POMGNT1	25.1859	-1.75386	1.05701	-1.65926	0.0970628	0.458639
RCBTB2	25.6079	1.96282	1.18252	1.65986	0.0969427	0.458639
RPS6	1026.22	1.34226	0.809271	1.6586	0.0971955	0.458639
SC22CB-109E1.1	47.919	-1.50908	0.908241	-1.66154	0.0966047	0.458639
SLC5A5	16.2642	-2.23186	1.34488	-1.65952	0.0970105	0.458639
SPTBN2	17.9724	2.23083	1.34362	1.66031	0.096853	0.458639
TANC2	102.373	-1.38796	0.836801	-1.65865	0.0971855	0.458639
TNIK	58.4962	-1.78642	1.07687	-1.65891	0.0971348	0.458639
TTC31	98.514	1.88294	1.13533	1.6585	0.0972165	0.458639
ZBTB44	13.4753	-2.14064	1.29041	-1.65889	0.0971386	0.458639
SCLT1	22.7253	1.69057	1.01967	1.65796	0.0973264	0.458896
PDP1	163.885	-1.63252	0.98561	-1.65635	0.097651	0.460164
RALY	177.809	1.294	0.781722	1.65532	0.0978592	0.460883
COPS7A	38.2451	1.62054	0.979621	1.65426	0.0980756	0.46164
HLA-DRB1	166.341	1.38061	0.835	1.65342	0.0982446	0.461911
HNRNPA1	394.387	1.32261	0.799843	1.65358	0.0982122	0.461911
CTSD	1795.69	1.35841	0.822227	1.65211	0.0985126	0.462647
TUBB4B	648.392	1.22803	0.743268	1.65221	0.0984925	0.462647
IRF2BPL	13.2597	-2.66163	1.61181	-1.65133	0.0986708	0.463127
IFRD1	76.6108	1.42451	0.863202	1.65026	0.0988892	0.463215
LGALS8	59.149	1.42454	0.862933	1.65081	0.0987773	0.463215
PGBD5	14.3726	-2.18083	1.3217	-1.65002	0.0989395	0.463215
RASA2	119.436	1.66757	1.01089	1.6496	0.0990248	0.463215
SMAD2	275.389	-1.28267	0.777492	-1.64975	0.0989946	0.463215
TAGLN2	1778.25	1.13166	0.685752	1.65024	0.0988933	0.463215
GFOD2	73.462	1.39056	0.843421	1.64871	0.0992068	0.46355
NELFE	66.3962	1.49632	0.907726	1.64843	0.0992643	0.46355
TAPT1	17.5025	1.87371	1.13648	1.64869	0.099211	0.46355
ACACB	22.3051	-1.88391	1.1433	-1.64778	0.0993972	0.463695
SLC13A5	31.4092	-1.85498	1.12578	-1.64773	0.0994073	0.463695
TMEM167A	21.7792	-2.20045	1.3363	-1.64668	0.0996243	0.464446
CPEB3	16.5394	-2.5446	1.54638	-1.64553	0.0998615	0.46457
MIEF2	14.8884	2.02738	1.23229	1.64521	0.0999259	0.46457
NDUFS8	279.031	-1.30576	0.793216	-1.64615	0.0997322	0.46457
SLC4A7	50.0354	-1.89433	1.15144	-1.64519	0.0999311	0.46457
TGM2	670.898	1.72607	1.04906	1.64535	0.0998983	0.46457
CFAP36	13.9626	-2.20536	1.34079	-1.64482	0.100006	0.46466
MBOAT7	154.41	-1.35564	0.824656	-1.64388	0.1002	0.465038
ZNF638	114.971	-1.67295	1.01753	-1.64413	0.100149	0.465038
AES	17.2054	-2.08332	1.26991	-1.64052	0.100897	0.465407
ATP6V1B2	16.277	2.03416	1.23814	1.64292	0.100399	0.465407
GAPDH	3088.11	1.19253	0.72692	1.64052	0.100896	0.465407
HNF1A	24.4553	-1.67597	1.02064	-1.64207	0.100575	0.465407
MAP1LC3C	14.7516	-2.16081	1.31636	-1.64151	0.100691	0.465407
MCMBP	45.9861	1.82843	1.11371	1.64175	0.100643	0.465407
PGLS	105.67	1.445	0.880794	1.64056	0.100888	0.465407
PIP5K1C	16.4059	-2.11197	1.28728	-1.64065	0.10087	0.465407
SERPINB6	18.8817	1.91852	1.16811	1.64241	0.100505	0.465407
SNAPC4	126.061	-2.16411	1.31916	-1.64052	0.100897	0.465407
TENM4	13.1798	-2.964	1.80615	-1.64106	0.100784	0.465407
PRAF2	67.2093	1.49046	0.909253	1.63921	0.10117	0.466406
ATAT1	26.0165	-2.01681	1.23155	-1.63762	0.101501	0.467671
DHX34	59.3227	-2.07873	1.26959	-1.63732	0.101563	0.467699
EMD	206.418	1.27523	0.779311	1.63636	0.101765	0.467852
LRRC75A	112.259	1.54051	0.941142	1.63685	0.101662	0.467852
TONSL	24.7825	-1.87813	1.14775	-1.63635	0.101766	0.467852
TRA2B	190.674	1.32017	0.807099	1.6357	0.101902	0.468013
ZNF230	15.0576	-2.04363	1.24943	-1.63565	0.101914	0.468013
CHRAC1	20.5729	-2.14125	1.31081	-1.63354	0.102356	0.469002
FMNL1	122.142	-1.48663	0.9098	-1.63402	0.102254	0.469002
TARDBP	72.5296	-1.53385	0.938871	-1.63371	0.102319	0.469002
WRNIP1	33.4067	-1.85231	1.13369	-1.63387	0.102286	0.469002
FYTTD1	319.808	-1.32276	0.810418	-1.63219	0.102639	0.469831
NDUFS3	49.0388	1.43421	0.878726	1.63214	0.10265	0.469831
SYNJ2	30.0536	-1.92373	1.17905	-1.63159	0.102765	0.470099
COL1A1	14.2426	-2.30278	1.41217	-1.63066	0.102961	0.470387
NANOG	26.5495	-1.681	1.03098	-1.63049	0.102998	0.470387
YIPF5	31.7966	1.50689	0.924	1.63083	0.102926	0.470387
SERF1B	45.9913	-1.69636	1.04057	-1.63022	0.103055	0.470388
IDH2	41.8547	1.39741	0.857609	1.62943	0.103223	0.470635
ZZEF1	183.081	-1.40557	0.862591	-1.62948	0.103212	0.470635
ARAP1	91.4987	-1.49934	0.921623	-1.62684	0.10377	0.471027
CLSTN2	17.7016	-2.36518	1.45298	-1.62781	0.103566	0.471027
DLEU1	18.647	-1.9353	1.1885	-1.62835	0.103451	0.471027
IL17RC	24.247	-2.17768	1.33857	-1.62687	0.103765	0.471027
MUTYH	22.1712	2.06741	1.27048	1.62727	0.10368	0.471027
PRSS23	34.3496	-1.56164	0.960216	-1.62634	0.103877	0.471027
RNF181	115.001	-1.35121	0.830786	-1.62642	0.103861	0.471027
RPL10	3377.65	1.30599	0.802878	1.62664	0.103815	0.471027
SLC9A3R2	27.0868	-1.743	1.0717	-1.62639	0.103867	0.471027
SSH2	168.786	1.42482	0.874939	1.62849	0.103422	0.471027
DIAPH1	130.172	-1.65009	1.0148	-1.62602	0.103945	0.471078
PSKH1	83.3867	1.32959	0.817885	1.62565	0.104024	0.47118
SEC14L4	15.2183	-2.41933	1.48878	-1.62504	0.104155	0.471343
ZNF788	46.3291	-1.69884	1.04547	-1.62495	0.104174	0.471343
ATP6V0E2	30.4725	1.69833	1.04547	1.62447	0.104276	0.471395
FAM91A1	18.2884	-2.17428	1.33855	-1.62436	0.104299	0.471395
GNA13	108.408	-1.35362	0.834671	-1.62174	0.104858	0.473255
PDHX	18.0942	1.70506	1.05145	1.62163	0.104882	0.473255
PTK6	12.9817	-2.42196	1.49312	-1.62208	0.104787	0.473255
ALDH4A1	13.0069	2.72741	1.68269	1.62087	0.105046	0.473737
YIF1B	122.691	1.59378	0.983555	1.62043	0.10514	0.473901
ADPGK	130.782	1.2993	0.80207	1.61994	0.105246	0.474122
CSNK1G2	119.85	-1.3389	0.826865	-1.61925	0.105393	0.474267
GPBP1	39.7678	1.46101	0.90257	1.61872	0.105507	0.474267
MTRNR2L8	71.3159	1.38628	0.856142	1.61922	0.1054	0.474267
TUSC2	27.2307	1.90604	1.1774	1.61885	0.10548	0.474267
C18orf8	73.6721	2.08759	1.29094	1.61711	0.105855	0.474278
DUS3L	27.3001	1.76392	1.09078	1.61711	0.105854	0.474278
IFITM1	836.793	-1.41365	0.873887	-1.61766	0.105736	0.474278
MED12	331.042	-1.23377	0.762878	-1.61726	0.105821	0.474278
NDUFS4	22.4048	2.1562	1.33306	1.61749	0.105773	0.474278
PROSC	12.4807	2.00405	1.23922	1.61719	0.105838	0.474278
SUV420H2	42.2071	-1.77332	1.09677	-1.61685	0.10591	0.474278
CCT6A	37.502	1.39524	0.865019	1.61296	0.106753	0.475376
GALK1	34.5163	2.35052	1.45741	1.61281	0.106786	0.475376
ICMT	20.7683	2.00122	1.23964	1.61435	0.106452	0.475376
LAT2	140.146	1.2301	0.762172	1.61394	0.106539	0.475376
MCL1	164.35	-1.29202	0.80062	-1.61377	0.106576	0.475376
NCOR2	272.648	-1.24865	0.773943	-1.61336	0.106667	0.475376
NFYA	53.4099	1.59255	0.986755	1.61393	0.106544	0.475376
PNKD	14.7101	-2.29941	1.42463	-1.61404	0.106519	0.475376
RUNX2	245.836	-1.1727	0.727039	-1.61298	0.106748	0.475376
TMEM138	83.8526	1.22427	0.758641	1.61377	0.106578	0.475376
TMEM140	20.5622	2.37091	1.4688	1.61418	0.106489	0.475376
PIGX	23.422	-1.77237	1.09936	-1.61219	0.106922	0.475469
SMG8	17.3027	2.52384	1.56536	1.61231	0.106895	0.475469
HNRNPA3	112.711	-1.58219	0.981968	-1.61125	0.107126	0.476089
POLR2D	29.6108	1.78766	1.10965	1.61102	0.107176	0.476089
EMX2OS	20.0362	-1.87249	1.16306	-1.60996	0.107406	0.476854
BCKDHA	22.224	2.51116	1.56002	1.6097	0.107464	0.476857
JMJD7-PLA2G4B	96.4286	-1.7409	1.08184	-1.6092	0.107572	0.477082
SLC14A2	20.7042	-1.92981	1.19949	-1.60886	0.107648	0.477161
HEATR1	19.5621	2.2598	1.40553	1.60779	0.107881	0.477939
ATP6V0A1	41.5049	-1.80096	1.12039	-1.60744	0.107958	0.478025
NRSN2	12.2534	2.44832	1.52394	1.60658	0.108147	0.478607
ESRP2	23.1101	-6.75558	4.20748	-1.60561	0.108359	0.47929
PLCH1	18.8503	-2.75765	1.71949	-1.60376	0.108766	0.480833
MX1	17.8674	-2.12998	1.32898	-1.60271	0.108999	0.481091
SERAC1	11.8285	-2.20276	1.37437	-1.60275	0.10899	0.481091
SMG6	131.142	-1.41531	0.882783	-1.60324	0.108883	0.481091
WDR82	94.9285	-1.58633	0.990044	-1.60228	0.109093	0.481251
RIF1	24.877	-1.60977	1.00498	-1.60179	0.109203	0.481479
ARHGAP32	159.211	-1.58488	0.989795	-1.60122	0.109328	0.48152
WDR45	83.3911	1.6446	1.02704	1.6013	0.109312	0.48152
IL16	208.973	-1.38087	0.862571	-1.60088	0.109404	0.4816
ATP5A1	195.765	1.29366	0.80864	1.5998	0.109644	0.482048
FAM60A	37.1435	1.42805	0.8927	1.59969	0.109667	0.482048
MYADM	3245.76	1.27028	0.794111	1.59963	0.109681	0.482048
YWHAH	26.5123	-2.18504	1.36639	-1.59913	0.109791	0.482279
MED20	18.2128	2.50063	1.56496	1.59789	0.110068	0.483239
WASH5P	160.14	-1.48312	0.928641	-1.59709	0.110246	0.483761
AVL9	79.533	1.39711	0.877278	1.59255	0.11126	0.484175
CASP9	42.1913	1.4684	0.921697	1.59315	0.111127	0.484175
CD99L2	27.1221	1.80573	1.13288	1.59393	0.110953	0.484175
H2AFX	135.543	1.29632	0.812815	1.59486	0.110745	0.484175
MARS	142.942	1.40456	0.880512	1.59516	0.110676	0.484175
MINPP1	13.4133	2.69928	1.69203	1.59529	0.110647	0.484175
MST4	46.1531	1.5689	0.983836	1.59468	0.110784	0.484175
PLCD1	104.772	1.92943	1.21097	1.5933	0.111094	0.484175
PSMF1	115.107	1.39152	0.872253	1.59531	0.110642	0.484175
RNF34	19.9702	1.84535	1.15875	1.59253	0.111267	0.484175
SCARF1	15.688	-2.17375	1.3651	-1.59237	0.111301	0.484175
SEC23A	25.7221	-1.60106	1.00554	-1.59223	0.111333	0.484175
SLC30A9	46.5963	-1.62545	1.01929	-1.59469	0.110782	0.484175
SRSF3	169.448	1.30022	0.8158	1.59379	0.110983	0.484175
STOML2	24.4084	1.60223	1.00483	1.59452	0.110819	0.484175
XIAP	132.342	1.34239	0.841942	1.5944	0.110847	0.484175
ZRANB2	52.9301	-1.86855	1.17287	-1.59314	0.111129	0.484175
SNX27	73.5927	-1.64212	1.03172	-1.59162	0.111469	0.484514
PCYT1A	18.7079	-1.8488	1.16186	-1.59124	0.111556	0.484635
BRAF	25.0462	1.89547	1.19265	1.5893	0.111992	0.485768
TOE1	18.5719	-2.18742	1.37622	-1.58944	0.111962	0.485768
VOPP1	39.5932	-1.56561	0.984876	-1.58965	0.111913	0.485768
ZNF236	44.7039	1.8384	1.15698	1.58896	0.112068	0.485844
NCOA3	178.824	1.22401	0.77056	1.58846	0.112182	0.485951
RCBTB1	16.6653	2.55955	1.61146	1.58834	0.11221	0.485951
FAM32A	57.1653	1.56279	0.984122	1.588	0.112286	0.486023
SCO1	30.4668	-1.48707	0.936926	-1.58718	0.112472	0.486577
ARHGAP12	13.8647	1.81568	1.14516	1.58552	0.112847	0.48702
C12orf49	31.2914	1.49123	0.940319	1.58588	0.112767	0.48702
HERC3	31.4814	1.69667	1.07016	1.58543	0.112868	0.48702
LRRC8D	27.9428	2.13044	1.343	1.58634	0.112663	0.48702
ZNF347	12.4304	2.28737	1.44254	1.58566	0.112817	0.48702
TOR3A	18.881	-1.85899	1.17299	-1.58482	0.113006	0.487362
HCG4B	17.388	-2.32919	1.4712	-1.58319	0.113377	0.488707
ACAD8	23.9978	-2.10325	1.32902	-1.58256	0.113522	0.488847
BSN	29.9536	-2.01263	1.27246	-1.58169	0.11372	0.488847
CASP2	93.9618	1.52768	0.965678	1.58197	0.113656	0.488847
CLN3	67.2656	1.32865	0.839836	1.58204	0.113641	0.488847
FIP1L1	22.6539	1.55176	0.981194	1.5815	0.113764	0.488847
GLIPR2	37.2511	1.6283	1.02893	1.58252	0.113531	0.488847
GPR183	197.349	1.56673	0.99154	1.5801	0.114084	0.489822
SHROOM1	12.3662	-2.87966	1.82258	-1.57999	0.114109	0.489822
ELMOD1	11.8458	-2.35867	1.49382	-1.57895	0.114348	0.490341
FGFR1	26.3606	-1.86047	1.17812	-1.57919	0.114294	0.490341
GPN1	38.5059	1.88472	1.19464	1.57764	0.114647	0.491043
SLC22A5	15.1012	-2.32572	1.47426	-1.57755	0.11467	0.491043
TSTD1	40.5306	1.67532	1.06204	1.57746	0.114689	0.491043
GAS5	149.614	1.39962	0.888288	1.57564	0.115109	0.492333
SLMAP	168.647	-1.63592	1.03824	-1.57567	0.115102	0.492333
IMMT	34.2945	-1.7835	1.13216	-1.57531	0.115185	0.492404
TBC1D8	30.7589	-2.13143	1.35342	-1.57484	0.115293	0.492609
C1orf56	12.678	-2.6017	1.65286	-1.57406	0.115474	0.493031
KDELC2	17.0422	-2.01264	1.27876	-1.5739	0.11551	0.493031
PSMB1	110.582	1.43461	0.912091	1.57288	0.115747	0.493456
SAMD12	47.6398	1.33539	0.849106	1.5727	0.115789	0.493456
TATDN3	24.3918	-1.73577	1.10363	-1.57278	0.11577	0.493456
NPRL2	90.9105	-1.39642	0.888701	-1.57131	0.116112	0.494578
ARHGEF4	30.0475	-1.89489	1.20951	-1.56665	0.117196	0.495632
B3GNTL1	25.0964	2.22044	1.41647	1.56759	0.116977	0.495632
DDX55	17.9648	1.74927	1.11577	1.56777	0.116935	0.495632
DMAP1	55.7688	1.62096	1.03281	1.56947	0.116539	0.495632
DMTF1	71.9637	1.34927	0.86092	1.56724	0.117058	0.495632
LAT	110.808	-1.49914	0.955084	-1.56965	0.116497	0.495632
MARVELD3	24.5215	-1.80402	1.15035	-1.56824	0.116825	0.495632
MKNK1	104.257	-1.43062	0.912867	-1.56717	0.117074	0.495632
PPCDC	65.4035	-1.44412	0.921288	-1.5675	0.116997	0.495632
SCAF1	30.9756	-1.94881	1.24213	-1.56892	0.116666	0.495632
TOPORS	23.1581	1.86387	1.18854	1.56821	0.116833	0.495632
TRIP12	85.8981	-1.35361	0.863806	-1.56703	0.117109	0.495632
TSPAN4	114.36	-1.63701	1.04487	-1.56671	0.117182	0.495632
YY1AP1	141.557	1.24974	0.797378	1.56732	0.117041	0.495632
NFASC	27.0309	-1.91262	1.22198	-1.56519	0.117539	0.496324
PASK	33.9258	1.89252	1.20912	1.56521	0.117533	0.496324
SETD1B	97.5159	-1.56363	0.998984	-1.56522	0.117531	0.496324
LOXL2	12.1871	-2.72532	1.74174	-1.56471	0.117651	0.496543
MTG1	51.1435	1.38404	0.884955	1.56397	0.117825	0.496771
ZNF615	20.6207	1.51143	0.966286	1.56416	0.11778	0.496771
SNHG11	17.6111	-2.29168	1.46558	-1.56367	0.117896	0.496817
METTL2B	93.4372	-1.36808	0.875202	-1.56316	0.118016	0.497069
HMGXB3	83.4835	1.51795	0.971588	1.56234	0.118208	0.497123
OARD1	13.6022	2.25352	1.44239	1.56234	0.118207	0.497123
SLAMF1	20.7879	-2.06437	1.32118	-1.56252	0.118166	0.497123
ZFHX3	87.3077	-1.33553	0.855119	-1.5618	0.118334	0.497399
SOCS1	22.8749	2.18262	1.39834	1.56087	0.118555	0.498075
ABRACL	12.6628	2.11693	1.35955	1.55708	0.119451	0.498099
B3GAT1	11.3958	-2.1311	1.36824	-1.55754	0.119342	0.498099
BCL6	1259.18	1.20154	0.772813	1.55476	0.120003	0.498099
BCR	55.223	-1.57349	1.00903	-1.55941	0.118899	0.498099
CASC3	60.6959	1.69612	1.09013	1.55588	0.119736	0.498099
CCDC127	50.9783	-1.70226	1.09162	-1.55939	0.118904	0.498099
CDK4	15.5537	1.99537	1.28318	1.55502	0.119941	0.498099
DUSP22	177.333	1.41202	0.905839	1.55879	0.119045	0.498099
EIF3M	101.189	1.31012	0.842049	1.55587	0.119738	0.498099
FNBP4	155.752	1.29255	0.828362	1.56036	0.118674	0.498099
GPRC5A	18.192	-1.90352	1.22221	-1.55744	0.119365	0.498099
HIST1H1D	34.3821	-1.96202	1.26057	-1.55645	0.119601	0.498099
KIAA1551	73.7584	1.42963	0.916999	1.55903	0.118989	0.498099
MTMR8	12.5937	-2.44697	1.57269	-1.55591	0.119729	0.498099
OR2A1	71.823	-1.63383	1.04781	-1.55928	0.118929	0.498099
RAB4B	63.7516	1.33955	0.859686	1.55818	0.119191	0.498099
SEPT11	66.3847	1.41853	0.911411	1.55641	0.119611	0.498099
SMAD1	12.3708	-2.32374	1.49	-1.55956	0.118863	0.498099
TFAP4	19.338	-2.14318	1.3784	-1.55483	0.119986	0.498099
TMOD3	101.188	-1.44601	0.929576	-1.55556	0.119812	0.498099
USP6	55.6518	-1.39386	0.896358	-1.55503	0.11994	0.498099
ZFP41	13.2497	-2.65523	1.70634	-1.5561	0.119685	0.498099
ZSCAN9	31.9183	2.16399	1.39089	1.55583	0.119748	0.498099
ZZZ3	22.7439	1.62562	1.04517	1.55537	0.119859	0.498099
WBP1L	17.0197	-2.11077	1.35841	-1.55385	0.120219	0.498747
[truncated: 8,022 more rows]

## Sheet: NK CD127-
NK CD127–, HIV+ vs HIV–
gene	baseMean	log2FoldChange	lfcSE	stat	pvalue	padj
CLEC18A	374.248	7.75223	1.43017	5.4205	5.94332e-08	0.000349527
IGLC2	10041.8	9.62478	1.83218	5.25317	1.495e-07	0.000439603
REXO1L6P	174.005	8.24853	1.6449	5.01462	5.31377e-07	0.00104168
EARS2	212.708	6.63876	1.52075	4.36544	1.26866e-05	0.0144894
IGLL5	1995.05	6.95748	1.6061	4.3319	1.47826e-05	0.0144894
JAG2	309.699	7.10685	1.60897	4.41702	1.00072e-05	0.0144894
GM2A	159.931	5.74397	1.37208	4.18632	2.83515e-05	0.0238193
CD19	338.922	7.48391	1.80584	4.14428	3.40888e-05	0.0250596
NOD2	158.379	7.15772	1.76036	4.06605	4.78161e-05	0.0255642
PADI2	195.658	7.52307	1.83066	4.10949	3.96533e-05	0.0255642
PRKD2	140.105	-6.52259	1.60398	-4.0665	4.77251e-05	0.0255642
AMFR	151.45	5.75622	1.42863	4.02919	5.59684e-05	0.0274292
IGHG1	2495.85	5.51076	1.38116	3.98994	6.6089e-05	0.0298976
GEM	271.53	6.72506	1.7064	3.94108	8.11169e-05	0.0340749
ADPRH	89.9688	6.42993	1.67598	3.83652	0.00012479	0.0377178
APBB2	51.2498	5.99652	1.55677	3.8519	0.000117203	0.0377178
HLA-DOA	194.86	5.5191	1.41668	3.8958	9.78739e-05	0.0377178
PRICKLE1	78.2679	6.00328	1.57012	3.82344	0.000131603	0.0377178
RPTOR	75.8768	6.94673	1.8196	3.81773	0.000134684	0.0377178
TEC	94.8001	-5.67315	1.47259	-3.85249	0.000116923	0.0377178
TRIM25	278.407	5.52936	1.43766	3.84608	0.000120023	0.0377178
LTB	103.646	-6.08546	1.60482	-3.79199	0.000149445	0.0399494
IFT140	118.593	6.26012	1.66113	3.76859	0.000164173	0.0419783
LTB4R	100.778	-4.74086	1.26485	-3.74816	0.000178135	0.0420392
TSNARE1	126.382	6.0782	1.622	3.74736	0.000178708	0.0420392
MFI2	67.9433	5.99772	1.63927	3.65877	0.000253432	0.0553931
NICN1	217.307	4.43464	1.21545	3.64854	0.000263732	0.0553931
PLK2	142.681	-5.06112	1.38439	-3.65584	0.000256341	0.0553931
SERINC1	708.336	4.35931	1.19961	3.63395	0.000279111	0.0566019
HNRNPU	351.177	-4.21738	1.17286	-3.59579	0.000323403	0.0633977
FTO	214.139	4.26673	1.19654	3.56588	0.000362632	0.066645
LMLN	50.9243	-8.04112	2.25076	-3.57262	0.000353433	0.066645
REC8	63.5058	-7.04165	1.99749	-3.52524	0.000423095	0.0754007
DSE	48.0741	5.76527	1.64284	3.50934	0.000449221	0.0777021
GAMT	110.372	5.46597	1.57077	3.4798	0.000501797	0.0843162
PPP2R3B	137.168	4.39918	1.27127	3.46046	0.000539248	0.0880921
HLA-DRB5	184.411	5.05906	1.48133	3.41521	0.000637334	0.0881195
IGHG4	286.847	5.85136	1.71391	3.41404	0.00064008	0.0881195
IGSF8	152.075	5.66568	1.6604	3.41225	0.000644301	0.0881195
MIOS	78.8923	4.63742	1.34888	3.43797	0.00058609	0.0881195
RUFY1	141.126	5.28946	1.53343	3.44943	0.000561779	0.0881195
TAX1BP3	115.267	5.46892	1.60178	3.41428	0.000639513	0.0881195
ZNF761	69.9692	5.16711	1.51424	3.41234	0.000644082	0.0881195
KDM1B	79.2619	5.50493	1.61699	3.40443	0.000663012	0.0886176
CTNND1	198.438	6.48999	1.91555	3.38806	0.000703898	0.0899918
PSMC3IP	32.2616	-7.38303	2.17679	-3.3917	0.000694594	0.0899918
CACNB2	91.344	5.76851	1.71149	3.37045	0.000750444	0.0933176
SLC52A2	35.7681	-7.5289	2.2365	-3.36637	0.000761647	0.0933176
EFR3B	59.8261	5.49353	1.63724	3.35537	0.0007926	0.0951282
SLC7A5P1	65.4207	-5.81269	1.74174	-3.33729	0.000846009	0.0970681
TAB1	40.1611	-7.69888	2.3097	-3.33328	0.00085828	0.0970681
UNC93B1	65.1601	-6.34034	1.90136	-3.33463	0.000854133	0.0970681
ARL6IP6	61.7644	6.43568	1.9465	3.30627	0.000945454	0.0982539
CMTR2	169.559	4.92508	1.4889	3.30786	0.000940101	0.0982539
DAGLB	166.859	4.3818	1.32541	3.30599	0.000946414	0.0982539
GADD45GIP1	201.248	-4.11477	1.2453	-3.30425	0.0009523	0.0982539
RAPGEF1	219.664	4.78589	1.44373	3.31495	0.000916589	0.0982539
ABHD15	60.2167	-5.69667	1.74644	-3.26187	0.00110681	0.0998017
ATAD2	73.7725	-6.00679	1.83187	-3.27904	0.0010416	0.0998017
BCL7A	156.077	4.95049	1.53644	3.22205	0.00127276	0.0998017
CABLES1	63.1197	-7.04239	2.15991	-3.26049	0.00111219	0.0998017
CCL3	619.523	4.12684	1.25521	3.28777	0.00100984	0.0998017
COX15	92.6058	4.85751	1.48137	3.27908	0.00104148	0.0998017
KIAA1217	38.127	5.22498	1.62003	3.22524	0.00125869	0.0998017
MAL	116.234	5.97261	1.84324	3.24029	0.0011941	0.0998017
NOP9	68.3762	4.91029	1.5214	3.22748	0.00124885	0.0998017
NR3C2	51.5935	-8.05851	2.47451	-3.2566	0.00112754	0.0998017
PEX19	34.2966	-7.46784	2.29259	-3.25739	0.00112444	0.0998017
PREB	39.9168	-7.69258	2.37074	-3.2448	0.00117533	0.0998017
PSTPIP2	70.2182	-4.54535	1.407	-3.23052	0.00123565	0.0998017
RNF24	162.315	4.10174	1.2714	3.22615	0.00125469	0.0998017
SEMA6A	68.1495	5.29974	1.62895	3.25348	0.00114002	0.0998017
SLC9A1	35.417	-7.51786	2.32175	-3.23801	0.00120366	0.0998017
TSPAN17	38.2022	-6.30463	1.94584	-3.24006	0.00119505	0.0998017
UNC45A	102.57	-4.70487	1.44474	-3.25656	0.0011277	0.0998017
SNHG22	338.453	-4.47086	1.38959	-3.21741	0.00129356	0.100097
FEN1	32.2241	-6.05773	1.88987	-3.20536	0.00134892	0.101839
GPR56	905.176	4.01676	1.25329	3.20499	0.00135069	0.101839
AGFG1	32.6161	-7.39696	2.32259	-3.18479	0.00144857	0.107135
GCHFR	52.3384	-5.09072	1.59933	-3.18304	0.00145738	0.107135
PARG	55.0079	-6.10072	1.92092	-3.17593	0.00149356	0.10844
ZNF322	31.7543	4.13633	1.3058	3.16765	0.00153676	0.110216
PLEKHG3	106.626	3.53727	1.11863	3.16214	0.00156612	0.110968
PRDM10	49.9026	6.01077	1.91253	3.14283	0.00167321	0.117144
ANKZF1	530.577	3.82666	1.22596	3.12136	0.0018002	0.117754
FBN1	132.371	4.83867	1.5497	3.12232	0.0017943	0.117754
LAIR2	35.6354	-7.52868	2.40608	-3.12902	0.00175391	0.117754
TMEM110	190.405	5.03594	1.60928	3.12931	0.00175218	0.117754
ZNF672	50.4819	-6.71709	2.15219	-3.12105	0.00180206	0.117754
ZNF77	53.2941	5.34642	1.70756	3.13102	0.00174199	0.117754
IGKV3-11	123.205	4.96934	1.59547	3.11465	0.00184162	0.119017
GMCL1	116.74	-4.4099	1.41859	-3.10865	0.00187947	0.120143
ZDHHC5	50.2635	-5.43449	1.75466	-3.09719	0.00195368	0.123544
MCOLN2	76.0758	4.63944	1.50274	3.08732	0.00201971	0.123728
NOS2P3	81.952	4.45099	1.44032	3.09027	0.00199975	0.123728
PRPF40B	49.6254	5.51004	1.78325	3.08989	0.00200229	0.123728
WRNIP1	33.4936	-7.43643	2.42422	-3.06756	0.00215815	0.130846
PTCHD4	66.56	-5.87321	1.91895	-3.06063	0.00220869	0.132544
PCSK5	29343.2	3.78937	1.2429	3.04882	0.00229739	0.135109
VPS52	263.295	4.85711	1.59193	3.05108	0.00228021	0.135109
LETM2	127.709	4.37662	1.43792	3.04372	0.00233675	0.136064
AGBL5	72.499	5.24803	1.72723	3.03841	0.00237832	0.136245
IFNGR2	81.7434	5.03217	1.65799	3.0351	0.00240453	0.136245
SEPT4	59.651	4.34412	1.43158	3.0345	0.00240937	0.136245
IGHA1	107.404	4.46937	1.47533	3.0294	0.00245038	0.136335
ZBED1	40.9626	-5.66093	1.86919	-3.02855	0.00245733	0.136335
HERPUD2	70.4901	-4.59587	1.52239	-3.01886	0.00253726	0.139214
MATN1	111.229	5.7055	1.89314	3.01377	0.00258023	0.139214
PATL2	93.61	4.08938	1.35628	3.01514	0.00256861	0.139214
C1orf27	42.4399	-6.4684	2.14985	-3.00877	0.00262312	0.140241
C6orf47	185.313	5.47891	1.82404	3.00372	0.00266699	0.141303
CCDC43	32.9912	-5.33331	1.78669	-2.98502	0.00283559	0.14724
HK1	212.156	4.09264	1.37053	2.98619	0.00282481	0.14724
RAB11A	165.606	3.97952	1.33406	2.98302	0.00285416	0.14724
CCDC71	79.1665	5.47308	1.84256	2.97036	0.00297449	0.14792
HSH2D	139.996	-4.16591	1.4045	-2.96611	0.00301592	0.14792
REST	58.288	-4.30414	1.44841	-2.97163	0.00296225	0.14792
SLC7A6OS	71.3736	-4.62197	1.55838	-2.96587	0.00301826	0.14792
SPATA2	52.0688	-5.50472	1.84966	-2.97607	0.00291965	0.14792
TNIP2	90.8493	-3.88188	1.30676	-2.97061	0.00297208	0.14792
BAP1	180.782	4.34698	1.47279	2.95152	0.00316211	0.152842
HIST2H4A	32.583	-5.32357	1.80418	-2.95069	0.00317068	0.152842
NRIP3	33.6977	-4.50104	1.53099	-2.93995	0.00328265	0.156954
GAK	1195.91	3.6348	1.23999	2.93132	0.00337525	0.158799
SLC6A6	155.639	3.98886	1.35994	2.93311	0.0033558	0.158799
C19orf47	133.821	4.61187	1.58171	2.91575	0.00354834	0.164919
TRERF1	430.252	3.75947	1.28987	2.9146	0.00356142	0.164919
ARF3	131.274	3.65773	1.25784	2.90795	0.00363808	0.16613
C17orf85	50.4751	-3.7301	1.28402	-2.90502	0.00367231	0.16613
VCPIP1	159.22	3.64663	1.25462	2.90655	0.00365433	0.16613
PPP4C	93.7696	-5.4045	1.86226	-2.90212	0.00370644	0.166394
ADAT1	55.9468	-4.91469	1.70261	-2.88657	0.00389463	0.166993
CDK4	150.541	4.55144	1.57161	2.89603	0.00377917	0.166993
DDRGK1	47.4868	-4.66045	1.61262	-2.88999	0.00385256	0.166993
FAM134A	75.6018	-4.39743	1.51961	-2.89378	0.00380635	0.166993
NF2	104.242	-3.42502	1.18421	-2.89225	0.00382493	0.166993
SPATA20	55.2316	-5.65161	1.9592	-2.88465	0.00391855	0.166993
TSEN2	63.4716	4.25857	1.47535	2.88648	0.00389583	0.166993
C11orf21	73.4018	-4.31791	1.49862	-2.88127	0.00396081	0.167579
ANKRD13C	110.349	4.27394	1.49224	2.8641	0.00418194	0.174425
HSPG2	121.97	4.38127	1.52903	2.86538	0.00416504	0.174425
VPS11	254.323	3.70384	1.29587	2.85819	0.00426065	0.176457
ZNF778	105.738	-4.4989	1.57561	-2.85534	0.00429908	0.176804
SPDYE8P	38.7223	-6.33679	2.22264	-2.85101	0.004358	0.177982
IGHG3	193.496	3.58397	1.2601	2.84419	0.00445241	0.179794
PISD	217.253	3.36326	1.18283	2.8434	0.00446352	0.179794
RNF20	155.934	5.08699	1.79208	2.8386	0.00453121	0.181279
PRC1	47.7696	-5.02209	1.77133	-2.8352	0.00457963	0.181979
PARP10	195.778	4.41986	1.56091	2.8316	0.00463163	0.18281
MYLK	128.595	3.7544	1.32983	2.82323	0.00475426	0.186399
FAM50A	140.13	-3.54606	1.25736	-2.82025	0.00479868	0.186405
FYCO1	468.527	5.0398	1.7894	2.81647	0.00485548	0.186405
GEMIN5	35.0276	5.30786	1.88711	2.81269	0.00491289	0.186405
LIMD1	121.972	3.73268	1.32622	2.81453	0.00488482	0.186405
ZSWIM8	265.264	3.76129	1.33562	2.81613	0.00486052	0.186405
CAMK1	56.4646	-5.24605	1.86727	-2.80948	0.00496221	0.187069
CX3CR1	41.2445	4.18534	1.4946	2.80031	0.0051053	0.187652
KRTAP16-1	66.609	5.17498	1.84689	2.802	0.00507863	0.187652
OR2A1	266.915	-4.29309	1.53212	-2.80206	0.00507772	0.187652
TMEM63A	282.733	3.7702	1.34477	2.80361	0.00505339	0.187652
KAT8	61.931	-4.24751	1.5253	-2.7847	0.00535769	0.194497
MAP3K4	48.3465	-4.02515	1.44487	-2.78583	0.00533911	0.194497
TARSL2	130.683	-3.31885	1.19559	-2.77592	0.00550463	0.198606
SERINC3	433.176	3.65807	1.32203	2.76701	0.00565729	0.202869
CHMP4B	37.7848	-5.56928	2.02253	-2.75362	0.00589396	0.210075
NFAT5	327.323	3.78147	1.37659	2.74698	0.00601473	0.213071
PPM1L	43.1636	4.24499	1.54753	2.74307	0.00608672	0.213071
RPS6KC1	36.2026	-6.2417	2.27393	-2.7449	0.00605302	0.213071
FBXO6	52.3183	-3.80782	1.39374	-2.73208	0.00629354	0.218981
TTLL5	109.479	3.35132	1.22751	2.73018	0.00633002	0.218981
KDELC2	45.6782	-4.61747	1.6945	-2.72498	0.00643062	0.219875
TMEM123	120.995	-4.20088	1.54112	-2.72586	0.00641351	0.219875
PYCRL	71.5631	-4.35828	1.6026	-2.71951	0.00653781	0.221863
TBC1D5	80.5255	-4.36907	1.60735	-2.71818	0.00656422	0.221863
CDKN1A	454.092	3.64137	1.34446	2.70844	0.00676012	0.223146
HLA-DRB1	513.801	3.33858	1.23376	2.70602	0.00680946	0.223146
LGALS4	150.624	-4.81784	1.78078	-2.70547	0.00682072	0.223146
NOSIP	367.452	3.23955	1.19842	2.70319	0.00686779	0.223146
PREPL	66.4986	-4.7224	1.74188	-2.71109	0.00670621	0.223146
PVT1	62.6545	-3.57333	1.31845	-2.71026	0.00672311	0.223146
SLC39A4	98.6189	-3.49118	1.29077	-2.70473	0.00683607	0.223146
DIS3L2	320.918	3.43695	1.27479	2.69609	0.00701587	0.224241
IFT43	54.3945	4.48638	1.66381	2.69645	0.00700824	0.224241
TAF12	90.4757	4.01235	1.48781	2.69682	0.00700061	0.224241
TADA1	122.451	4.99049	1.85793	2.68606	0.00723008	0.229078
TSC1	168.348	3.54975	1.32189	2.68536	0.00724511	0.229078
CASS4	107.064	3.82214	1.4253	2.68165	0.00732611	0.229175
SEMA3F	40.9151	4.03113	1.50311	2.68186	0.00732152	0.229175
SLC9A8	231.81	4.24126	1.5845	2.67672	0.00743461	0.231338
ABCA1	119.039	4.77568	1.79388	2.6622	0.00776308	0.232188
AKAP2	48.9048	4.66202	1.74781	2.66735	0.00764527	0.232188
CCR6	132.33	4.08998	1.53486	2.66472	0.00770531	0.232188
CICP27	73.7985	-3.99641	1.49785	-2.6681	0.00762823	0.232188
MAPKAPK3	140.644	-4.35651	1.63372	-2.66662	0.00766178	0.232188
NCR2	37.6417	-6.29642	2.36142	-2.66638	0.00766737	0.232188
PPM1M	236.027	4.47129	1.68031	2.66099	0.00779108	0.232188
TGM2	63.3335	3.78056	1.42134	2.65986	0.00781726	0.232188
ZPR1	59.7276	-4.20117	1.57141	-2.67351	0.00750625	0.232188
LYAR	52.6151	3.44154	1.2954	2.65674	0.00788994	0.233169
PTPN22	70.2004	-3.41646	1.28688	-2.65484	0.00793454	0.233315
CTDNEP1	39.7789	-4.73359	1.78484	-2.65211	0.00799914	0.234044
NONOP2	99.5647	4.42945	1.67693	2.6414	0.00825641	0.239192
ZSCAN18	149.491	3.69594	1.39854	2.64272	0.00822436	0.239192
DNAH14	37.6196	-4.32352	1.64198	-2.63311	0.00846073	0.243909
FBXL14	65.4279	4.01811	1.52879	2.62829	0.00858146	0.246162
ZBTB11	224.667	4.0818	1.55399	2.62667	0.00862257	0.246162
PPARD	99.5666	3.20546	1.2235	2.61991	0.00879529	0.24988
B4GALT7	96.3667	4.04085	1.54916	2.60842	0.00909614	0.252332
ETV3	243.204	3.94297	1.50793	2.61482	0.00892739	0.252332
LARS2	98.9985	4.19559	1.60778	2.60956	0.00906595	0.252332
PAPOLG	146.557	3.10675	1.19068	2.60921	0.00907508	0.252332
PLA2G4E	52.1143	-4.2846	1.64259	-2.60844	0.00909565	0.252332
LTBR	341.291	-3.68229	1.414	-2.60416	0.0092099	0.2531
NAPRT	57.6484	4.58044	1.75862	2.60457	0.00919903	0.2531
ARHGAP4	785.181	3.43323	1.3208	2.59936	0.00933981	0.255476
FAM193B	32.9471	-4.83634	1.86704	-2.59038	0.00958705	0.260734
GSAP	117.201	3.4443	1.33027	2.58917	0.00962068	0.260734
ZMYND11	32.2116	-4.08153	1.57755	-2.58726	0.00967416	0.26098
DEDD	258.482	3.9954	1.54534	2.58546	0.00972505	0.261155
ARFIP2	32.2576	-4.39795	1.70656	-2.57708	0.00996385	0.264865
ECI2	60.3365	-3.77321	1.46482	-2.57589	0.00999829	0.264865
NSMF	34.1548	-5.42858	2.10587	-2.57783	0.00994216	0.264865
TBC1D10A	39.0066	-5.09977	1.98317	-2.57152	0.0101252	0.267023
UBIAD1	313.193	3.52816	1.37565	2.56473	0.0103257	0.271096
AMIGO2	65.7513	4.49921	1.77059	2.54108	0.0110511	0.271828
AVPI1	99.9427	4.14182	1.62903	2.5425	0.0110062	0.271828
CCDC144CP	71.5375	3.92725	1.53873	2.55227	0.0107022	0.271828
FEM1B	181.815	3.30983	1.29796	2.55003	0.0107713	0.271828
FEZ2	39.0716	3.95003	1.5497	2.54889	0.0108065	0.271828
HIST1H1C	301.724	-3.71341	1.45841	-2.54621	0.0108899	0.271828
LPXN	435.142	3.6065	1.41205	2.55409	0.0106466	0.271828
MVB12A	58.6824	3.44473	1.35764	2.53728	0.0111716	0.271828
NCR1	271.115	3.45708	1.35741	2.54682	0.0108711	0.271828
PCNP	46.4389	-3.75918	1.48127	-2.5378	0.0111552	0.271828
PPP1R13B	137.637	3.60456	1.4162	2.54523	0.0109205	0.271828
PRDM11	58.3668	3.29506	1.2979	2.53876	0.0111246	0.271828
SGK494	38.6818	-4.09788	1.61328	-2.54009	0.0110825	0.271828
SLC39A11	42.8811	3.73173	1.47101	2.53685	0.0111856	0.271828
SLFN12	43.9224	-4.55233	1.79153	-2.54103	0.0110525	0.271828
TNFAIP1	140.035	4.63673	1.82713	2.53772	0.0111578	0.271828
ZFP90	42.4945	-4.82816	1.88549	-2.56069	0.0104464	0.271828
ZNF282	287.924	4.51221	1.77008	2.54916	0.0107983	0.271828
CDK5RAP2	74.0263	-3.70617	1.46237	-2.53437	0.0112651	0.272634
BCL2L11	172.116	3.4285	1.3603	2.52039	0.0117224	0.276775
DROSHA	50.6246	-4.1222	1.63546	-2.52052	0.0117182	0.276775
FAM160A2	187.986	3.61147	1.43161	2.52267	0.0116469	0.276775
FAM173A	47.1382	-4.20698	1.6657	-2.52566	0.0115482	0.276775
FAXDC2	64.0163	-3.76069	1.48841	-2.52665	0.0115156	0.276775
PUSL1	47.8258	4.2687	1.69523	2.51807	0.0117999	0.276775
RASSF2	175.7	3.74383	1.48463	2.52173	0.0116778	0.276775
SERPINB9	803.478	3.14828	1.25046	2.51769	0.0118127	0.276775
ANKRD42	124.058	3.39006	1.35106	2.50918	0.012101	0.280047
CCDC130	57.4308	-3.48751	1.3902	-2.50863	0.0121201	0.280047
HES2	45.3346	-3.72376	1.48516	-2.50731	0.0121653	0.280047
PIGX	51.4005	-3.79415	1.51153	-2.51014	0.0120684	0.280047
TPCN1	229.892	4.00754	1.59881	2.50658	0.0121904	0.280047
AFAP1	51.7236	-4.30968	1.72401	-2.4998	0.0124262	0.283471
ALMS1	101.836	3.74763	1.49981	2.49874	0.0124634	0.283471
MUM1	93.1094	3.15576	1.26324	2.49816	0.0124841	0.283471
GALNS	66.8189	3.41283	1.37267	2.48627	0.0129088	0.291988
EMR2	166.285	3.118	1.25532	2.48383	0.0129979	0.292876
FMR1	32.5518	-3.84061	1.54735	-2.48205	0.0130628	0.292882
SNORD3C	91.752	3.96026	1.59617	2.4811	0.0130978	0.292882
ACP6	71.2086	4.1719	1.68437	2.47683	0.0132556	0.295289
DDX50	48.5285	-4.2584	1.72537	-2.46811	0.0135828	0.299371
LIPE	41.87	3.8019	1.54195	2.46565	0.0136766	0.299371
POM121C	300.825	3.46088	1.40389	2.46521	0.0136934	0.299371
ZNF76	199.026	4.08866	1.65821	2.46571	0.0136743	0.299371
ZNF770	42.2469	-4.49064	1.81991	-2.46751	0.0136058	0.299371
ZNF687	203.946	2.99505	1.21603	2.46298	0.0137788	0.300123
ARMC5	196.257	4.84913	1.98081	2.44805	0.0143633	0.308286
ITGAM	159.099	-3.90921	1.59504	-2.45086	0.0142515	0.308286
MUC16	58.128	-4.17686	1.7047	-2.4502	0.0142776	0.308286
TTC19	120.838	-3.16385	1.29234	-2.44816	0.0143589	0.308286
CYTH4	137.37	-3.35726	1.37265	-2.44583	0.014452	0.308336
TMEM63B	39.8103	3.42081	1.39889	2.44537	0.0144704	0.308336
TMX3	33.8843	4.4213	1.81066	2.44181	0.0146137	0.310264
AFAP1L2	174.311	4.74021	1.95047	2.43029	0.0150866	0.312548
AP5B1	114.43	3.88132	1.60039	2.42523	0.0152987	0.312548
CD200	54.8252	4.53557	1.86848	2.42742	0.0152068	0.312548
CDK18	44.0972	4.11456	1.69443	2.42828	0.0151707	0.312548
CPNE2	35.9282	3.94057	1.62571	2.42391	0.0153543	0.312548
EXOC4	636.582	3.23515	1.33647	2.42068	0.0154917	0.312548
GRM6	38.037	-4.36022	1.80171	-2.42005	0.0155185	0.312548
GSTM2	230.004	3.44862	1.42397	2.42183	0.0154425	0.312548
NFIC	139.03	3.72356	1.52945	2.43457	0.0149096	0.312548
PLXND1	85.708	4.20585	1.72869	2.43297	0.0149757	0.312548
RASSF7	38.2138	3.87989	1.59377	2.43441	0.014916	0.312548
RNF2	167.379	3.79777	1.56921	2.42017	0.0155132	0.312548
ST6GAL1	347.668	2.70534	1.11142	2.43412	0.0149281	0.312548
SYNRG	225.838	-3.25959	1.34465	-2.42412	0.0153454	0.312548
TAOK2	89.3473	4.67559	1.92804	2.42504	0.0153065	0.312548
IGLC3	7449.28	9.55197	3.95268	2.41658	0.0156671	0.312745
MKLN1	91.6568	3.11756	1.29007	2.41659	0.0156666	0.312745
ZNHIT6	106.66	-3.80749	1.57588	-2.4161	0.0156878	0.312745
ZNF324	225.12	4.19723	1.73882	2.41383	0.0157857	0.313634
SERPINE1	32.163	-4.10174	1.70082	-2.41163	0.0158815	0.314474
GLTSCR2	161.513	-2.82322	1.17194	-2.40901	0.0159961	0.31568
CDHR1	243.657	3.16082	1.31545	2.40284	0.0162684	0.315877
DHX8	64.2558	-2.82649	1.17567	-2.40416	0.0162097	0.315877
HMGB1P8	40.8361	-3.73589	1.55487	-2.4027	0.0162745	0.315877
NCOA6	175.378	3.07697	1.27816	2.40736	0.0160685	0.315877
SPPL2B	199.62	3.21561	1.33689	2.40528	0.0161599	0.315877
AAR2	202.807	3.35937	1.40183	2.39643	0.0165558	0.320279
C17orf105	384.656	-3.78586	1.58079	-2.39491	0.0166243	0.320549
POLR3GL	50.246	-3.41245	1.42577	-2.39341	0.0166925	0.3206
SLC39A3	33.5123	-3.85924	1.61309	-2.39246	0.016736	0.3206
JADE1	236.91	3.64361	1.52645	2.38698	0.0169873	0.324358
FAM73B	268.431	3.96644	1.66443	2.38307	0.0171691	0.326769
YES1	39.7753	-3.58817	1.50796	-2.37948	0.0173371	0.328902
TAF10	78.139	-3.89491	1.63866	-2.37689	0.0174592	0.330154
TPGS1	67.6038	-3.14633	1.32831	-2.36867	0.0178522	0.336503
ARHGAP25	120.471	-3.026	1.28421	-2.35631	0.0184576	0.337706
CD8A	84.6163	2.68597	1.14023	2.35565	0.0184903	0.337706
CEP68	77.6008	-3.231	1.36903	-2.36006	0.0182718	0.337706
DDR2	79.9938	4.35904	1.84356	2.36447	0.0180559	0.337706
F11R	129.582	3.03741	1.28882	2.35674	0.0184364	0.337706
KCTD7	111.309	3.58268	1.52083	2.35574	0.0184857	0.337706
LAS1L	87.8037	-2.85329	1.20852	-2.36097	0.0182271	0.337706
NIPAL3	35.4399	-3.69301	1.56467	-2.36025	0.0182626	0.337706
RTN4	42.2045	-3.68265	1.55831	-2.36324	0.018116	0.337706
TUBGCP6	630.507	2.64942	1.12049	2.36451	0.0180537	0.337706
POGLUT1	50.3088	-3.52099	1.49607	-2.3535	0.0185977	0.338616
ATG16L1	51.1393	-4.82761	2.05288	-2.35163	0.0186913	0.33927
PSIP1	52.5663	-3.46555	1.47461	-2.35015	0.0187659	0.339576
VAC14	94.6686	3.43778	1.46421	2.34787	0.0188811	0.340613
AGPAT2	34.4709	-4.93807	2.10834	-2.34216	0.0191726	0.341363
DUSP6	666.127	3.62647	1.54886	2.34137	0.0192129	0.341363
KCNAB3	50.3986	4.24046	1.81094	2.34158	0.0192024	0.341363
POM121	155.457	3.33599	1.42377	2.34308	0.0191253	0.341363
TMEM177	61.3139	-4.62917	1.97369	-2.34544	0.0190045	0.341363
ZNF410	71.0397	3.6335	1.55408	2.33804	0.0193852	0.343387
AGRN	43.2815	-4.57269	1.96946	-2.3218	0.0202439	0.34509
BTG3	50.2347	-3.36215	1.46193	-2.2998	0.0214596	0.34509
C14orf159	147.767	3.228	1.40536	2.29693	0.0216229	0.34509
DAPP1	50.8879	3.89637	1.6918	2.30308	0.0212741	0.34509
DUS1L	294.836	3.44112	1.48765	2.31312	0.0207162	0.34509
EGLN3	85.5483	4.53875	1.96314	2.31199	0.0207782	0.34509
ELAC2	350.151	3.03444	1.31693	2.30418	0.0212124	0.34509
GABRG3	62.5439	3.63277	1.56917	2.31509	0.0206079	0.34509
GK5	43.8746	-3.48206	1.50185	-2.31851	0.0204215	0.34509
HMGB1P39	42.3025	-3.82579	1.64315	-2.32833	0.0198945	0.34509
HSD17B8	49.3304	-4.51562	1.94545	-2.32112	0.0202805	0.34509
ICAM2	219.197	2.55819	1.10793	2.30898	0.0209446	0.34509
IKZF5	137.812	3.59175	1.54514	2.32455	0.0200959	0.34509
MCAT	56.2376	4.09273	1.76572	2.31788	0.0204561	0.34509
MLLT3	65.0669	2.79614	1.19999	2.33014	0.0197986	0.34509
NKAPP1	34.0169	-3.88135	1.69094	-2.29538	0.0217111	0.34509
NOA1	43.6037	-3.0257	1.31301	-2.30441	0.0211998	0.34509
NXN	37.7042	-4.0294	1.74497	-2.30915	0.0209351	0.34509
PFKFB3	356.408	3.32164	1.43169	2.32008	0.0203366	0.34509
PPM1D	182.735	3.32668	1.43887	2.31201	0.0207771	0.34509
PRPS1	183.015	3.81522	1.65949	2.29902	0.0215035	0.34509
PWP2	36.4977	-3.45535	1.49209	-2.31577	0.0205707	0.34509
RAB5B	143.417	2.78999	1.20077	2.3235	0.0201522	0.34509
RNF8	88.4168	-3.48264	1.51409	-2.30016	0.0214393	0.34509
SDF2L1	126.455	-2.61807	1.13583	-2.30498	0.0211674	0.34509
SFT2D1	71.3786	4.01191	1.72986	2.31921	0.0203836	0.34509
SLU7	225.067	-2.84553	1.22816	-2.31689	0.0205095	0.34509
SRBD1	40.762	-3.76936	1.64125	-2.29664	0.0216391	0.34509
STK17A	552.36	-3.09174	1.32829	-2.3276	0.0199331	0.34509
TINF2	150.299	-2.50958	1.09129	-2.29964	0.0214685	0.34509
TSPYL4	523.629	2.96696	1.28413	2.31049	0.0208612	0.34509
USP4	165.387	-2.62215	1.12307	-2.33481	0.0195532	0.34509
ZCCHC2	150.635	3.09728	1.33398	2.32184	0.0202416	0.34509
ZFYVE26	479.351	3.33025	1.45001	2.29671	0.0216351	0.34509
ZNF271	168.953	3.06392	1.33292	2.29866	0.0215244	0.34509
ZNF337	58.984	3.30525	1.43937	2.29632	0.0216576	0.34509
ZNF738	98.681	-3.67546	1.57527	-2.33323	0.019636	0.34509
ZYX	248.279	2.98812	1.28436	2.32654	0.0199896	0.34509
ANKIB1	40.5621	-3.62692	1.58526	-2.2879	0.0221434	0.346343
CHID1	206.162	3.67533	1.60446	2.2907	0.021981	0.346343
FTL	2069.84	2.55008	1.11388	2.28936	0.0220582	0.346343
KLF13	247.606	2.52815	1.10335	2.29135	0.0219435	0.346343
L3MBTL2	37.5048	-3.146	1.3728	-2.29167	0.0219246	0.346343
PRAF2	177.508	4.03077	1.7613	2.28852	0.022107	0.346343
C17orf62	696.977	2.7325	1.19542	2.28581	0.0222653	0.347327
AKAP8	46.2881	-2.89584	1.26766	-2.28439	0.0223484	0.347701
LPHN1	41.4606	-3.32628	1.45732	-2.28246	0.0224621	0.348548
LZTFL1	42.0326	-4.44052	1.94749	-2.28012	0.0226003	0.348852
SNX29	214.38	3.02584	1.32703	2.28017	0.0225977	0.348852
SLC46A1	47.3775	3.69578	1.62285	2.27734	0.0227656	0.350484
SLC2A11	150.299	-3.06342	1.34666	-2.27483	0.0229164	0.351883
AP2A2	84.504	-3.04028	1.33985	-2.26912	0.0232613	0.352701
ATG3	134.418	3.01467	1.32796	2.27015	0.0231984	0.352701
HINT2	61.4581	3.49481	1.5402	2.26906	0.0232647	0.352701
MAST2	35.6762	-4.27525	1.88182	-2.27186	0.0230947	0.352701
POTEI	115.835	3.39642	1.49689	2.26898	0.0232695	0.352701
CELF2	582.872	3.08393	1.36165	2.26485	0.0235219	0.352923
EPM2AIP1	52.4462	-4.2005	1.85468	-2.26481	0.0235242	0.352923
SLC4A7	116.865	-3.44404	1.51956	-2.26647	0.0234225	0.352923
TMEM209	50.1374	-3.27135	1.44423	-2.26511	0.0235058	0.352923
KLHDC4	318.894	2.9903	1.32385	2.25878	0.023897	0.357603
USP42	65.4363	2.57704	1.14198	2.25665	0.0240298	0.358679
ANXA5	56.396	-2.85222	1.26453	-2.25555	0.0240986	0.358794
PSTPIP1	363.745	-2.33516	1.03597	-2.25408	0.0241912	0.359263
CTSB	157.949	2.61928	1.1697	2.23927	0.0251386	0.371391
HLA-DQA1	246.204	3.96099	1.7705	2.23722	0.0252721	0.371391
RNASET2	83.4681	-3.14258	1.40518	-2.23643	0.0253236	0.371391
SPHK2	190.586	3.17967	1.4212	2.23732	0.0252657	0.371391
STARD9	306.421	2.92159	1.30497	2.23882	0.0251679	0.371391
HLA-DMA	163.778	3.32637	1.48957	2.23311	0.0255415	0.373655
DEDD2	534.821	2.85263	1.27961	2.2293	0.0257942	0.376416
FNDC3A	35.5527	-3.26573	1.46658	-2.22676	0.0259633	0.376469
TBC1D17	125.042	2.67967	1.20361	2.22636	0.0259899	0.376469
ZNF526	105.735	-3.0621	1.37527	-2.22655	0.0259775	0.376469
ATP6AP2	77.2011	3.65711	1.6447	2.22357	0.0261774	0.378253
CD22	265.059	3.28324	1.48286	2.21413	0.02682	0.380765
DOLPP1	91.9447	3.92096	1.77521	2.20873	0.0271935	0.380765
HM13	578.676	2.52407	1.14325	2.20781	0.0272576	0.380765
ING5	78.7357	-3.11863	1.41083	-2.21049	0.0270712	0.380765
LLGL1	61.3048	-3.87592	1.75159	-2.2128	0.0269116	0.380765
MMS19	213.186	3.4583	1.56464	2.21029	0.0270852	0.380765
RALGPS2	48.3651	-3.61438	1.63277	-2.21365	0.0268529	0.380765
SPIB	144.511	2.96783	1.34262	2.21047	0.0270723	0.380765
SUGP1	58.0814	-3.16861	1.43497	-2.20815	0.0272341	0.380765
TMEM106A	38.4506	-3.50556	1.58666	-2.2094	0.0271467	0.380765
TOX2	35.5394	-4.27895	1.931	-2.21592	0.0266969	0.380765
TSNAX	33.6619	-3.44611	1.55645	-2.21408	0.0268234	0.380765
VSIG1	33.9413	-3.72364	1.68245	-2.21323	0.026882	0.380765
WDR60	149.953	-2.87089	1.2967	-2.21399	0.0268295	0.380765
L1TD1	32.0073	-3.82238	1.73278	-2.20592	0.0273899	0.381706
EIF5A2	36.5595	-3.24748	1.4765	-2.19944	0.0278467	0.38246
GDPD5	57.2391	-4.68977	2.13046	-2.20129	0.0277153	0.38246
MAN2A1	42.5086	-3.66177	1.66566	-2.19839	0.0279211	0.38246
RAF1	82.4741	-2.47487	1.12576	-2.19839	0.027921	0.38246
RPS2	4100.38	-2.50036	1.1362	-2.20063	0.0277619	0.38246
SMS	65.4409	-3.2287	1.46616	-2.20214	0.0276551	0.38246
TMEM136	38.0758	-3.20384	1.45775	-2.19779	0.0279642	0.38246
TYW3	54.185	3.39155	1.53877	2.20406	0.0275202	0.38246
CARS2	36.2316	3.18343	1.45381	2.18972	0.0285446	0.385732
DHX35	34.5326	3.50887	1.60296	2.189	0.028597	0.385732
GALE	50.6298	-3.56087	1.62423	-2.19234	0.0283552	0.385732
KDM2B	303.56	2.4481	1.11759	2.19051	0.0284871	0.385732
TNKS1BP1	56.9124	4.07619	1.86049	2.19092	0.0284572	0.385732
VDAC1	111.203	-2.65216	1.21075	-2.19051	0.0284871	0.385732
FKBP15	50.2252	-3.72626	1.70842	-2.18111	0.0291752	0.386424
KIAA1147	46.4026	3.62195	1.65811	2.18438	0.028934	0.386424
KIAA1324	66.148	-2.94958	1.34976	-2.18526	0.0288694	0.386424
NOM1	66.2183	-2.80355	1.28527	-2.1813	0.0291616	0.386424
NUDCD3	70.9592	-3.40486	1.56232	-2.17935	0.0293054	0.386424
RAPGEF2	97.1504	2.5696	1.17674	2.18367	0.0289867	0.386424
RNF130	99.4946	-2.8828	1.32277	-2.17937	0.029304	0.386424
TUBGCP2	130.715	-2.62829	1.20479	-2.18153	0.0291444	0.386424
WARS	481.171	3.13514	1.43853	2.1794	0.0293017	0.386424
ZNF511	41.5305	-3.0927	1.419	-2.17949	0.0292951	0.386424
VPS39	64.9295	3.4705	1.59364	2.17772	0.0294269	0.387158
CELF1	405.855	2.98092	1.37314	2.17088	0.0299403	0.388341
DNHD1	250.56	3.46875	1.59786	2.17087	0.0299408	0.388341
IRF2BP2	595.074	2.67089	1.22836	2.17434	0.0296793	0.388341
PAX8	73.0562	-2.94486	1.35719	-2.16983	0.0300201	0.388341
RBL2	79.3776	-2.81574	1.29747	-2.17017	0.0299936	0.388341
RNF141	40.1237	-3.3893	1.56225	-2.1695	0.0300451	0.388341
SESN1	155.328	3.39541	1.56391	2.17111	0.0299231	0.388341
TRIM14	69.1763	2.71252	1.24733	2.17466	0.0296558	0.388341
GALT	283.798	3.20936	1.48139	2.16645	0.0302766	0.388878
MPDU1	92.9168	-2.71846	1.25486	-2.16634	0.030285	0.388878
NPIPB11	85.9897	2.6452	1.22023	2.16779	0.0301749	0.388878
CD2BP2	55.7283	-3.38199	1.56532	-2.16058	0.0307279	0.38965
COMMD4	120.991	2.58278	1.19435	2.1625	0.0305797	0.38965
DPF2	381.966	2.48138	1.14751	2.1624	0.0305872	0.38965
MAML3	270.265	2.96624	1.37105	2.16348	0.0305045	0.38965
PDHA1	93.7841	-3.10654	1.43795	-2.16039	0.0307426	0.38965
ZNF486	50.9778	3.26508	1.51052	2.16155	0.0306527	0.38965
FRMD6	35.0813	3.88908	1.80171	2.15856	0.0308845	0.390606
ERV3-1	97.724	3.10695	1.44283	2.15337	0.0312895	0.394878
C1orf132	33.3512	-4.18393	1.94539	-2.15069	0.0315008	0.396694
CPT1A	77.2857	-2.64517	1.23205	-2.14697	0.0317959	0.399555
ADIPOR1	227.462	3.02966	1.41185	2.14588	0.0318826	0.39979
ZNF230	38.7238	-2.92308	1.36472	-2.14189	0.0322022	0.402939
TAP1	467.314	2.43499	1.13912	2.1376	0.0325488	0.405701
THTPA	73.8188	-2.89351	1.35372	-2.13746	0.0325609	0.405701
CCL3L3	211.386	2.71203	1.2694	2.13647	0.0326414	0.405844
SPINT2	110.667	3.12989	1.46582	2.13524	0.0327411	0.406225
ABCB8	42.8122	-3.67696	1.72693	-2.12918	0.0332391	0.40981
GPANK1	32.1633	-3.87235	1.818	-2.13001	0.0331708	0.40981
MFGE8	55.9119	-3.11256	1.46126	-2.13006	0.033167	0.40981
SCYL2	59.1495	3.55187	1.66902	2.12811	0.0333279	0.410044
NISCH	268.067	3.05783	1.43951	2.12422	0.0336519	0.413166
ARL6IP1	412.281	2.66932	1.25733	2.12301	0.0337534	0.413549
EBPL	72.4328	-3.17485	1.49747	-2.12015	0.0339936	0.413905
TAF6	32.0235	-3.43917	1.6212	-2.12137	0.0338907	0.413905
UAP1	101.641	3.64016	1.7163	2.12094	0.033927	0.413905
ATG13	222.448	2.84748	1.34971	2.1097	0.0348839	0.414988
FNDC3B	95.4767	-2.54247	1.20588	-2.10839	0.0349969	0.414988
GLTSCR1L	126.721	3.65885	1.73286	2.11146	0.034733	0.414988
IL17RA	198.131	2.96666	1.40326	2.11412	0.034505	0.414988
MCUR1	38.3833	-3.09297	1.46465	-2.11175	0.0347077	0.414988
MTMR2	117.72	3.78467	1.79607	2.10719	0.035101	0.414988
MTSS1	45.079	2.73908	1.29961	2.10762	0.035064	0.414988
NUDT16L1	52.884	-3.20599	1.51553	-2.11543	0.0343937	0.414988
NUP88	56.3244	2.89396	1.36906	2.11383	0.0345299	0.414988
PARVG	205.505	2.78528	1.31522	2.11773	0.0341983	0.414988
PPIE	176.737	2.67327	1.26624	2.1112	0.0347555	0.414988
PRUNE	142.316	3.87748	1.83976	2.1076	0.0350656	0.414988
RAB30	104.116	3.02043	1.43036	2.11166	0.0347156	0.414988
STK40	84.8694	2.62474	1.24588	2.10673	0.035141	0.414988
ZNF587B	32.7802	-3.6367	1.72324	-2.11038	0.0348253	0.414988
MAN2B1	295.327	2.65294	1.26017	2.10523	0.0352709	0.415687
BSDC1	305.682	2.75054	1.30799	2.10288	0.0354764	0.417274
SNORD3B-1	74.7225	3.42111	1.62798	2.10145	0.0356012	0.417905
FGD2	197.495	3.28385	1.56501	2.09829	0.0358791	0.418661
PIAS2	34.2563	2.61953	1.24771	2.09947	0.0357753	0.418661
TOLLIP	71.9714	-3.43103	1.63462	-2.09898	0.0358183	0.418661
DCTN2	67.9891	-2.87467	1.37342	-2.09307	0.0363433	0.422401
ITGA1	75.0388	-2.69175	1.28561	-2.09376	0.0362813	0.422401
BCL2A1	55.8522	3.13147	1.50011	2.08749	0.0368436	0.423491
DLEU1	56.7806	2.65667	1.27069	2.09073	0.036552	0.423491
DLGAP1	105.93	-2.72158	1.30248	-2.08954	0.0366588	0.423491
FARP2	131.5	2.99061	1.43211	2.08826	0.0367747	0.423491
SIN3B	136.365	-3.54843	1.6979	-2.0899	0.0366272	0.423491
TNNT2	58.9864	-3.37921	1.61901	-2.08721	0.0368691	0.423491
ARRDC1	201.367	2.55471	1.22804	2.08032	0.0374966	0.423536
C19orf66	95.1836	-2.57325	1.23424	-2.08488	0.03708	0.423536
DTNBP1	80.5992	-2.80458	1.34712	-2.0819	0.0373515	0.423536
EFTUD2	60.4972	2.57961	1.23797	2.08374	0.0371836	0.423536
FICD	50.5838	-4.35506	2.0899	-2.08386	0.0371729	0.423536
HPS1	348.221	2.50275	1.20339	2.07974	0.0375491	0.423536
MTND2P28	533.09	2.4676	1.18577	2.08101	0.0374327	0.423536
PCGF5	100.475	-2.44364	1.17468	-2.08026	0.0375018	0.423536
PIGU	34.3063	-3.7498	1.80087	-2.08222	0.0373227	0.423536
YBX1	201.639	-2.46951	1.18769	-2.07926	0.0375933	0.423536
ACBD5	50.1513	3.19941	1.54231	2.07443	0.0380398	0.423698
KLC1	112.098	-2.59635	1.25124	-2.07502	0.037985	0.423698
MRRF	71.8065	3.74517	1.80273	2.0775	0.0377554	0.423698
TANK	229.193	2.69414	1.29806	2.07551	0.0379393	0.423698
TTC38	65.9585	-2.40272	1.15695	-2.07677	0.0378229	0.423698
VPS35	50.8777	-2.86994	1.38233	-2.07616	0.0378792	0.423698
MAPK1	94.8586	2.86294	1.3813	2.07265	0.0382052	0.424734
PITPNM1	61.9254	2.74439	1.32694	2.06822	0.0386198	0.427727
RPUSD4	46.8595	-3.07909	1.48843	-2.06869	0.0385749	0.427727
APBA2	154.586	-3.25012	1.57311	-2.06605	0.038824	0.428375
FYTTD1	227.875	-2.4719	1.19637	-2.06616	0.0388131	0.428375
EXO5	144.305	2.859	1.38698	2.06131	0.0392733	0.431502
RGPD1	50.6678	-3.74059	1.81517	-2.06074	0.0393275	0.431502
TNIK	46.4798	-3.20178	1.55287	-2.06185	0.0392224	0.431502
CDK10	333.694	2.38927	1.16233	2.05559	0.0398216	0.4354
GTF2I	129.553	-2.59191	1.26096	-2.0555	0.0398308	0.4354
AKR1B1	193.311	-2.42782	1.18426	-2.05008	0.0403569	0.435659
C1orf198	33.9072	4.2447	2.07189	2.04871	0.0404904	0.435659
C1orf61	101.075	-2.90987	1.42295	-2.04496	0.0408585	0.435659
CCDC40	54.5216	3.15003	1.53393	2.05357	0.0400172	0.435659
CCNL2	154.996	-2.22831	1.0894	-2.04545	0.0408109	0.435659
CEP85L	59.3235	-2.51816	1.23417	-2.04036	0.0413144	0.435659
COPB1	153.378	2.58385	1.26214	2.0472	0.0406385	0.435659
DNAJB1	3501.89	2.40304	1.17228	2.04989	0.0403749	0.435659
FOXN3	60.0888	-2.8593	1.39959	-2.04295	0.041057	0.435659
INPP4B	150.113	2.63947	1.29137	2.04392	0.0409613	0.435659
PAK1IP1	36.1167	-3.4688	1.69942	-2.04116	0.041235	0.435659
REV1	112.543	-3.21197	1.57125	-2.04421	0.0409323	0.435659
SLX4	69.3554	2.83699	1.38484	2.0486	0.0405013	0.435659
SREBF2	150.508	2.71715	1.3238	2.05254	0.0401176	0.435659
SRGAP3	190.895	-2.4095	1.17685	-2.04742	0.0406171	0.435659
STAG3	50.0958	-3.12912	1.53131	-2.04342	0.0410109	0.435659
TBC1D25	131.691	3.58415	1.75682	2.04014	0.0413361	0.435659
USP32	88.2414	3.90089	1.90293	2.04994	0.0403703	0.435659
WDR55	54.6186	-2.65228	1.2958	-2.04682	0.0406757	0.435659
ZNF142	170.456	2.87747	1.40914	2.04201	0.0411505	0.435659
DDB2	93.1885	-2.48431	1.2204	-2.03566	0.041785	0.437247
GIT2	371.871	2.53639	1.2464	2.03497	0.0418534	0.437247
LZTR1	50.8633	-3.60919	1.77362	-2.03492	0.0418585	0.437247
NAGK	65.4158	-2.49328	1.22452	-2.03613	0.0417375	0.437247
TXNL4A	53.0217	-2.6458	1.29843	-2.0377	0.0415804	0.437247
UHRF1	36.3259	3.30187	1.6243	2.03279	0.0420735	0.438714
CASC4	188.44	2.42826	1.1957	2.03082	0.0422732	0.440015
AK3	67.0479	-2.70052	1.3318	-2.02772	0.0425886	0.441679
PCCB	33.6783	-3.12353	1.54093	-2.02704	0.0426583	0.441679
PDXDC2P	370.603	2.2955	1.1317	2.02836	0.0425237	0.441679
KIAA1161	326.946	2.68597	1.32675	2.02447	0.0429215	0.442253
PIAS1	171.768	2.66913	1.31854	2.0243	0.0429394	0.442253
SRGAP2C	60.5468	-3.24851	1.60432	-2.02485	0.0428825	0.442253
PRKAG1	33.4351	2.56197	1.2662	2.02336	0.0430356	0.442469
MBD3	85.4794	-2.82205	1.39621	-2.02121	0.0432579	0.443978
LRRC8A	73.0368	-3.24106	1.60445	-2.02004	0.0433791	0.444045
MAP1LC3C	33.2032	-3.21352	1.59338	-2.01679	0.0437174	0.444045
RAD21	68.6797	-2.65518	1.31627	-2.0172	0.0436743	0.444045
SIGMAR1	101.899	2.42149	1.20033	2.01735	0.0436595	0.444045
SLC12A9	57.5435	-2.58315	1.28056	-2.01721	0.0436734	0.444045
VKORC1	106.178	2.50299	1.24032	2.01802	0.0435895	0.444045
CUL5	54.6641	-2.54028	1.26187	-2.01311	0.0441031	0.446756
PGPEP1	204.787	2.31564	1.15046	2.01279	0.0441363	0.446756
CD74	11565.7	2.63521	1.31068	2.01056	0.0443715	0.447111
DYNLT1	228.418	3.0361	1.51013	2.01049	0.0443796	0.447111
ZEB1	45.8976	-2.86125	1.42329	-2.0103	0.0443994	0.447111
GTF2H3	53.4178	-2.70714	1.34993	-2.0054	0.0449201	0.451581
GATM	43.884	-3.07522	1.53779	-1.99977	0.0455255	0.456108
TRPV3	32.5371	-3.18294	1.59122	-2.00032	0.0454658	0.456108
NKAP	144.662	2.29396	1.14772	1.99871	0.04564	0.456478
ANXA2R	35.455	-3.14057	1.57666	-1.99191	0.0463807	0.456875
ARIH2OS	72.9895	-2.77774	1.3929	-1.99422	0.0461279	0.456875
CRNKL1	95.1268	2.59141	1.29967	1.99389	0.0461635	0.456875
DNAAF2	37.0489	-3.51248	1.76398	-1.99122	0.0464566	0.456875
FBXW11	83.4534	2.69152	1.35009	1.99359	0.0461969	0.456875
PDE4A	349.3	3.12672	1.56782	1.99431	0.0461185	0.456875
ROCK1P1	2152.27	2.70137	1.35524	1.99327	0.0462315	0.456875
RRP12	398.256	-2.43099	1.22016	-1.99235	0.0463328	0.456875
SCAPER	81.6275	-2.82287	1.41743	-1.99154	0.0464211	0.456875
VIMP	110.095	-2.33666	1.17122	-1.99506	0.0460358	0.456875
AFF4	740.623	2.44803	1.23114	1.98842	0.0467655	0.459145
GZMH	298.905	2.29758	1.15784	1.98437	0.0472147	0.462783
GNB5	259.152	2.76589	1.39539	1.98216	0.0474617	0.463488
HERC2	79.0825	-2.38996	1.20542	-1.98267	0.0474047	0.463488
KAT6B	627.645	2.25847	1.13971	1.98161	0.0475231	0.463488
PRMT6	50.4316	3.23276	1.63281	1.97987	0.0477177	0.464615
MSL1	111.041	2.76129	1.39614	1.97781	0.0479507	0.465343
SYNE3	104.933	2.51028	1.26893	1.97827	0.0478985	0.465343
CMTM6	202.144	-2.91028	1.47264	-1.97624	0.0481279	0.465719
CS	492.398	2.32618	1.17813	1.97447	0.048328	0.465719
FUT8	217.745	-2.55045	1.29073	-1.97598	0.0481571	0.465719
KDM5B	157.745	-2.6715	1.35337	-1.97397	0.0483853	0.465719
ZMYM2	145.457	2.73566	1.38543	1.9746	0.0483134	0.465719
INPP5B	481.74	2.65613	1.34684	1.97213	0.0485953	0.465817
MED12	370.104	3.06208	1.55281	1.97195	0.0486149	0.465817
VAPB	55.7274	3.2133	1.62963	1.97179	0.0486331	0.465817
GLYR1	48.7073	-2.51395	1.27682	-1.96892	0.0489625	0.468209
FXR2	43.1596	-2.91046	1.47926	-1.96751	0.049124	0.468714
SEPHS2	32.6564	-4.49977	2.28835	-1.96638	0.0492544	0.468714
TNRC18	42.9352	-3.39074	1.72383	-1.96698	0.0491856	0.468714
PITPNA	51.7524	-3.28043	1.66926	-1.9652	0.0493905	0.468882
RFX3	71.5379	-3.99298	2.0322	-1.96485	0.0494315	0.468882
MLC1	243.867	3.08409	1.57043	1.96385	0.049548	0.46923
GRHL1	63.6072	-3.23389	1.64937	-1.96068	0.0499161	0.469798
GTPBP4	114.301	-2.23778	1.14181	-1.95986	0.0500125	0.469798
MAPK8IP3	218.213	-2.90353	1.48098	-1.96055	0.0499316	0.469798
SMIM15	32.2066	-4.15835	2.12106	-1.9605	0.0499373	0.469798
SRCAP	849.569	2.93009	1.49549	1.95928	0.0500796	0.469798
STK17B	411.891	2.15228	1.09854	1.95922	0.0500873	0.469798
PHB2	376.761	2.83834	1.45008	1.95736	0.0503049	0.470651
USP6NL	53.1603	-2.74386	1.40202	-1.95708	0.0503383	0.470651
SP2	216.03	3.25818	1.66639	1.95523	0.0505561	0.471938
RANGAP1	176.439	2.54473	1.30218	1.95421	0.0506761	0.472025
SYNJ1	52.3476	3.50831	1.79626	1.95311	0.0508063	0.472025
ZC3H13	172.465	-2.21111	1.1318	-1.95362	0.050746	0.472025
C6orf62	84.7148	-2.59812	1.33089	-1.95216	0.0509191	0.472251
HDAC7	149.361	2.60655	1.33609	1.95088	0.0510715	0.472251
LIN28A	92.0812	2.8465	1.45876	1.95131	0.0510197	0.472251
BAZ1B	82.2001	-2.61219	1.34011	-1.94924	0.051267	0.472512
CCDC88A	43.9177	-2.8052	1.43958	-1.94862	0.0513408	0.472512
GEN1	74.0239	2.68355	1.37621	1.94995	0.0511815	0.472512
RAD1	43.3217	-2.88938	1.48429	-1.94665	0.0515771	0.473946
EPHA4	97.4151	-2.70856	1.39219	-1.94554	0.0517098	0.474174
KIAA2018	224.033	2.46005	1.26474	1.9451	0.0517632	0.474174
HOOK2	57.8229	-2.97228	1.52905	-1.94388	0.0519101	0.47478
AGAP6	39.6312	-3.99521	2.05774	-1.94155	0.0521912	0.475364
ARHGEF2	335.133	2.57669	1.32791	1.94041	0.0523297	0.475364
C11orf49	233.358	2.94237	1.51743	1.93905	0.0524951	0.475364
NFATC3	767.897	2.39085	1.23174	1.94103	0.0522543	0.475364
PPHLN1	199.146	2.42081	1.24895	1.93828	0.0525887	0.475364
RPS6KA3	77.5655	-2.24968	1.1616	-1.9367	0.0527823	0.475364
SDF2	48.685	-3.1815	1.64167	-1.93797	0.0526273	0.475364
TMEM208	136.89	2.54661	1.31461	1.93717	0.0527251	0.475364
UBE4B	141.987	2.64122	1.3626	1.93836	0.0525787	0.475364
ZNF644	147.862	-2.24436	1.15865	-1.93705	0.0527394	0.475364
ABCD4	61.7681	-2.59811	1.34573	-1.93063	0.0535283	0.476756
CCS	66.024	2.41479	1.2515	1.92952	0.0536664	0.476756
CYLD	115.291	-2.62916	1.35992	-1.93332	0.0531969	0.476756
EML2	45.6916	-2.50594	1.29824	-1.93025	0.0535758	0.476756
MAPKBP1	72.6838	2.52122	1.30412	1.93328	0.0532022	0.476756
RASSF4	233.969	3.34409	1.72854	1.93463	0.0530351	0.476756
SPCS2	110.701	2.7121	1.40364	1.93219	0.0533362	0.476756
UBTF	113.13	-2.41183	1.24991	-1.92959	0.0536571	0.476756
USP36	561.438	2.08758	1.08138	1.93049	0.0535463	0.476756
CTBP2	71.0976	-2.78065	1.44397	-1.9257	0.0541416	0.476858
FHL2	55.0368	-2.60676	1.35466	-1.92429	0.0543176	0.476858
FIBP	101.085	2.34702	1.22136	1.92164	0.054651	0.476858
FNIP1	46.9992	2.45879	1.27927	1.92203	0.0546016	0.476858
H2AFX	291.144	3.00795	1.5611	1.92682	0.0540025	0.476858
HLA-DQB1	611.354	3.37875	1.75418	1.92612	0.0540898	0.476858
HSD17B1	40.8071	2.95478	1.53686	1.92261	0.0545289	0.476858
KBTBD2	268.489	2.22816	1.15841	1.92346	0.0544222	0.476858
OGFOD2	125.556	3.50146	1.81848	1.92549	0.0541686	0.476858
SELO	34.836	-3.27182	1.70046	-1.92407	0.0543453	0.476858
TP53BP1	67.5147	-2.62204	1.36061	-1.92711	0.0539664	0.476858
WDR11	60.2283	-2.64452	1.37196	-1.92755	0.0539109	0.476858
FCGR2B	44.2506	3.63162	1.89381	1.91763	0.0551584	0.478356
HIP1	138.296	-2.28392	1.19175	-1.91645	0.0553074	0.478356
KLHL21	632.883	2.56863	1.34015	1.91667	0.0552801	0.478356
SDF4	243.067	2.67346	1.393	1.9192	0.0549585	0.478356
SPATA33	42.6351	-2.73765	1.42721	-1.91818	0.0550878	0.478356
TICAM1	321.228	3.24996	1.69584	1.91643	0.0553107	0.478356
BARD1	41.4506	-3.40081	1.77722	-1.91356	0.0556763	0.480197
TMEM256-PLSCR3	39.0748	2.49029	1.30145	1.91348	0.0556868	0.480197
UBE3A	122.805	2.75783	1.44182	1.91274	0.0557807	0.480302
ASS1P1	39.2765	3.80953	1.99292	1.91154	0.0559357	0.480618
HSPB1	246.973	2.3409	1.22606	1.90929	0.0562252	0.480618
IGSF6	40.6269	2.91775	1.52769	1.90992	0.056144	0.480618
MAN2A2	287.816	2.81883	1.47638	1.90928	0.056226	0.480618
SLC36A1	50.8251	-8.0386	4.2067	-1.9109	0.056017	0.480618
NCDN	58.3499	-2.54862	1.336	-1.90765	0.0564361	0.481015
TBX21	85.5561	-2.97215	1.5576	-1.90816	0.0563707	0.481015
NSUN4	200.066	2.60183	1.36512	1.90594	0.0566577	0.481509
SMARCE1	225.415	-2.44405	1.28195	-1.90651	0.0565842	0.481509
LGALS3	42.1272	-2.91962	1.53465	-1.90246	0.0571108	0.484659
LAMA5	52.2424	3.39956	1.78766	1.90168	0.0572129	0.484826
BEND3P3	41.8224	3.42736	1.80304	1.90088	0.0573177	0.485015
ANKRD13D	87.3536	-2.91047	1.53449	-1.89671	0.0578663	0.485466
DCP2	115.92	-2.82276	1.48624	-1.89926	0.0575307	0.485466
HAVCR2	92.9088	-2.50404	1.31902	-1.89841	0.0576418	0.485466
HLA-DPB1	476.008	2.56598	1.35195	1.89798	0.0576985	0.485466
NFATC2IP	89.1379	-2.20539	1.16239	-1.89729	0.0577898	0.485466
RAD9A	125.127	-2.77671	1.46379	-1.89693	0.0578368	0.485466
OBFC1	34.5894	-3.25681	1.71828	-1.89539	0.0580412	0.485548
TMEM163	46.8825	3.87735	2.04533	1.89571	0.0579981	0.485548
TSC22D2	236.468	2.37599	1.25461	1.8938	0.0582512	0.486613
FCRLA	37.5013	3.65119	1.93052	1.8913	0.0585843	0.487369
PTK6	37.8182	-3.07765	1.62784	-1.89063	0.0586732	0.487369
R3HDM2	115.756	2.27541	1.20334	1.89091	0.0586361	0.487369
STAT1	49.8612	-2.86473	1.51506	-1.89083	0.0586465	0.487369
SEC16A	126.914	-2.7585	1.46068	-1.8885	0.0589584	0.488902
STT3A	182.698	2.67426	1.41644	1.88801	0.0590241	0.488902
XBP1	120.294	-2.97127	1.57437	-1.88727	0.0591238	0.489039
RPS19BP1	174.649	2.38013	1.26184	1.88623	0.0592638	0.489509
PUM1	137.26	-2.52864	1.34137	-1.88512	0.0594135	0.489709
TCTA	175.669	2.4144	1.28097	1.88482	0.0594545	0.489709
BTN3A3	58.9068	-2.72599	1.4506	-1.87921	0.0602153	0.490653
DUSP1	8285.69	2.80047	1.48867	1.88119	0.0599458	0.490653
IKZF3	395.871	2.23797	1.18859	1.88288	0.0597168	0.490653
LDHB	166.071	-2.34132	1.24641	-1.87845	0.0603201	0.490653
ORMDL2	75.837	3.47755	1.84822	1.88156	0.0598953	0.490653
RBM43	35.5765	-2.71867	1.44582	-1.88036	0.0600585	0.490653
SPRY2	257.211	2.47405	1.31668	1.87901	0.0602435	0.490653
TK1	37.4021	-3.42594	1.82075	-1.88161	0.0598887	0.490653
UHRF1BP1	39.0177	2.44099	1.2989	1.87928	0.060206	0.490653
RBM22	75.0076	-2.55418	1.3617	-1.87573	0.0606927	0.493002
PCAT7	35.3597	-3.10741	1.65821	-1.87395	0.0609373	0.494307
PLBD2	52.4061	-2.61764	1.39791	-1.87253	0.0611332	0.495213
MTMR12	93.6328	-2.3642	1.26304	-1.87184	0.0612293	0.495309
BECN1	86.1724	-2.24342	1.2006	-1.86859	0.0616797	0.496222
DENND1C	282.503	2.74567	1.46898	1.86909	0.0616098	0.496222
G6PD	316.05	2.19253	1.17274	1.86958	0.061542	0.496222
ITGA5	367.763	2.40619	1.28695	1.86969	0.0615273	0.496222
INPP5D	718.137	2.31055	1.23774	1.86676	0.0619355	0.497599
ITPR2	144.869	-2.34509	1.25754	-1.86482	0.062207	0.497741
PROSER1	368.061	2.77824	1.48964	1.86504	0.0621756	0.497741
SYNPO2	53.8686	2.50007	1.33982	1.86597	0.0620452	0.497741
GOLGA8B	256.162	-2.32566	1.24753	-1.86421	0.0622919	0.497743
PAICS	137.773	-2.30099	1.235	-1.86315	0.0624408	0.498255
IKBKE	45.002	-3.4	1.82736	-1.8606	0.0628005	0.499094
MTR	48.3332	-2.40948	1.29482	-1.86086	0.0627645	0.499094
ZCCHC17	104.444	-2.63797	1.41729	-1.86128	0.0627046	0.499094
CPTP	39.7213	3.43993	1.84974	1.85968	0.0629303	0.499451
LANCL1	46.2178	3.69351	1.98678	1.85904	0.0630212	0.499454
SEPT7P2	69.8013	2.32624	1.25169	1.85848	0.0631005	0.499454
CEP250	54.3193	-2.52779	1.36158	-1.85651	0.0633815	0.499516
DENND4C	47.8299	2.53044	1.36235	1.85741	0.0632531	0.499516
GGPS1	38.7174	-2.59668	1.39873	-1.85646	0.0633881	0.499516
SYNGR2	1501.39	2.40689	1.29693	1.85584	0.0634762	0.499516
TRPC4AP	53.2299	-2.68652	1.44791	-1.85544	0.0635331	0.499516
ATP2A3	345.497	3.0856	1.66496	1.85326	0.0638458	0.501304
NR4A1	3917.95	2.64646	1.42886	1.85214	0.0640052	0.501886
COLGALT1	62.0645	2.49297	1.34667	1.85122	0.0641386	0.502262
ABCA7	205.71	-2.15004	1.16361	-1.84774	0.0646401	0.503096
BAG1	52.1871	-2.52484	1.36851	-1.84495	0.0650446	0.503096
CD55	1281.76	2.48532	1.34738	1.84457	0.0651006	0.503096
EGR1	500.268	2.38977	1.29529	1.84498	0.0650408	0.503096
ERLIN2	43.1871	2.81069	1.52088	1.84807	0.0645927	0.503096
HEATR5A	34.1137	-2.48684	1.34568	-1.84802	0.0646	0.503096
NELFCD	58.6989	-2.62592	1.42307	-1.84525	0.0650007	0.503096
PPP1R10	181.912	2.74994	1.48957	1.84614	0.0648723	0.503096
TAPBPL	299.337	3.21234	1.73689	1.84947	0.0643894	0.503096
TRIM26	206.76	3.00444	1.62689	1.84673	0.0647856	0.503096
ANKH	48.1043	2.44015	1.32498	1.84165	0.0655264	0.503969
ARMCX6	64.4598	2.96104	1.6079	1.84156	0.0655396	0.503969
WDR83	55.043	-2.52529	1.37098	-1.84195	0.0654821	0.503969
ZNF606	38.2411	-3.05818	1.66075	-1.84145	0.0655562	0.503969
PI4KAP2	77.8204	-2.14945	1.16838	-1.83968	0.0658147	0.504996
TYSND1	49.5699	2.84788	1.5483	1.83936	0.0658616	0.504996
PSEN1	34.1562	2.46117	1.34315	1.83239	0.0668931	0.510907
PSMD13	90.5668	-2.59392	1.41511	-1.83301	0.0668006	0.510907
RAD54L2	138.243	-2.21477	1.2085	-1.83265	0.0668539	0.510907
GNL3	114.401	-2.599	1.41921	-1.8313	0.067056	0.511486
C19orf53	394.106	-2.65999	1.45427	-1.82909	0.0673866	0.511572
HAUS7	33.9079	-3.38957	1.85187	-1.83035	0.0671975	0.511572
PTK2	35.4027	-2.71335	1.4836	-1.8289	0.0674151	0.511572
SELK	148.326	2.53224	1.38431	1.82924	0.0673635	0.511572
RECQL5	35.5024	3.58916	1.9632	1.82822	0.0675171	0.511685
HNRNPC	773.27	2.1795	1.19257	1.82757	0.0676148	0.511766
FLII	210.011	-3.08608	1.68952	-1.8266	0.0677598	0.512205
SF3B2	156.892	-2.33667	1.28033	-1.82505	0.0679937	0.513313
ACAA2	47.9911	-2.25084	1.23598	-1.82109	0.068593	0.516261
KLF9	64.5335	2.49338	1.37074	1.819	0.0689109	0.516261
PLEKHD1	33.8893	-2.71651	1.49331	-1.81913	0.0688923	0.516261
PSMC2	36.6874	-2.847	1.56377	-1.8206	0.0686671	0.516261
RIMS2	76.4292	-3.03094	1.66543	-1.81991	0.068772	0.516261
SELPLG	1991.98	2.37142	1.30217	1.82113	0.0685872	0.516261
ASAP1	76.4107	-2.74921	1.51366	-1.81627	0.0693291	0.518733
NDUFB2	516.218	-2.4183	1.33233	-1.8151	0.069509	0.519419
TRIO	265.08	2.70368	1.49022	1.81428	0.0696346	0.519697
ADRA1A	35.9456	-2.63414	1.45421	-1.81139	0.0700803	0.519977
LRBA	203.976	2.51417	1.38755	1.81195	0.0699936	0.519977
MTHFD1	82.3656	-2.34112	1.29303	-1.81057	0.0702075	0.519977
NPC2	38.9004	2.55148	1.40964	1.81003	0.0702911	0.519977
PTPN1	554.808	-2.23244	1.23272	-1.81099	0.0701425	0.519977
RAP1B	263.564	-2.19226	1.21105	-1.81021	0.0702633	0.519977
SPATA5	65.6597	-2.60897	1.44066	-1.81095	0.0701482	0.519977
DNAJA4	88.084	2.32081	1.28492	1.80619	0.0708892	0.523743
KIAA0247	953.939	2.84036	1.57356	1.80505	0.071067	0.524398
ADSS	90.6632	-2.36902	1.31527	-1.80116	0.071677	0.526186
ARL8B	63.231	3.10097	1.72211	1.80068	0.0717537	0.526186
BCL2L2-PABPN1	170.173	-3.28736	1.82633	-1.79999	0.0718627	0.526186
GANC	105.521	2.80741	1.55839	1.80148	0.0716268	0.526186
NOX5	35.1218	2.81481	1.56288	1.80103	0.0716975	0.526186
PORCN	36.1162	2.90101	1.6121	1.79953	0.0719357	0.526186
TTC39B	73.0814	-2.46682	1.37071	-1.79967	0.0719129	0.526186
AARS2	56.9879	-2.54251	1.41467	-1.79725	0.0722957	0.527575
HDAC1	61.5272	-2.58455	1.43811	-1.79719	0.072305	0.527575
MYO18A	98.9356	-2.97018	1.65459	-1.79511	0.0726358	0.528617
SAP130	311.022	3.08763	1.72051	1.7946	0.0727174	0.528617
TMEM229B	87.8208	2.77358	1.54487	1.79535	0.0725979	0.528617
BTAF1	103.076	-2.11678	1.18123	-1.79201	0.0731315	0.530316
NEDD9	427.781	1.92993	1.07688	1.79216	0.0731078	0.530316
AMMECR1L	42.3936	-2.73899	1.53059	-1.78951	0.0735335	0.530653
DPP8	106.332	-2.42302	1.35404	-1.78947	0.0735389	0.530653
FAM13A	74.0091	2.5731	1.43656	1.79115	0.0732697	0.530653
PKD1P6	89.5837	2.38747	1.33375	1.79004	0.0734472	0.530653
VMP1	104.804	2.01382	1.12589	1.78865	0.0736714	0.530665
ZFP36L1	6203.56	2.60264	1.45534	1.78834	0.073721	0.530665
BCAS3	81.8114	2.48439	1.39659	1.7789	0.0752564	0.537895
C9orf142	358.901	2.0383	1.14771	1.77597	0.0757372	0.537895
EID1	333.008	2.35149	1.32451	1.77537	0.0758364	0.537895
FBXO48	57.0819	-2.44359	1.37262	-1.78024	0.0750363	0.537895
GATS	33.9686	3.27727	1.84018	1.78095	0.0749211	0.537895
GMPPA	152.744	3.03438	1.70961	1.7749	0.0759144	0.537895
IP6K2	154.79	-2.37195	1.33544	-1.77616	0.0757064	0.537895
MYO1F	304.778	2.00436	1.12828	1.77648	0.0756534	0.537895
POLR3K	70.9394	-2.29476	1.29277	-1.77507	0.0758859	0.537895
PRPF4B	229.491	-2.48096	1.39666	-1.77636	0.0756741	0.537895
R3HCC1	40.0323	2.54486	1.43044	1.77907	0.0752277	0.537895
RAB5C	101.357	2.68823	1.5115	1.77852	0.0753185	0.537895
SND1	215.273	2.51341	1.41547	1.77567	0.0757868	0.537895
STX18	50.5552	2.94916	1.66283	1.77358	0.0761324	0.538142
THUMPD1	235.347	2.35289	1.32655	1.77369	0.0761138	0.538142
GLUL	400.639	2.23241	1.26054	1.77099	0.0765626	0.5387
IPO7	80.0172	2.72028	1.53754	1.76925	0.0768525	0.5387
KDM7A	34.1904	3.24931	1.83427	1.77145	0.0764863	0.5387
NR1I3	86.7536	-2.45851	1.38911	-1.76985	0.076752	0.5387
TRABD2A	81.6292	2.5152	1.42077	1.77031	0.0766755	0.5387
UFL1	42.4111	-2.45343	1.38619	-1.76991	0.0767417	0.5387
WDR62	49.8935	-2.23811	1.265	-1.76926	0.0768501	0.5387
ATG7	70.258	2.53318	1.43294	1.76782	0.0770915	0.539732
HSPA1B	3626.4	2.09811	1.18722	1.76724	0.0771875	0.539762
ANKS3	37.6663	2.2372	1.2727	1.75784	0.0787753	0.540241
ARHGAP17	100.433	2.2748	1.29401	1.75795	0.0787565	0.540241
CHCHD2	282.349	2.16208	1.231	1.75637	0.0790255	0.540241
COPB2	56.6617	-2.20328	1.25139	-1.76067	0.078295	0.540241
DKC1	67.8288	-2.91024	1.65337	-1.76019	0.0783755	0.540241
GATC	49.1192	-2.76858	1.58053	-1.75168	0.0798281	0.540241
GIPR	39.3395	-2.62501	1.49851	-1.75174	0.0798178	0.540241
GLYCTK	80.2654	3.17358	1.80792	1.75537	0.0791953	0.540241
HNRNPA1P40	41.466	-2.84005	1.61792	-1.75537	0.079196	0.540241
INGX	52.9165	-2.43371	1.37914	-1.76466	0.0776208	0.540241
KEAP1	77.4056	2.81741	1.60748	1.75269	0.0796554	0.540241
LOH12CR2	67.4273	-2.87012	1.63819	-1.75201	0.0797721	0.540241
MARCH6	81.3519	2.28688	1.30523	1.75209	0.0797584	0.540241
MED25	61.1445	2.26979	1.29542	1.75217	0.0797453	0.540241
NDFIP1	139.657	2.41956	1.37215	1.76333	0.0778445	0.540241
NRP2	118.652	2.74981	1.56479	1.7573	0.0788667	0.540241
OGFOD1	41.323	-2.45816	1.39952	-1.75643	0.079015	0.540241
OSBPL7	85.6389	2.73827	1.55241	1.76388	0.0777514	0.540241
PHF1	120.224	2.96469	1.68336	1.76117	0.0782094	0.540241
PPAN	34.2987	-2.55363	1.44909	-1.76223	0.0780302	0.540241
PRRC2B	250.96	-2.02507	1.14912	-1.76228	0.0780214	0.540241
PSD4	318.2	-2.08524	1.18994	-1.75239	0.079707	0.540241
SGSM1	59.2997	2.6	1.48012	1.75662	0.0789822	0.540241
TBCCD1	43.0605	-2.59811	1.4823	-1.75276	0.0796435	0.540241
TSPAN5	39.8069	-2.37049	1.34652	-1.76046	0.078329	0.540241
UBL7	145.581	2.49189	1.41739	1.75808	0.0787339	0.540241
WASH7P	211.386	2.41972	1.37016	1.76601	0.0773941	0.540241
ZFYVE16	109.019	-2.399	1.3613	-1.76228	0.078022	0.540241
ZNF765	57.0738	-2.31253	1.32227	-1.74892	0.0803054	0.542846
ADD3	188.174	2.18113	1.24912	1.74614	0.0807867	0.543211
AIFM1	32.9554	-2.39728	1.39174	-1.72251	0.0849777	0.543211
AOAH	420.049	2.08361	1.20887	1.7236	0.0847798	0.543211
ARPC4-TTLL3	65.241	3.43631	1.98175	1.73398	0.0829224	0.543211
C5orf24	116.359	-2.39761	1.38636	-1.72943	0.0837325	0.543211
CAPZA1	121.352	-1.96578	1.13678	-1.72925	0.0837636	0.543211
CCNI	198.155	-1.97151	1.1404	-1.72879	0.0838467	0.543211
CD3G	48.0806	-2.46886	1.43166	-1.72448	0.0846217	0.543211
CEP104	64.0182	-2.30385	1.32522	-1.73847	0.082128	0.543211
CHD3	146.33	-1.89545	1.09949	-1.72394	0.0847189	0.543211
CHD7	78.4886	2.52864	1.46036	1.73152	0.0833598	0.543211
CHKB	62.8745	2.4758	1.4361	1.72398	0.0847114	0.543211
CHURC1	42.2513	2.27478	1.30979	1.73676	0.0824301	0.543211
CMTM3	210.994	2.44233	1.40567	1.73749	0.0823009	0.543211
DENND4B	74.3336	2.15669	1.24209	1.73633	0.0825053	0.543211
DGKD	75.8907	-2.2317	1.28776	-1.73301	0.0830935	0.543211
ESF1	33.2245	-2.44809	1.41232	-1.73339	0.083027	0.543211
GGT5	39.7355	-2.30231	1.3235	-1.73956	0.0819358	0.543211
HARS2	41.4198	3.35332	1.93603	1.73206	0.083263	0.543211
HECTD1	117.544	-2.23172	1.2881	-1.73256	0.0831742	0.543211
HNRNPH1	106.886	-2.04986	1.18107	-1.73559	0.0826356	0.543211
HRNR	39.1693	-3.76856	2.17339	-1.73396	0.082926	0.543211
LIMD2	43.9398	-2.27281	1.30783	-1.73784	0.0822384	0.543211
LYN	250.921	-2.08448	1.20608	-1.72831	0.0839334	0.543211
MICALL1	32.9185	-2.71104	1.56834	-1.72861	0.0838797	0.543211
MKL1	495.064	2.39095	1.38477	1.7266	0.0842392	0.543211
NETO2	79.3079	-2.41245	1.38071	-1.74725	0.0805941	0.543211
PCBD2	63.529	2.47269	1.42987	1.7293	0.0837547	0.543211
PCDHB1	32.1275	-2.42426	1.40614	-1.72406	0.0846967	0.543211
PHF8	124.684	2.78081	1.60015	1.73784	0.0822389	0.543211
PLEKHG2	229.738	1.8851	1.0935	1.72392	0.0847222	0.543211
PSMD11	63.8282	-2.43874	1.40945	-1.73028	0.0835797	0.543211
R3HDM1	86.086	-2.15983	1.25012	-1.7277	0.0840412	0.543211
RABEP1	86.6257	-2.1017	1.20421	-1.74529	0.0809346	0.543211
RPS7	1688.57	2.16193	1.25494	1.72273	0.0849371	0.543211
SH3TC1	36.7122	3.33807	1.92328	1.73562	0.0826318	0.543211
SIK2	40.4449	-2.30529	1.33363	-1.72858	0.0838838	0.543211
SLX1A	142.859	2.00422	1.15939	1.72868	0.0838662	0.543211
SMARCA4	202.587	-1.95313	1.1327	-1.72431	0.0846522	0.543211
STAP2	76.6365	-2.62866	1.51173	-1.73884	0.0820632	0.543211
SUMO1	50.8051	-2.55631	1.4806	-1.72653	0.084252	0.543211
SYDE2	47.3064	-2.78311	1.60836	-1.7304	0.0835587	0.543211
TMEM140	43.8658	-2.84326	1.63478	-1.73923	0.0819942	0.543211
TRIM27	197.076	2.46243	1.41186	1.7441	0.0811423	0.543211
UNKL	32.366	-2.76065	1.60259	-1.72261	0.0849584	0.543211
VPS13D	246.723	2.33714	1.34165	1.74199	0.0815108	0.543211
WDR33	148.695	2.15207	1.23647	1.74049	0.0817723	0.543211
WNK1	536.593	1.94209	1.11589	1.7404	0.0817889	0.543211
XRN2	151.454	-2.24493	1.28728	-1.74394	0.08117	0.543211
ZNF317	35.0379	-3.0127	1.74887	-1.72266	0.0849501	0.543211
EPSTI1	71.09	-2.58597	1.50271	-1.72087	0.0852749	0.544519
BCKDHA	182.958	2.96942	1.72686	1.71955	0.0855151	0.54546
PIP4K2A	186.074	-2.24547	1.30675	-1.71837	0.0857299	0.545726
SLC1A4	97.2187	-2.05272	1.19462	-1.7183	0.0857424	0.545726
CTCF	161.823	-2.86493	1.669	-1.71655	0.0860608	0.54598
PPIF	102.787	3.10397	1.80825	1.71656	0.0860593	0.54598
PRPF3	113.153	1.8498	1.07723	1.71719	0.0859452	0.54598
EAPP	88.6633	-2.27072	1.32397	-1.71508	0.0863306	0.546512
MTA2	69.7014	2.57894	1.50333	1.71549	0.0862562	0.546512
COMMD2	41.1835	-2.37518	1.38645	-1.71313	0.0866883	0.547598
LRRFIP1	1768.32	-2.15514	1.25786	-1.71334	0.0866508	0.547598
PLAGL2	232.439	2.51368	1.46774	1.71262	0.0867823	0.547603
SLC13A5	53.7833	-2.58641	1.51093	-1.7118	0.0869342	0.547974
ITGB1	76.8421	-2.06667	1.20865	-1.7099	0.0872844	0.549592
AAGAB	61.226	-2.63215	1.54063	-1.70849	0.087545	0.550644
MTMR4	180.228	2.84294	1.6651	1.70737	0.0877538	0.551367
C1orf86	46.8998	-2.1314	1.24876	-1.70681	0.0878567	0.551425
PHC3	654.272	2.23197	1.30848	1.70577	0.0880511	0.552056
ISG20	613.299	2.10913	1.23824	1.70333	0.0885063	0.554319
GLIPR1	173.762	2.11397	1.24161	1.7026	0.0886426	0.554582
E2F3	37.2579	-2.77358	1.63173	-1.69978	0.0891719	0.55553
RLF	207.337	2.22395	1.30808	1.70017	0.0890997	0.55553
RPL23A	1077.95	2.27244	1.33626	1.70059	0.0890192	0.55553
TRIM24	39.6879	-2.24521	1.31989	-1.70106	0.0889321	0.55553
TOM1	90.9493	2.22828	1.31145	1.6991	0.089301	0.555745
APOE	32.7434	-2.48266	1.46171	-1.69846	0.0894218	0.555909
CMC1	110.112	2.34399	1.38065	1.69774	0.089556	0.556155
IRF2	218.215	2.3949	1.41146	1.69675	0.0897441	0.556735
ARPC5L	675.049	-2.48453	1.46498	-1.69595	0.0898958	0.556983
CLASP2	138.209	2.18951	1.29197	1.69471	0.0901303	0.556983
FAM98A	46.3044	-2.98475	1.76139	-1.69454	0.0901629	0.556983
JAK1	1579.28	-1.72366	1.0168	-1.69518	0.0900407	0.556983
ABCA2	565.998	2.35515	1.39126	1.69282	0.0904901	0.557448
E2F3P2	66.1777	-2.47069	1.45966	-1.69265	0.0905225	0.557448
SMARCA5	80.4359	-2.17792	1.28655	-1.69284	0.0904863	0.557448
TIPRL	33.0755	2.72179	1.60864	1.69198	0.0906503	0.557651
CCT3	127.566	-2.29003	1.35419	-1.69106	0.0908249	0.558141
AAAS	35.7957	2.78842	1.65037	1.68958	0.0911092	0.558172
AGFG2	52.4502	-3.17468	1.88163	-1.68719	0.0915659	0.558172
HAUS5	56.8265	-2.4053	1.42551	-1.68732	0.0915415	0.558172
KIAA0930	117.939	2.27332	1.34765	1.68688	0.0916268	0.558172
NQO2	128.747	2.10496	1.24708	1.6879	0.0914296	0.558172
NUDT2	34.2593	3.22912	1.91146	1.68935	0.091153	0.558172
PPIL6	48.0479	-2.61087	1.54794	-1.68667	0.0916665	0.558172
TAOK3	300.214	-1.99216	1.18118	-1.68658	0.0916841	0.558172
TEP1	148.177	2.31596	1.37284	1.68699	0.0916051	0.558172
CNDP2	43.7304	-2.33815	1.38765	-1.68496	0.0919958	0.558336
GNG2	207.631	1.93872	1.15007	1.68574	0.0918451	0.558336
IGKC	242.113	2.25368	1.33747	1.68503	0.0919823	0.558336
RREB1	165.678	2.29391	1.36336	1.68255	0.0924629	0.560592
ARHGAP15	265.609	2.05177	1.22103	1.68036	0.0928865	0.5613
DOK2	196.111	1.91485	1.13956	1.68035	0.0928899	0.5613
MIEN1	175.074	2.25342	1.34134	1.67998	0.0929614	0.5613
PNRC2	260.343	-2.27503	1.35314	-1.68129	0.0927066	0.5613
IRF8	850.698	2.15368	1.28236	1.67947	0.0930607	0.561323
POMGNT1	53.227	-2.15044	1.28132	-1.6783	0.0932878	0.562116
HIST1H1D	71.8796	-2.70755	1.61375	-1.6778	0.093386	0.562132
ADRBK1	113.832	-2.10407	1.25443	-1.6773	0.0934829	0.56214
JUN	4080.88	1.9552	1.16654	1.67607	0.0937251	0.563021
RAB22A	33.1414	-2.92584	1.74942	-1.67246	0.0944332	0.565542
TPST2	658.923	2.24441	1.34182	1.67266	0.0943947	0.565542
WAPAL	74.7376	-2.23535	1.33622	-1.67289	0.0943482	0.565542
MMAB	41.31	2.75247	1.647	1.6712	0.0946816	0.566064
RRAD	45.8165	-3.01097	1.80185	-1.67104	0.094713	0.566064
ETS1	136.702	-1.9379	1.16009	-1.67047	0.0948269	0.566169
CDHR4	67.7448	-2.60156	1.55897	-1.66877	0.0951638	0.56749
TFAM	217.227	-2.47334	1.48248	-1.66838	0.0952411	0.56749
AHI1	83.5524	-2.08325	1.25179	-1.66422	0.096068	0.570676
BTG2	315.26	1.76201	1.05879	1.66418	0.0960773	0.570676
MAGED1	114.594	1.90677	1.14607	1.66374	0.0961639	0.570676
PHF19	59.2895	2.29689	1.37976	1.6647	0.0959727	0.570676
SDE2	105.768	-2.03564	1.22434	-1.66264	0.0963841	0.571406
S1PR3	65.9365	2.48445	1.49551	1.66127	0.0966594	0.572461
ZNF75A	32.9235	2.07305	1.24827	1.66074	0.0967647	0.572508
ATP5J2	87.9233	-2.44359	1.4721	-1.65993	0.096928	0.572621
GPR157	72.6091	-2.32574	1.40354	-1.65705	0.0975102	0.572621
MAPKAPK5	104.153	2.31226	1.39563	1.65679	0.0975626	0.572621
PELO	68.8901	-2.79416	1.68408	-1.65917	0.0970825	0.572621
PSMG4	64.6092	-2.46116	1.48548	-1.65681	0.097558	0.572621
RAB6A	171.658	2.19331	1.32255	1.6584	0.0972373	0.572621
SLC41A1	142.578	2.20348	1.32997	1.65679	0.0975628	0.572621
SNAP47	44.424	-3.27451	1.97451	-1.65839	0.0972381	0.572621
CLN3	95.4164	-1.88832	1.1421	-1.65338	0.0982539	0.574509
ERAP1	58.8908	-2.0578	1.24409	-1.65407	0.0981138	0.574509
SLC5A5	34.8769	-2.55403	1.54374	-1.65444	0.0980375	0.574509
TXN2	121.847	-2.16847	1.31162	-1.65327	0.0982752	0.574509
ADAM28	57.665	2.43193	1.47317	1.65082	0.0987762	0.575394
ASXL1	48.1793	-2.43347	1.4744	-1.65048	0.0988444	0.575394
PSENEN	44.3884	2.26508	1.3725	1.65033	0.098875	0.575394
TMEM160	210.967	-2.6696	1.61608	-1.65189	0.0985561	0.575394
TRIM7	36.8027	2.67954	1.62383	1.65013	0.0989158	0.575394
KANK2	52.4854	-2.36857	1.43686	-1.64843	0.0992641	0.57685
ASXL2	120.381	1.92489	1.17189	1.64255	0.100476	0.578202
C10orf82	45.4111	-2.4906	1.51582	-1.64307	0.100369	0.578202
CCDC120	35.9845	2.53883	1.54517	1.64308	0.100367	0.578202
COG2	83.6857	-2.16936	1.31906	-1.64462	0.100048	0.578202
DFFA	160.934	-1.9255	1.17012	-1.64556	0.0998542	0.578202
EIF3H	266.549	-1.97671	1.20064	-1.64639	0.0996835	0.578202
GEMIN7	68.0587	3.01229	1.83393	1.64253	0.10048	0.578202
KIAA1919	90.9343	-2.14365	1.30319	-1.64492	0.0999854	0.578202
TIMM44	59.6604	2.12013	1.28788	1.64621	0.09972	0.578202
UBAC2	74.3293	-1.96556	1.19616	-1.64322	0.100337	0.578202
GOLGA2P5	54.3559	2.14568	1.30685	1.64187	0.100616	0.57842
TECR	226.333	1.9006	1.15795	1.64135	0.100725	0.578479
BANP	138.42	2.0616	1.25686	1.64028	0.100948	0.57857
C11orf73	39.4321	2.72548	1.66297	1.63892	0.101231	0.57857
COX10	98.3101	1.81671	1.10845	1.63897	0.10122	0.57857
GOLGA6L6	45.1264	3.00287	1.8303	1.64065	0.100871	0.57857
MGEA5	337.052	1.92321	1.17347	1.63891	0.101233	0.57857
CLPX	35.9809	-2.10094	1.28321	-1.63725	0.101578	0.579981
IFT80	32.0903	-2.5891	1.58207	-1.63652	0.10173	0.580284
ANAPC1	44.7684	2.09193	1.28971	1.62201	0.104801	0.58255
C16orf54	171.959	2.07598	1.27903	1.62309	0.104571	0.58255
CROCCP2	42.7593	2.18431	1.34561	1.62329	0.104528	0.58255
ETFA	81.6004	2.53487	1.56303	1.62177	0.104853	0.58255
GARS	137.426	2.32765	1.43545	1.62155	0.104901	0.58255
GIMAP5	189.615	1.9161	1.17743	1.62737	0.103659	0.58255
GOLGA8A	214.551	-2.42454	1.49442	-1.62239	0.104719	0.58255
HSPA4	238.502	2.49638	1.53102	1.63054	0.102988	0.58255
IRF9	153.8	1.93831	1.19339	1.6242	0.104332	0.58255
IVNS1ABP	288.228	2.30068	1.41439	1.62663	0.103816	0.58255
LYPLA2	37.3	-3.25461	2.00075	-1.62669	0.103802	0.58255
MCM3	31.8687	-3.30582	2.03433	-1.62502	0.104158	0.58255
MEF2BNB	75.1226	-2.09519	1.28671	-1.62833	0.103455	0.58255
NUDT22	179.111	1.94253	1.19684	1.62304	0.104581	0.58255
OAZ1	1066.31	2.05542	1.26245	1.62812	0.1035	0.58255
P2RY10	34.6378	-3.08112	1.89185	-1.62863	0.103392	0.58255
PHACTR1	34.1356	2.70382	1.65609	1.63265	0.102543	0.58255
PIDD1	90.8478	-2.00958	1.23124	-1.63216	0.102647	0.58255
POMGNT2	58.5571	3.13813	1.92527	1.62997	0.103108	0.58255
PSMB1	298.607	1.93367	1.18541	1.63122	0.102843	0.58255
PTGER2	62.2468	2.74198	1.68547	1.62684	0.103771	0.58255
R3HCC1L	62.0669	-2.63293	1.61671	-1.62858	0.103403	0.58255
RAB11B	241.826	2.05911	1.26811	1.62376	0.104427	0.58255
SLC22A18	33.7316	-2.35163	1.44688	-1.62531	0.104096	0.58255
TIAM1	63.0378	-2.15024	1.31885	-1.63039	0.103018	0.58255
TIMM9	31.9053	-3.15323	1.93082	-1.63311	0.102446	0.58255
TMEM183A	60.0001	-2.11236	1.29453	-1.63176	0.102729	0.58255
UBXN4	349.628	1.93707	1.19446	1.62171	0.104865	0.58255
LRRN4CL	51.6348	-2.34257	1.44564	-1.62044	0.105138	0.583317
BUB3	155.744	2.0643	1.2747	1.61944	0.105352	0.58378
SUPV3L1	149.726	2.13158	1.3165	1.61913	0.10542	0.58378
FAM134C	136.942	2.19666	1.35774	1.61788	0.105688	0.584715
SIX4	53.0555	-2.50072	1.54687	-1.61663	0.105959	0.58566
AGO1	67.0688	-2.33777	1.44777	-1.61474	0.106367	0.586283
AXL	38.4518	-2.62635	1.62693	-1.6143	0.106462	0.586283
DIAPH1	119.865	-1.9733	1.2222	-1.61455	0.106408	0.586283
GBAS	53.6535	-2.16127	1.33886	-1.61426	0.10647	0.586283
KCTD21	60.4917	-2.16851	1.3442	-1.61324	0.106693	0.586962
NSD1	89.1255	-1.96313	1.21786	-1.61196	0.10697	0.587107
TET1	56.2282	2.75756	1.71092	1.61174	0.107019	0.587107
ZNF490	90.6336	-2.07332	1.28635	-1.61179	0.107008	0.587107
NLRC5	600.759	2.24408	1.39313	1.61081	0.10722	0.587115
PRF1	1675.41	1.78629	1.10864	1.61125	0.107126	0.587115
AGTRAP	74.1183	2.52105	1.56663	1.60922	0.107569	0.58757
AKAP7	43.0476	-2.47994	1.54206	-1.6082	0.107792	0.58757
ALAS1	42.7342	2.61412	1.62748	1.60624	0.108221	0.58757
CNOT7	80.284	2.43995	1.51956	1.60569	0.108342	0.58757
DDX6	459.801	1.80751	1.12549	1.60597	0.10828	0.58757
DOCK5	49.1145	-2.19946	1.36628	-1.60982	0.107437	0.58757
DTX2	173.94	2.34176	1.45829	1.60583	0.108312	0.58757
NBEAL2	1670.14	2.31347	1.44145	1.60496	0.108502	0.58757
NDOR1	55.3806	-2.85917	1.77934	-1.60687	0.108082	0.58757
RAB33B	92.4259	1.8545	1.15382	1.60727	0.107995	0.58757
SLC14A2	39.2009	-2.4829	1.54658	-1.60541	0.108404	0.58757
SZT2	284.6	1.93088	1.20143	1.60716	0.108019	0.58757
ADNP2	45.3752	2.40473	1.5025	1.60049	0.109491	0.591834
COMMD5	135.477	2.23724	1.39756	1.60082	0.109416	0.591834
ZNF549	63.4131	2.11714	1.32336	1.59982	0.109639	0.592088
BACH1	80.46	2.15093	1.34734	1.59643	0.110393	0.592897
DAK	158.048	2.45647	1.53868	1.59648	0.110382	0.592897
DMWD	71.6402	-2.04721	1.28133	-1.59772	0.110106	0.592897
DRAXIN	72.7503	-2.31389	1.44801	-1.59798	0.110048	0.592897
RNF4	371.516	2.12494	1.33034	1.59729	0.110201	0.592897
TDG	80.778	-2.10184	1.31659	-1.59643	0.110393	0.592897
KIAA0195	298.764	2.60969	1.63615	1.59502	0.110707	0.593342
NFKBIB	55.856	-1.8904	1.18515	-1.59507	0.110696	0.593342
SIKE1	35.2275	2.64128	1.65628	1.5947	0.110779	0.593342
HLA-DMB	85.3882	2.82219	1.77254	1.59217	0.111347	0.594221
NOP58	520.061	-1.98988	1.24944	-1.59261	0.111247	0.594221
PQLC2	58.523	2.26228	1.42011	1.59303	0.111154	0.594221
USB1	439.786	2.28347	1.43329	1.59317	0.111123	0.594221
NIN	76.7918	-2.86826	1.8034	-1.59047	0.111729	0.595719
TGFBRAP1	61.8145	-2.07399	1.30442	-1.58997	0.111842	0.595781
SLC35G2	37.0833	-2.57007	1.61782	-1.5886	0.112151	0.596886
ARFGAP3	110.768	-2.29026	1.44586	-1.58401	0.113191	0.598016
CHST12	229.122	2.19674	1.38534	1.5857	0.112806	0.598016
FAIM3	315.462	1.69807	1.07021	1.58667	0.112588	0.598016
HCG18	295.952	1.88919	1.19295	1.58363	0.113278	0.598016
IPO13	39.9176	-6.40755	4.04179	-1.58533	0.112892	0.598016
KLHL7	97.1683	2.20174	1.38933	1.58475	0.113023	0.598016
LRP1	103.741	3.00362	1.89526	1.5848	0.113011	0.598016
SNUPN	98.5451	-2.25285	1.42202	-1.58427	0.113133	0.598016
VPS53	176.882	1.92609	1.21416	1.58635	0.11266	0.598016
FOXJ3	247.32	1.84362	1.16522	1.5822	0.113604	0.599197
AHNAK	3915.61	2.09911	1.32732	1.58147	0.11377	0.599534
DPM3	55.4441	-2.69644	1.70598	-1.58058	0.113973	0.600068
ACSL6	65.3917	-2.06471	1.3072	-1.57949	0.114223	0.600669
LRRC8C	97.0718	2.29688	1.45446	1.57919	0.114292	0.600669
C18orf25	96.9844	1.88949	1.19871	1.57626	0.114965	0.60152
LETM1	151.168	1.78812	1.1338	1.57711	0.11477	0.60152
PGAM5	40.1034	-2.03069	1.28778	-1.57689	0.114821	0.60152
STT3B	33.4406	-2.20349	1.39781	-1.57639	0.114937	0.60152
TMCO6	37.0828	3.02343	1.91607	1.57793	0.114581	0.60152
ARHGAP10	45.2199	2.17451	1.38218	1.57325	0.115661	0.602393
C21orf119	38.9828	3.0556	1.94378	1.57199	0.115953	0.602393
FAM65A	129.344	2.30664	1.46499	1.57451	0.115371	0.602393
FEM1A	314.765	-1.81733	1.15461	-1.57398	0.115492	0.602393
LSM10	40.1641	-2.30659	1.46743	-1.57185	0.115985	0.602393
MILR1	33.088	-2.46364	1.56764	-1.57156	0.116054	0.602393
MYBL1	70.2383	-2.53251	1.60892	-1.57404	0.115477	0.602393
TCEA1	168.501	-2.0273	1.28822	-1.57372	0.115552	0.602393
UBAP2	109.656	1.88621	1.19942	1.5726	0.115811	0.602393
AFF1	147.686	1.74781	1.11489	1.5677	0.116951	0.603069
BMI1	42.3165	3.02256	1.93203	1.56444	0.117713	0.603069
C22orf46	37.4434	-2.78968	1.7866	-1.56144	0.118419	0.603069
CD226	33.9327	-2.19176	1.40341	-1.56174	0.118349	0.603069
CSNK1G3	186.91	-2.13238	1.3604	-1.56746	0.117007	0.603069
DCTN1	139.469	-2.02035	1.29338	-1.56207	0.118272	0.603069
DGCR2	38.2181	-6.34446	4.04733	-1.56757	0.116982	0.603069
EIF4EBP1	53.6071	1.82812	1.16857	1.56441	0.117721	0.603069
GTF2H2	32.4872	-2.42374	1.54924	-1.56447	0.117708	0.603069
KDM8	100.127	5.75295	3.68363	1.56176	0.118344	0.603069
LRPAP1	149.904	-1.89455	1.2134	-1.56136	0.11844	0.603069
NCOA1	34.4769	-2.55842	1.63807	-1.56185	0.118323	0.603069
PGA4	46.9356	2.85431	1.81931	1.56889	0.116672	0.603069
SCFD2	46.0665	-3.12218	1.99641	-1.5639	0.117842	0.603069
SNHG17	304.388	1.86408	1.18755	1.56969	0.116487	0.603069
STEAP4	59.035	-2.57392	1.64587	-1.56387	0.117848	0.603069
TRIM44	128.155	-2.04971	1.31071	-1.56381	0.117861	0.603069
UBN1	201.627	1.9725	1.25781	1.5682	0.116834	0.603069
WASH3P	118.275	2.31699	1.47564	1.57017	0.116377	0.603069
ZC3H7A	52.0144	-2.29438	1.4668	-1.56421	0.117768	0.603069
ZCCHC11	127.218	-1.94604	1.24264	-1.56605	0.117336	0.603069
ZNF788	62.4703	-2.11279	1.34673	-1.56883	0.116688	0.603069
HTRA2	39.1497	-1.94485	1.24747	-1.55903	0.118989	0.605342
RIC8A	144.626	-2.1069	1.35297	-1.55724	0.119413	0.605923
STK38	38.8514	-2.57041	1.65016	-1.55767	0.119311	0.605923
TRIB2	37.0737	-1.96935	1.26401	-1.55802	0.119228	0.605923
SERPINH1	216.752	2.49633	1.60352	1.55678	0.119523	0.60596
PPP5C	52.9913	-2.24106	1.43997	-1.55633	0.119629	0.605978
MED4	48.2838	-2.17311	1.39696	-1.5556	0.119804	0.606339
C5orf56	66.1479	-2.06028	1.3267	-1.55293	0.12044	0.606649
CBWD3	96.0764	-2.01012	1.29368	-1.5538	0.120232	0.606649
CCNK	251.581	1.70412	1.09774	1.5524	0.120568	0.606649
CEP152	44.7454	-2.38807	1.53736	-1.55336	0.120338	0.606649
CHCHD3	99.4966	-2.11655	1.36348	-1.55231	0.120587	0.606649
DHODH	223.953	2.11488	1.36233	1.5524	0.120566	0.606649
YEATS2	94.0005	2.07159	1.33448	1.55236	0.120577	0.606649
WIPI2	40.693	2.18722	1.40993	1.5513	0.120831	0.607356
ABCC3	69.5276	2.32191	1.50059	1.54734	0.121782	0.607669
ANKRD9	34.3271	-2.16292	1.39801	-1.54714	0.12183	0.607669
C7orf49	66.2803	2.2584	1.46255	1.54416	0.12255	0.607669
CAMK1D	35.7115	-2.03341	1.31823	-1.54252	0.122946	0.607669
CD247	520.214	-1.62684	1.04964	-1.54991	0.121164	0.607669
CLCN6	57.8774	-2.01302	1.30303	-1.54487	0.122377	0.607669
DAZAP2	1131.04	1.93102	1.25024	1.54452	0.122463	0.607669
DNAJC17	32.2374	2.66924	1.7233	1.54891	0.121403	0.607669
FAM208A	34.3452	2.09707	1.35941	1.54263	0.122921	0.607669
FBXW7	64.7576	-2.40217	1.55767	-1.54216	0.123035	0.607669
IQCH	56.3107	-2.23889	1.44863	-1.54553	0.122219	0.607669
NCOA3	154.487	1.81959	1.17887	1.5435	0.122709	0.607669
NRAS	66.6002	-2.35419	1.51967	-1.54914	0.121347	0.607669
PIP5K1C	35.1838	-6.2244	4.03343	-1.5432	0.122781	0.607669
PPP2R4	82.9459	2.06353	1.33773	1.54256	0.122937	0.607669
RCN2	101.298	-1.98025	1.28322	-1.54319	0.122785	0.607669
SENP1	37.4979	2.58193	1.67178	1.54442	0.122487	0.607669
SULT1A1	36.6964	-2.47312	1.60232	-1.54346	0.122719	0.607669
TBC1D9B	117.418	1.94314	1.25819	1.54439	0.122493	0.607669
ZBTB8B	173.387	-2.07778	1.3416	-1.54873	0.121446	0.607669
ZFAND6	40.9623	-2.50603	1.62514	-1.54204	0.123063	0.607669
WAC	338.906	1.88265	1.22126	1.54156	0.123179	0.607733
MOB3A	1264.6	1.92248	1.24817	1.54024	0.123502	0.60826
NDUFAB1	62.7214	2.26943	1.4742	1.53943	0.1237	0.60826
PPOX	31.7356	-2.11317	1.37172	-1.54052	0.123433	0.60826
SRGAP2B	40.3355	-2.18975	1.42218	-1.53971	0.12363	0.60826
MAD2L2	144.073	-1.96845	1.27926	-1.53875	0.123866	0.608567
FER1L4	91.9562	-2.21683	1.44111	-1.53828	0.12398	0.608585
SGTB	49.7768	-2.06882	1.34523	-1.53789	0.124076	0.608585
KSR2	36.0876	1.85603	1.20802	1.53643	0.124434	0.60983
CCDC36	82.6224	-2.38521	1.55358	-1.5353	0.12471	0.610168
PNPT1	178.784	-2.11792	1.37914	-1.53568	0.124618	0.610168
CPNE3	38.1085	-2.43655	1.58883	-1.53355	0.12514	0.610962
SAMD10	37.7459	2.47332	1.61388	1.53253	0.125392	0.610962
TTC1	117.678	-2.15003	1.4027	-1.53278	0.125329	0.610962
YTHDC1	680.345	-2.1385	1.395	-1.53297	0.125283	0.610962
ZNF346	189.417	2.10988	1.37634	1.53296	0.125286	0.610962
LPIN1	340.086	1.67022	1.09022	1.53201	0.125521	0.611084
NUCKS1	59.0049	-2.12763	1.38978	-1.53092	0.12579	0.611381
ZNF622	109.105	-1.91677	1.25183	-1.53118	0.125725	0.611381
ARHGAP26	209.969	1.78585	1.16892	1.52778	0.126568	0.61364
CDIP1	90.1899	2.00354	1.31086	1.52842	0.126409	0.61364
LRRC37B	51.1535	-1.91381	1.25259	-1.52788	0.126543	0.61364
RALY	294.319	1.99205	1.30475	1.52676	0.12682	0.614357
HELQ	36.2173	2.91042	1.90709	1.52611	0.126983	0.614639
PTPMT1	100.276	1.66271	1.09045	1.5248	0.12731	0.615714
U2AF2	46.2856	-2.15794	1.41583	-1.52415	0.127472	0.615994
CPD	266.678	1.93196	1.26826	1.52331	0.127682	0.616078
DDX51	72.4273	-2.02892	1.33504	-1.51974	0.128576	0.616078
FABP5	72.3931	2.1385	1.40671	1.52022	0.128457	0.616078
FAHD2B	56.5836	-2.39306	1.57277	-1.52155	0.128122	0.616078
ME2	108.614	-2.07188	1.36091	-1.52242	0.127903	0.616078
PLEC	140.884	2.04434	1.34346	1.5217	0.128085	0.616078
SLC25A45	298.763	1.89973	1.24849	1.52162	0.128104	0.616078
TM9SF4	104.905	2.24718	1.47543	1.52307	0.12774	0.616078
USP20	352.211	1.99167	1.31076	1.51948	0.128642	0.616078
WHSC1L1	139.002	-1.92985	1.26937	-1.52033	0.128428	0.616078
ZCRB1	64.8345	-2.2273	1.46493	-1.52042	0.128406	0.616078
CLPTM1L	108.168	-2.15448	1.41897	-1.51834	0.128928	0.616282
TNFAIP8	35.9711	-2.11678	1.39403	-1.51846	0.128899	0.616282
ZNF829	102.55	-2.14177	1.41086	-1.51806	0.128999	0.616282
FAHD2A	59.0144	2.1932	1.44583	1.51692	0.129288	0.617161
GDE1	51.2727	-2.71076	1.78894	-1.51529	0.1297	0.618624
FKBP14	55.8798	-1.99744	1.31992	-1.5133	0.130204	0.618962
PGLS	149.749	2.33982	1.54655	1.51293	0.130297	0.618962
SEC11A	99.0273	-1.78091	1.176	-1.51439	0.129928	0.618962
SEC31A	132.556	-1.83259	1.21096	-1.51334	0.130194	0.618962
WBP1	36.0337	-1.9959	1.31852	-1.51375	0.13009	0.618962
ENTPD4	137.756	-1.83252	1.21345	-1.51018	0.130998	0.620291
LAX1	51.2979	-1.77137	1.17206	-1.51132	0.130707	0.620291
LCMT1	79.9086	1.89078	1.25141	1.51092	0.130809	0.620291
RAD18	38.4776	-2.56042	1.69499	-1.51058	0.130896	0.620291
CCL28	31.7027	2.26199	1.5003	1.50769	0.131634	0.620484
HIP1R	116.129	2.11064	1.40077	1.50677	0.131869	0.620484
MIEF2	33.0496	2.15556	1.42995	1.50744	0.131699	0.620484
MSL3	98.5215	-2.42081	1.60664	-1.50675	0.131874	0.620484
N4BP1	48.6024	1.93475	1.28204	1.50912	0.131268	0.620484
SBNO2	41.3696	-2.33048	1.54688	-1.50657	0.13192	0.620484
TRGC1	136.355	2.07264	1.37597	1.50631	0.131989	0.620484
TVP23C	51.408	-2.11938	1.40497	-1.50849	0.13143	0.620484
UTP11L	39.8181	-1.91762	1.27264	-1.50681	0.13186	0.620484
CERS5	81.8936	1.87495	1.24841	1.50187	0.13313	0.621996
ECHDC2	78.6075	-1.99788	1.33035	-1.50177	0.133156	0.621996
IL18BP	54.0352	2.76306	1.83975	1.50187	0.133131	0.621996
MBOAT7	38.9158	-2.57455	1.71163	-1.50416	0.132541	0.621996
MUC4	98.4321	2.88161	1.91585	1.50409	0.132558	0.621996
PLCB2	429.344	2.08846	1.39054	1.50191	0.133122	0.621996
RBMS1	147.67	1.82839	1.21718	1.50215	0.133059	0.621996
ZNF8	123.783	-1.87566	1.24787	-1.50309	0.132816	0.621996
ELF4	75.4087	-2.36759	1.5781	-1.50028	0.133542	0.622855
NPRL2	224.395	2.0828	1.38831	1.50024	0.133552	0.622855
ACACA	111.589	2.31948	1.55196	1.49455	0.135033	0.623405
AP2S1	47.0356	1.70578	1.14063	1.49547	0.134792	0.623405
C11orf30	95.8581	1.90794	1.27665	1.49449	0.135048	0.623405
C12orf49	43.7149	-2.13065	1.42516	-1.49503	0.134907	0.623405
CHN2	50.0658	1.78774	1.19593	1.49485	0.134953	0.623405
LRRC41	143.155	-2.12113	1.4162	-1.49777	0.134194	0.623405
MLX	104.336	-1.98282	1.32297	-1.49876	0.133935	0.623405
POLR3H	49.9348	-2.5996	1.73599	-1.49747	0.134271	0.623405
PRKCB	122.099	2.31897	1.54975	1.49635	0.134562	0.623405
RIPK2	53.0998	-2.20062	1.46997	-1.49705	0.134379	0.623405
SARM1	76.6676	2.04701	1.36629	1.49822	0.134076	0.623405
SIGLEC17P	127.373	2.49267	1.6677	1.49467	0.135	0.623405
SLC23A3	41.0478	-2.581	1.72537	-1.49591	0.134677	0.623405
C9orf78	233.079	1.59781	1.07215	1.49028	0.136151	0.625129
CHD2	297.967	-1.61913	1.08631	-1.49048	0.136099	0.625129
DNAJA3	66.0328	-1.78407	1.19615	-1.4915	0.135829	0.625129
EFCAB14	73.3228	-1.70909	1.14706	-1.48997	0.136232	0.625129
FCGRT	35.8797	2.6952	1.80685	1.49166	0.135789	0.625129
H2AFJ	162.278	1.87769	1.2624	1.4874	0.13691	0.625129
MZT2A	93.2386	-1.84003	1.23614	-1.48853	0.136611	0.625129
MZT2B	94.5099	-2.40413	1.61535	-1.4883	0.136672	0.625129
NME6	59.2471	-1.79547	1.20543	-1.48949	0.136358	0.625129
RASL10B	64.1687	-2.32011	1.55479	-1.49223	0.135638	0.625129
RBFA	142.89	2.08757	1.4029	1.48804	0.13674	0.625129
SDR39U1	141.014	1.98168	1.33196	1.4878	0.136805	0.625129
SMYD5	36.7291	3.02144	2.02736	1.49033	0.136137	0.625129
SOX4	110.981	-2.3481	1.57673	-1.48922	0.136429	0.625129
TIMM22	41.0268	2.30273	1.54925	1.48635	0.137187	0.625907
METTL15	36.3614	-2.25178	1.51599	-1.48535	0.13745	0.626625
ITPA	46.0196	-2.18244	1.47025	-1.4844	0.137703	0.626806
PDZD8	52.9845	-2.17238	1.46332	-1.48456	0.137661	0.626806
DVL3	112.31	2.26091	1.52479	1.48276	0.138137	0.626839
NPIPB5	654.436	1.71086	1.15295	1.4839	0.137837	0.626839
RBFADN	66.9252	-2.07862	1.40148	-1.48316	0.138033	0.626839
SCAND2P	70.9483	-2.03738	1.37343	-1.48342	0.137962	0.626839
ANKRD10	189.605	2.34909	1.58997	1.47744	0.139557	0.627448
CARF	41.523	-2.49283	1.68503	-1.47939	0.139035	0.627448
CD320	72.6589	1.88687	1.27744	1.47707	0.139658	0.627448
CLK2	82.4903	2.55243	1.72638	1.47848	0.139278	0.627448
MAFF	215.012	-1.8222	1.23059	-1.48075	0.138672	0.627448
PIKFYVE	60.7828	-2.25461	1.52399	-1.47941	0.139031	0.627448
PLD3	60.2696	-1.93637	1.30988	-1.47829	0.139331	0.627448
PSME3	166.047	2.00791	1.35787	1.47871	0.139217	0.627448
SAFB	65.0063	-1.77126	1.19907	-1.47719	0.139626	0.627448
SF1	576.307	1.68463	1.13749	1.481	0.138607	0.627448
SLC31A1	90.7587	-1.87308	1.26484	-1.48088	0.138637	0.627448
TRIM66	46.1077	-1.88926	1.27839	-1.47785	0.139449	0.627448
TTC4	33.4312	-2.42045	1.63533	-1.48009	0.138849	0.627448
IFT88	32.0053	-2.00256	1.35641	-1.47637	0.139845	0.627808
USP16	91.5465	2.05223	1.39243	1.47385	0.140522	0.630366
ARRB1	54.4418	-1.80467	1.22651	-1.47139	0.141186	0.630462
ATP8B4	62.5322	-2.27489	1.55251	-1.4653	0.14284	0.630462
CBLL1	430.128	1.97867	1.34883	1.46695	0.142389	0.630462
CEBPZOS	33.8906	-1.98803	1.35154	-1.47093	0.14131	0.630462
CRTC3	304.943	2.0016	1.36374	1.46772	0.14218	0.630462
ETFB	308.037	1.53127	1.04334	1.46767	0.142194	0.630462
GNGT2	45.4664	2.06342	1.40269	1.47104	0.14128	0.630462
GRAP	58.3518	2.60766	1.7753	1.46886	0.141872	0.630462
NRDE2	69.6914	-1.86161	1.2652	-1.4714	0.141183	0.630462
PI4KB	37.7489	-2.35961	1.60592	-1.46932	0.141745	0.630462
PKN1	68.3162	-1.8544	1.26326	-1.46795	0.142117	0.630462
PTK2B	452.218	1.71677	1.16781	1.47008	0.141539	0.630462
PTPRG	32.8895	-2.24336	1.53123	-1.46507	0.142902	0.630462
RAB1B	438.007	1.70972	1.16675	1.46537	0.142821	0.630462
RGS9	35.5834	-2.43513	1.65448	-1.47184	0.141064	0.630462
RNASEH1	39.6162	-1.93643	1.31815	-1.46905	0.141818	0.630462
RNF19A	516.242	-1.83155	1.25005	-1.46519	0.142869	0.630462
ST6GALNAC6	254.079	1.89081	1.28525	1.47115	0.141249	0.630462
TM4SF19	87.3328	2.29118	1.55811	1.47049	0.14143	0.630462
TONSL	55.0219	-2.15053	1.46771	-1.46523	0.142858	0.630462
UBE3B	264.161	2.3175	1.58151	1.46538	0.142818	0.630462
WDR70	131.823	1.99276	1.35937	1.46594	0.142664	0.630462
ADAM19	178.083	2.55532	1.75109	1.45927	0.144491	0.630956
ALKBH6	41.7575	2.03921	1.39624	1.4605	0.144151	0.630956
AP1G2	334.512	1.94237	1.33014	1.46028	0.144214	0.630956
BCL6	1113.22	1.93891	1.32609	1.46212	0.143708	0.630956
C15orf27	49.7201	-1.94187	1.32836	-1.46186	0.14378	0.630956
HDAC2	43.9851	-2.05292	1.40561	-1.46052	0.144147	0.630956
INSIG1	171.943	2.2494	1.53697	1.46353	0.143323	0.630956
ITPR1	311.824	2.33799	1.60186	1.45955	0.144413	0.630956
KDM2A	769.443	1.72003	1.17707	1.46128	0.143939	0.630956
LPIN3	39.2668	-2.25438	1.54526	-1.4589	0.144593	0.630956
PDIA6	75.9855	-1.79189	1.22834	-1.45879	0.144623	0.630956
TMEM33	40.7079	-1.93376	1.32124	-1.4636	0.143302	0.630956
VAV1	87.6458	1.91964	1.3134	1.46158	0.143857	0.630956
WTAP	94.2893	-1.72868	1.1825	-1.46188	0.143774	0.630956
ZDHHC8	45.3252	2.52988	1.73248	1.46027	0.144216	0.630956
HLTF	54.3058	2.08758	1.4329	1.4569	0.145145	0.632764
QPCTL	83.2227	-1.83824	1.26265	-1.45586	0.14543	0.633538
ABHD14A	36.2017	-2.37935	1.63935	-1.4514	0.146668	0.633983
ALG2	37.4968	-2.52323	1.73866	-1.45125	0.14671	0.633983
ATF3	344.473	1.99677	1.37325	1.45405	0.145932	0.633983
ENTPD1	326.344	1.6069	1.10536	1.45374	0.14602	0.633983
G3BP1	67.5251	1.86643	1.28513	1.45232	0.146413	0.633983
INPPL1	95.3259	2.31232	1.58996	1.45432	0.145856	0.633983
NCOA5	32.9693	-3.07286	2.11576	-1.45237	0.146399	0.633983
NFE2L2	187.477	1.86961	1.2883	1.45122	0.146718	0.633983
SKP2	52.7934	-2.11063	1.45298	-1.45262	0.146329	0.633983
UBXN1	512.105	-1.62764	1.11939	-1.45403	0.145937	0.633983
WDR1	375.581	2.33976	1.61068	1.45265	0.14632	0.633983
EPB41	77.1413	-1.72292	1.18858	-1.44955	0.147183	0.634694
GEMIN6	118.295	-1.87136	1.29104	-1.4495	0.147199	0.634694
NBL1	41.5975	-1.96223	1.35376	-1.44947	0.147207	0.634694
CARD11	220.969	1.64918	1.14183	1.44433	0.148646	0.63472
CHMP6	60.6317	2.33943	1.61971	1.44435	0.148639	0.63472
EGR2	493.952	1.7716	1.2242	1.44716	0.147853	0.63472
FAM133B	85.085	-2.06503	1.42754	-1.44657	0.148018	0.63472
HMGN3	52.0233	1.80536	1.24996	1.44433	0.148645	0.63472
HSPA14	38.9427	1.77977	1.2298	1.4472	0.147841	0.63472
IGFLR1	302.474	1.52899	1.05556	1.44851	0.147475	0.63472
ITPRIP	546.292	1.98438	1.37396	1.44429	0.148659	0.63472
LUC7L3	168.886	-1.67401	1.15597	-1.44814	0.147578	0.63472
NWD1	36.5526	-2.03906	1.41201	-1.44409	0.148714	0.63472
RGS1	541.957	1.79678	1.24073	1.44816	0.147572	0.63472
TRBV28	257.224	1.77157	1.22558	1.4455	0.148319	0.63472
UROS	63.6439	-2.28568	1.58282	-1.44405	0.148724	0.63472
XIST	2257.18	2.20013	1.5209	1.44659	0.148011	0.63472
COASY	46.4783	-2.7049	1.87491	-1.44268	0.14911	0.635234
FAM73A	52.1287	-1.99668	1.3835	-1.44321	0.148961	0.635234
PTGES3L	58.9282	2.20309	1.5273	1.44248	0.149168	0.635234
EIF3L	604.192	1.89668	1.31776	1.43932	0.150059	0.63812
GPCPD1	97.9381	-1.81806	1.26314	-1.43931	0.150063	0.63812
ACSF3	64.6103	1.61068	1.12124	1.43651	0.150857	0.639188
FAM122C	77.9158	-1.93342	1.34503	-1.43746	0.150588	0.639188
INADL	88.6888	1.87726	1.30649	1.43688	0.150753	0.639188
MYADM	3437.53	1.86885	1.3004	1.43713	0.15068	0.639188
RASA2	180.847	1.65539	1.15204	1.43692	0.150741	0.639188
DAD1	168.586	1.70195	1.1854	1.43576	0.151072	0.639635
ARHGEF26	115.643	1.5587	1.08614	1.43508	0.151263	0.639985
ABHD14B	337.146	2.29906	1.60956	1.42837	0.153184	0.64043
ASCC3	173.372	-1.80643	1.26343	-1.42978	0.152779	0.64043
ATP6V1B2	45.9428	1.88898	1.32508	1.42556	0.153995	0.64043
ATXN2	78.5434	1.71488	1.20363	1.42476	0.154227	0.64043
BNIP2	135.734	1.85747	1.29935	1.42953	0.152851	0.64043
CCDC69	162.719	-1.51686	1.06153	-1.42894	0.153023	0.64043
CLSTN3	220.358	2.57189	1.7959	1.43209	0.152118	0.64043
CLU	100.035	-2.14783	1.50909	-1.42326	0.15466	0.64043
CSNK1E	79.8479	1.84109	1.28735	1.43014	0.152677	0.64043
DCAF5	270.511	2.02061	1.41663	1.42635	0.153768	0.64043
EIF3CL	132.095	-2.1389	1.50024	-1.42571	0.153953	0.64043
GTPBP1	371.644	1.8319	1.28631	1.42415	0.154403	0.64043
HNRNPD	81.7157	-1.7527	1.22339	-1.43266	0.151956	0.64043
ICOSLG	33.6968	-1.87866	1.31753	-1.42589	0.153899	0.64043
IQGAP2	128.799	-1.64322	1.14786	-1.43155	0.152272	0.64043
IRAK4	92.9294	-1.7873	1.25147	-1.42816	0.153245	0.64043
KCNAB2	330.024	1.88547	1.3226	1.42558	0.15399	0.64043
MKL2	34.1017	-2.03527	1.42231	-1.43096	0.152442	0.64043
NOB1	73.9505	-2.4883	1.74436	-1.42648	0.153729	0.64043
NUP62	107.785	1.68798	1.18624	1.42297	0.154744	0.64043
PARP4	32.954	2.16216	1.51419	1.42794	0.15331	0.64043
PLCXD2	42.1047	-2.89011	2.0299	-1.42377	0.154513	0.64043
QKI	35.2515	2.08567	1.45629	1.43218	0.152093	0.64043
QTRT1	58.9714	2.03707	1.42934	1.42518	0.154104	0.64043
RELB	60.1737	-1.92097	1.3395	-1.4341	0.151544	0.64043
TERF1	41.5426	-1.82462	1.27701	-1.42882	0.153056	0.64043
TMEM214	50.3173	1.93427	1.35115	1.43158	0.152265	0.64043
TMEM25	54.6534	2.59084	1.81642	1.42634	0.153769	0.64043
TNFRSF1B	638.776	1.75968	1.23025	1.43035	0.152616	0.64043
WDR92	50.3013	-1.9625	1.37309	-1.42926	0.152931	0.64043
ZRSR2	151.661	-1.85534	1.30341	-1.42344	0.154607	0.64043
RAPGEF6	140.806	-1.79891	1.26497	-1.4221	0.154996	0.641021
C15orf39	566.443	1.89692	1.33538	1.42051	0.155458	0.641729
DPH2	78.4368	2.39246	1.685	1.41985	0.15565	0.641729
PTPLAD1	290.792	1.81651	1.27946	1.41975	0.155681	0.641729
RASEF	809.282	1.64499	1.15792	1.42064	0.155423	0.641729
SIPA1L2	33.3342	2.51325	1.77034	1.41964	0.155713	0.641729
CD63	607.513	1.69224	1.19314	1.41831	0.1561	0.642873
CBLB	487.13	-1.54133	1.08796	-1.41672	0.156565	0.644338
DHX36	143.972	-1.88726	1.33421	-1.41452	0.15721	0.646164
MTRNR2L8	68.4565	1.82583	1.29118	1.41408	0.157338	0.646164
SLC9A7	42.0313	-1.89794	1.34188	-1.41438	0.157249	0.646164
AK2	120.719	1.65563	1.17115	1.41369	0.157454	0.646188
PPIAP22	131.175	2.03851	1.44309	1.41261	0.157771	0.647038
CUX1	87.9604	-1.71664	1.21603	-1.41168	0.158045	0.647711
U91328.19	93.2777	1.83003	1.29708	1.41088	0.15828	0.648219
GRB2	264.969	1.66952	1.18492	1.40898	0.158842	0.65007
RHOC	131.694	-1.53848	1.09329	-1.40721	0.159366	0.651761
ATP6V0E1	171.077	1.82382	1.29684	1.40636	0.159618	0.651884
SUCLG1	136.7	-1.82953	1.30067	-1.4066	0.159545	0.651884
CRTAP	115.568	1.87473	1.33437	1.40496	0.160034	0.652613
PAK2	83.8749	-1.80217	1.2831	-1.40454	0.160158	0.652613
PINK1-AS	54.238	2.42311	1.72631	1.40364	0.160427	0.652613
PSME2	495.986	1.66191	1.18353	1.40419	0.160262	0.652613
SLX1B	34.2372	2.26977	1.61824	1.40261	0.160732	0.652613
SNRNP70	53.9063	-1.85669	1.32249	-1.40393	0.16034	0.652613
TNFAIP3	15539.9	1.84051	1.31231	1.4025	0.160766	0.652613
XRCC1	52.2269	2.06797	1.47459	1.4024	0.160795	0.652613
ZNF852	80.2703	5.56003	3.96254	1.40315	0.160573	0.652613
CCNY	34.6873	2.13606	1.52547	1.40027	0.161434	0.654646
RHBDD2	174.228	1.88779	1.34844	1.39998	0.161519	0.654646
NUDT3	72.2776	-1.64599	1.17611	-1.39951	0.161659	0.654763
COQ6	39.1054	-1.86366	1.33257	-1.39854	0.161951	0.655493
OTUD4	54.9999	-2.2913	1.63968	-1.39741	0.162291	0.655534
TMEM184B	59.2601	-2.80975	2.01024	-1.39771	0.162199	0.655534
ZNF160	72.2669	1.98727	1.42212	1.39739	0.162295	0.655534
MPRIP	294.486	1.74239	1.24969	1.39426	0.16324	0.658268
SPCS2P4	41.4929	2.2503	1.61421	1.39406	0.163301	0.658268
ZBTB3	83.6776	-1.8665	1.33892	-1.39403	0.163308	0.658268
ING1	60.1794	1.87775	1.3481	1.39289	0.163654	0.65876
UBE2Q2	71.0014	-2.26075	1.62294	-1.39299	0.163621	0.65876
HAT1	80.4276	1.77872	1.27972	1.38993	0.16455	0.65903
IL2RA	33.3113	-2.1857	1.57271	-1.38977	0.164598	0.65903
MTPAP	79.1741	1.97824	1.42248	1.3907	0.164316	0.65903
PEAK1	866.931	1.63242	1.17267	1.39206	0.163904	0.65903
SOS2	53.776	-2.1986	1.58206	-1.38971	0.164617	0.65903
USP47	221.477	-1.79666	1.29088	-1.3918	0.163982	0.65903
ZMYM4	47.9151	-2.16894	1.56027	-1.39011	0.164497	0.65903
ZRANB2	199.826	-2.00333	1.44109	-1.39015	0.164484	0.65903
LIN54	55.5422	2.00591	1.44534	1.38785	0.165184	0.659949
PNP	151.143	-2.14368	1.54429	-1.38814	0.165095	0.659949
TSPAN14	447.351	1.5544	1.11966	1.38828	0.165052	0.659949
APLP2	153.864	1.58708	1.14424	1.38702	0.165436	0.66051
HID1	54.7289	2.56386	1.84997	1.38589	0.165779	0.66143
TTC17	89.7406	1.98228	1.43072	1.38551	0.165897	0.661452
ANXA11	162.593	-1.81739	1.31282	-1.38434	0.166255	0.661533
DNASE2	31.8392	-2.22712	1.60838	-1.3847	0.166146	0.661533
WHSC1	62.9894	-2.15953	1.55995	-1.38436	0.166248	0.661533
SRI	93.6124	2.15815	1.55945	1.38391	0.166385	0.661603
SAE1	56.9471	-2.50909	1.81486	-1.38252	0.166811	0.662847
ANKLE2	222.398	-1.5864	1.15383	-1.37491	0.16916	0.663409
BMS1	51.1396	-1.97109	1.43376	-1.37477	0.169202	0.663409
C12orf43	73.6432	-1.73947	1.26193	-1.37842	0.168074	0.663409
C17orf107	32.7829	2.59076	1.87791	1.3796	0.167711	0.663409
CAPN12	124.469	1.75836	1.27825	1.3756	0.168945	0.663409
FBXW8	41.234	2.42445	1.76155	1.37631	0.168725	0.663409
FLT3LG	85.8637	1.81967	1.32205	1.37641	0.168696	0.663409
GADL1	128.453	1.72552	1.25293	1.37719	0.168455	0.663409
GMNN	37.9748	-2.63994	1.91344	-1.37968	0.167685	0.663409
HOOK3	117.68	-1.74926	1.26887	-1.3786	0.168018	0.663409
LRRC37A7P	40.3537	-2.12969	1.54891	-1.37496	0.169144	0.663409
MAGT1	44.0728	-1.87148	1.35691	-1.37922	0.167827	0.663409
MAP2K2	66.4727	-1.63044	1.18558	-1.37523	0.169061	0.663409
PPA2	61.8224	1.73892	1.26482	1.37484	0.169182	0.663409
PTPN23	163.133	1.98389	1.43797	1.37965	0.167695	0.663409
SAMSN1	73.0745	-1.70793	1.24235	-1.37475	0.169208	0.663409
SHISA5	170.236	1.71192	1.24254	1.37777	0.168276	0.663409
SREK1	97.0736	1.6698	1.20974	1.3803	0.167494	0.663409
TWF2	221.809	-2.35557	1.70897	-1.37836	0.168093	0.663409
WDR59	184.113	1.87771	1.36063	1.38003	0.167576	0.663409
C12orf4	37.8809	1.87233	1.36259	1.3741	0.169411	0.663762
C9orf114	84.9609	-2.48999	1.81809	-1.36957	0.170822	0.668808
QTRTD1	35.5511	-1.88987	1.38024	-1.36923	0.170926	0.668808
ANKRD17	320.893	1.82716	1.33647	1.36716	0.171575	0.670455
GOLGA8R	60.8628	-1.83031	1.33869	-1.36724	0.17155	0.670455
ATAD2B	49.0449	1.78272	1.30568	1.36536	0.172139	0.670875
GTF2IRD2	84.9661	-1.73108	1.2676	-1.36563	0.172054	0.670875
PHAX	251.949	-1.6652	1.21948	-1.3655	0.172094	0.670875
PSMB10	351.026	1.57197	1.15093	1.36583	0.171993	0.670875
CASC7	78.9057	1.76343	1.2928	1.36404	0.172556	0.670951
EDRF1	40.9199	-1.82017	1.33494	-1.36349	0.172729	0.670951
LRIG2	102.582	1.6794	1.23146	1.36374	0.172648	0.670951
NLE1	55.1752	2.43822	1.78711	1.36434	0.172461	0.670951
TLN1	1430.54	-1.57417	1.15339	-1.36481	0.172312	0.670951
GNAI2	68.5559	-1.61451	1.1847	-1.3628	0.172944	0.671343
C9orf156	49.8835	2.31394	1.70021	1.36097	0.173523	0.671814
CRTC1	75.4137	2.00371	1.47177	1.36143	0.173376	0.671814
SEMA4C	106.622	-1.66235	1.22115	-1.3613	0.17342	0.671814
TBC1D24	39.7354	-1.98095	1.45442	-1.36202	0.173191	0.671814
DDIT3	260.887	1.84	1.35285	1.36009	0.173801	0.672222
PROSER3	81.3433	1.78028	1.30938	1.35964	0.173945	0.672222
TSPYL2	215.47	-1.5073	1.10867	-1.35956	0.173971	0.672222
CAPN10	52.1109	-1.6353	1.20496	-1.35715	0.174735	0.674137
PDP1	111.785	1.80625	1.33115	1.35692	0.174807	0.674137
SLC38A1	587.591	-1.53953	1.13487	-1.35657	0.174917	0.674137
TCF25	612.676	-1.56366	1.15298	-1.35619	0.175039	0.674137
ZBTB1	31.9044	-2.11764	1.56109	-1.35651	0.174936	0.674137
CITED2	291.825	2.03149	1.49975	1.35455	0.17556	0.674375
VCL	57.088	1.57095	1.15884	1.35562	0.17522	0.674375
WBP2	81.5928	1.54396	1.13973	1.35467	0.175522	0.674375
ZNF677	47.1486	-1.92748	1.42288	-1.35463	0.175534	0.674375
GTF3A	104.105	-1.83584	1.35606	-1.3538	0.1758	0.674855
ACTR3B	54.7819	-2.107	1.56228	-1.34867	0.177442	0.675613
C5AR2	127.225	-1.77452	1.31504	-1.3494	0.177209	0.675613
EVI2B	228.841	1.78378	1.31902	1.35236	0.176261	0.675613
FBXO34	223.277	-2.17472	1.60955	-1.35113	0.176652	0.675613
GNE	122.87	-1.67093	1.23724	-1.35053	0.176847	0.675613
IFNLR1	48.0525	-1.9355	1.43446	-1.34929	0.177244	0.675613
PGD	58.0906	2.52236	1.87047	1.34852	0.177491	0.675613
POLE4	32.492	-2.03093	1.50446	-1.34995	0.177033	0.675613
RPL10	7506.11	1.57737	1.16841	1.35002	0.177011	0.675613
SDCCAG8	87.2391	-1.79207	1.3283	-1.34915	0.17729	0.675613
STK10	320.654	1.44323	1.06992	1.34892	0.177363	0.675613
ZGPAT	55.3364	-2.20373	1.63403	-1.34865	0.177449	0.675613
ZNRD1	119.955	1.57646	1.16631	1.35166	0.176485	0.675613
MPV17	97.7108	-1.92956	1.43126	-1.34816	0.177608	0.675624
LDLRAP1	106.594	2.19175	1.62699	1.34711	0.177944	0.676461
C17orf75	125.607	-1.81006	1.34506	-1.34571	0.178395	0.677302
DNAJC2	106.535	1.50554	1.11868	1.34581	0.178363	0.677302
C21orf2	35.8917	1.99408	1.4826	1.34499	0.17863	0.677318
SPTLC1	38.6902	-1.70639	1.26858	-1.34512	0.178587	0.677318
ZNF827	53.4746	-2.00039	1.48803	-1.34432	0.178844	0.677695
ARID5B	372.465	1.44321	1.07543	1.34199	0.179601	0.680123
ARHGAP24	91.1222	5.30479	3.95971	1.33969	0.180346	0.680753
ASTN2	610.837	1.53408	1.14496	1.33985	0.180295	0.680753
GRAP2	32.7989	-2.31198	1.72511	-1.34019	0.180183	0.680753
NEIL1	88.4886	1.79487	1.33936	1.34009	0.180216	0.680753
P2RX4	80.5221	-1.55856	1.16284	-1.34031	0.180144	0.680753
ESYT1	153.842	1.66994	1.24731	1.33883	0.180627	0.681182
HAUS8	60.2047	1.99799	1.49256	1.33863	0.180691	0.681182
RAP2B	52.7101	-2.27227	1.69866	-1.33768	0.181001	0.681753
SMU1	162.427	-1.51426	1.13219	-1.33745	0.181074	0.681753
KANSL1	360.002	-1.53881	1.15101	-1.33691	0.181251	0.68198
DPPA4	90.0797	-1.81846	1.36142	-1.33571	0.181644	0.682247
FMNL1	128.871	-1.48322	1.11039	-1.33576	0.181629	0.682247
LAMP2	64.103	1.76938	1.32475	1.33563	0.18167	0.682247
METTL17	166.659	1.72031	1.29103	1.3325	0.182694	0.682828
PILRB	258.955	1.53631	1.15311	1.33233	0.182753	0.682828
PSMD4	49.4505	-1.84405	1.38205	-1.33428	0.182113	0.682828
RBM15	75.5415	1.59071	1.19291	1.33347	0.182379	0.682828
SEMA6B	59.1274	-1.98026	1.48546	-1.3331	0.1825	0.682828
SRSF4	82.0675	-1.91126	1.43216	-1.33453	0.18203	0.682828
TMEM248	53.7352	-2.20492	1.65277	-1.33407	0.18218	0.682828
ZNF713	66.673	-1.76214	1.32256	-1.33237	0.182738	0.682828
ZNF37A	68.4736	-1.80165	1.35289	-1.3317	0.182957	0.683157
ARHGAP35	72.5527	1.85838	1.39616	1.33106	0.183169	0.683514
CCDC107	168.808	1.58152	1.18937	1.32971	0.183614	0.684307
KDM5A	127.654	-1.72608	1.29808	-1.32971	0.183613	0.684307
MGAT5	80.7461	1.70291	1.28101	1.32935	0.183732	0.684311
HDGFRP3	71.3767	-1.69866	1.27841	-1.32873	0.183938	0.684644
TMED1	54.6676	-1.97133	1.48456	-1.32789	0.184216	0.685244
ARFRP1	162.109	2.18426	1.64839	1.32509	0.185143	0.68562
CTSD	1270.74	1.81537	1.36823	1.3268	0.184574	0.68562
DHRS1	89.7714	1.72194	1.30119	1.32336	0.185715	0.68562
DTD1	39.3088	-1.96233	1.48249	-1.32367	0.185613	0.68562
EEF2K	47.213	-1.63398	1.23422	-1.3239	0.185536	0.68562
GAPVD1	44.2869	-1.70433	1.28763	-1.32362	0.18563	0.68562
LBH	117.283	1.71679	1.29687	1.32379	0.185572	0.68562
MAGOH	45.075	2.08339	1.57108	1.32609	0.18481	0.68562
MYO7A	140.102	1.70381	1.28668	1.32419	0.185441	0.68562
PKD1L2	56.3931	-1.87706	1.41442	-1.32708	0.184481	0.68562
SARS	163.352	1.63639	1.23607	1.32386	0.185549	0.68562
ZNF439	57.6391	1.9855	1.49891	1.32463	0.185295	0.68562
C10orf40	50.1099	2.08961	1.58087	1.32181	0.186231	0.686128
ROMO1	156.509	-2.16658	1.63912	-1.32179	0.186238	0.686128
SZRD1	164.135	-2.10033	1.5893	-1.32155	0.18632	0.686128
XKR4	35.6047	-1.89733	1.43504	-1.32215	0.18612	0.686128
HNRNPA2B1	1169.39	-1.53363	1.1613	-1.32061	0.186631	0.686467
WDR13	105.812	-1.7231	1.30481	-1.32057	0.186645	0.686467
GABARAPL2	64.5946	1.74612	1.32312	1.3197	0.186936	0.686497
RAC1	101.826	-1.89985	1.44014	-1.31921	0.187101	0.686497
RBMX2	78.8311	-2.04169	1.54708	-1.31971	0.186933	0.686497
SNX29P2	61.1838	1.90608	1.44566	1.31849	0.18734	0.686497
TNIP1	282.836	1.59367	1.20875	1.31845	0.187354	0.686497
WDR26	59.1913	-1.96256	1.48805	-1.31888	0.187209	0.686497
ASL	285.591	-1.77729	1.3506	-1.31593	0.188197	0.687171
DHRS3	355.572	1.85932	1.41157	1.31721	0.18777	0.687171
FIP1L1	64.5543	1.61097	1.22388	1.31628	0.18808	0.687171
KCP	61.0038	2.23528	1.6988	1.3158	0.188242	0.687171
KIN	132.445	-1.69362	1.28748	-1.31546	0.188356	0.687171
SLC33A1	81.7277	-1.76901	1.34324	-1.31697	0.187848	0.687171
ZSWIM1	97.4561	1.76889	1.34397	1.31618	0.188115	0.687171
TRIM52	156.461	-1.61249	1.22755	-1.31359	0.188984	0.689035
GABARAP	429.527	1.40657	1.07172	1.31244	0.18937	0.690017
KRI1	149.495	1.53187	1.16881	1.31063	0.189984	0.69113
POMT1	38.4354	-2.32898	1.77717	-1.31049	0.190028	0.69113
RNF207	97.73	1.9285	1.47098	1.31103	0.189847	0.69113
HAGH	51.2265	1.7671	1.35179	1.30723	0.191133	0.694718
AAMDC	33.7266	1.93159	1.47974	1.30535	0.191772	0.695751
MAN1B1	63.1284	-1.56375	1.1974	-1.30595	0.191569	0.695751
SCAMP4	82.739	-1.58462	1.21375	-1.30556	0.191701	0.695751
RPL15	2187.58	1.52666	1.16987	1.30498	0.1919	0.695784
KIF21B	109.676	1.67105	1.28147	1.30401	0.192231	0.696554
CCDC115	179.505	2.44775	1.88125	1.30113	0.193213	0.69817
CEP97	32.6151	1.81315	1.3937	1.30097	0.19327	0.69817
DRG2	51.959	1.94522	1.49457	1.30153	0.193079	0.69817
SASH3	423.498	1.4911	1.14497	1.3023	0.192813	0.69817
SNTB1	50.5227	-2.4956	1.91724	-1.30166	0.193032	0.69817
CCR7	153.656	-2.13734	1.6438	-1.30025	0.193516	0.698629
MADD	327.239	-1.94898	1.49957	-1.29969	0.193707	0.698889
ARIH2	293.335	-1.45201	1.12038	-1.296	0.194974	0.699191
FAM102A	106.293	2.04688	1.57647	1.2984	0.194151	0.699191
GIMAP7	138.689	1.85447	1.4283	1.29838	0.194158	0.699191
HPS4	49.8715	-1.50612	1.16144	-1.29676	0.194713	0.699191
LTA	187.528	2.10952	1.62766	1.29605	0.19496	0.699191
MTATP6P1	312.149	1.3978	1.07809	1.29655	0.194786	0.699191
NDUFS3	86.5779	1.72418	1.32831	1.29803	0.194279	0.699191
PCSK7	333.842	-1.45765	1.12457	-1.29619	0.194912	0.699191
PKD1	265.458	1.63576	1.26192	1.29625	0.19489	0.699191
STX10	38.1621	2.18321	1.68459	1.29599	0.194979	0.699191
AKR1B15	52.4657	1.81738	1.40719	1.2915	0.19653	0.700133
ATHL1	159.099	-1.70977	1.32157	-1.29373	0.195757	0.700133
CLUH	40.7143	-2.3092	1.78613	-1.29285	0.196063	0.700133
FAM136A	112.886	-1.55146	1.20134	-1.29144	0.196551	0.700133
FAM210B	48.6052	1.63187	1.26196	1.29312	0.195969	0.700133
HDAC4	70.255	1.8416	1.42346	1.29375	0.195752	0.700133
JPX	109.803	-1.73766	1.34493	-1.29201	0.196354	0.700133
TUBB2A	85.1547	-1.64331	1.27197	-1.29194	0.196378	0.700133
WDFY2	57.5907	1.64694	1.27337	1.29337	0.195883	0.700133
ZNF283	53.6175	-1.84003	1.42469	-1.29153	0.196518	0.700133
ZNF550	37.4052	-1.90176	1.47055	-1.29323	0.195931	0.700133
FAM98C	236.493	-1.57418	1.21946	-1.29089	0.196744	0.700351
PSMC5	213.13	1.68283	1.30394	1.29058	0.196851	0.700351
CDKAL1	57.1178	1.60959	1.24782	1.28993	0.197077	0.700484
TCERG1	456.311	1.67555	1.29909	1.28978	0.197127	0.700484
ACTR1B	44.7628	-2.17595	1.68936	-1.28803	0.197737	0.701165
ALOX5AP	114.941	1.58529	1.23301	1.28571	0.198544	0.701165
ATP5C1	106.128	-1.47957	1.14956	-1.28707	0.198068	0.701165
ATP6V1D	113.134	-1.67889	1.30733	-1.28421	0.19907	0.701165
C7orf73	38.7236	1.70222	1.32466	1.28503	0.198783	0.701165
DUSP3	49.8573	-1.60584	1.24696	-1.28781	0.197813	0.701165
FLJ31306	104.921	-1.45225	1.13128	-1.28373	0.199238	0.701165
METTL21A	163.659	-1.47883	1.15179	-1.28394	0.199164	0.701165
MTRNR2L1	56.4887	1.58134	1.23242	1.28311	0.199453	0.701165
MYT1L	80.2995	-1.76372	1.37205	-1.28547	0.19863	0.701165
NARF	169.826	-1.50023	1.16544	-1.28727	0.198	0.701165
PLXNA4	42.8285	-2.00588	1.55698	-1.28831	0.197637	0.701165
SCAP	131.849	2.06113	1.60639	1.28308	0.199464	0.701165
STMN1	86.88	-1.80926	1.40655	-1.28631	0.198334	0.701165
SUPT3H	35.691	2.03203	1.58345	1.28329	0.199389	0.701165
TPM3P9	105.922	1.90884	1.48695	1.28373	0.199237	0.701165
ZNF431	96.9515	1.65205	1.2845	1.28614	0.198394	0.701165
ZNF568	36.1794	-1.79024	1.39092	-1.28709	0.198064	0.701165
EIF4E2	72.8581	1.54239	1.20329	1.28181	0.199909	0.701469
SMAD3	41.6312	-2.16507	1.68891	-1.28194	0.199865	0.701469
UTS2B	40.533	1.86502	1.45485	1.28193	0.199867	0.701469
CHPF	107.233	2.65351	2.07308	1.27998	0.200551	0.702764
CNOT4	107.723	1.45236	1.13495	1.27967	0.200661	0.702764
MVD	114.774	1.50835	1.17895	1.2794	0.200756	0.702764
PTPN11	367.585	1.53148	1.19682	1.27962	0.200677	0.702764
AP5S1	73.649	1.57958	1.23605	1.27793	0.201275	0.702846
CASK	82.8873	2.04319	1.59973	1.27721	0.201528	0.702846
DYNC1LI1	49.2731	-1.87009	1.4631	-1.27818	0.201187	0.702846
KRT86	255.191	1.4958	1.16991	1.27856	0.201053	0.702846
LUC7L	437.675	1.53242	1.19898	1.27811	0.20121	0.702846
PHF21A	265.208	1.62281	1.27091	1.27689	0.201642	0.702846
PSMB6	362.513	1.44707	1.1335	1.27664	0.201731	0.702846
RBM25	243.709	-1.33758	1.04844	-1.27578	0.202034	0.702846
RGS16	231.654	1.57233	1.23245	1.27578	0.202033	0.702846
SENP7	94.4034	-1.65698	1.29897	-1.27561	0.202094	0.702846
ZFP36L2	359.765	-1.40745	1.10257	-1.27651	0.201774	0.702846
H2AFY	65.9416	-1.69888	1.33342	-1.27407	0.202638	0.703908
KLHL6	735.868	1.55561	1.22097	1.27408	0.202636	0.703908
MAP4K5	71.4102	1.76434	1.38543	1.2735	0.20284	0.704192
KIAA0319L	176.2	1.6102	1.26494	1.27295	0.203036	0.704249
PNKD	84.3808	-1.8908	1.48557	-1.27278	0.203096	0.704249
ETHE1	76.173	1.95677	1.53926	1.27124	0.203644	0.704903
MED13	100.269	1.61411	1.26935	1.2716	0.203514	0.704903
RTF1	185.678	-1.78951	1.40748	-1.27143	0.203577	0.704903
IGFBP4	80.1515	-2.34812	1.84846	-1.27031	0.203973	0.704925
PDE6A	54.8513	-1.79672	1.41409	-1.27059	0.203876	0.704925
SH3BP5	95.9507	-1.55914	1.22747	-1.27021	0.20401	0.704925
DENND1A	38.3364	1.93272	1.52392	1.26825	0.204707	0.705112
DIP2A	542.399	1.53106	1.20725	1.26822	0.20472	0.705112
FLJ31662	144.796	1.69941	1.34018	1.26804	0.204783	0.705112
OXA1L	355.964	1.41705	1.11733	1.26825	0.20471	0.705112
RTFDC1	124.492	-1.61341	1.27113	-1.26927	0.204343	0.705112
TBC1D22B	40.2135	1.80936	1.42534	1.26943	0.204289	0.705112
ACTR1A	251.717	1.61001	1.27217	1.26556	0.205669	0.705375
C8orf59	38.6745	1.68431	1.33062	1.26581	0.205581	0.705375
DAPK2	47.7642	-1.73719	1.37117	-1.26694	0.205176	0.705375
GSDMB	83.997	1.7824	1.4078	1.2661	0.205479	0.705375
LRRC49	42.3087	-2.04501	1.61745	-1.26434	0.206109	0.705375
PRPF40A	98.8479	-1.65189	1.30631	-1.26455	0.206033	0.705375
PTOV1	65.3001	-1.53604	1.21509	-1.26414	0.206179	0.705375
TMOD3	494.491	-1.72828	1.36611	-1.26511	0.205831	0.705375
TPP1	370.962	1.61057	1.27318	1.265	0.205871	0.705375
TYRO3	93.7501	-1.64592	1.29871	-1.26735	0.205031	0.705375
UPF2	87.0245	-1.86269	1.47204	-1.26538	0.205734	0.705375
ABCC10	187.927	-1.55386	1.23935	-1.25377	0.209925	0.706148
AKAP5	63.8778	-1.72628	1.37476	-1.25569	0.209229	0.706148
AP3M1	54.1976	2.14849	1.71646	1.2517	0.21068	0.706148
CCDC137	88.7734	-1.74961	1.3948	-1.25438	0.209704	0.706148
CHTF8	184.501	2.00621	1.59066	1.26125	0.207219	0.706148
CLK4	56.425	-1.51979	1.20961	-1.25643	0.208961	0.706148
CNN2	750.98	1.48579	1.17634	1.26306	0.206566	0.706148
CSPP1	93.2031	-1.99399	1.59324	-1.25153	0.210742	0.706148
DTX3L	58.9304	-1.67004	1.32517	-1.26024	0.207581	0.706148
EEF1E1	44.3951	-2.28968	1.82993	-1.25124	0.210848	0.706148
HGSNAT	144.068	1.6302	1.29702	1.25688	0.208798	0.706148
HSPA1A	3305.07	1.46338	1.16247	1.25886	0.208083	0.706148
IGFBP7	35.1802	-2.34803	1.86906	-1.25626	0.209021	0.706148
KIAA1551	128.321	-1.37617	1.09703	-1.25445	0.209677	0.706148
LRRC58	49.1546	-1.66646	1.31979	-1.26267	0.206708	0.706148
LSM2	43.1814	1.49435	1.18471	1.26136	0.207178	0.706148
MEGF8	63.9151	-2.10735	1.67026	-1.26169	0.207062	0.706148
MS4A1	73.2953	1.69807	1.34731	1.26034	0.207545	0.706148
NCOA7	126.358	-1.76024	1.40259	-1.25499	0.209483	0.706148
NTAN1	48.8423	-1.58614	1.2564	-1.26245	0.206788	0.706148
PCIF1	266.626	1.6303	1.30236	1.25181	0.21064	0.706148
PPP2R2B	64.8993	-1.98081	1.57609	-1.25678	0.208832	0.706148
PRPF8	327.937	1.60441	1.27528	1.25809	0.20836	0.706148
RASSF5	80.5772	-1.99852	1.58605	-1.26006	0.207646	0.706148
SMURF2	66.8401	1.4691	1.17376	1.25161	0.210711	0.706148
SVIL	104.877	-1.90548	1.52221	-1.25178	0.21065	0.706148
TCHP	48.0965	-1.97424	1.57776	-1.25129	0.210828	0.706148
THYN1	65.3278	2.26768	1.81059	1.25246	0.210403	0.706148
TSR2	71.0114	-1.5472	1.23579	-1.25198	0.210576	0.706148
TTC3	173.464	1.35855	1.08372	1.2536	0.209989	0.706148
UBL4A	34.4189	-5.07054	4.03471	-1.25673	0.208852	0.706148
UQCR11	237.014	-1.83919	1.46751	-1.25327	0.210107	0.706148
VTI1A	115.76	-1.63892	1.30592	-1.25499	0.209483	0.706148
WIZ	49.8559	2.21674	1.77127	1.2515	0.210754	0.706148
ZAK	64.7678	-1.634	1.30452	-1.25257	0.210361	0.706148
ZNF669	37.2245	-1.63906	1.30569	-1.25531	0.209365	0.706148
ZSWIM7	58.0865	1.84828	1.46872	1.25843	0.208235	0.706148
AKNA	1416.5	1.57114	1.25636	1.25055	0.2111	0.706297
YIF1B	227.921	1.72516	1.37963	1.25046	0.211132	0.706297
GGCX	64.1577	1.73499	1.38828	1.24974	0.211394	0.70677
TATDN3	52.6363	-1.80889	1.44994	-1.24756	0.212192	0.709034
CCSER2	65.1774	-1.68485	1.35129	-1.24685	0.212454	0.709039
MED10	114.037	-1.81545	1.45618	-1.24672	0.2125	0.709039
SH3BGRL3	1698.82	1.35	1.0833	1.24619	0.212693	0.709039
SREBF1	45.3734	2.34275	1.88035	1.24591	0.212796	0.709039
ZFAND2A	394.634	1.41737	1.13757	1.24596	0.212778	0.709039
DCXR	481.627	1.53285	1.23102	1.24519	0.213062	0.709349
PER1	635.987	1.57386	1.26414	1.245	0.21313	0.709349
BTG1	1649.13	-1.55233	1.25082	-1.24105	0.214589	0.70941
CYP4F8	39.7424	-1.59695	1.28431	-1.24342	0.213712	0.70941
FAM65B	421.289	1.43429	1.15446	1.2424	0.214091	0.70941
FBXO9	33.6652	-1.7038	1.36926	-1.24432	0.213382	0.70941
GOPC	61.0322	-2.14095	1.7215	-1.24366	0.213626	0.70941
IBA57	105.704	1.46918	1.18477	1.24005	0.214958	0.70941
IL17RD	44.0762	-1.8705	1.50478	-1.24304	0.213854	0.70941
MARS2	64.0678	-2.19495	1.76464	-1.24385	0.213554	0.70941
MGLL	99.7043	1.46934	1.1827	1.24237	0.214102	0.70941
NDE1	184.493	-1.68166	1.35535	-1.24076	0.214695	0.70941
NT5C2	32.2637	1.67143	1.34546	1.24228	0.214135	0.70941
PMPCB	52.6802	-1.63711	1.32014	-1.2401	0.214939	0.70941
SNTB2	48.2079	-1.54277	1.24331	-1.24086	0.214658	0.70941
THRAP3	204.253	-1.77952	1.43415	-1.24082	0.214673	0.70941
TLCD2	90.3663	-1.51785	1.22398	-1.24009	0.214941	0.70941
C19orf43	193.574	-1.50377	1.21824	-1.23438	0.217061	0.70975
CCPG1	163.103	-1.65843	1.34506	-1.23297	0.217587	0.70975
CD59	66.6024	1.58544	1.283	1.23573	0.216558	0.70975
CHST11	102.462	1.86635	1.51167	1.23463	0.216969	0.70975
CLEC2D	72.8608	-1.63925	1.32374	-1.23835	0.215587	0.70975
CLUHP3	65.3761	1.96305	1.58499	1.23853	0.215519	0.70975
DST	66.6899	-1.89416	1.53455	-1.23435	0.217074	0.70975
EBAG9	32.3295	-2.20929	1.79026	-1.23406	0.21718	0.70975
HIATL2	39.4865	-2.30121	1.86555	-1.23353	0.217378	0.70975
MYLIP	71.5842	-1.70482	1.37968	-1.23567	0.216581	0.70975
POU5F1	40.1956	-1.85006	1.50052	-1.23295	0.217596	0.70975
RARRES3	336.213	1.59642	1.29127	1.23631	0.216342	0.70975
RUNX2	51.2559	1.81638	1.46727	1.23793	0.215742	0.70975
TBC1D2B	42.3166	-1.49123	1.20546	-1.23707	0.216063	0.70975
TNPO1	60.1851	1.5676	1.26881	1.23549	0.216648	0.70975
TOMM40	32.0302	-1.79118	1.448	-1.237	0.216087	0.70975
UBE2L3	137.779	1.61775	1.30706	1.2377	0.215827	0.70975
UBE2R2	40.8887	-1.94177	1.57442	-1.23332	0.217455	0.70975
YWHAE	82.1405	-1.69056	1.36588	-1.23771	0.215825	0.70975
ZFAS1	97.2337	1.85362	1.49963	1.23605	0.216441	0.70975
ZNF593	115.253	1.35362	1.09419	1.2371	0.21605	0.70975
SEC61A1	640.217	1.70771	1.38688	1.23133	0.218201	0.711331
TESPA1	70.8156	-1.79255	1.45655	-1.23068	0.218441	0.711718
ALG11	231.664	1.45349	1.18353	1.2281	0.219409	0.711773
CECR1	131.058	-1.48261	1.20834	-1.22698	0.219829	0.711773
DYRK1A	253.302	1.53189	1.24637	1.22908	0.219042	0.711773
GPX1	223.949	1.49884	1.21873	1.22984	0.218758	0.711773
GRASP	82.8516	-1.62941	1.32615	-1.22868	0.219194	0.711773
IMP3	113.646	1.68088	1.36869	1.22809	0.219413	0.711773
ITGA9	79.1694	-1.67298	1.36285	-1.22756	0.219614	0.711773
PRKCQ	54.4041	-2.08181	1.69624	-1.22731	0.219705	0.711773
RAB37	91.181	-1.85657	1.50919	-1.23018	0.218631	0.711773
RIC1	58.1012	1.99949	1.6266	1.22925	0.218978	0.711773
TPTEP1	128.027	1.4292	1.16495	1.22684	0.219885	0.711773
VAMP1	175.221	2.15602	1.75748	1.22677	0.21991	0.711773
KIAA0586	68.9326	-1.66896	1.36178	-1.22557	0.220361	0.712056
NEU1	417.846	1.53071	1.24875	1.22579	0.220278	0.712056
PRKCSH	191.396	1.54684	1.26185	1.22584	0.220257	0.712056
LIMS1	64.6995	-1.44678	1.18106	-1.22499	0.220579	0.712371
EIF5	863.832	1.42782	1.16655	1.22396	0.220966	0.712837
JUND	99.1267	-1.54366	1.26098	-1.22418	0.220885	0.712837
RC3H1	88.3841	-1.50985	1.23391	-1.22363	0.221091	0.71285
NAPA	153.325	1.9196	1.56923	1.22328	0.221224	0.712888
CD83	635.386	1.52099	1.24615	1.22055	0.222255	0.714794
EXOSC4	44.1888	1.99022	1.63075	1.22043	0.222302	0.714794
RP9	83.7602	-1.72224	1.41047	-1.22104	0.222072	0.714794
TMEM87A	42.6215	-1.87229	1.5339	-1.22061	0.222234	0.714794
JKAMP	38.8532	-1.63097	1.33697	-1.2199	0.222503	0.71505
APBB1IP	88.3889	1.38848	1.13868	1.21938	0.222701	0.715296
ANKRD12	200.757	-1.46886	1.20603	-1.21793	0.223251	0.715503
PMAIP1	195.757	1.80524	1.48135	1.21864	0.22298	0.715503
POP5	144.823	1.40298	1.15138	1.21852	0.223027	0.715503
TMEM19	32.7262	-1.74711	1.4345	-1.21793	0.223252	0.715503
C19orf24	39.903	1.5809	1.30059	1.21552	0.224168	0.715635
FRYL	60.4224	1.64325	1.35013	1.21711	0.223564	0.715635
GAB3	34.7127	1.75544	1.44519	1.21468	0.224488	0.715635
HTT	49.5079	-1.92708	1.58602	-1.21504	0.224351	0.715635
LATS1	71.6031	1.84133	1.51277	1.21719	0.223531	0.715635
NPM1	275.919	-1.4143	1.16416	-1.21487	0.224417	0.715635
PPFIBP1	52.6016	1.83295	1.5084	1.21517	0.224302	0.715635
SYVN1	590.716	2.0283	1.6699	1.21462	0.22451	0.715635
ZFAND2B	71.2854	-1.78629	1.47035	-1.21488	0.224413	0.715635
ZNF268	72.1433	-1.4887	1.22515	-1.21512	0.224322	0.715635
PSMB3	323.001	1.45186	1.19677	1.21315	0.225074	0.716825
SH3GLB1	184.263	-1.53602	1.26629	-1.21301	0.225128	0.716825
ADRM1	100.472	-1.73396	1.4358	-1.20766	0.227177	0.717405
AURKAIP1	94.295	-1.43426	1.1882	-1.20708	0.227401	0.717405
CD3EAP	40.1095	-1.56507	1.29217	-1.2112	0.22582	0.717405
CEP89	85.8176	1.58306	1.31016	1.2083	0.226932	0.717405
CNR2	282.837	1.64998	1.362	1.21144	0.225726	0.717405
EBNA1BP2	68.2456	-1.79225	1.47934	-1.21152	0.225698	0.717405
FKBP3	70.9733	-1.85769	1.53599	-1.20944	0.226493	0.717405
HSPA4L	139.502	-1.58185	1.30921	-1.20825	0.226951	0.717405
IGBP1	92.4672	-1.42407	1.17894	-1.20793	0.227076	0.717405
NUTM2B	142.838	1.38132	1.13955	1.21216	0.225451	0.717405
OTUD6B	78.5051	-1.8422	1.5265	-1.20682	0.227503	0.717405
PANK2	56.9403	-2.03454	1.68633	-1.20649	0.227627	0.717405
PARP15	350.353	1.33709	1.1077	1.20709	0.227398	0.717405
PRPSAP2	63.429	-2.35031	1.94153	-1.21054	0.22607	0.717405
PTRH1	75.68	1.93771	1.60532	1.20705	0.227413	0.717405
SLC4A8	71.6216	-1.61395	1.33607	-1.20798	0.227053	0.717405
SNRPA	77.2008	2.36309	1.95437	1.20913	0.226613	0.717405
STK33	169.511	1.51305	1.25393	1.20665	0.227567	0.717405
THEM4	92.6173	-1.51784	1.25405	-1.21035	0.226145	0.717405
SIRT7	63.6689	1.71708	1.4238	1.20598	0.227825	0.717642
RIT1	68.6528	1.67032	1.38566	1.20543	0.228037	0.717926
MR1	49.0633	-1.43994	1.1959	-1.20406	0.228567	0.718084
TRAP1	41.6898	-1.80792	1.50182	-1.20382	0.228659	0.718084
TSPO	221.577	1.42749	1.18512	1.20451	0.228392	0.718084
WNK4	49.182	-1.82113	1.51292	-1.20372	0.228698	0.718084
ZNF710	57.4147	-1.77911	1.47748	-1.20416	0.228529	0.718084
BRI3BP	59.8778	-1.64791	1.37116	-1.20184	0.229426	0.719604
FARP1	79.5604	-1.53485	1.27703	-1.20189	0.229405	0.719604
HEXA	158.177	-1.43684	1.19757	-1.19979	0.23022	0.721322
HIF1AN	130.483	-1.57561	1.3129	-1.2001	0.2301	0.721322
LPP	374.406	-1.32741	1.107	-1.19911	0.230487	0.721405
ZNF493	46.4643	-1.54566	1.28902	-1.19909	0.230491	0.721405
BTN3A1	134.906	-1.38728	1.16067	-1.19524	0.231995	0.723827
C11orf58	118.91	-1.32844	1.11225	-1.19437	0.232332	0.723827
DMAP1	205.878	1.76752	1.48039	1.19395	0.232496	0.723827
FLAD1	49.8783	-1.4494	1.21156	-1.1963	0.231579	0.723827
IFFO1	55.2374	1.53853	1.28785	1.19465	0.232226	0.723827
NCOA4	166.808	1.91731	1.60325	1.19589	0.23174	0.723827
NDUFS8	448.032	1.39672	1.16866	1.19515	0.23203	0.723827
PEX26	225.179	-1.46202	1.22422	-1.19425	0.23238	0.723827
PNN	524.754	-1.57321	1.31615	-1.19531	0.231966	0.723827
SIVA1	269.28	1.70183	1.42485	1.1944	0.232323	0.723827
GREB1	66.698	-1.6172	1.35504	-1.19347	0.232684	0.72403
SUGP2	115.447	1.34755	1.12941	1.19314	0.232814	0.724049
MAT2A	231.706	1.91554	1.60597	1.19276	0.232964	0.724133
SCAF8	50.1846	-1.8586	1.55895	-1.19221	0.233179	0.724419
ELMSAN1	231.079	1.44875	1.21654	1.19088	0.233701	0.725274
ZNF620	35.7106	-1.74436	1.46457	-1.19103	0.23364	0.725274
ANKRD52	215.145	1.89817	1.59656	1.18892	0.234473	0.72572
ARHGAP27	151.82	-1.67109	1.40479	-1.18956	0.234218	0.72572
PIGL	114.701	-1.48796	1.25183	-1.18863	0.234585	0.72572
POLR2G	129.106	1.74488	1.46675	1.18962	0.234197	0.72572
SART1	33.9275	1.61464	1.35739	1.18952	0.234234	0.72572
ZBP1	153.928	1.72594	1.45196	1.18869	0.23456	0.72572
CNKSR3	145.245	-1.46971	1.23689	-1.18823	0.234742	0.725774
LTBP4	76.2556	-1.60492	1.35102	-1.18793	0.234861	0.725774
MTDH	177.352	-1.40125	1.17985	-1.18765	0.234973	0.725774
ZNF740	68.4633	-2.15439	1.8152	-1.18686	0.235283	0.726352
PIK3IP1	247.061	-1.78817	1.50761	-1.18609	0.235585	0.726903
ALDH6A1	117.241	-1.50701	1.27295	-1.18387	0.236463	0.726941
CATSPERG	40.3417	-1.71659	1.44843	-1.18514	0.235964	0.726941
CSRNP1	1882.99	1.8391	1.55305	1.18418	0.23634	0.726941
LRRC2	36.3771	-1.68107	1.41947	-1.1843	0.236296	0.726941
SLC25A37	43.3433	1.66756	1.40692	1.18526	0.235914	0.726941
SNRPC	106.163	1.94841	1.64412	1.18508	0.235987	0.726941
ST3GAL2	106.492	-1.45561	1.22857	-1.1848	0.236097	0.726941
SRPK1	31.8802	-1.57702	1.33252	-1.18349	0.236616	0.727032
DCTN3	139.368	1.51306	1.28104	1.18112	0.237554	0.727255
DYNLL2	85.6376	-1.93293	1.63641	-1.1812	0.237523	0.727255
GPX3	35.1502	-2.14341	1.81293	-1.18229	0.237089	0.727255
IQSEC1	42.3601	1.87213	1.58455	1.18149	0.237409	0.727255
LRRC75A	101.016	-1.62662	1.37679	-1.18146	0.237422	0.727255
SAG	73.4203	-1.54249	1.30557	-1.18147	0.237415	0.727255
USP19	100.654	1.85419	1.5678	1.18267	0.23694	0.727255
ACTR3	40.4992	-1.62508	1.37813	-1.1792	0.23832	0.727503
CLSPN	47.6485	-1.9524	1.65678	-1.17843	0.238625	0.727503
EMD	268.53	1.84612	1.56643	1.17856	0.238575	0.727503
GON4L	224.531	1.38904	1.17764	1.1795	0.238197	0.727503
HNRNPA0	95.6131	1.86071	1.57665	1.18017	0.237933	0.727503
IFITM3	1819.29	-1.37174	1.16377	-1.17871	0.238515	0.727503
RPS9	1960.45	1.39561	1.1837	1.17902	0.238391	0.727503
TSPAN31	102.366	-1.45912	1.23776	-1.17884	0.238462	0.727503
ZNF266	98.8866	1.66682	1.41645	1.17676	0.239293	0.728783
ZNF429	51.5341	1.36006	1.15564	1.17688	0.239243	0.728783
DIDO1	141.286	1.5735	1.33999	1.17426	0.240289	0.729323
EFHD2	195.506	1.273	1.087	1.17112	0.241552	0.729323
IL12RB2	98.0077	1.95787	1.66598	1.1752	0.239914	0.729323
KRT81	119.776	1.52775	1.30251	1.17292	0.240828	0.729323
LRRC37A4P	161.002	-1.61044	1.37505	-1.17119	0.241523	0.729323
MFN1	59.6951	-1.75865	1.50025	-1.17224	0.2411	0.729323
MPLKIP	123.107	-1.45599	1.24174	-1.17254	0.240978	0.729323
OAS3	150.178	-1.63226	1.39154	-1.17299	0.240798	0.729323
SCLY	45.8075	-1.47658	1.26004	-1.17185	0.241256	0.729323
SERF1B	59.2429	-1.51656	1.29424	-1.17178	0.241286	0.729323
SLC28A2	59.3004	-1.65022	1.40887	-1.1713	0.241476	0.729323
SLC29A4	68.786	-1.45607	1.24339	-1.17105	0.241578	0.729323
SLMAP	178.493	1.77771	1.51549	1.17302	0.240786	0.729323
SNW1	91.7121	-1.45335	1.23817	-1.17379	0.24048	0.729323
STAG3L5P-PVRIG2P-PILRB	239.414	-1.77002	1.50751	-1.17414	0.240339	0.729323
TPH2	60.5752	1.40478	1.19715	1.17344	0.240621	0.729323
YY1	122.503	-1.71449	1.46004	-1.17427	0.240286	0.729323
SSH1	84.7091	1.29367	1.1054	1.17032	0.241872	0.729837
NPIPA7	82.8265	1.52472	1.30344	1.16976	0.242096	0.730135
GCC2	109.924	-1.65018	1.41156	-1.16905	0.242385	0.730567
RPL5	3091.02	-1.34636	1.15192	-1.16879	0.242487	0.730567
COX18	61.3501	-1.54223	1.32099	-1.16748	0.243017	0.73179
TLK2	37.5155	-1.54539	1.32571	-1.1657	0.243735	0.733198
UNC80	237.272	1.45149	1.24488	1.16596	0.24363	0.733198
PSMD1	77.9053	-1.38524	1.18903	-1.16502	0.244012	0.733331
WDR47	170.262	1.89282	1.62477	1.16498	0.244028	0.733331
TNK2	125.33	1.31015	1.12504	1.16453	0.244208	0.733498
E4F1	62.7625	-1.95056	1.67855	-1.16205	0.245215	0.733897
FAM120A	79.6148	-1.8682	1.60589	-1.16335	0.244688	0.733897
IRF4	156.111	1.61659	1.38973	1.16324	0.244731	0.733897
PHF20L1	51.5133	-1.38297	1.18931	-1.16283	0.244896	0.733897
PRMT7	120.352	-2.2667	1.94984	-1.16251	0.245029	0.733897
VDAC3	43.4495	-1.85844	1.59705	-1.16367	0.244557	0.733897
WARS2-IT1	221.776	1.5203	1.3082	1.16213	0.245182	0.733897
SLC7A5P2	35.8299	-1.9355	1.66614	-1.16167	0.24537	0.733989
HLA-DPA1	499.845	1.76299	1.51907	1.16057	0.245817	0.734578
SPRY1	240.201	-1.51256	1.30307	-1.16077	0.245736	0.734578
GIT1	80.5437	-1.42619	1.22958	-1.15991	0.246086	0.73501
IER3	52.0321	1.43984	1.24237	1.15894	0.246479	0.735131
PPP6C	47.9271	-1.9454	1.67796	-1.15939	0.246299	0.735131
PXN	236.249	1.67242	1.4437	1.15843	0.24669	0.735131
USHBP1	46.2393	-1.65553	1.42883	-1.15867	0.246592	0.735131
ZNF385C	36.7863	-1.62382	1.40193	-1.15827	0.246752	0.735131
KLRF1	42.3795	1.74101	1.50541	1.1565	0.247477	0.736916
CD69	1711.93	-1.47138	1.27657	-1.15261	0.249072	0.740935
MXD4	136.811	1.53282	1.32989	1.15259	0.24908	0.740935
OIP5	62.7346	-1.41706	1.23044	-1.15167	0.249456	0.740935
POLE3	158.482	-1.54395	1.34033	-1.15191	0.249356	0.740935
SEC24B	327.487	1.64112	1.42452	1.15205	0.249301	0.740935
PPP3CA	32.9456	-1.73067	1.50361	-1.15101	0.249727	0.741365
POP4	52.3596	-1.41206	1.22721	-1.15062	0.249888	0.741414
RRP15	51.4972	-1.70886	1.4855	-1.15036	0.249996	0.741414
KCNMB1	37.4132	-1.52097	1.32314	-1.14952	0.250343	0.742069
OCIAD2	58.5206	1.45273	1.26498	1.14842	0.250793	0.742656
ZNF383	83.6611	-1.37859	1.20037	-1.14847	0.250773	0.742656
KLRC2	69.0274	-1.68373	1.46716	-1.14761	0.25113	0.742754
PPIL2	65.144	1.60058	1.39493	1.14743	0.251205	0.742754
SPDYE3	85.5003	-1.36614	1.19058	-1.14745	0.251194	0.742754
MAML2	247.993	1.45471	1.26836	1.14692	0.251414	0.742997
VPS26B	60.4423	-2.30647	2.01207	-1.14632	0.251663	0.743359
NUTM2A	72.7635	1.30898	1.14294	1.14527	0.252097	0.744267
BAALC	64.3627	1.79538	1.56914	1.14418	0.252547	0.745224
FAM195B	33.8117	-1.71176	1.49787	-1.1428	0.253123	0.746548
ELP5	55.179	-2.11408	1.85332	-1.1407	0.253995	0.74837
SLC30A9	39.9362	-1.55151	1.35983	-1.14096	0.253887	0.74837
INTS10	69.6945	1.52049	1.33421	1.13962	0.254445	0.748817
PCDH11X	45.3074	-1.67073	1.4663	-1.13942	0.254529	0.748817
[truncated: 7,986 more rows]

## Sheet: CD4+_PD1++CD103–
CD4+ T cells PD1++CD103–, HIV+ vs HIV–
	baseMean	log2FoldChange	lfcSE	stat	pvalue	padj
IGLL5	123.767	2.98671	0.70563	4.23268	2.30921e-05	0.199692
TCEA2	17.1395	-6.20812	1.50474	-4.12571	3.69594e-05	0.199692
APOBEC3F	51.1778	3.93845	1.05878	3.7198	0.000199379	0.61283
MYBL1	8.98922	6.65848	1.82205	3.65439	0.000257794	0.61283
TRGC2	11.8742	-5.53563	1.52502	-3.62987	0.00028356	0.61283
FAM174B	14.1757	4.555	1.28558	3.54315	0.00039538	0.71208
A1BG	27.0533	0.389272	0.872715	0.446047	0.655564	0.999739
AAAS	51.6861	0.536017	0.982038	0.54582	0.585189	0.999739
AACS	93.6665	0.266317	0.652524	0.408133	0.683176	0.999739
AAED1	29.8626	-0.42572	0.896807	-0.474706	0.634996	0.999739
AAGAB	75.3063	-0.198919	0.7234	-0.274977	0.783334	0.999739
AAK1	143.377	0.59397	0.649725	0.914188	0.360618	0.999739
AAMDC	7.91315	-0.984667	1.76544	-0.557747	0.577017	0.999739
AAMP	177.481	-0.349032	0.724959	-0.481451	0.630196	0.999739
AAR2	225.648	0.147524	0.703555	0.209684	0.833914	0.999739
AARS	34.6143	0.426014	1.13718	0.374622	0.707942	0.999739
AARS2	22.0219	-0.0794442	1.16001	-0.068486	0.945399	0.999739
AARSD1	53.6957	0.155134	0.836024	0.185562	0.852788	0.999739
AASDH	12.2109	-0.755895	1.19833	-0.630791	0.528177	0.999739
AASDHPPT	58.6671	0.225236	0.773747	0.291097	0.770977	0.999739
AATF	101.032	-0.505068	0.676312	-0.746797	0.455186	0.999739
ABAT	18.8331	-0.609108	0.989933	-0.615302	0.538355	0.999739
ABCA2	307.275	0.088816	0.634236	0.140036	0.888631	0.999739
ABCA3	9.15171	2.61483	1.23178	2.1228	0.0337702	0.999739
ABCA5	13.9097	-1.1264	1.1786	-0.955716	0.339216	0.999739
ABCA6	8.32116	-0.0191387	1.25964	-0.0151938	0.987878	0.999739
ABCA7	161.363	1.44962	0.599797	2.41684	0.0156558	0.999739
ABCA9	11.6643	-0.441487	1.07416	-0.411008	0.681067	0.999739
ABCB10	10.098	-1.25303	1.72144	-0.727897	0.466676	0.999739
ABCB6	4.80493	-2.6552	2.19834	-1.20782	0.227115	0.999739
ABCB7	17.963	-0.566088	1.00616	-0.562624	0.573691	0.999739
ABCB8	44.4278	1.04866	0.992394	1.05669	0.290651	0.999739
ABCB9	31.4266	0.0637506	0.814544	0.0782654	0.937617	0.999739
ABCC1	113.578	0.456422	0.806669	0.565811	0.571522	0.999739
ABCC10	110.82	-0.295839	0.658396	-0.449333	0.653191	0.999739
ABCC5	13.8371	-2.07922	1.33817	-1.55377	0.120238	0.999739
ABCC6	16.8595	-1.20226	1.23947	-0.969983	0.332055	0.999739
ABCC9	112.86	-0.33025	0.711416	-0.464215	0.642493	0.999739
ABCD1	14.007	1.48297	1.4965	0.990961	0.321704	0.999739
ABCD3	7.62987	-1.17851	1.63983	-0.718678	0.47234	0.999739
ABCD4	57.7069	-0.149925	0.70697	-0.212067	0.832055	0.999739
ABCE1	28.7452	-1.35191	0.831288	-1.62629	0.103888	0.999739
ABCF1	313.031	-0.00875776	0.616456	-0.0142066	0.988665	0.999739
ABCF2	37.6915	-0.21296	0.76919	-0.276863	0.781885	0.999739
ABCF3	36.494	0.335816	0.806913	0.416174	0.677283	0.999739
ABCG1	33.6805	0.0844391	1.13352	0.0744926	0.940618	0.999739
ABHD10	8.75022	0.876878	1.53914	0.569719	0.568868	0.999739
ABHD11	24.2562	0.094707	1.0151	0.0932986	0.925666	0.999739
ABHD12	40.9133	-0.314612	0.974421	-0.322871	0.746793	0.999739
ABHD13	22.485	0.134427	1.05443	0.127488	0.898554	0.999739
ABHD14A	85.2343	0.550232	0.76156	0.722507	0.469983	0.999739
ABHD14B	478.004	0.337401	0.614807	0.548792	0.583148	0.999739
ABHD15	11.7221	-1.10899	1.30537	-0.84956	0.395569	0.999739
ABHD16A	69.5557	-0.408566	0.737905	-0.553684	0.579795	0.999739
ABHD17A	148.004	-0.0343755	0.770357	-0.0446228	0.964408	0.999739
ABHD2	145.276	0.488713	0.817603	0.597738	0.550015	0.999739
ABHD3	36.1224	1.04404	0.820548	1.27236	0.203244	0.999739
ABHD4	230.703	-0.615355	0.867279	-0.709524	0.477999	0.999739
ABHD5	16.5863	-1.54361	1.1311	-1.36469	0.172349	0.999739
ABHD6	19.1565	-1.20687	1.123	-1.07469	0.282516	0.999739
ABI1	679.124	-0.193477	0.654398	-0.295657	0.767492	0.999739
ABI2	45.6406	0.280061	0.858099	0.326374	0.744142	0.999739
ABI3	5.22247	2.33679	1.68482	1.38697	0.165452	0.999739
ABL1	20.9025	-3.35237	1.33211	-2.51659	0.0118497	0.999739
ABL2	54.6237	-0.261335	0.956946	-0.273092	0.784782	0.999739
ABLIM1	440.032	0.0245124	0.60172	0.0407373	0.967505	0.999739
ABR	101.267	0.562696	0.931408	0.604135	0.545754	0.999739
ABRACL	37.9883	0.459323	0.894201	0.513668	0.607484	0.999739
ABT1	137.098	-0.896271	0.678517	-1.32093	0.186526	0.999739
ABTB1	71.1885	-0.184669	0.915847	-0.201638	0.8402	0.999739
ABTB2	21.9203	1.75562	1.22195	1.43673	0.150794	0.999739
ACAA1	188.117	-0.246581	0.639653	-0.385492	0.699873	0.999739
ACAA2	31.9607	0.240956	0.847572	0.28429	0.776188	0.999739
ACACA	59.3792	-0.134723	0.881645	-0.152809	0.878549	0.999739
ACACB	26.3029	0.590585	0.978034	0.603848	0.545944	0.999739
ACAD10	58.2838	0.549	1.11291	0.493303	0.621798	0.999739
ACAD11	28.746	0.426204	1.34368	0.317193	0.751097	0.999739
ACAD8	23.4525	-0.265143	1.03967	-0.255027	0.798702	0.999739
ACAD9	34.0721	-0.430923	1.13345	-0.380186	0.703807	0.999739
ACADM	29.5652	0.302846	0.924556	0.327558	0.743246	0.999739
ACADS	14.8047	0.140439	1.33471	0.105221	0.916201	0.999739
ACADSB	44.1057	-0.648633	0.739741	-0.876838	0.380575	0.999739
ACADVL	160.822	0.270486	0.72509	0.373037	0.709121	0.999739
ACAP1	222.27	0.378244	0.667727	0.566466	0.571077	0.999739
ACAP2	109.971	0.251626	0.749175	0.33587	0.736969	0.999739
ACAP3	18.0936	0.642571	1.67422	0.383804	0.701124	0.999739
ACAT1	23.2523	-0.434766	1.0056	-0.432346	0.66549	0.999739
ACAT2	93.6783	-0.91428	0.869702	-1.05126	0.293141	0.999739
ACBD3	40.7805	-0.545005	1.05249	-0.517822	0.604582	0.999739
ACBD4	15.8326	-0.304093	1.2567	-0.241977	0.808798	0.999739
ACBD5	23.6129	-1.64896	0.993986	-1.65894	0.0971286	0.999739
ACBD7	11.0367	-0.0157053	1.20284	-0.0130568	0.989582	0.999739
ACD	155.434	-0.80309	0.626677	-1.28151	0.200016	0.999739
ACER3	15.3057	-0.506662	1.02352	-0.495018	0.620587	0.999739
ACIN1	378.868	0.378205	0.581271	0.650653	0.515271	0.999739
ACLY	153.007	0.333833	0.69875	0.477757	0.632823	0.999739
ACO1	18.3297	-0.707989	1.01227	-0.699408	0.484297	0.999739
ACO2	162.219	-0.660689	0.727188	-0.908553	0.363586	0.999739
ACOT11	54.1414	0.140575	0.780278	0.18016	0.857027	0.999739
ACOT13	12.2263	0.90521	1.10167	0.821673	0.411263	0.999739
ACOT2	61.8622	-0.34796	0.696153	-0.499832	0.617193	0.999739
ACOT4	9.19933	0.335555	1.41619	0.236942	0.812701	0.999739
ACOT7	90.0913	-1.0377	0.74207	-1.39838	0.161999	0.999739
ACOT8	48.2888	-0.119954	0.762446	-0.157328	0.874986	0.999739
ACOT9	60.2063	-0.867324	0.807476	-1.07412	0.28277	0.999739
ACOX1	22.2044	-0.561952	1.12011	-0.501695	0.615882	0.999739
ACOX3	16.0387	0.647652	1.09109	0.593582	0.552792	0.999739
ACOXL	10.0232	-0.890857	1.83446	-0.485625	0.627233	0.999739
ACP1	64.769	-0.46805	0.818042	-0.572158	0.567215	0.999739
ACP2	56.2821	-1.62123	0.959602	-1.68948	0.0911276	0.999739
ACP5	130.99	0.0540953	0.687467	0.0786878	0.937281	0.999739
ACP6	11.1135	-1.82235	1.5516	-1.1745	0.240196	0.999739
ACSF2	10.3276	0.772769	1.25493	0.615785	0.538036	0.999739
ACSF3	109.623	0.0758988	0.614886	0.123436	0.901762	0.999739
ACSL1	18.4277	-0.772515	1.19711	-0.645319	0.51872	0.999739
ACSL3	13.8754	-0.720122	1.07559	-0.669516	0.503166	0.999739
ACSL4	7.77958	-0.1036	1.29929	-0.0797361	0.936447	0.999739
ACSL5	76.9128	0.633843	0.796279	0.796007	0.426028	0.999739
ACSL6	19.4455	-0.350497	0.988712	-0.354498	0.722966	0.999739
ACSM2A	7.60498	-0.267624	1.35081	-0.198122	0.84295	0.999739
ACSM2B	8.69733	1.01871	1.30824	0.778683	0.436166	0.999739
ACSM3	6.55896	-0.367308	1.98311	-0.185218	0.853058	0.999739
ACSS1	15.6973	-0.689382	1.23219	-0.559476	0.575837	0.999739
ACTA2	43.6382	-0.861676	0.79956	-1.07769	0.281173	0.999739
ACTB	15651.9	0.170023	0.644685	0.263731	0.791987	0.999739
ACTG1	5552.53	-0.46681	0.617686	-0.75574	0.449805	0.999739
ACTL6A	23.0794	-0.556899	1.20144	-0.463525	0.642988	0.999739
ACTN1	341.567	0.0644419	0.855325	0.075342	0.939943	0.999739
ACTN4	352.959	0.553129	0.682507	0.810437	0.417689	0.999739
ACTR10	33.0732	-0.607784	1.01111	-0.601107	0.547769	0.999739
ACTR1A	182.532	-1.11757	0.578587	-1.93155	0.0534153	0.999739
ACTR1B	44.1686	-0.995355	0.95818	-1.0388	0.298899	0.999739
ACTR2	250.529	0.176693	0.675203	0.261689	0.793561	0.999739
ACTR3	111.346	-0.293431	0.599688	-0.489306	0.624625	0.999739
ACTR3B	10.9597	-1.19057	1.16499	-1.02195	0.306803	0.999739
ACTR3C	30.6361	-1.27931	0.934502	-1.36897	0.171007	0.999739
ACTR5	28.2063	-1.32061	0.968421	-1.36367	0.172671	0.999739
ACTR6	13.546	0.140959	1.20167	0.117303	0.90662	0.999739
ACTR8	28.2065	-0.802448	0.965808	-0.830856	0.406055	0.999739
ACVR1B	9.57774	-0.0397131	1.28172	-0.0309842	0.975282	0.999739
ACVR2A	13.7577	2.03798	1.12881	1.80542	0.0710089	0.999739
ACVR2B	20.7845	0.216891	1.39656	0.155304	0.876582	0.999739
ACY1	69.4173	0.973695	0.984763	0.988761	0.32278	0.999739
ACYP1	6.71114	-0.690396	1.49459	-0.461931	0.644131	0.999739
ACYP2	7.46892	0.170499	1.48672	0.114681	0.908698	0.999739
ADA	32.1772	0.512144	1.01379	0.505179	0.613433	0.999739
ADAM10	83.3802	-0.434373	0.620216	-0.700358	0.483704	0.999739
ADAM12	48.5504	2.42258	1.1698	2.07094	0.0383641	0.999739
ADAM15	105.048	-0.0141627	0.670517	-0.0211221	0.983148	0.999739
ADAM17	21.3688	-1.32427	0.919294	-1.44053	0.149719	0.999739
ADAM19	216.201	1.36152	0.945187	1.44047	0.149734	0.999739
ADAM22	5.59879	1.54608	2.59292	0.59627	0.550995	0.999739
ADAM32	113.748	-0.372201	0.752069	-0.494903	0.620668	0.999739
ADAMTS10	49.9846	0.0499551	2.48444	0.0201071	0.983958	0.999739
ADAMTS17	16.1682	1.96563	1.2618	1.55779	0.119282	0.999739
ADAMTS4	27.8192	-0.245178	0.877929	-0.279269	0.780038	0.999739
ADAMTS9	7.10429	1.15852	1.58963	0.728794	0.466128	0.999739
ADAMTSL1	8.71925	-5.00466	2.10121	-2.3818	0.0172282	0.999739
ADAMTSL3	367.325	-0.180065	0.647283	-0.278187	0.780869	0.999739
ADAMTSL4	52.6226	-0.144556	0.826783	-0.174841	0.861204	0.999739
ADAMTSL5	4.90235	2.8511	2.23378	1.27635	0.20183	0.999739
ADAR	291.907	0.05804	0.572872	0.101314	0.919301	0.999739
ADARB1	32.788	2.58142	0.852522	3.02798	0.00246194	0.999739
ADAT1	8.05848	1.94565	1.38237	1.40747	0.159287	0.999739
ADAT2	21.4196	-0.368074	1.29186	-0.284919	0.775706	0.999739
ADAT3	19.9279	-0.570817	1.41576	-0.403188	0.68681	0.999739
ADCK1	24.5804	0.420143	1.24316	0.337963	0.735391	0.999739
ADCK2	9.27284	-0.501885	1.77156	-0.283301	0.776946	0.999739
ADCK3	20.3296	0.108903	0.96231	0.113168	0.909897	0.999739
ADCK4	24.8918	-0.752341	0.907217	-0.829284	0.406943	0.999739
ADCK5	44.0544	-0.221645	1.02599	-0.21603	0.828964	0.999739
ADCY1	8.87782	-3.09284	1.99511	-1.55021	0.121091	0.999739
ADCY2	15.6489	0.195158	1.06492	0.183261	0.854593	0.999739
ADCY3	19.6943	0.0222322	1.25114	0.0177696	0.985823	0.999739
ADCY7	93.7853	-0.65022	0.878919	-0.739796	0.459424	0.999739
ADD1	89.2258	0.0403333	0.658867	0.0612161	0.951187	0.999739
ADD2	28.5794	-0.982744	1.03797	-0.946792	0.343745	0.999739
ADD3	324.028	-0.176485	0.665534	-0.265178	0.790872	0.999739
ADH5	56.9737	-1.1006	0.685497	-1.60556	0.108371	0.999739
ADHFE1	93.6795	0.900095	0.771586	1.16655	0.243392	0.999739
ADI1	77.4178	-0.00663267	0.65475	-0.0101301	0.991917	0.999739
ADIPOR1	252.879	0.723893	0.767231	0.943514	0.345418	0.999739
ADIPOR2	20.1793	0.183851	1.15493	0.159189	0.87352	0.999739
ADK	37.8161	0.476446	0.866942	0.549571	0.582614	0.999739
ADNP	124.744	-0.698438	0.833637	-0.837821	0.402131	0.999739
ADNP2	23.3743	-0.359921	0.946111	-0.380422	0.703632	0.999739
ADO	12.7194	-4.84618	1.92053	-2.52335	0.0116242	0.999739
ADORA2A	94.0449	0.503386	0.694014	0.725326	0.468252	0.999739
ADPGK	218.676	-0.206457	0.647164	-0.319018	0.749713	0.999739
ADPRH	12.3141	0.415012	3.92313	0.105786	0.915752	0.999739
ADPRHL2	89.3217	-1.08459	0.81755	-1.32663	0.184632	0.999739
ADPRM	44.9021	-0.752393	1.10401	-0.681511	0.495548	0.999739
ADRB2	9.01451	-1.15444	1.89754	-0.608388	0.54293	0.999739
ADRBK1	98.4729	0.496584	0.959283	0.517662	0.604694	0.999739
ADRM1	260.689	-0.930111	0.747487	-1.24432	0.213383	0.999739
ADSL	312.858	-0.119153	0.590414	-0.201813	0.840063	0.999739
ADSS	128.29	-0.0551397	0.869806	-0.0633931	0.949453	0.999739
ADTRP	28.9334	0.0831295	0.878128	0.0946666	0.92458	0.999739
AEBP2	15.0161	1.02439	1.10865	0.923998	0.355488	0.999739
AEN	109.576	-0.599561	0.737175	-0.813323	0.416033	0.999739
AES	18.9688	-0.561532	1.10947	-0.506127	0.612767	0.999739
AFAP1	29.6529	0.412592	1.19718	0.344637	0.730367	0.999739
AFAP1L2	12.6037	-1.78122	1.4877	-1.19729	0.231193	0.999739
AFF1	152.279	0.318189	0.812623	0.391558	0.695385	0.999739
AFF2	12.4442	0.275218	1.61354	0.170568	0.864564	0.999739
AFF3	113.35	-0.195545	0.682596	-0.286473	0.774516	0.999739
AFF4	1065.37	-0.142833	0.662273	-0.215671	0.829244	0.999739
AFG3L1P	46.9754	-0.868244	0.796812	-1.08965	0.275869	0.999739
AFG3L2	29.4127	-0.544862	0.96733	-0.563264	0.573255	0.999739
AFMID	10.3753	0.808762	1.26164	0.641041	0.521496	0.999739
AFTPH	54.3654	0.0401982	0.789894	0.0508906	0.959413	0.999739
AGA	42.9372	-0.851677	0.885173	-0.962159	0.33597	0.999739
AGAP10	12.617	2.13091	1.56673	1.3601	0.173798	0.999739
AGAP2	62.371	0.75485	0.829753	0.909728	0.362966	0.999739
AGAP3	34.303	-0.205245	1.11108	-0.184726	0.853444	0.999739
AGAP4	9.87429	0.659222	1.39008	0.474231	0.635335	0.999739
AGAP6	35.1542	0.39907	0.94038	0.424371	0.671295	0.999739
AGBL2	14.5948	1.54198	1.36725	1.1278	0.259406	0.999739
AGBL4	4.96165	2.34171	1.8165	1.28913	0.197352	0.999739
AGBL5	56.1391	-0.485561	1.1125	-0.436457	0.662505	0.999739
AGFG1	43.3394	-2.82243	0.945402	-2.98543	0.00283179	0.999739
AGFG2	54.674	0.450772	0.93786	0.480639	0.630773	0.999739
AGGF1	41.0577	2.05908	0.870432	2.36558	0.0180019	0.999739
AGK	23.6236	0.383755	1.04983	0.365539	0.714709	0.999739
AGL	18.0177	0.161371	0.987753	0.163372	0.870226	0.999739
AGMAT	33.5061	-0.219215	0.767882	-0.285481	0.775276	0.999739
AGO1	166.855	-0.353742	0.682897	-0.518002	0.604457	0.999739
AGO2	157.711	0.182294	0.711997	0.256031	0.797927	0.999739
AGO3	134.319	-0.0103105	0.631752	-0.0163204	0.986979	0.999739
AGPAT1	134.513	1.13078	0.765119	1.47792	0.13943	0.999739
AGPAT2	33.0233	-0.621914	0.942944	-0.659545	0.509546	0.999739
AGPAT3	56.6877	-0.0968758	0.770863	-0.125672	0.899992	0.999739
AGPAT4	119.255	-0.488886	0.86757	-0.563512	0.573086	0.999739
AGPAT4-IT1	92.1409	0.444201	1.11516	0.398329	0.690388	0.999739
AGPAT5	39.309	-0.36074	0.753224	-0.478928	0.63199	0.999739
AGPAT6	47.3495	-0.162683	0.812103	-0.200323	0.841228	0.999739
AGRN	31.1595	0.136417	1.45498	0.0937587	0.925301	0.999739
AGTPBP1	21.4177	0.387422	0.914376	0.423701	0.671784	0.999739
AGTRAP	58.0546	1.51478	0.902368	1.67867	0.0932154	0.999739
AGXT	6.57784	0.909992	1.61548	0.563294	0.573235	0.999739
AHCTF1	50.2207	0.747234	0.706492	1.05767	0.290207	0.999739
AHCTF1P1	7.64707	0.813007	1.46363	0.555474	0.57857	0.999739
AHCY	94.2317	0.807896	0.876492	0.921739	0.356665	0.999739
AHCYL1	20.7904	-1.21127	1.07932	-1.12225	0.261756	0.999739
AHDC1	31.6345	1.3821	1.24669	1.10862	0.267594	0.999739
AHI1	274.265	-1.08573	0.820997	-1.32246	0.186017	0.999739
AHNAK	4322.4	-0.312907	0.656665	-0.476509	0.633712	0.999739
AHNAK2	8.8114	2.18675	1.95449	1.11883	0.263212	0.999739
AHR	133.415	0.0383295	0.878081	0.0436515	0.965182	0.999739
AHSA1	325.819	-0.942684	0.801586	-1.17602	0.239585	0.999739
AHSA2	23.7101	-0.263086	0.910369	-0.288989	0.77259	0.999739
AIDA	8.83144	1.10717	1.46475	0.755875	0.449724	0.999739
AIFM1	28.4056	0.537687	0.903558	0.595077	0.551792	0.999739
AIFM2	44.848	0.173448	1.13327	0.153051	0.878358	0.999739
AIG1	18.2524	-0.712778	1.09226	-0.65257	0.514033	0.999739
AIM1	302.058	-0.517454	0.658552	-0.785744	0.432017	0.999739
AIM2	19.2924	2.1289	1.14861	1.85346	0.063817	0.999739
AIMP1	89.2111	-0.469656	0.933055	-0.503353	0.614716	0.999739
AIMP2	33.3757	-1.51883	0.826071	-1.83862	0.0659713	0.999739
AIP	408.372	-0.0465883	0.683636	-0.0681479	0.945668	0.999739
AK1	16.9835	0.97634	1.18356	0.824916	0.409419	0.999739
AK2	96.6494	0.70887	0.665644	1.06494	0.286903	0.999739
AK3	18.8278	-0.400746	1.00388	-0.399199	0.689747	0.999739
AK6	88.433	-0.383343	0.816678	-0.469393	0.638789	0.999739
AK9	22.4239	0.653668	0.936837	0.69774	0.48534	0.999739
AKAP1	24.2957	0.390117	0.879344	0.443646	0.657299	0.999739
AKAP10	13.0792	-1.0052	1.09323	-0.91947	0.35785	0.999739
AKAP11	88.3193	0.938913	0.659842	1.42294	0.154755	0.999739
AKAP12	9.43684	-4.54853	2.08862	-2.17778	0.0294228	0.999739
AKAP13	2147.11	-0.345633	0.532447	-0.649141	0.516247	0.999739
AKAP17A	64.2075	0.21613	0.866661	0.249382	0.803065	0.999739
AKAP2	42.2156	0.252187	0.903011	0.279274	0.780035	0.999739
AKAP5	11.9199	-0.384497	1.26287	-0.304462	0.760776	0.999739
AKAP7	20.0972	0.246899	0.955499	0.258398	0.7961	0.999739
AKAP8	73.1457	-0.0672519	0.73344	-0.0916938	0.926941	0.999739
AKAP8L	84.9501	0.958295	0.794301	1.20646	0.227639	0.999739
AKAP9	300.81	-0.425377	0.788377	-0.53956	0.5895	0.999739
AKIP1	31.6191	-0.394717	1.01183	-0.390102	0.696461	0.999739
AKIRIN1	68.2512	-0.298642	0.688418	-0.43381	0.664427	0.999739
AKIRIN2	37.3357	-0.0866	0.743327	-0.116503	0.907254	0.999739
AKNA	1065.34	0.422928	0.556131	0.760483	0.446966	0.999739
AKR1A1	130.847	-0.489044	0.67839	-0.720889	0.470978	0.999739
AKR1B1	155.388	0.322414	0.604038	0.533765	0.593504	0.999739
AKR1B15	32.4422	-0.292936	0.866818	-0.337944	0.735406	0.999739
AKR1C1	16.1727	-1.7256	1.57537	-1.09536	0.273359	0.999739
AKR1C3	22.9017	-1.54825	1.35465	-1.14291	0.253075	0.999739
AKR7A2	155.069	0.00395047	0.770089	0.00512989	0.995907	0.999739
AKT1	44.7835	-0.966691	1.034	-0.934906	0.349837	0.999739
AKT2	295.824	0.156891	0.73358	0.213871	0.830648	0.999739
AKT3	9.82149	0.626418	1.25059	0.5009	0.616442	0.999739
AKTIP	14.182	0.287006	1.07152	0.267849	0.788815	0.999739
ALAD	39.8796	0.566699	0.750905	0.754689	0.450436	0.999739
ALAS1	35.6771	-0.926896	0.989618	-0.93662	0.348954	0.999739
ALCAM	24.3234	-0.782109	1.29785	-0.602619	0.546762	0.999739
ALDH16A1	19.0099	2.11682	1.11383	1.90048	0.0573703	0.999739
ALDH18A1	19.4605	3.2585	1.19565	2.72529	0.00642456	0.999739
ALDH1L1	21.2943	0.794978	1.06636	0.745509	0.455964	0.999739
ALDH3A2	24.4737	0.124485	0.984125	0.126493	0.899342	0.999739
ALDH4A1	41.5708	0.619341	1.17349	0.527776	0.597655	0.999739
ALDH5A1	22.2256	-0.340542	1.18394	-0.287635	0.773626	0.999739
ALDH6A1	34.7332	-0.0493763	0.816536	-0.0604704	0.951781	0.999739
ALDH9A1	69.1545	-0.17481	0.765796	-0.228273	0.819434	0.999739
ALDOA	1309.45	-0.247651	0.60253	-0.411018	0.681059	0.999739
ALDOC	136.053	-0.2792	0.678443	-0.41153	0.680684	0.999739
ALG1	70.3963	-0.207417	0.893234	-0.232209	0.816376	0.999739
ALG10	7.96053	3.62022	1.63085	2.21984	0.0264298	0.999739
ALG11	186.242	-0.100369	0.668495	-0.150141	0.880653	0.999739
ALG12	277.458	-0.684422	0.696811	-0.982221	0.325991	0.999739
ALG13	39.4985	0.155673	0.760045	0.204821	0.837712	0.999739
ALG14	21.5756	0.284008	0.89354	0.317846	0.750601	0.999739
ALG2	55.7177	0.361822	0.787081	0.459701	0.645731	0.999739
ALG3	154.966	-0.245173	0.678623	-0.361281	0.71789	0.999739
ALG5	48.1024	-1.79818	0.737114	-2.43949	0.0147082	0.999739
ALG6	14.5472	0.448069	1.10642	0.404974	0.685497	0.999739
ALG8	47.395	0.9824	1.1056	0.888565	0.374237	0.999739
ALG9	23.7031	-0.11111	1.01326	-0.109656	0.912682	0.999739
ALKBH1	13.4761	-2.59262	1.33841	-1.93709	0.0527339	0.999739
ALKBH2	14.1096	2.07668	1.15936	1.79122	0.0732572	0.999739
ALKBH3	43.6796	-0.0882017	0.971617	-0.0907783	0.927669	0.999739
ALKBH4	16.8893	-0.418727	1.32935	-0.314986	0.752773	0.999739
ALKBH5	33.3382	0.058244	0.919526	0.0633413	0.949495	0.999739
ALKBH6	81.0991	-0.755855	0.856923	-0.882057	0.377746	0.999739
ALKBH7	164.457	0.661202	0.809479	0.816823	0.414029	0.999739
ALMS1	85.3675	-0.313522	0.80148	-0.391179	0.695665	0.999739
ALOX12P2	5.06185	-0.352245	1.71613	-0.205256	0.837372	0.999739
ALOX5AP	402.855	0.0993667	0.72154	0.137715	0.890466	0.999739
ALPK1	17.3153	-0.063015	0.917597	-0.068674	0.945249	0.999739
ALPK2	20.1901	-2.085	1.4493	-1.43863	0.150256	0.999739
ALS2	50.8042	-0.26653	0.959199	-0.277867	0.781114	0.999739
ALS2CL	10.2744	2.32531	1.95007	1.19243	0.233093	0.999739
ALYREF	7.90375	-1.6409	1.48346	-1.10613	0.268668	0.999739
AMACR	8.50918	0.0780365	1.45875	0.0534956	0.957337	0.999739
AMBRA1	173.483	0.250631	0.778529	0.321928	0.747507	0.999739
AMD1	236.842	-1.04351	0.697596	-1.49587	0.134688	0.999739
AMDHD2	20.7955	-0.0358719	1.18196	-0.0303495	0.975788	0.999739
AMER1	4.05444	-0.919506	2.04054	-0.45062	0.652264	0.999739
AMFR	69.1067	-1.75035	1.00648	-1.73908	0.0820204	0.999739
AMICA1	38.2519	1.36282	0.875384	1.55682	0.119513	0.999739
AMIGO2	29.6097	-0.728868	1.08386	-0.672475	0.501282	0.999739
AMIGO3	40.9135	1.2622	1.16019	1.08793	0.276627	0.999739
AMMECR1	13.7221	0.286247	1.07443	0.266417	0.789918	0.999739
AMMECR1L	26.6816	0.515957	0.95302	0.541392	0.588237	0.999739
AMPD2	50.2409	1.32813	1.13767	1.16741	0.243043	0.999739
AMPD3	46.9431	1.68863	1.15511	1.46188	0.143774	0.999739
AMT	17.0025	-1.09282	1.32194	-0.826675	0.408421	0.999739
AMY2B	10.7873	-1.33776	1.20992	-1.10566	0.268875	0.999739
AMZ2	52.4362	-0.0919254	0.762355	-0.120581	0.904023	0.999739
AMZ2P1	14.5858	-1.51918	1.10711	-1.37221	0.169999	0.999739
ANAPC1	48.3442	0.382597	0.792041	0.483052	0.629059	0.999739
ANAPC10	9.49201	-0.705876	1.19942	-0.588515	0.556187	0.999739
ANAPC11	236.658	0.291477	0.976326	0.298544	0.765288	0.999739
ANAPC13	19.9392	-1.505	1.21914	-1.23448	0.217023	0.999739
ANAPC15	56.0603	0.885594	0.818714	1.08169	0.279391	0.999739
ANAPC16	176.898	0.738496	0.712854	1.03597	0.300216	0.999739
ANAPC1P1	38.4861	1.1805	2.23092	0.529152	0.5967	0.999739
ANAPC2	202.126	-0.302035	0.712234	-0.424067	0.671517	0.999739
ANAPC4	19.1498	0.758002	1.08424	0.69911	0.484483	0.999739
ANAPC5	261.562	0.0551096	0.58404	0.0943593	0.924824	0.999739
ANAPC7	39.9739	0.573122	0.83821	0.683746	0.494136	0.999739
ANGEL1	80.6215	-0.139591	0.956555	-0.145931	0.883976	0.999739
ANGEL2	39.4482	-0.812101	1.05014	-0.773325	0.43933	0.999739
ANGPT4	7.23064	-1.20997	1.81456	-0.666809	0.504894	0.999739
ANK1	36.5742	1.4571	1.07065	1.36096	0.173528	0.999739
ANK3	27.2004	-0.266088	1.10642	-0.240494	0.809947	0.999739
ANKDD1A	9.18465	-2.44407	1.3997	-1.74614	0.0807869	0.999739
ANKFY1	99.5985	0.216394	0.775768	0.278941	0.78029	0.999739
ANKH	51.2387	-0.346049	0.767575	-0.450834	0.652109	0.999739
ANKHD1	463.896	0.241754	0.675543	0.357866	0.720444	0.999739
ANKHD1-EIF4EBP3	33.6624	1.99276	0.986651	2.01972	0.0434124	0.999739
ANKIB1	31.9926	-0.0797398	0.81872	-0.0973958	0.922412	0.999739
ANKLE1	6.90205	0.235648	1.44745	0.162802	0.870674	0.999739
ANKLE2	123.771	-0.686523	0.614394	-1.1174	0.263824	0.999739
ANKMY1	53.8105	0.193267	0.867239	0.222854	0.82365	0.999739
ANKMY2	5.99902	2.63763	1.80485	1.46141	0.143904	0.999739
ANKRA2	17.5574	0.327544	1.016	0.322387	0.747159	0.999739
ANKRD10	286.18	0.0815977	0.589541	0.138409	0.889917	0.999739
ANKRD11	297.589	0.191992	0.663864	0.289203	0.772426	0.999739
ANKRD12	663.024	-0.342293	0.844558	-0.405293	0.685262	0.999739
ANKRD13A	60.7837	0.49185	0.799178	0.615445	0.538261	0.999739
ANKRD13C	55.1027	0.148036	0.742092	0.199484	0.841884	0.999739
ANKRD13D	27.5234	-0.130383	0.833835	-0.156366	0.875745	0.999739
ANKRD17	196.271	-0.0817136	0.660813	-0.123656	0.901587	0.999739
ANKRD18A	20.4704	0.18436	1.0271	0.179496	0.857549	0.999739
ANKRD20A19P	9.39432	-0.265578	1.19568	-0.222114	0.824225	0.999739
ANKRD20A3	6.77955	-0.85458	1.42735	-0.598717	0.549362	0.999739
ANKRD20A5P	3.448	-1.96073	2.02839	-0.966642	0.333723	0.999739
ANKRD23	8.83249	1.39296	1.41767	0.982571	0.325819	0.999739
ANKRD26	9.41673	-0.305367	1.28975	-0.236765	0.812839	0.999739
ANKRD27	55.2544	-0.147784	0.796253	-0.185599	0.852759	0.999739
ANKRD28	17.9313	0.314773	0.995642	0.316151	0.751888	0.999739
ANKRD32	11.904	-0.704412	1.32836	-0.530286	0.595914	0.999739
ANKRD35	8.23537	-1.37958	1.78799	-0.771585	0.44036	0.999739
ANKRD36	42.6878	-0.0677167	0.758181	-0.0893146	0.928832	0.999739
ANKRD36B	101.009	0.0752928	0.724364	0.103943	0.917214	0.999739
ANKRD36BP2	27.769	-0.276947	0.928634	-0.298231	0.765527	0.999739
ANKRD36C	99.4696	0.53584	0.767903	0.697797	0.485304	0.999739
ANKRD37	22.8945	-0.103404	0.979713	-0.105545	0.915943	0.999739
ANKRD39	54.4441	-0.530527	0.739456	-0.717455	0.473093	0.999739
ANKRD40	22.5561	-0.3709	1.00793	-0.367983	0.712886	0.999739
ANKRD42	23.6584	-1.53748	1.23248	-1.24747	0.212227	0.999739
ANKRD44	353.328	0.875713	0.613531	1.42733	0.153484	0.999739
ANKRD46	17.3883	-0.25693	1.17111	-0.219389	0.826347	0.999739
ANKRD52	259.738	0.284685	0.678904	0.41933	0.674975	0.999739
ANKRD54	180.299	0.301438	0.571706	0.527261	0.598012	0.999739
ANKRD55	48.0474	1.14921	0.941762	1.22027	0.222361	0.999739
ANKS1A	12.1571	0.425018	1.17649	0.361259	0.717906	0.999739
ANKS3	13.9559	-0.354902	1.04948	-0.338169	0.735235	0.999739
ANKS4B	8.76583	0.0369241	1.24871	0.0295699	0.97641	0.999739
ANKS6	13.4416	0.27068	1.19503	0.226504	0.820809	0.999739
ANKZF1	256.399	0.253071	0.70157	0.360721	0.718308	0.999739
ANO10	9.95058	1.01761	1.54375	0.65918	0.50978	0.999739
ANO6	57.5359	0.635965	0.85037	0.747869	0.454539	0.999739
ANO9	159.226	0.427297	0.644245	0.663252	0.507169	0.999739
ANP32A	45.7011	0.885424	0.987483	0.896648	0.369907	0.999739
ANP32B	376.657	-0.28188	0.563696	-0.500057	0.617035	0.999739
ANP32E	78.5422	0.240855	0.754297	0.31931	0.749492	0.999739
ANTXR2	23.6404	-0.0718012	0.960296	-0.0747699	0.940398	0.999739
ANXA1	28.282	1.48796	1.26137	1.17964	0.238142	0.999739
ANXA11	196.425	-0.0360346	0.682528	-0.0527958	0.957895	0.999739
ANXA13	7.75283	-0.600003	1.27758	-0.46964	0.638612	0.999739
ANXA2	122.837	-0.333082	0.881266	-0.377959	0.705461	0.999739
ANXA2R	15.4859	-0.472326	1.06736	-0.442517	0.658115	0.999739
ANXA4	12.5087	-0.571669	1.17158	-0.487946	0.625588	0.999739
ANXA5	159.533	-0.219475	0.71809	-0.305637	0.759881	0.999739
ANXA6	115.502	-0.45774	0.760358	-0.602006	0.54717	0.999739
ANXA7	150.967	-0.222321	0.734896	-0.302521	0.762255	0.999739
ANXA8L1	14.1978	-0.451459	1.27718	-0.353482	0.723727	0.999739
AOAH	10.2254	0.225069	1.53352	0.146766	0.883317	0.999739
AP1AR	15.2397	0.488625	1.47448	0.331388	0.740352	0.999739
AP1B1	346.645	-0.468218	0.669347	-0.699515	0.48423	0.999739
AP1G1	112.714	-0.446969	0.777127	-0.575156	0.565186	0.999739
AP1G2	587.3	0.472313	0.683081	0.691444	0.489286	0.999739
AP1M1	195.278	0.17041	0.614381	0.277369	0.781497	0.999739
AP1S2	13.0232	-0.319055	1.09174	-0.292245	0.770099	0.999739
AP1S3	11.4772	-0.195654	1.12814	-0.173431	0.862313	0.999739
AP2A1	221.582	0.163881	0.681947	0.240313	0.810087	0.999739
AP2A2	169.095	0.562664	0.807072	0.697167	0.485698	0.999739
AP2B1	206.183	0.957842	0.839241	1.14132	0.253737	0.999739
AP2M1	137.968	-0.22979	0.76601	-0.299983	0.76419	0.999739
AP2S1	54.4512	0.15837	0.845584	0.18729	0.851433	0.999739
AP3B1	75.7212	0.113518	0.676649	0.167764	0.866769	0.999739
AP3D1	122.009	0.154316	0.630664	0.244688	0.806698	0.999739
AP3M1	26.043	0.270901	0.895862	0.302392	0.762354	0.999739
AP3M2	45.4511	-0.00559475	0.794008	-0.00704621	0.994378	0.999739
AP3S1	26.5839	-0.836824	0.904187	-0.925499	0.354707	0.999739
AP3S2	52.6496	0.153455	0.814686	0.188361	0.850594	0.999739
AP4B1	84.6461	0.712223	0.650091	1.09557	0.273265	0.999739
AP4M1	15.8371	-1.30212	1.07248	-1.21412	0.224703	0.999739
AP4S1	28.0332	-0.337438	0.914444	-0.369009	0.712121	0.999739
AP5B1	59.6711	-0.746033	0.812964	-0.91767	0.358792	0.999739
AP5M1	34.2945	1.35208	0.939722	1.43881	0.150203	0.999739
AP5S1	101.802	-0.681085	0.815708	-0.834961	0.403739	0.999739
AP5Z1	139.447	-0.304411	0.735629	-0.413811	0.679013	0.999739
APAF1	30.815	-1.03597	0.983008	-1.05387	0.291941	0.999739
APBA2	123.505	-0.00229989	0.772573	-0.00297692	0.997625	0.999739
APBA3	72.0202	0.161043	0.849392	0.189598	0.849624	0.999739
APBB1	59.7322	0.117649	0.904557	0.130062	0.896517	0.999739
APBB1IP	188	-0.683653	0.64134	-1.06598	0.286434	0.999739
APBB2	26.58	-1.21626	1.28528	-0.946299	0.343996	0.999739
APBB3	77.6561	-0.677736	0.81202	-0.834629	0.403926	0.999739
APC	37.2695	0.183144	0.901296	0.203201	0.838978	0.999739
APEH	222.831	0.288476	0.704216	0.409641	0.682069	0.999739
APEX1	206.189	-0.117174	0.619613	-0.189109	0.850008	0.999739
APEX2	65.3772	-0.902792	0.835168	-1.08097	0.279711	0.999739
APH1A	99.0559	0.589847	0.65911	0.894914	0.370833	0.999739
APH1B	21.3427	-1.30725	1.20914	-1.08114	0.279636	0.999739
API5	19.8794	0.55176	1.04519	0.527905	0.597565	0.999739
APIP	21.4399	-1.51943	1.29498	-1.17333	0.240665	0.999739
APITD1	10.792	1.66705	1.33277	1.25081	0.211004	0.999739
APLP2	122.441	-0.385619	0.684545	-0.563321	0.573216	0.999739
APMAP	56.3866	0.124879	0.830005	0.150455	0.880405	0.999739
APOA1BP	109.648	-0.698417	0.633621	-1.10226	0.270347	0.999739
APOBEC3B	8.70871	0.314668	1.38329	0.227479	0.820051	0.999739
APOBEC3C	103.67	-0.0888116	0.70897	-0.125268	0.900311	0.999739
APOBEC3D	46.1116	0.59135	0.968337	0.610687	0.541407	0.999739
APOBEC3G	17.2493	-0.843706	1.01322	-0.832698	0.405015	0.999739
APOL1	16.1139	0.701058	1.10847	0.632456	0.527089	0.999739
APOL2	27.8517	-0.913568	0.91092	-1.00291	0.315906	0.999739
APOL3	6.10946	0.53002	1.71081	0.309806	0.756708	0.999739
APOL4	68.3444	0.405856	0.763307	0.531707	0.594929	0.999739
APOL6	56.7044	-0.171011	0.709879	-0.240902	0.809631	0.999739
APOLD1	11.7173	1.16177	1.56861	0.740636	0.458914	0.999739
APOO	13.1445	2.59336	1.48761	1.74331	0.0812798	0.999739
APOOL	22.895	1.21125	1.17453	1.03127	0.302416	0.999739
APOPT1	22.8155	-0.561467	1.02987	-0.545182	0.585629	0.999739
APP	40.2478	0.50471	1.09462	0.461083	0.644739	0.999739
APPBP2	10.2425	0.153848	1.14369	0.134519	0.892992	0.999739
APPL1	17.6342	-0.659555	0.993322	-0.663989	0.506697	0.999739
APPL2	10.0467	-2.54299	1.36598	-1.86166	0.0626506	0.999739
APRT	377.391	0.624117	0.746627	0.835916	0.403202	0.999739
APTX	35.9153	0.0278716	0.884866	0.0314982	0.974872	0.999739
AQP3	86.2573	0.299928	0.744235	0.403001	0.686947	0.999739
AQP7	8.61364	-1.23844	1.2736	-0.972388	0.330858	0.999739
AQR	38.5905	-0.2332	0.891962	-0.261446	0.793749	0.999739
ARAF	67.2844	-0.128125	0.709931	-0.180476	0.856779	0.999739
ARAP1	43.9433	0.387135	1.00807	0.384037	0.700951	0.999739
ARAP2	214.981	-0.407264	0.657342	-0.619562	0.535546	0.999739
ARCN1	145.191	-0.0353273	0.754521	-0.0468208	0.962656	0.999739
AREG	170.909	0.396637	0.91333	0.434276	0.664088	0.999739
AREL1	154.219	-0.012505	0.674456	-0.0185409	0.985207	0.999739
ARF1	691.188	-0.771751	0.626705	-1.23144	0.218157	0.999739
ARF3	135.876	0.310398	0.745202	0.416528	0.677024	0.999739
ARF4	114.766	-1.06723	0.756897	-1.41001	0.158538	0.999739
ARF5	332.093	-0.4268	0.595718	-0.716446	0.473716	0.999739
ARF6	77.5782	-0.404	0.629535	-0.641744	0.521039	0.999739
ARFGAP1	147.681	0.466881	0.638948	0.730703	0.46496	0.999739
ARFGAP2	106.996	0.106606	0.716426	0.148803	0.881709	0.999739
ARFGAP3	55.1219	0.240061	0.749609	0.320248	0.748781	0.999739
ARFGEF1	48.2386	0.349076	0.752972	0.463598	0.642936	0.999739
ARFGEF2	79.6281	-0.541271	0.726252	-0.745294	0.456094	0.999739
ARFIP1	16.6332	0.15446	1.10093	0.140299	0.888423	0.999739
ARFIP2	71.5526	-0.6042	0.702245	-0.860384	0.389578	0.999739
ARFRP1	104.668	0.78539	0.759618	1.03393	0.30117	0.999739
ARG2	54.6952	-2.51777	1.00681	-2.50073	0.0123936	0.999739
ARGLU1	914.201	0.978093	0.87263	1.12086	0.262349	0.999739
ARHGAP1	117.542	-0.00486041	0.673894	-0.00721242	0.994245	0.999739
ARHGAP10	92.5631	0.102023	0.758832	0.134448	0.893049	0.999739
ARHGAP11B	47.4444	0.149053	0.884578	0.168501	0.866189	0.999739
ARHGAP12	50.6125	-0.980476	0.857327	-1.14364	0.252772	0.999739
ARHGAP15	289.395	-0.295442	0.650637	-0.454081	0.649771	0.999739
ARHGAP17	136.463	0.659282	0.755293	0.872882	0.382727	0.999739
ARHGAP18	30.2675	0.981359	0.993727	0.987555	0.323371	0.999739
ARHGAP19	18.7512	1.08658	1.23859	0.877274	0.380338	0.999739
ARHGAP19-SLIT1	28.8118	0.181721	1.01107	0.179731	0.857364	0.999739
ARHGAP21	10.6061	-0.517896	1.38958	-0.3727	0.709371	0.999739
ARHGAP22	8.73612	-0.476673	1.30657	-0.364826	0.715241	0.999739
ARHGAP25	72.4253	-0.496404	0.976466	-0.508368	0.611196	0.999739
ARHGAP26	75.9622	1.30374	0.808711	1.61212	0.106937	0.999739
ARHGAP27	132.26	-0.61214	1.01438	-0.603463	0.546201	0.999739
ARHGAP28	8.5732	-0.667274	1.28481	-0.519355	0.603513	0.999739
ARHGAP30	122.628	0.352311	0.699278	0.503822	0.614387	0.999739
ARHGAP31	17.6165	-0.0326566	1.27854	-0.025542	0.979623	0.999739
ARHGAP32	17.9383	0.188113	1.62306	0.1159	0.907732	0.999739
ARHGAP33	312.6	-0.121843	0.630333	-0.193299	0.846725	0.999739
ARHGAP35	106.299	0.0546969	0.748722	0.0730536	0.941763	0.999739
ARHGAP4	701.164	0.813894	0.60789	1.33888	0.180609	0.999739
ARHGAP44	3.46885	0.253952	2.5932	0.0979301	0.921988	0.999739
ARHGAP5	16.0486	-0.872259	1.19191	-0.731815	0.464282	0.999739
ARHGAP9	385.111	-0.0146332	0.628678	-0.0232762	0.98143	0.999739
ARHGDIA	222.356	-0.130553	0.651455	-0.200403	0.841166	0.999739
ARHGDIB	2534.7	-0.104856	0.583561	-0.179683	0.857401	0.999739
ARHGEF1	581.374	0.10582	0.679452	0.155743	0.876236	0.999739
ARHGEF11	3.84556	1.75237	2.44208	0.717572	0.473021	0.999739
ARHGEF12	28.4374	-0.188967	0.81566	-0.231674	0.816791	0.999739
ARHGEF18	74.0555	-0.231216	0.768875	-0.30072	0.763628	0.999739
ARHGEF19	9.82612	-0.494857	1.38401	-0.357554	0.720677	0.999739
ARHGEF2	83.0298	0.765737	1.01003	0.758133	0.448371	0.999739
ARHGEF26	54.0378	-0.352605	0.749355	-0.470544	0.637967	0.999739
ARHGEF28	15.7725	-0.414522	1.2132	-0.341676	0.732594	0.999739
ARHGEF3	241.964	-0.354884	0.619861	-0.572522	0.566969	0.999739
ARHGEF34P	12.8634	-0.434675	1.46619	-0.296465	0.766875	0.999739
ARHGEF39	10.8411	1.87497	1.24542	1.50549	0.132198	0.999739
ARHGEF4	27.9176	0.500065	1.08584	0.460534	0.645133	0.999739
ARHGEF40	13.1978	0.407461	1.17005	0.348243	0.727657	0.999739
ARHGEF5	9.31986	1.39995	1.4845	0.943045	0.345658	0.999739
ARHGEF6	130.272	1.14992	0.900397	1.27713	0.201556	0.999739
ARHGEF7	78.5933	0.70535	0.787615	0.895552	0.370492	0.999739
ARHGEF9	15.8052	-0.560512	1.06812	-0.524764	0.599747	0.999739
ARID1A	394.395	0.433209	0.641768	0.675024	0.49966	0.999739
ARID1B	143.408	0.249304	0.754243	0.330535	0.740995	0.999739
ARID2	147.908	-0.246778	0.777619	-0.317351	0.750977	0.999739
ARID3B	50.3936	1.72166	0.829355	2.07591	0.0379023	0.999739
ARID4A	119.97	-0.889651	0.72611	-1.22523	0.220489	0.999739
ARID4B	662.942	-0.741265	0.634617	-1.16805	0.242786	0.999739
ARID5A	373.731	-0.304999	0.656522	-0.464568	0.642241	0.999739
ARID5B	1411.34	0.305483	0.5685	0.537349	0.591027	0.999739
ARIH1	149.012	-0.0224497	0.713022	-0.0314853	0.974883	0.999739
ARIH2	256.405	-0.419177	0.634858	-0.660269	0.509081	0.999739
ARIH2OS	35.4988	-1.08876	0.999609	-1.08919	0.276072	0.999739
ARL10	19.254	0.26337	0.9772	0.269515	0.787533	0.999739
ARL13B	9.2195	-0.0891895	1.30096	-0.0685566	0.945343	0.999739
ARL14EP	48.8756	-0.640362	0.956068	-0.669787	0.502994	0.999739
ARL15	9.46229	-0.556962	1.31695	-0.422919	0.672355	0.999739
ARL16	47.4024	-0.784472	0.804777	-0.97477	0.329674	0.999739
ARL17A	93.5334	-1.1014	0.756563	-1.4558	0.145448	0.999739
ARL17B	19.466	0.163664	1.0976	0.149112	0.881466	0.999739
ARL2	39.6	0.667637	0.854404	0.781407	0.434563	0.999739
ARL2BP	29.9738	-0.556303	0.896641	-0.62043	0.534974	0.999739
ARL3	22.846	0.0949095	1.12923	0.084048	0.933018	0.999739
ARL4A	152.581	-0.611075	0.74834	-0.816575	0.414172	0.999739
ARL4C	149.56	-1.0826	0.786503	-1.37647	0.168675	0.999739
ARL4D	5.82085	-1.77091	1.6398	-1.07995	0.280163	0.999739
ARL5A	10.6455	-1.42961	1.18686	-1.20453	0.228386	0.999739
ARL5B	6.02324	-0.174677	1.49622	-0.116746	0.907061	0.999739
ARL6IP1	500.897	0.701372	0.610423	1.14899	0.250559	0.999739
ARL6IP4	343.477	-0.436202	0.6716	-0.649497	0.516017	0.999739
ARL6IP5	189.269	-0.275224	0.65567	-0.41976	0.674661	0.999739
ARL6IP6	13.0307	0.686908	1.10948	0.619127	0.535833	0.999739
ARL8B	145.149	-0.7521	0.657521	-1.14384	0.25269	0.999739
ARMC1	9.19598	-0.490401	1.25449	-0.390917	0.695859	0.999739
ARMC10	11.7777	-1.44611	1.29193	-1.11934	0.262995	0.999739
ARMC5	43.8884	-0.0722936	0.792914	-0.0911745	0.927354	0.999739
ARMC6	36.6646	1.33522	0.922914	1.44674	0.147969	0.999739
ARMC7	18.8573	-1.12992	1.2867	-0.878154	0.37986	0.999739
ARMC8	62.2227	0.975076	0.778462	1.25257	0.210363	0.999739
ARMC9	7.9358	-0.00369531	1.63066	-0.00226614	0.998192	0.999739
ARMCX3	45.0808	-1.14757	0.811812	-1.4136	0.157481	0.999739
ARMCX4	12.2299	-3.50011	1.50965	-2.31849	0.020423	0.999739
ARMCX5	21.0376	-0.647896	1.19518	-0.542092	0.587755	0.999739
ARMCX6	77.2466	-0.677498	0.705252	-0.960647	0.33673	0.999739
ARNT	89.479	-0.00756036	0.796824	-0.00948811	0.99243	0.999739
ARNT2	8.94166	1.20943	1.31715	0.918221	0.358503	0.999739
ARNTL	82.1152	0.810071	0.655974	1.23491	0.216863	0.999739
ARPC1A	125.367	-1.50219	0.734213	-2.04599	0.0407577	0.999739
ARPC1B	1149.12	-0.0894789	0.540151	-0.165655	0.868428	0.999739
ARPC2	1371.94	-0.467867	0.617576	-0.757585	0.4487	0.999739
ARPC3	189.773	-0.879615	0.727265	-1.20948	0.226477	0.999739
ARPC4	223.543	-0.348714	0.615343	-0.566698	0.57092	0.999739
ARPC4-TTLL3	57.5471	0.471421	1.08048	0.436308	0.662614	0.999739
ARPC5	74.0264	0.357129	0.722195	0.494505	0.62095	0.999739
ARPC5L	79.4471	-0.689692	0.873242	-0.789806	0.429641	0.999739
ARPIN	10.4061	0.490797	1.26015	0.389474	0.696926	0.999739
ARPP19	139.963	0.255832	0.704781	0.362995	0.716609	0.999739
ARRDC1	150.294	-0.173517	0.697605	-0.248733	0.803567	0.999739
ARRDC2	64.4444	-1.13612	0.928748	-1.22328	0.221222	0.999739
ARRDC3	50.0135	-0.603063	0.998123	-0.604198	0.545712	0.999739
ARRDC5	4.13796	-1.09055	2.52194	-0.432423	0.665434	0.999739
ARSA	300.446	0.503784	0.666924	0.755385	0.450018	0.999739
ARSB	14.4089	1.43473	1.27204	1.1279	0.259363	0.999739
ARSD	13.6414	1.0939	1.28218	0.853157	0.393572	0.999739
ARSG	94.7769	0.271667	0.778723	0.348862	0.727193	0.999739
ARSK	8.42037	-0.241454	1.24042	-0.194655	0.845663	0.999739
ARV1	10.6349	-0.379402	1.12401	-0.337544	0.735707	0.999739
ASAH1	18.6452	0.90871	1.18384	0.767598	0.442726	0.999739
ASAP1	175.492	-0.0743333	0.590738	-0.125831	0.899866	0.999739
ASB1	92.7486	0.405086	0.746217	0.542852	0.587231	0.999739
ASB13	8.77419	-4.57988	1.74336	-2.62704	0.00861314	0.999739
ASB16	41.8828	-0.44717	0.904852	-0.494192	0.621171	0.999739
ASB2	41.6931	-0.0757321	1.19111	-0.0635809	0.949304	0.999739
ASB6	50.8928	-0.330975	0.75558	-0.438041	0.661357	0.999739
ASB7	22.8546	-0.842721	1.23948	-0.679901	0.496567	0.999739
ASB8	86.1667	-0.399944	0.708372	-0.564596	0.572349	0.999739
ASCC1	32.2206	1.81607	0.907929	2.00023	0.0454751	0.999739
ASCC2	92.7616	-0.018494	0.735165	-0.0251563	0.97993	0.999739
ASCC3	92.4064	-0.150057	0.697515	-0.21513	0.829666	0.999739
ASF1A	15.8067	0.456333	1.11703	0.408521	0.682891	0.999739
ASF1B	40.1986	-0.273337	1.10965	-0.246327	0.805429	0.999739
ASH1L	219.5	0.449748	0.566402	0.794044	0.42717	0.999739
ASH2L	21.6081	0.304002	0.923698	0.329115	0.742069	0.999739
ASL	67.4036	-0.0746896	0.785947	-0.0950313	0.92429	0.999739
ASMTL	99.2663	-0.29308	0.647028	-0.452963	0.650575	0.999739
ASNA1	95.0928	-0.779037	0.7446	-1.04625	0.295446	0.999739
ASNS	60.4128	0.910724	0.708985	1.28455	0.198951	0.999739
ASNSD1	7.97367	-1.28535	1.64068	-0.783424	0.433378	0.999739
ASPA	12.8277	-0.136909	1.06148	-0.128979	0.897374	0.999739
ASPH	10.3448	-0.383547	1.23908	-0.309542	0.756909	0.999739
ASPM	15.6444	0.275694	1.30463	0.21132	0.832637	0.999739
ASPSCR1	47.3989	-0.304729	0.883803	-0.344793	0.73025	0.999739
ASRGL1	22.703	-2.00879	0.947677	-2.1197	0.0340313	0.999739
ASS1	16.3215	2.23376	1.13059	1.97576	0.0481823	0.999739
ASS1P1	11.6631	-1.5774	1.51052	-1.04427	0.296359	0.999739
ASTE1	32.336	-0.468428	0.834928	-0.56104	0.574771	0.999739
ASTL	6.01969	-0.0191547	1.78468	-0.0107329	0.991437	0.999739
ASTN2	453.919	-0.170842	0.704153	-0.24262	0.8083	0.999739
ASUN	6.6638	-0.971777	1.88512	-0.515499	0.606204	0.999739
ASXL1	94.2617	1.04916	0.654937	1.60193	0.109171	0.999739
ASXL2	58.8092	1.78289	1.00487	1.77425	0.0760218	0.999739
ATAD1	24.0379	-0.659966	0.949028	-0.695413	0.486797	0.999739
ATAD2	58.8874	-0.325024	0.861121	-0.377443	0.705844	0.999739
ATAD2B	136.27	-0.511817	0.794413	-0.644271	0.5194	0.999739
ATAD3A	6.21295	-0.431799	1.44744	-0.29832	0.765459	0.999739
ATAD3B	30.0013	-0.0904777	0.880101	-0.102804	0.918119	0.999739
ATAD3C	6.80566	1.10632	1.40186	0.789183	0.430005	0.999739
ATAD5	11.1336	-0.0878378	1.23734	-0.070989	0.943407	0.999739
ATAT1	49.7799	-0.590632	0.889957	-0.663663	0.506906	0.999739
ATCAY	21.4031	-0.0764403	1.01273	-0.0754796	0.939833	0.999739
ATE1	25.4059	0.567747	0.891677	0.636718	0.524308	0.999739
ATF1	13.4138	2.45414	1.32581	1.85105	0.0641619	0.999739
ATF2	56.3957	-1.17862	0.928688	-1.26913	0.204396	0.999739
ATF3	154.378	-0.220532	0.737871	-0.298877	0.765034	0.999739
ATF4	668.232	-1.20086	0.599083	-2.0045	0.0450164	0.999739
ATF5	14.9798	-2.47586	1.36178	-1.81811	0.0690472	0.999739
ATF6	90.0848	-0.555843	0.609476	-0.912001	0.361768	0.999739
ATF6B	462.483	0.808589	0.741404	1.09062	0.275441	0.999739
ATF7	144.57	0.322746	0.72292	0.446448	0.655274	0.999739
ATF7IP	710.856	0.342752	0.622358	0.550731	0.581818	0.999739
ATF7IP2	57.5921	1.67862	0.933449	1.7983	0.0721298	0.999739
ATG10	7.09927	0.0355821	1.52826	0.0232828	0.981425	0.999739
ATG101	115.949	-0.224461	0.785016	-0.285931	0.774931	0.999739
ATG12	78.7887	0.82405	0.682009	1.20827	0.226944	0.999739
ATG13	313.361	-0.0155348	0.701411	-0.0221479	0.98233	0.999739
ATG14	115.367	-0.813605	0.953191	-0.853559	0.393349	0.999739
ATG16L1	35.2194	-0.537493	0.936899	-0.573694	0.566175	0.999739
ATG16L2	36.2864	2.44536	1.11442	2.19429	0.0282142	0.999739
ATG2A	328.204	0.416616	0.824288	0.505426	0.61326	0.999739
ATG2B	118.508	0.154641	0.771234	0.200511	0.841081	0.999739
ATG3	98.7215	-0.618846	0.806989	-0.766859	0.443166	0.999739
ATG4A	23.7561	-0.173689	0.915876	-0.189643	0.849589	0.999739
ATG4B	209.521	0.0114297	0.701365	0.0162964	0.986998	0.999739
ATG4D	14.9173	-1.17745	1.2572	-0.936567	0.348981	0.999739
ATG5	67.0842	0.0347264	0.741339	0.0468428	0.962638	0.999739
ATG7	30.0021	0.405189	1.02823	0.394063	0.693535	0.999739
ATG9A	342.686	0.0137972	0.699691	0.019719	0.984268	0.999739
ATG9B	22.9649	0.145319	1.45299	0.100014	0.920333	0.999739
ATHL1	263.661	0.17544	0.658242	0.266528	0.789832	0.999739
ATIC	54.6794	0.241732	0.815932	0.296265	0.767028	0.999739
ATL1	4.39261	0.149092	2.10505	0.0708259	0.943536	0.999739
ATL2	9.39269	0.774728	1.2536	0.618004	0.536573	0.999739
ATL3	31.2012	0.674145	0.848355	0.79465	0.426817	0.999739
ATM	77.2637	0.628209	0.706303	0.889433	0.373771	0.999739
ATMIN	49.3152	0.00974867	0.912491	0.0106836	0.991476	0.999739
ATN1	71.1827	0.0598499	0.839857	0.071262	0.943189	0.999739
ATOX1	121.268	0.27809	1.02551	0.271173	0.786258	0.999739
ATP10A	6.94846	0.998474	1.90103	0.525229	0.599424	0.999739
ATP10B	49.5251	-0.789282	0.911128	-0.866269	0.386343	0.999739
ATP11A	65.7823	0.6388	1.14609	0.557376	0.577271	0.999739
ATP11B	41.0543	-0.512392	0.791856	-0.647078	0.517582	0.999739
ATP11C	27.8438	-0.793798	0.966175	-0.821589	0.411311	0.999739
ATP13A1	74.7204	-0.323011	1.00008	-0.322984	0.746707	0.999739
ATP13A2	7.01167	0.837359	1.81617	0.461059	0.644757	0.999739
ATP13A3	25.6111	-0.0777141	0.906281	-0.0857505	0.931665	0.999739
ATP1A1	165.178	-0.637389	0.65619	-0.971348	0.331375	0.999739
ATP1A3	28.7251	-0.326085	1.17648	-0.277171	0.781649	0.999739
ATP1B1	8.36484	-3.55288	1.64519	-2.15955	0.0308075	0.999739
ATP1B3	203.857	-1.50107	0.717799	-2.09121	0.0365089	0.999739
ATP1B4	4.34673	-0.324882	1.71264	-0.189696	0.849547	0.999739
ATP2A2	147.311	-0.11984	0.609867	-0.196502	0.844217	0.999739
ATP2A3	126.069	0.568645	0.882507	0.644352	0.519347	0.999739
ATP2B1	218.653	-0.783861	0.690904	-1.13454	0.256566	0.999739
ATP2B4	319.632	1.07954	0.667951	1.6162	0.10605	0.999739
ATP2C1	17.4402	2.04874	1.28141	1.59882	0.10986	0.999739
ATP5A1	682.917	-0.203598	0.634374	-0.320944	0.748253	0.999739
ATP5B	948.713	-0.449382	0.58528	-0.767806	0.442602	0.999739
ATP5C1	139.728	-0.982722	0.670414	-1.46584	0.142691	0.999739
ATP5D	285.507	0.514221	0.7521	0.683714	0.494156	0.999739
ATP5E	416.538	1.11593	1.10775	1.00738	0.31375	0.999739
ATP5EP2	53.6402	0.535587	1.1862	0.451516	0.651618	0.999739
ATP5F1	173.816	-1.08371	0.874254	-1.23958	0.21513	0.999739
ATP5G1	194.25	0.601266	0.892788	0.67347	0.500648	0.999739
ATP5G2	721.755	0.350621	0.872796	0.401722	0.687889	0.999739
ATP5G3	344.458	0.863063	0.87088	0.991024	0.321674	0.999739
ATP5H	156.997	0.68525	0.872541	0.78535	0.432248	0.999739
ATP5I	185.462	1.70739	1.98063	0.862043	0.388664	0.999739
ATP5J	87.2993	0.369145	1.04503	0.353238	0.72391	0.999739
ATP5J2	75.8109	1.30873	1.0646	1.22931	0.218954	0.999739
ATP5L	306.998	0.21553	0.963731	0.223642	0.823036	0.999739
ATP5O	331.978	0.64126	0.774752	0.827698	0.407842	0.999739
ATP5S	26.3756	0.508026	0.871987	0.582608	0.560157	0.999739
ATP5SL	129.606	0.571529	0.764945	0.74715	0.454973	0.999739
ATP6AP1	253.533	0.0183926	0.683139	0.0269236	0.978521	0.999739
ATP6AP1L	6.97294	-2.74366	1.83746	-1.49318	0.13539	0.999739
ATP6AP2	41.7442	-0.324998	0.852252	-0.38134	0.702951	0.999739
ATP6V0A1	15.2897	0.793623	1.1407	0.695731	0.486597	0.999739
ATP6V0A2	44.1257	0.106273	0.721654	0.147264	0.882924	0.999739
ATP6V0B	311.045	-0.194932	0.549633	-0.354659	0.722845	0.999739
ATP6V0C	23.4893	-0.0418213	0.965866	-0.0432993	0.965463	0.999739
ATP6V0D1	230.927	-0.509119	0.611644	-0.832379	0.405195	0.999739
ATP6V0E1	293.017	0.152631	0.658534	0.231774	0.816714	0.999739
ATP6V0E2	135.066	-0.105618	0.903165	-0.116942	0.906906	0.999739
ATP6V1A	27.3195	1.24877	1.15529	1.08092	0.279735	0.999739
ATP6V1B2	82.9456	-0.627501	0.709118	-0.884904	0.376208	0.999739
ATP6V1C1	17.3437	-0.347633	1.10791	-0.313773	0.753693	0.999739
ATP6V1D	128.611	0.195889	0.803983	0.243648	0.807503	0.999739
ATP6V1E1	72.4143	0.12947	0.735202	0.176102	0.860214	0.999739
ATP6V1F	267.081	0.137696	0.812951	0.169378	0.865499	0.999739
ATP6V1G1	125.669	0.0740963	0.656481	0.112869	0.910134	0.999739
ATP6V1G2-DDX39B	20.4099	1.43892	1.2551	1.14646	0.251607	0.999739
ATP7A	8.11744	0.841321	1.36652	0.615667	0.538114	0.999739
ATP8A1	59.9464	-0.119824	0.813574	-0.147281	0.88291	0.999739
ATP8B2	29.9597	-0.495574	1.15599	-0.4287	0.668142	0.999739
ATP9A	16.3216	0.343795	1.38138	0.248879	0.803455	0.999739
ATP9B	406.893	-0.592837	0.689785	-0.859453	0.390091	0.999739
ATPAF1	7.93205	-0.833962	1.38507	-0.602107	0.547103	0.999739
ATPAF2	35.5984	-1.17249	0.900061	-1.30268	0.192683	0.999739
ATPIF1	612.021	0.498954	0.941857	0.529756	0.596281	0.999739
ATR	31.2783	0.044865	0.925304	0.0484868	0.961328	0.999739
ATRAID	96.6362	-0.7243	0.772953	-0.937055	0.34873	0.999739
ATRIP	6.82035	-1.74265	1.78317	-0.977275	0.328433	0.999739
ATRN	44.1783	0.605803	1.10642	0.547536	0.58401	0.999739
ATRX	173.865	-0.208141	0.756701	-0.275064	0.783267	0.999739
ATXN1	105.188	-0.157609	0.619272	-0.254508	0.799103	0.999739
ATXN10	61.5812	0.203482	0.708735	0.287105	0.774032	0.999739
ATXN1L	139.544	0.293048	0.764478	0.38333	0.701475	0.999739
ATXN2	82.0542	0.538491	0.735942	0.731703	0.46435	0.999739
ATXN2L	850.372	0.24516	0.632712	0.387474	0.698405	0.999739
ATXN3	563.966	-0.39752	0.645067	-0.616246	0.537732	0.999739
ATXN7	265.119	0.453837	0.586681	0.773567	0.439187	0.999739
ATXN7L1	80.2617	0.596904	0.77466	0.770538	0.440981	0.999739
ATXN7L2	58.8168	0.773386	0.718954	1.07571	0.282057	0.999739
ATXN7L3	16.4553	1.25392	1.08959	1.15081	0.249811	0.999739
ATXN7L3B	200.996	-0.364709	0.622564	-0.585818	0.557998	0.999739
AUH	11.4472	-0.699865	1.18885	-0.58869	0.556069	0.999739
AUP1	367.275	0.460149	0.543413	0.846776	0.39712	0.999739
AURKA	9.00159	-0.0190469	1.54849	-0.0123004	0.990186	0.999739
AURKAIP1	108.486	0.339591	0.764654	0.44411	0.656963	0.999739
AURKB	21.3291	2.18626	1.47267	1.48455	0.137662	0.999739
[truncated: 10,101 more rows]

## Sheet: CD4+_PD1+CD103+
CD4+ T cells PD1+CD103+, HIV+ vs HIV–
[truncated: 11,152 more rows]

## Sheet: CD4+_PD1+CD103–
CD4+ T cells PD1+CD103–, HIV+ vs HIV–
[truncated: 11,308 more rows]

[truncated: 2 more sheets: CD4+_PD1–CD103–, CD4+ T Cell Subset ANOVA]
