# Supplementary material for: Innate Lymphoid Cell Activation and Sustained Depletion in Blood and Tissue of Children Infected with HIV from Birth Despite Antiretroviral Therapy
Source: Cell Rep. 2020 Sep 15;32(11):108153. doi: 10.1016/j.celrep.2020.108153 (PMC7495043; doi:10.1016/j.celrep.2020.108153)
Supplement: Table S8. Gene Set Analysis Results Using Ingenuity Pathway Analysis and GSEA with GO and KEGG Terms on the DEGs from the Tonsil Subsets, Related to Figure 6 — See Table S7 for gene lists. [file mmc9.xlsx]

## Sheet: IPA Pathways - p-values
Table S8. Gene Set Analysis results using Ingenuity Pathway Analysis and GSEA with GO and KEGG terms on the DEGs from the tonsil subsets. See Table S8 for gene lists. Related to Figure 6.
Enriched IPA Canonical Pathways, –log10(p-value) reported.
Canonical Pathways	NK_CD127- - 2019-12-18 01:56 PM	ILC3_NKp44- - 2019-12-18 01:56 PM	ILC3_NKp44+ - 2019-12-18 01:56 PM
Dendritic Cell Maturation	4.5645	0	1.19136
Autoimmune Thyroid Disease Signaling	4.73117	0	0
Primary Immunodeficiency Signaling	4.69601	0	0
Allograft Rejection Signaling	3.76909	0.304675	0
Communication between Innate and Adaptive Immune Cells	3.58525	0.27206	0
Glucocorticoid Receptor Signaling	1.02834	0.558728	2.18924
Estrogen-Dependent Breast Cancer Signaling	0	0.933704	2.75404
B Cell Development	3.6776	0	0
IL-6 Signaling	0.479204	0.58441	2.44785
Renal Cell Carcinoma Signaling	0.643626	0.878516	1.83948
iNOS Signaling	0.870153	0.521526	1.80553
CD40 Signaling	0	1.0276	2.14919
Antigen Presentation Pathway	2.15632	0.573933	0.433801
IL-4 Signaling	2.58553	0.308227	0.19866
Caveolar-mediated Endocytosis Signaling	0	1.6936	1.26628
PD-1, PD-L1 cancer immunotherapy pathway	1.34033	0.688311	0.893067
Toll-like Receptor Signaling	0.663255	0.342984	1.91472
tRNA Charging	0.928255	0	1.97441
PKCθ Signaling in T Lymphocytes	1.86502	0.458759	0.564679
AMPK Signaling	0.828552	0	1.89764
IL-17A Signaling in Fibroblasts	0	0.614392	2.10455
Virus Entry via Endocytic Pathways	0	1.27324	1.4307
PDGF Signaling	0	1.50942	1.09696
Pathogenesis of Multiple Sclerosis	1.54466	0	0.997779
Altered T Cell and B Cell Signaling in Rheumatoid Arthritis	2.51516	0	0
B Cell Receptor Signaling	1.66261	0.365012	0.434001
IL-10 Signaling	0.700574	0.374056	1.32623
Mitotic Roles of Polo-Like Kinase	1.71887	0.388659	0.267135
Systemic Lupus Erythematosus In T Cell Signaling Pathway	1.65132	0	0.706539
Sirtuin Signaling Pathway	0.21461	1.54249	0.593041
Th2 Pathway	2.01785	0	0.32434
Cell Cycle Control of Chromosomal Replication	0	2.00232	0.316008
OX40 Signaling Pathway	1.46904	0.29102	0.546931
PPAR Signaling	0.545449	0.249267	1.46924
Tumoricidal Function of Hepatic Natural Killer Cells	0	0.760088	1.49792
GDNF Family Ligand-Receptor Interactions	0	0.342984	1.91472
Th1 and Th2 Activation Pathway	1.75197	0	0.490191
IL-17A Signaling in Gastric Cells	0	0.744021	1.46501
T Cell Exhaustion Signaling Pathway	1.7256	0	0.473352
TREM1 Signaling	1.61505	0.347187	0.231442
Glycine Degradation (Creatine Biosynthesis)	2.19307	0	0
GABA Receptor Signaling	0.57887	0	1.59406
IL-17A Signaling in Airway Cells	0	0	2.17284
IL-17 Signaling	0	0.326885	1.83948
Mismatch Repair in Eukaryotes	0	2.15783	0
FGF Signaling	0	1.53552	0.588682
LPS-stimulated MAPK Signaling	0	0.319236	1.80358
Role of IL-17A in Arthritis	0	0.456806	1.59615
TNFR2 Signaling	0	0.673117	1.32011
Calcium-induced T Lymphocyte Apoptosis	1.71887	0	0.267135
Graft-versus-Host Disease Signaling	1.9819	0	0
Telomerase Signaling	0.535055	0	1.4307
Hematopoiesis from Pluripotent Stem Cells	1.9647	0	0
D-mannose Degradation	0	0	1.93185
T Helper Cell Differentiation	1.63691	0	0.238808
IL-2 Signaling	0	0.414994	1.46014
Nur77 Signaling in T Lymphocytes	1.8108	0	0
Protein Citrullination	1.79719	0	0
Sumoylation Pathway	0	1.31359	0.468815
Mitochondrial L-carnitine Shuttle Pathway	0	0	1.78207
CDK5 Signaling	1.32578	0	0.442545
CCR5 Signaling in Macrophages	1.4346	0.278189	0
Oxidative Ethanol Degradation III	0	0	1.68926
Spermidine Biosynthesis I	0	0	1.63336
Spermine Biosynthesis	0	0	1.63336
Hereditary Breast Cancer Signaling	0	0	1.60897
Type I Diabetes Mellitus Signaling	1.30452	0.231337	0
Ethanol Degradation IV	0	0	1.5324
Crosstalk between Dendritic Cells and Natural Killer Cells	1.47791	0	0
L-carnitine Biosynthesis	0	0	1.4598
S-adenosyl-L-methionine Biosynthesis	0	0	1.4598
p53 Signaling	0	1.36684	0
Superpathway of Cholesterol Biosynthesis	0	0	1.34678
Pentose Phosphate Pathway (Oxidative Branch)	0	0	1.33739
Acetate Conversion to Acetyl-CoA	0	0	1.33739
Pyruvate Fermentation to Lactate	0	1.33185	0
Glycogen Biosynthesis II (from UDP-D-Glucose)	0	1.33185	0
NER Pathway	0	1.31359	0
iCOS-iCOSL Signaling in T Helper Cells	1.30452	0	0

## Sheet: IPA Upstream Drivers - p-values
Enriched IPA Upstream Drivers, –log10(p-value) reported.
Upstream Regulators	NK_CD127- - 2019-12-18 01:56 PM	ILC3_NKp44- - 2019-12-18 01:56 PM	ILC3_NKp44+ - 2019-12-18 01:56 PM
PD98059	0	2.08847	5.08867
PC-SPES	0	2.05282	4.57281
sphingosylphosphocholine	0	2.62131	3.83314
cyclosporin A	0	1.87799	4.33842
indomethacin	0	2.35056	3.62977
OPRK1	0	2.99436	2.65886
nisoldipine	0	1.78003	3.82076
RAMP3	0	1.78003	3.82076
YAP1	0	2.5392	2.93408
HNF4A	0	4.01535	1.41154
ARHGDIG	0	2.01429	2.88138
ATF6	0	2.72276	2.12004
methylprednisolone	0	1.83845	2.98264
FOXP3	0	2.72727	2.01286
EDNRA	0	0	4.55931
SP1	0	0	4.53638
interferon beta-1a	2.11576	0	2.39178
fenamic acid	0	1.70012	2.79228
romidepsin	0	1.70012	2.79228
RET	0	2.58794	1.88453
HGF	0	2.02792	2.4188
PTPRM	2.482	0	1.90958
amino acids	0	2.94186	1.42446
platelet activating factor	0	0	4.28485
trypsin	0	2.29503	1.96756
RAF1	0	2.0074	2.25035
IL5	0	0.657963	3.59383
atenolol	0	1.38749	2.83141
RAB7A	0	1.38749	2.83141
cisplatin	0	1.82382	2.36929
doxorubicin	0	2.4534	1.72217
CG	0	1.47256	2.698
POU2F1	0	1.72966	2.40928
mir-196	0	2.23046	1.90413
EPAS1	0	1.95307	2.18115
HMGA1	0	2.08151	1.97924
phenylbutazone	0	1.8616	2.19453
decitabine	0	1.76698	2.28872
S(-)-carbidopa	0	2.07926	1.90958
GPHB5	0	2.07926	1.90958
sarcosine	0	2.07926	1.90958
ibutamoren	0	2.07926	1.90958
CTOP	0	2.07926	1.90958
NPVF	0	2.07926	1.90958
pridopidine	0	2.07926	1.90958
GSK 189254	0	2.07926	1.90958
RAB5B	0	2.07926	1.90958
LY 354740	0	2.07926	1.90958
BMS200261	0	2.07926	1.90958
OVGP1	0	2.07926	1.90958
H2BC21	0	2.07926	1.90958
growth factor receptor	0	2.07926	1.90958
vasopressins	0	2.07926	1.90958
SRF-ELK1	0	2.07926	1.90958
GYKI 52466	0	2.07926	1.90958
PPY	0	2.07926	1.90958
peptide YY 3-36	0	2.07926	1.90958
agar	0	2.07926	1.90958
mediator	0	2.07926	1.90958
Ac-DEVD-CHO	0	2.07926	1.90958
droxidopa	0	2.07926	1.90958
RCC1	0	2.07926	1.90958
(R)-5-(2-azetidnylmethoxy)-2-chloropyridine	0	2.07926	1.90958
GPHA2	0	2.07926	1.90958
KIFAP3	0	2.07926	1.90958
flurothyl	0	2.07926	1.90958
exendin(9-39) amide	0	2.07926	1.90958
TAX1BP3	0	2.07926	1.90958
FGF14	0	2.07926	1.90958
EXOSC10	0	2.07926	1.90958
SCN7A	0	2.07926	1.90958
EPGN	0	2.07926	1.90958
G protein alpha	0	2.07926	1.90958
ondansetron	0	2.07926	1.90958
cytarabine/filgrastim/fludarabine phosphate	0	2.07926	1.90958
selfotel	0	2.07926	1.90958
SLC1A2	0	2.07926	1.90958
ANKS1A	0	2.07926	1.90958
L 733060	0	2.07926	1.90958
ARHGEF17	0	2.07926	1.90958
guanfacine	0	2.07926	1.90958
ONO-8711	0	2.07926	1.90958
LASP1	1.58385	0	2.39487
CST5	0	3.93798	0
PDGF BB	0	0.846858	3.06824
IFNA2	2.0822	1.80115	0
gentamicin C	0	1.78659	2.09615
bucladesine	0	1.53399	2.3327
GLI1	1.50291	0	2.35931
triamterene	0	1.75109	2.04968
FOXM1	0	2.23199	1.56124
PLPP3	2.18168	0	1.61122
LINC00312	2.18168	0	1.61122
HDAC3	0	0	3.75837
TP53	0	1.33007	2.40349
IL2	0	1.76994	1.92332
SB203580	0	0	3.67176
miR-221-3p (and other miRNAs w/seed GCUACAU)	0	1.51169	2.11519
ESR1	0	1.78315	1.83009
FGFR3	2.17896	1.42021	0
trichostatin A	0	1.44674	2.13655
cholecalciferol	0	1.76556	1.81013
green tea polyphenol	0	1.4877	2.07899
NFKBIA	0	1.50104	2.05958
levodopa	2.16995	0	1.38973
IFNG	1.3396	0	2.21673
MYCN	0	1.49413	2.05088
prostaglandin E2	1.70194	0	1.7973
lipopolysaccharide	1.32195	0	2.16099
simvastatin	0	0	3.47143
VEGFA	0	0.608152	2.85075
U0126	0	0	3.45035
SB-657510	2.00629	0	1.4378
SP3	0	0	3.43944
xanthohumol	0	1.42021	1.97728
INTERLEUKIN	0	1.78003	1.61122
ARHGEF28	0	1.78003	1.61122
UBE2V1	0	1.78003	1.61122
NPS	0	1.78003	1.61122
ingenol-dibenzoate	0	1.78003	1.61122
PLA2	0	1.78003	1.61122
TH	0	1.78003	1.61122
NPC 15437	0	1.78003	1.61122
chlordiazepoxide	0	1.78003	1.61122
ginsenoside Rh2	0	1.78003	1.61122
1-(3-chlorophenyl)piperazine	0	1.78003	1.61122
palytoxin	0	1.78003	1.61122
tegaserod	0	1.78003	1.61122
GABRG2	0	1.78003	1.61122
GRAP	0	1.78003	1.61122
NMB	0	1.78003	1.61122
MAPK8IP2	0	1.78003	1.61122
POU4F3	0	1.78003	1.61122
teleocidins	0	1.78003	1.61122
5-thio-D-glucose	0	1.78003	1.61122
FBXO25	0	1.78003	1.61122
tacalcitol	0	1.78003	1.61122
OMG	0	1.78003	1.61122
MSK1/2	0	1.78003	1.61122
veratridine	0	1.78003	1.61122
GAD1	0	1.78003	1.61122
MMP9	0	0	3.3643
REL	0	1.31263	2.02943
N,N-dimethylsphingosine	0	0	3.31692
HOXA9	1.67677	0	1.63475
GnRH analog	0	3.30961	0
TGFA	0	0	3.3059
TFF3	0	1.80769	1.49151
propofol	0	1.37854	1.91461
4-methylnitrosoamino-1-(3-pyridinyl)-1-butanone	0	1.37854	1.91461
CD3	0	1.38092	1.88345
spironolactone	1.5224	0	1.73051
SAFB2	0	1.77226	1.4572
PDGF-AA	0	1.77226	1.4572
EBI3	0	0	3.20467
mir-197	1.88206	0	1.31552
LY294002	0	0.557795	2.62215
Gpcr	0	3.16807	0
panobinostat	0	3.16659	0
dovitinib	3.15979	0	0
IL15	0	1.49112	1.66405
ATF1	0	1.32035	1.82725
DTX1	0	1.70599	1.39317
RPS15	0	3.06635	0
vancomycin	0	1.4284	1.63018
Rp-8-Br-cGMPS	0	1.60574	1.4378
cycloserine	0	1.60574	1.4378
ATP1A2	0	1.60574	1.4378
atipamezole	0	1.60574	1.4378
GPS1	0	1.60574	1.4378
TOR2A	0	1.60574	1.4378
Gap	0	1.60574	1.4378
oxotremorine	0	1.60574	1.4378
Stat1-Stat3	0	1.60574	1.4378
Esr1-Estrogen-Sp1	0	1.60574	1.4378
Hspa1b	0	1.60574	1.4378
RING1	0	1.60574	1.4378
p-chloroamphetamine	0	1.60574	1.4378
ARID1B	0	1.60574	1.4378
nitrous oxide	0	1.60574	1.4378
cetylpyridinium	0	1.60574	1.4378
ARHGEF11	0	1.60574	1.4378
ethyl ether	0	1.60574	1.4378
C1QL1	0	1.60574	1.4378
3,7-dimethyl-1-propargylxanthine	0	1.60574	1.4378
modafinil	0	1.60574	1.4378
devazepide	0	1.60574	1.4378
SPTBN1	0	1.60574	1.4378
Trk Receptor	0	1.60574	1.4378
CDK5R2	0	1.60574	1.4378
mecamylamine	0	1.60574	1.4378
potassium channel	0	1.60574	1.4378
ELL	0	1.60574	1.4378
amantadine	0	1.60574	1.4378
tamsulosin	0	1.60574	1.4378
GCNT1	0	1.60574	1.4378
aurora kinase inhibitor III	0	1.60574	1.4378
SLC1A1	0	1.60574	1.4378
H1-1	0	1.60574	1.4378
2-amino-3-phosphonopropionic acid	0	1.60574	1.4378
SCN1B	0	1.60574	1.4378
diallyl disulfide	0	1.67493	1.36322
SU5402	3.02214	0	0
sparfosic acid	0	2.99436	0
TNF	0	0.414375	2.57913
RELA	0	0	2.98139
allopurinol	0	1.39198	1.58321
PPARG	0	0	2.92845
mevalonic acid	0	0	2.92291
CR2	2.90386	0	0
MYC	0	2.84396	0
trovafloxacin	0	0	2.82063
nor-binaltorphimine	0	1.4826	1.31552
resiniferatoxin	0	1.4826	1.31552
HOPX	0	1.4826	1.31552
KCNJ2	0	1.4826	1.31552
ketanserin	0	1.4826	1.31552
ibotenic acid	0	1.4826	1.31552
yohimbine	0	1.4826	1.31552
cromakalim	0	1.4826	1.31552
RAB11FIP3	0	1.4826	1.31552
ACP1	0	1.4826	1.31552
glabridin	0	1.4826	1.31552
CYP26B1	0	1.4826	1.31552
AKAP13	0	1.4826	1.31552
ZNF467	0	1.4826	1.31552
POU2F3	0	1.4826	1.31552
thymeleatoxin	0	1.4826	1.31552
Stat dimer	0	1.4826	1.31552
NUCB2	0	1.4826	1.31552
myristoylated Protein Kinase C peptide inhibitor	0	1.4826	1.31552
TBPL1	0	1.4826	1.31552
endothelin receptor	0	1.4826	1.31552
CALCR	0	1.4826	1.31552
TEX11	0	1.4826	1.31552
hoechst 33342	0	1.4826	1.31552
GCLC	0	1.4826	1.31552
1-methyl-2-pyrrolidinone	0	1.4826	1.31552
Sapk	0	1.4826	1.31552
carboxyamido-triazole	0	1.4826	1.31552
tramadol	0	1.4826	1.31552
ANXA1	0	0	2.79811
TRAF6	0	0	2.79228
SNAI1	0	1.39645	1.37526
KIT	1.34234	0	1.41348
SP100	0	0	2.74406
MYH10	0	2.72807	0
parathyroid hormone-related protein	0	2.72807	0
TXN	0	0	2.68337
AQP5	0	0	2.65886
tetradecanoylphorbol acetate	0	0.722618	1.93324
RNA polymerase II	0	0	2.65539
Creb	0	0	2.65421
deferoxamine	1.55739	1.07516	0
ETS	0	0	2.62133
tomatidine	0	2.62131	0
L-cysteine	0	2.62131	0
plicamycin	0	0	2.61474
H89	0	0	2.61365
lipoarabinomannan	2.58639	0	0
HIF1A	0	0	2.57834
FOXO3	0	0	2.57191
MAP2K5	0	0	2.56458
nicotine	0	0	2.55606
PRL	0	0	2.55425
Ige	0	0	2.5418
IL4	0.631911	0	1.9057
RANBP9	0	2.52678	0
NFE2L2	0	0	2.51823
nicotinic acetylcholine receptor	0	0	2.51627
ST6GALNAC1	0	0	2.51627
DAB2	0	0	2.51627
manidipine	0	0	2.51627
geranylgeraniol	0	0	2.51627
2-bromoethylamine	0	0	2.51086
ETV1	0	0	2.51052
CSF2	0	0	2.50421
EP300	0	0	2.49293
PTP4A1	0	2.49093	0
PSMD8	2.482	0	0
PSMB7	2.482	0	0
ORG 34517	2.482	0	0
TADA2B	2.482	0	0
CHP1	2.482	0	0
PSMB4	2.482	0	0
MTA3	2.4804	0	0
TGFB1	0	0	2.47252
F2	0	0.731517	1.7355
PP2/AG1879 tyrosine kinase inhibitor	0	0	2.46312
IL3	0	0	2.44426
sirolimus	0	0.32264	2.10575
irbesartan	0	0	2.40963
FGF19	0	0	2.39606
TTN	0	0	2.39487
oleoylethanolamide	0	0	2.39487
Lh	0	0	2.39059
Rb	0	2.38542	0
amphetamine	0	0	2.37434
ERG	0	0	2.37182
lenalidomide	0	2.36991	0
isoflurane	0	0	2.36241
CDK9	0	0	2.3577
SIRT1	0	0	2.34303
PRKAG3	0	0	2.33842
sterol	0	0	2.31712
miR-210-3p (miRNAs w/seed UGUGCGU)	0	2.29503	0
harmine	0	2.29503	0
GDF11	0	0	2.28926
MCAM	0	0	2.28926
RTKN	0	0	2.28926
AGRP	0	0	2.28926
SAHM1	0	2.28864	0
CREB1	0	0	2.28654
SH3TC2	0	0	2.27362
EGF	0	0	2.26392
RAC2	0	2.23184	0
OGT	0	0	2.23054
GHRHR	0	2.23046	0
SFPQ	2.22607	0	0
GAPDH	2.22607	0	0
Ca2+	0	0	2.21828
NFYA	0	2.21723	0
nocodazole	0	2.21723	0
FOXA2	0	0	2.21542
SU1498	0	0	2.19588
KLB	0	0	2.19588
IL9R	0	0	2.19588
calmidazolium	0	0	2.19588
astressin 2B	0	0	2.19588
NRG1	0	0	2.18762
Mir23a/b/c	2.18168	0	0
GNB2	2.17896	0	0
CLCN5	0	2.17069	0
valproic acid	0	0	2.16536
SYVN1	0	0	2.16452
Ifn gamma	0	0	2.13579
GNB1	2.13446	0	0
OSMR	0	0	2.12004
HOXD10	0	0	2.12004
Fcer1	0	0	2.12004
USF2	0	0	2.12004
NTF4	0	2.11507	0
NCOA6	0	0	2.11225
G2535	0	0	2.11225
ACVR2A	0	0	2.11225
ST3-Hel2A-2	0	0	2.11225
LIMA1	0	0	2.11225
manumycin A	0	0	2.11225
ryanodine	0	0	2.11225
MYZAP	0	0	2.11225
IRF8	0	0	2.10511
SPP1	0	0	2.10023
lomustine	0	0	2.09615
napabucasin	0	0	2.09615
streptozocin	0	0	2.09285
CIITA	2.0923	0	0
FGF1	2.08689	0	0
PTEN	0	0	2.08321
Rcan1	0	2.07926	0
ADAM28	0	2.07926	0
WNT10A	0	2.07926	0
POLDIP2	0	2.07926	0
ELOB	0	2.07926	0
FILIP1	0	2.07926	0
sotrastaurin	0	2.07926	0
CST4	0	2.07926	0
CUL2	0	2.07926	0
2,3-dichloro-5,8-dihydroxy-1,4-naphthoquinone	0	2.07926	0
Ca2 ATPase	0	2.07926	0
GAB2	0	0	2.07899
BMI1	0	0	2.0727
SMYD3	0	2.06308	0
Mir200	0	2.06308	0
ZBTB16	0	0	2.06199
JQ1	0	0	2.04968
CAV1	0	0	2.04788
ethanol	0	0.394108	1.65291
AR	0	0	2.04568
TERC	0	0	2.04398
beta-estradiol	0	0.34604	1.69575
putrescine	0	0	2.03659
roflumilast N-oxide	0	0	2.03659
PRKCD	0	0	2.02777
IL27	0	0	2.02005
AURKA	0	2.01429	0
glycine	0	2.01429	0
TAZ	0	2.0074	0
phosphorothioate oligodeoxynucleotide	2.00629	0	0
EBF1	2.00472	0	0
progesterone	0	0	1.98168
MAP2K1	0	0	1.9812
CEBPA	0	0	1.98029
Vegf	0	0	1.97843
XDH	0	0	1.97728
ELANE	0	0	1.97728
Interferon alpha	0	0	1.97324
CDK5R1	0	1.96836	0
CHEK1	0	1.96836	0
TRRAP	0	0	1.96756
FABP2	0	0	1.96756
PTGER1	0	0	1.96756
BPIFA1	0	0	1.96756
Ppp2c	0	0	1.96756
RV 538	0	0	1.96756
CYP51A1	0	0	1.96756
CSF2RA	0	0	1.96756
mannose	0	0	1.96756
IL1	0	0	1.96626
CLEC11A	0	1.9639	0
benzo(a)pyrene	0	1.96199	0
RIPK2	0	0	1.96164
methotrexate	0	0	1.9583
PI3K (complex)	0	0	1.95026
NR1D1	0	0	1.94547
thalidomide	0	0	1.94547
TWIST2	0	0	1.94547
MAP2K3	0	0	1.94058
berberine	0	0	1.93125
FSH	0	0	1.92399
ETS2	0	0	1.91987
peptidoglycan	0	0	1.9155
TFAP4	0	0	1.91461
EDN1	0	0	1.9138
CDKN2A	0	1.91152	0
GGT7	0	0	1.90958
androstanol	0	0	1.90958
G-quadruplex-binding ligand 9a	0	0	1.90958
erucin	0	0	1.90958
SOS2	0	0	1.90958
tandutinib	0	0	1.90958
G-quadruplex-binding ligand Bis-Anon	0	0	1.90958
2'-fucosyllactose	0	0	1.90958
PEG3	0	0	1.90958
P2y Receptor	0	0	1.90958
G-quadruplex-binding ligand JD59	0	0	1.90958
ARRDC3	0	0	1.90958
APOL6	0	0	1.90958
G-quadruplex-binding ligand MH1-4.8	0	0	1.90958
12(R)-hydroxyeicosatetraenoic acid	0	0	1.90958
G-quadruplex-binding ligand 9b	0	0	1.90958
abexinostat	0	0	1.90958
PMM2	0	0	1.90958
SC-19220	0	0	1.90958
FC4N008	0	0	1.90958
NLRP2	0	0	1.90958
aceclofenac	0	0	1.90958
AZ 11645373	0	0	1.90958
G-quadruplex-binding ligand RR 110	0	0	1.90958
SLC52A1	0	0	1.90958
G-quadruplex-binding ligand 260697	0	0	1.90958
Fe3+	0	0	1.90958
G-quadruplex-binding ligand JD83	0	0	1.90958
MYADM	0	0	1.90958
SP1-c-Myc	0	0	1.90958
G-quadruplex-binding ligand MH1 4.6	0	0	1.90958
WFDC1	0	0	1.90958
NCS1	0	0	1.90958
GGN	0	0	1.90958
DYRK2	0	0	1.90958
G-quadruplex-binding ligand QW15	0	0	1.90958
E2F1-HDAC-Rb	0	0	1.90958
3-aminoisobutanoate	0	0	1.90958
NPIPA8 (includes others)	0	0	1.90958
spermidine	0	0	1.90413
DANCR	0	0	1.90413
growth factor	0	0	1.90413
HNRNPD	0	0	1.90413
GALNT6	0	0	1.90413
xanthine	0	0	1.90413
pyruvic acid	0	0	1.90413
E2F2	0	0	1.89952
IL7	1.89637	0	0
HNRNPA2B1	1.89637	0	0
tazemetostat	0	1.88945	0
propranolol	0	0	1.88465
monocrotaline	0	0	1.88465
CDK8	0	1.88386	0
cumene hydroperoxide	1.88206	0	0
cathepsin L inhibitor	1.88206	0	0
CACNB4	1.88206	0	0
ITGAX	1.88206	0	0
UTP3	1.88206	0	0
wortmannin	0	0	1.87043
camptothecin	0	1.86849	0
ursolic acid	0	1.8616	0
MEN1	0	0	1.85554
calcimycin	0	0	1.85427
SRC	0	0	1.85427
cycloheximide	0	1.85411	0
miR-30c-5p (and other miRNAs w/seed GUAAACA)	0	1.8539	0
Nr1h	1.84996	0	0
BNIP3L	1.84726	0	0
leukotriene D4	1.84726	0	0
mir-21	1.8461	0	0
N-ethyl-N-nitrosourea	0	0	1.84549
SP2	0	0	1.84549
PARK7	0	0	1.84549
L-685,458	0	0	1.84549
sea cucumber body wall meal	0	0	1.84549
PMP22	0	0	1.84549
IPMK	0	1.84483	0
STK4	0	1.84483	0
LOX	0	1.84483	0
cis-urocanic acid	0	1.84483	0
aldosterone	1.84242	0	0
chloropromazine	0	0	1.82725
IRAK1	0	0	1.82725
PAX5	1.81778	0	0
oleic acid	0	0	1.81013
PD184352	0	1.80769	0
SP2509	0	1.80423	0
DIO2	0	0	1.80264
SRSF2	0	0	1.79974
GC-GCR dimer	0	0	1.791
CSF2RB	0	0	1.791
10-nitrooleate	0	0	1.791
BMP10	0	0	1.791
S1PR3	0	0	1.791
rebamipide	0	0	1.791
Srebp	0	0	1.791
reserpine	0	0	1.791
picolinic acid	1.78585	0	0
CRK	1.78585	0	0
delta-12-prostaglandin J2	1.78585	0	0
chondroitin sulfate E	1.78585	0	0
DVL3	1.78585	0	0
PPP3CA	0	0	1.78419
(+)-MK-801	0	0	1.78419
PR-924	0	1.78003	0
SENP8	0	1.78003	0
POU6F1	0	1.78003	0
PF-4691502	0	1.78003	0
MIR4728	0	1.78003	0
constitutive proteasome-selective inhibitor	0	1.78003	0
securinine	0	1.78003	0
all-trans-4-Oxo-retinoic acid	0	1.78003	0
ARFGEF2	0	1.78003	0
CCNG1	0	1.78003	0
CHIR-124	0	1.78003	0
ELOC	0	1.78003	0
miR-4728-3p (miRNAs w/seed AUGCUGA)	0	1.78003	0
dibutylnitrosamine	0	1.78003	0
Ifn	0	0	1.76743
sodium chloride	0	0	1.76602
dehydroisoandrosterone	0	0	1.76602
N-acetylmuramyl-L-alanyl-D-isoglutamine	1.76203	0	0
HDAC1	0	0	1.7617
TYROBP	1.74871	0	0
apigenin	0	0	1.74813
USF1	0	0	1.74813
RBM5	0	0	1.74688
Collagen(s)	0	0	1.74688
leukotriene C4	0	0	1.74015
NEDD4	0	0	1.74015
S1PR2	0	0	1.74015
glutamyl-Se-methylselenocysteine	0	0	1.74015
QKI	0	0	1.74015
CLDN7	0	0	1.73972
PRKCA	0	0	1.73972
PCYT1A	0	1.7384	0
fludarabine	0	1.7384	0
BAG1	0	1.7384	0
GHRH	0	1.7384	0
topotecan	0	1.72682	0
LMNA	0	1.72326	0
BCL11B	1.72274	0	0
FYN	0	0	1.72147
ABCA1	0	0	1.72147
CD40LG	0	1.72123	0
mir-15	0	1.71682	0
equol	1.70738	0	0
CLEC4M	1.70738	0	0
ruboxistaurin	1.70738	0	0
LRRC26	1.70738	0	0
acetylcholine	0	1.70599	0
OSM	0	0	1.70194
Raf	0	1.70012	0
LTBR	0	0	1.69671
LRP6	0	0	1.69671
bicalutamide	0	0	1.69671
quinolinic acid	0	0	1.69671
SEL1L	0	0	1.6925
LYL1	0	0	1.6925
PAEP	0	0	1.6925
AKR1B1	0	0	1.6925
DEF6	0	0	1.6925
antimycin A	0	0	1.6925
HMOX1	0	0	1.68606
E2F1	0	0	1.68092
2-(4-amino-1-isopropyl-1H-pyrazolo[3,4-d]pyrimidin-3-yl)-1H-indol-5-ol	0	0	1.67749
TP73	0	1.67561	0
MAP2K2	0	1.67493	0
APOE	0	0	1.67235
CSF3	0	0	1.65595
MAPK7	0	0	1.64899
CSNK2A1	0	0	1.64769
peroxynitrite	0	0	1.64769
ITCH	0	0	1.64769
ADRB3	0	0	1.64769
cuprizone	0	0	1.64769
Pde4	0	0	1.64769
prostaglandin E1	0	0	1.64769
metyrapone	0	0	1.64769
RHOJ	0	0	1.64769
PTK2B	0	0	1.64769
MST1R	0	0	1.64769
KDM5A	0	0	1.64727
TAF6	0	1.64509	0
PRKAR2B	0	1.64509	0
PGR	0	0	1.64313
HNRNPR	1.64113	0	0
NACC1	1.64113	0	0
Gm26313	1.64113	0	0
CLEC2A	1.64113	0	0
miR-197-3p (and other miRNAs w/seed UCACCAC)	1.64113	0	0
SDHA	1.64113	0	0
ATE1	1.64113	0	0
DDX58	1.6383	0	0
NUPR1	0	0	1.63367
SBDS	0	0	1.63018
dihydrotestosterone	0	1.62647	0
N(G)-monomethyl-D-arginine	0	1.61641	0
MAX	0	0	1.6143
ZFP36	0	0	1.6143
flunisolide	0	0	1.61122
BIBX1522	0	0	1.61122
TPPP3	0	0	1.61122
FBXO44	0	0	1.61122
prunetin	0	0	1.61122
2-nitrotoluene	0	0	1.61122
3-hydroxykynurenine	0	0	1.61122
Rab5	0	0	1.61122
procaine	0	0	1.61122
ATP1A1	0	0	1.61122
FGB	0	0	1.61122
gliclazide	0	0	1.61122
NMI	0	0	1.61122
mefenamic acid	0	0	1.61122
aluminum	0	0	1.61122
nitrosonifedipine	0	0	1.61122
DUOX1	0	0	1.61122
sodium fluoride	0	0	1.61122
CTDSPL2	0	0	1.61122
UBIAD1	0	0	1.61122
STAT3/5	0	0	1.61122
ADGRL2	0	0	1.61122
MAP3K21	0	0	1.61122
miR-296-3p (miRNAs w/seed AGGGUUG)	0	0	1.61122
TIAM2	0	0	1.61122
microcystin	0	0	1.61122
RPS4Y1	0	0	1.61122
procaterol	0	0	1.61122
hypericin	0	0	1.61122
GPR4	0	0	1.61122
androstenol	0	0	1.61122
4-aminopyrazolo(3,4-d)pyrimidine	0	0	1.61122
VANGL2	0	0	1.61122
tyrphostin B56	0	0	1.61122
Tgf beta receptor	0	0	1.61122
1-phenazinecarboxylic acid	0	0	1.61122
RNF144B	0	1.60574	0
ropivacaine	0	1.60574	0
N4BP1	0	1.60574	0
MLN8054	0	1.60574	0
2R,4R-4-aminopyrrolidine-2,4-dicarboxylic acid	0	1.60574	0
norcantharidin	0	1.60574	0
KPNB1	0	1.60574	0
GLDN	0	1.60574	0
MAPK15	0	1.60574	0
glycosylated somatostatin derivative smsDX	0	1.60574	0
CNP	0	1.60574	0
YY1AP1	0	1.60574	0
NAA30	0	1.60574	0
NRCAM	0	1.60574	0
CLIP1	0	1.60574	0
aminooxyacetic acid	0	1.60574	0
KPNA2	0	1.60574	0
AVI-4126	0	1.60574	0
calcium carbonate	0	1.60574	0
NTRK2	0	1.60556	0
cyclophosphamide	0	1.60556	0
IL11RA	0	0	1.60542
MC4R	0	0	1.60542
IAPP	0	0	1.60542
NR3C1	1.60444	0	0
POR	0	0	1.60358
TIMP3	0	0	1.60354
PNPLA2	0	0	1.60354
LMNB1	0	0	1.60354
candesartan	0	0	1.60354
IL1B	0	0	1.59714
calcitriol	0	0	1.59686
IKBKB	0	0	1.59507
RELB	1.59402	0	0
KLF2	0	0	1.59335
captopril	0	1.59067	0
LEP	0	0	1.58963
S-nitroso-N-acetyl-DL-penicillamine	0	1.5888	0
vinblastine	0	1.5888	0
lacto-N-fucopentaose III	1.58385	0	0
cariporide	1.58385	0	0
U1 snRNP	1.58385	0	0
PAX9	1.58385	0	0
PIWIL2	1.58385	0	0
NCR3	1.58385	0	0
6-hydroxydopamine	0	0	1.58321
GDF2	0	0	1.58321
AG490	0	0	1.58321
SRC (family)	0	0	1.5816
nitroprusside	0	0	1.5816
RBL1	0	1.57601	0
KDM5B	0	0	1.57316
cerivastatin	1.57283	0	0
chrysin	0	0	1.56545
carbenoxolone	0	0	1.56545
linalool	0	0	1.56545
alendronic acid	0	0	1.56545
EDN3	0	0	1.56545
estrogen	0	0	1.5639
thyroid hormone	0	0	1.56314
NGFR	0	1.56218	0
TRPM2	0	1.56218	0
CD5	0	0	1.56016
TREM1	1.55739	0	0
ionomycin	0	0	1.55322
fulvestrant	0	1.55274	0
CBFB	1.55224	0	0
PD173074	1.55224	0	0
IKBKG	0	0	1.54944
TERT	0	0	1.54944
Tgf beta	0	0	1.54856
DYSF	0	1.54736	0
Histone h3	0	0	1.54188
etoposide	0	1.5402	0
DETA-NONOate	0	0	1.5392
NKX3-1	0	0	1.5392
ZEB2	0	0	1.5392
SHC1	0	0	1.5392
BRD4	0	0	1.53775
ITGB1	0	0	1.53775
deferasirox	0	1.5365	0
Sos	1.53522	0	0
RUNX1T1	1.5334	0	0
PTMA	1.5334	0	0
CD244	1.5334	0	0
TENM1	1.5334	0	0
SR1078	1.5334	0	0
PRMT6	1.5334	0	0
saturated fatty acid	1.5334	0	0
MSH2	1.5334	0	0
KDM1A	1.52975	0	0
estrogen receptor	0	0	1.52848
OXT	0	0	1.52754
CYP27A1	0	0	1.52754
agmatine	0	0	1.52754
PARPBP	0	0	1.52754
EPCAM	0	0	1.52754
apicidin	0	0	1.52754
quercetin	0	0	1.52618
miR-34a-5p (and other miRNAs w/seed GGCAGUG)	0	0	1.5187
bicuculline	0	0	1.5187
carboplatin	0	0	1.5187
MAPK14	0	0	1.51432
SKP2	0	1.51169	0
ITGAV	0	1.51169	0
triamcinolone acetonide	0	1.50915	0
ADRB	0	1.50605	0
MTPN	0	1.50597	0
CDH1	1.50316	0	0
telmisartan	0	0	1.49864
EGFR	0	0	1.49159
CETP	0	0	1.49151
hydrochloric acid	0	0	1.49151
TGFB1I1	0	0	1.49151
FGF4	0	0	1.49151
NADPH oxidase	0	0	1.49151
LY9	1.48834	0	0
SEMA4D	1.48834	0	0
CCL1	1.48834	0	0
BQ-788	1.48834	0	0
NF 449	1.48834	0	0
MEIS1	0	1.4877	0
thapsigargin	0	0	1.4859
miR-200a-5p (and other miRNAs w/seed AUCUUAC)	0	1.4826	0
SYK023	0	1.4826	0
PLAGL2	0	1.4826	0
arzoxifene	0	1.4826	0
L-asparagine	0	1.4826	0
NOC2L	0	1.4826	0
L-alanine	0	1.4826	0
EAF2	0	1.4826	0
DCC	0	1.4826	0
CEBPZ	0	1.4826	0
sodium chlorate	0	1.4826	0
ZAP70	0	0	1.47902
ERK	0	0	1.47883
mir-8	0	1.46822	0
TFRC	0	1.46636	0
indole-3-carbinol	0	1.46449	0
phorbol 12,13-dibutyrate	0	1.46449	0
MAP2K4	0	0	1.4598
thioctic acid	0	0	1.4598
cadmium chloride	0	0	1.4598
bleomycin	0	0	1.45813
CD81	0	0	1.4572
BMPER	0	0	1.4572
vasoactive intestinal peptide	0	0	1.4572
Ikb	0	0	1.4572
carvedilol	0	0	1.4572
risperidone	0	0	1.4572
UCN	0	0	1.4572
oxazolone	0	0	1.4572
chelerythrine	0	0	1.4572
miR-135a-5p (and other miRNAs w/seed AUGGCUU)	1.44765	0	0
terbutaline	1.44765	0	0
H1-2	1.44765	0	0
dalfampridine	0	0	1.44099
MKNK1	0	0	1.43993
IL20RA	0	0	1.4378
trapidil	0	0	1.4378
5,10,15,20-tetrakis(4-sulfonatophenyl)porphyrinato iron (III)	0	0	1.4378
PTPN23	0	0	1.4378
oleuropein aglycone	0	0	1.4378
SPRED2	0	0	1.4378
ketoprofen	0	0	1.4378
apomine	0	0	1.4378
alprenolol	0	0	1.4378
ANTXR2	0	0	1.4378
GRK3	0	0	1.4378
minodronate	0	0	1.4378
DHCR7	0	0	1.4378
CNDP2	0	0	1.4378
alpha-ergocryptine	0	0	1.4378
AHCY	0	0	1.4378
CLCN1	0	0	1.4378
NSD3	0	0	1.4378
raffinose	0	0	1.4378
KRT5	0	0	1.4378
sodium iodide	0	0	1.4378
stavudine	0	0	1.4378
nordihydrocapsiate	0	0	1.4378
CMYA5	0	0	1.4378
AZ-960	0	0	1.4378
CXCL11	0	0	1.4378
singlet oxygen	0	0	1.4378
FDPS	0	0	1.4378
HSPB3	0	0	1.4378
miR-2682-5p (and other miRNAs w/seed AGGCAGU)	0	0	1.4378
Col17a1	0	0	1.4378
SNAPC5	0	0	1.4378
ACAT1	0	0	1.4378
albendazole	0	0	1.4378
chitosan	0	0	1.4378
prostratin	0	0	1.4378
CHD5	0	0	1.4378
mycophenolate mofetil	0	0	1.4378
LDLRAP1	0	0	1.4378
CLCA1	0	0	1.4378
Miat	0	0	1.4378
KDM4B	0	0	1.4378
protein phosphatase	0	0	1.4378
ethyl gallate	0	0	1.4378
Mn2+	0	0	1.4378
SLC12A6	0	0	1.4378
PDCD5	0	0	1.4378
alloxan	0	0	1.4378
PRDX4	0	0	1.4378
C66	0	0	1.4378
potassium cyanide	0	0	1.4378
TUBB1	0	0	1.4378
Naip1 (includes others)	0	0	1.4378
Histone h4	0	0	1.43751
IGF1	0	0	1.4341
CD40	1.43166	0	0
CDKN1A	1.43166	0	0
ERK1/2	0	0	1.4316
NRAS	0	0	1.43096
testosterone	0	0	1.43023
EPO	0	1.42605	0
metribolone	0	0	1.42462
HEXIM1	0	0	1.42446
E2F5	0	0	1.42446
kaempferol	0	0	1.42446
piceatannol	0	0	1.42446
SSTR2	0	0	1.42446
diphenyleneiodonium	0	0	1.42256
ELK1	0	0	1.42256
Hbb-b1	1.42244	0	0
TLR4	1.42004	0	0
CEBPB	0	0	1.41994
COL18A1	0	1.41609	0
TRAP1	0	1.41609	0
STAT6	0	0	1.41413
F2R	0	0	1.41348
IL10	0	0	1.41127
buthionine sulfoximine	1.41057	0	0
indinavir	1.41057	0	0
FLI1	0	0	1.4045
NR5A2	0	0	1.40051
puromycin aminonucleoside	0	0	1.40051
KDM2B	0	1.39907	0
SPRY2	0	1.39907	0
SUMO3	0	1.39907	0
steroid	0	1.39907	0
SOX11	1.39744	0	0
arsenic	0	0	1.39317
arotinoid acid	0	0	1.39317
RCAN1	0	0	1.39317
CXCL10	0	0	1.39317
linolenic acid	0	0	1.39317
geranylgeranyl pyrophosphate	0	0	1.39317
thyroid hormone receptor	0	0	1.39317
ZBTB7A	0	0	1.39317
phorbol esters	0	1.39198	0
CDK19	1.3893	0	0
17-alpha-ethinylestradiol	0	1.38782	0
PTGER2	0	0	1.3877
methyllycaconitine	0	1.38749	0
5-hydroxydecanoic acid	0	1.38749	0
FOXK1	0	1.38749	0
polyinosine-polycytidylic acid/polyethylenimine formulation	0	1.38749	0
5-hydroxytryptophan	0	1.38749	0
NADPH	0	1.38749	0
Nrg1	0	1.38749	0
PPP1R13B	0	1.38749	0
RPE65	0	1.38749	0
sGC	0	1.38749	0
KIDINS220	0	1.38749	0
(-)-gossypol	0	1.38749	0
butylated hydroxytoluene	0	1.38749	0
U 50488H	0	1.38749	0
FAM20C	0	1.38749	0
Beta Arrestin	0	1.38749	0
vinyl carbamate	0	1.38749	0
SH2B2	0	1.38749	0
ADRA1	0	1.38749	0
TRIM29	0	1.38749	0
L-aspartic acid	0	1.38749	0
LY379196	0	1.38749	0
RCHY1	0	1.38749	0
Laminin2	0	1.38749	0
DRD3	0	1.38749	0
inositol	0	1.38749	0
GNAO1	0	1.38749	0
lindane	0	1.38749	0
UTS2	0	1.38749	0
gabapentin	0	1.38749	0
7S NGF	0	1.38749	0
Mcpt1	0	1.38749	0
GCLM	0	1.38749	0
GPR17	0	1.38749	0
dexfenfluramine	0	1.38749	0
ETHE1	0	1.38749	0
BCAS2	0	1.38749	0
PENK	0	1.38749	0
etidronic acid	0	1.38749	0
ILF2	0	1.38749	0
Neurotrophin	0	1.38749	0
phloroglucinol	0	1.38749	0
ADAR	0	1.38749	0
HIVEP2	0	1.38749	0
idazoxan	0	1.38749	0
EGLN1	0	0	1.3868
LDL	0	0	1.37738
CREM	0	0	1.37526
potassium chloride	0	0	1.37505
let-7	0	0	1.36987
tunicamycin	0	0	1.36987
rotenone	0	0	1.36945
FOXA1	0	0	1.36522
imatinib	0	0	1.36336
CD69	0	0	1.36322
BMPR2	0	0	1.36322
progestin	0	0	1.36322
tetrodotoxin	0	0	1.36322
CCR1	0	0	1.36322
ceramide	0	0	1.36322
picrotoxin	0	0	1.36322
TRIB3	0	0	1.36322
RB1	0	0	1.36289
E. coli B5 lipopolysaccharide	0	0	1.36247
MITF	1.36108	0	0
mir-210	0	1.357	0
CD44	0	0	1.35298
1,2-dithiol-3-thione	0	0	1.35298
F2RL1	0	0	1.35244
25-hydroxycholesterol	0	0	1.35244
BCL2	0	0	1.35022
EIF2AK3	0	0	1.35022
nitric oxide	0	1.34575	0
YBX1	0	1.34564	0
Ginkgo biloba	1.34503	0	0
N(2)-(gamma-D-glutamyl)-meso-2,2'-diaminopimelic acid	1.34503	0	0
picryl chloride	1.34503	0	0
spermine	1.34503	0	0
FCER2	1.34503	0	0
zVAD-FMK	0	1.33921	0
TLR7/8	0	1.33921	0
diethylstilbestrol	0	1.339	0
BDNF	0	0	1.33704
FN1	0	0	1.33633
PDGFB	0	0	1.33575
RORC	0	0	1.33563
REN	0	0	1.3345
BATF	0	0	1.3345
imipramine	0	0	1.3345
IND S7	0	0	1.3345
choline fenofibrate	0	0	1.3345
IL33	1.32998	0	0
ATF4	0	1.32941	0
PSEN1	0	1.32824	0
TNFSF12	1.32737	0	0
MED1	0	0	1.32594
HRAS	0	1.32097	0
EP400	0	1.32035	0
CSF1R	0	1.32035	0
NFYC	0	1.32035	0
SUMO2	0	1.32035	0
phenacetin	0	1.32035	0
miR-122-5p (miRNAs w/seed GGAGUGU)	0	0	1.31938
cytarabine	0	0	1.31938
vorinostat	0	0	1.3188
pomalidomide	1.31577	0	0
CD209	1.31577	0	0
isopentenyl diphosphate	1.31577	0	0
Na+	1.31577	0	0
CDH2	1.31577	0	0
AIMP1	1.31577	0	0
TACSTD2	0	0	1.31552
aluminum hydroxide	0	0	1.31552
darbepoetin alfa	0	0	1.31552
TRPV5	0	0	1.31552
phenylacetic acid	0	0	1.31552
nitrendipine	0	0	1.31552
NEAT1	0	0	1.31552
SOS1	0	0	1.31552
6-dimethylaminopurine	0	0	1.31552
PDE8A	0	0	1.31552
chlorothiazide	0	0	1.31552
DTNB	0	0	1.31552
tiotropium	0	0	1.31552
ATP2A1	0	0	1.31552
NXF1	0	0	1.31552
PER3	0	0	1.31552
CELA2A	0	0	1.31552
VSNL1	0	0	1.31552
USP4	0	0	1.31552
RNF139	0	0	1.31552
miR-1285-3p (and other miRNAs w/seed CUGGGCA)	0	0	1.31552
N-butyldeoxynojirimycin	0	0	1.31552
trehalose	0	0	1.31552
pyocyanin	0	0	1.31552
NLN	0	0	1.31552
GNL3L	0	0	1.31552
CRLF1	0	0	1.31552
diamide	0	0	1.31552
methylpiperidinyl-3b-hydroxycholenamide	0	0	1.31552
ribose	0	0	1.31552
saracatinib	0	0	1.31552
colfosceril palmitate	0	0	1.31552
chondroitin sulfate B	0	0	1.31552
galangin	0	0	1.31552
SRT2183	0	0	1.31552
mir-138	0	0	1.31552
ANKRD13C	0	0	1.31552
UBE3C	0	0	1.31552
MAD1L1	0	0	1.31552
GLIPR2	0	0	1.31552
bilobalide	0	0	1.31552
1-(2-hydroxy-5-methylphenyl)-3-phenyl-1,3-propanedione	0	0	1.31552
miR-149-5p (miRNAs w/seed CUGGCUC)	0	0	1.31552
SERPINB7	0	0	1.31552
CTSL	0	0	1.31552
CFL1	0	0	1.31552
NME2	0	0	1.31552
Casein	0	0	1.31552
HSPB6	0	0	1.31552
methyleugenol	0	0	1.31552
PDLIM1	0	0	1.31552
GGT1	0	0	1.31552
Phe-Pro-Arg-chloromethyl ketone	0	0	1.31552
NFX1	0	0	1.31552
LINC00887	0	0	1.31552
MYBPC3	0	0	1.31552
PODXL	0	0	1.31552
EGFL7	0	0	1.31552
bisindolylmaleimide I	0	0	1.3141
adenosine triphosphate	0	0	1.3141
ciprofloxacin	0	0	1.3141
tacedinaline	0	1.3101	0
6,7-dinitroquinoxaline-2,3-dione	0	1.3101	0
F2RL3	0	1.3101	0
Dynamin	0	1.3101	0
pyridoxamine	0	1.3101	0
exisulind	0	1.3101	0
ZYX	0	1.3101	0
SUPT5H	0	1.3101	0
PTPRR	0	1.3101	0
DYNLL1	0	1.3101	0
quisqualic acid	0	1.3101	0
zonisamide	0	1.3101	0
F Actin	0	1.3101	0
sevelamer	0	1.3101	0
6-cyano-7-nitroquinoxaline-2,3-dione	0	1.3101	0
GRM5	0	1.3101	0
remifentanil	0	1.3101	0
XPC	0	1.3101	0
ghrelin	0	1.3101	0
halothane	0	1.3101	0
TRPM7	0	1.3101	0
Paxip1	0	1.3101	0
XPA	0	1.3101	0
fluphenazine	0	1.3101	0
catechol	0	1.3101	0
PROK2	0	1.3101	0
obatoclax	0	1.3101	0
CR1	0	1.3101	0
apamin	0	1.3101	0
vinorelbine	0	1.3101	0
miR-193a-5p (miRNAs w/seed GGGUCUU)	0	1.3101	0
RASA1	0	1.3101	0
Nisch	0	1.3101	0
SUB1	0	0	1.30692
ketoconazole	0	0	1.30692
Mt1	0	0	1.30692
HOXA7	0	0	1.30692
MEL S3	0	0	1.30692
CD38	0	0	1.30683
ouabain	0	1.30199	0
CDK2	0	1.30199	0
POMC	0	1.30165	0

## Sheet: ILC3 NKp44– - GSEA
ILC3 NKp44– GSEA Enrichment for GO and KEGG terms
Name	Genes (tot)	Stat (dist.dir)	p (dist.dir.up)	p adj (dist.dir.up)	p (dist.dir.dn)	p adj (dist.dir.dn)	Genes (up)	Genes (down)
GO_REGULATION_OF_PROTEIN_COMPLEX_ASSEMBLY	9	0.72581	0.00027181	0.0021511			9	0
GO_CELLULAR_PROTEIN_CONTAINING_COMPLEX_ASSEMBLY	14	0.57406	0.00059119	0.010554			13	1
GO_PROTEASOMAL_PROTEIN_CATABOLIC_PROCESS	8	0.71123	0.00080235	0.023796			8	0
GO_POSITIVE_REGULATION_OF_PROTEIN_COMPLEX_ASSEMBLY	6	0.77778	0.00051733	0.036165			6	0
GO_PROTEIN_CONTAINING_COMPLEX_ASSEMBLY	24	0.43535	0.001386	0.036871			20	4
GO_REGULATION_OF_CELLULAR_COMPONENT_BIOGENESIS	11	0.5982	0.0020132	0.038773			9	2
GO_CELLULAR_PROTEIN_CATABOLIC_PROCESS	10	0.58837	0.0022812	0.05831			9	1
GO_SIGNAL_TRANSDUCTION_BY_P53_CLASS_MEDIATOR	8	0.6399	0.0032094	0.069103			7	1
GO_REPRODUCTION	15	0.46111	0.0044603	0.079475			10	5
GO_RNA_BINDING	23	0.39643	0.0027407	0.081084			16	7
GO_MODIFICATION_DEPENDENT_MACROMOLECULE_CATABOLIC_PROCESS	6	0.7037	0.0025867	0.083882			6	0
GO_POSITIVE_REGULATION_OF_CELLULAR_COMPONENT_BIOGENESIS	8	0.62418	0.0037443	0.085223			6	2
GO_PROTEOLYSIS	16	0.45363	0.0028046	0.0885			14	2
GO_REGULATION_OF_PROTEOLYSIS	8	0.61497	0.0040118	0.090637			8	0
GO_PROTEIN_CATABOLIC_PROCESS	11	0.52911	0.0057521	0.093059			9	2
GO_ORGANONITROGEN_COMPOUND_CATABOLIC_PROCESS	11	0.52911	0.0057521	0.093059			9	2
GO_RESPONSE_TO_OXIDATIVE_STRESS	7	0.63298	0.0098753	0.11836			7	0
GO_PROTEIN_DIMERIZATION_ACTIVITY	10	0.53514	0.0048474	0.12333			8	2
GO_NEGATIVE_REGULATION_OF_CELL_CYCLE_PROCESS	5	0.73499	0.0067214	0.12631			4	1
GO_RESPONSE_TO_ENDOPLASMIC_RETICULUM_STRESS	5	0.73158	0.0079661	0.12673			5	0
GO_PROTEIN_DNA_COMPLEX_SUBUNIT_ORGANIZATION	3	0.91146	0.0030002	0.14467			3	0
GO_NUCLEOLUS	12	0.47052	0.015322	0.18805			10	2
GO_REGULATION_OF_PROTEASOMAL_PROTEIN_CATABOLIC_PROCESS	5	0.7	0.013941	0.19297			5	0
GO_CHROMATIN_BINDING	8	0.56172	0.013373	0.19923			7	1
GO_REGULATION_OF_GENE_EXPRESSION_EPIGENETIC	7	0.59043	0.019751	0.21036			7	0
GO_REGULATION_OF_RESPONSE_TO_DNA_DAMAGE_STIMULUS	4	0.77487	0.0096996	0.21216			4	0
GO_APOPTOTIC_SIGNALING_PATHWAY	10	0.49354	0.014542	0.22332			9	1
GO_CHROMATIN_ORGANIZATION	8	0.54833	0.016849	0.22902			7	1
GO_MACROMOLECULE_METHYLATION	6	0.60317	0.021728	0.33133			6	0
GO_NEGATIVE_REGULATION_OF_ESTABLISHMENT_OF_PROTEIN_LOCALIZATION	4	0.72775	0.021055	0.33924			4	0
GO_ERAD_PATHWAY	4	0.72775	0.021055	0.33924			4	0
GO_MITOCHONDRIAL_MATRIX	3	0.82812	0.012693	0.3413			3	0
GO_CELLULAR_RESPONSE_TO_OXIDATIVE_STRESS	5	0.65789	0.026388	0.34375			5	0
GO_PEPTIDYL_LYSINE_MODIFICATION	5	0.64883	0.029375	0.3447			5	0
GO_MOLECULAR_FUNCTION_REGULATOR	15	0.38889	0.022896	0.35079			9	6
GO_REGULATION_OF_SIGNAL_TRANSDUCTION_BY_P53_CLASS_MEDIATOR	6	0.59298	0.025608	0.35991			5	1
GO_POSITIVE_REGULATION_OF_CELL_GROWTH	3	0.77083	0.031618	0.3804			3	0
GO_POSITIVE_REGULATION_OF_GROWTH	3	0.77083	0.031618	0.3804			3	0
GO_MITOCHONDRIAL_PART	9	0.45723	0.041587	0.38275			8	1
GO_REGULATION_OF_DNA_REPAIR	2	0.90674	0.02043	0.38685			2	0
GO_ERROR_FREE_TRANSLESION_SYNTHESIS	2	0.90674	0.02043	0.38685			2	0
GO_G1_DNA_DAMAGE_CHECKPOINT	2	0.90674	0.02043	0.38685			2	0
GO_MITOTIC_DNA_INTEGRITY_CHECKPOINT	2	0.90674	0.02043	0.38685			2	0
GO_MITOTIC_CELL_CYCLE_CHECKPOINT	2	0.90674	0.02043	0.38685			2	0
GO_ERROR_PRONE_TRANSLESION_SYNTHESIS	2	0.90674	0.02043	0.38685			2	0
GO_DNA_INTEGRITY_CHECKPOINT	2	0.90674	0.02043	0.38685			2	0
GO_CELL_CYCLE_CHECKPOINT	2	0.90674	0.02043	0.38685			2	0
GO_REGULATION_OF_CELLULAR_PROTEIN_CATABOLIC_PROCESS	7	0.52363	0.050936	0.3873			6	1
GO_MEMBRANE_DOCKING	2	0.9171	0.016518	0.38854			2	0
GO_POSITIVE_REGULATION_OF_DNA_TEMPLATED_TRANSCRIPTION_INITIATION	2	0.92228	0.014997	0.39175			2	0
GO_POSITIVE_REGULATION_OF_TRANSCRIPTION_INITIATION_FROM_RNA_POLYMERASE_II_PROMOTER	2	0.92228	0.014997	0.39175			2	0
GO_REGULATION_OF_DNA_TEMPLATED_TRANSCRIPTION_INITIATION	2	0.92228	0.014997	0.39175			2	0
GO_REGULATION_OF_TRANSCRIPTION_INITIATION_FROM_RNA_POLYMERASE_II_PROMOTER	2	0.92228	0.014997	0.39175			2	0
GO_RNA_POLYMERASE_II_PREINITIATION_COMPLEX_ASSEMBLY	2	0.92228	0.014997	0.39175			2	0
GO_TRANSCRIPTION_PREINITIATION_COMPLEX_ASSEMBLY	2	0.92228	0.014997	0.39175			2	0
GO_IDENTICAL_PROTEIN_BINDING	17	0.34816	0.041306	0.39232			11	6
GO_CELL_CYCLE_G2_M_PHASE_TRANSITION	5	0.60599	0.047299	0.39619			4	1
GO_CORTICAL_CYTOSKELETON_ORGANIZATION	3	0.76562	0.035541	0.39655			3	0
GO_REGULATION_OF_INTRINSIC_APOPTOTIC_SIGNALING_PATHWAY	5	0.63846	0.033856	0.39954			5	0
GO_NEGATIVE_REGULATION_OF_RNA_BIOSYNTHETIC_PROCESS	13	0.38312	0.046532	0.40039			9	4
GO_REGULATION_OF_PROTEIN_POLYMERIZATION	4	0.70681	0.029335	0.40041			4	0
GO_ACTIN_POLYMERIZATION_OR_DEPOLYMERIZATION	4	0.70681	0.029335	0.40041			4	0
GO_NEGATIVE_REGULATION_OF_MITOTIC_CELL_CYCLE	5	0.60641	0.04705	0.40127			4	1
GO_REGULATION_OF_CARBOHYDRATE_METABOLIC_PROCESS	3	0.78646	0.026079	0.40238			3	0
GO_EMBRYO_DEVELOPMENT	6	0.57501	0.034144	0.40373			5	1
GO_RIBONUCLEOPROTEIN_GRANULE	2	0.90155	0.023908	0.40486			2	0
GO_AMIDE_BIOSYNTHETIC_PROCESS	6	0.57672	0.033368	0.40604			6	0
GO_PEPTIDE_BIOSYNTHETIC_PROCESS	6	0.57672	0.033368	0.40604			6	0
GO_CYTOSOLIC_PART	4	0.66615	0.048734	0.40623			4	0
GO_NEGATIVE_REGULATION_OF_CELL_CYCLE_PHASE_TRANSITION	4	0.68937	0.03454	0.40652			3	1
GO_CELLULAR_MACROMOLECULE_CATABOLIC_PROCESS	16	0.36364	0.034902	0.40856			12	4
GO_HORMONE_RECEPTOR_BINDING	3	0.73985	0.048927	0.41063			3	0
GO_NUCLEAR_HORMONE_RECEPTOR_BINDING	3	0.73985	0.048927	0.41063			3	0
GO_GENERATION_OF_PRECURSOR_METABOLITES_AND_ENERGY	5	0.62632	0.038586	0.41085			5	0
GO_NEGATIVE_REGULATION_OF_TRANSPORT	6	0.58201	0.030781	0.4121			6	0
GO_METAL_ION_HOMEOSTASIS	6	0.57143	0.036213	0.41263			6	0
GO_RESPONSE_TO_ESTRADIOL	3	0.73958	0.051696	0.41275			3	0
GO_SIGNAL_TRANSDUCTION_IN_RESPONSE_TO_DNA_DAMAGE	3	0.78125	0.028387	0.41513			3	0
GO_CELLULAR_RESPONSE_TO_STARVATION	3	0.78125	0.028387	0.41513			3	0
GO_RESPONSE_TO_STARVATION	3	0.78125	0.028387	0.41513			3	0
GO_DNA_DAMAGE_RESPONSE_SIGNAL_TRANSDUCTION_BY_P53_CLASS_MEDIATOR	3	0.78125	0.028387	0.41513			3	0
GO_COVALENT_CHROMATIN_MODIFICATION	6	0.58281	0.028195	0.41718			5	1
GO_CELLULAR_CARBOHYDRATE_METABOLIC_PROCESS	3	0.77604	0.030002	0.41766			3	0
GO_REGULATION_OF_ACTIN_FILAMENT_BASED_PROCESS	6	0.53968	0.056648	0.41823			4	2
GO_REGULATION_OF_ACTIN_FILAMENT_ORGANIZATION	6	0.53968	0.056648	0.41823			4	2
GO_CELLULAR_RESPONSE_TO_OXYGEN_LEVELS	4	0.66066	0.052283	0.4194			3	1
GO_REGULATION_OF_CELL_CYCLE_PHASE_TRANSITION	8	0.47273	0.056165	0.42029			5	3
GO_TRANSCRIPTION_INITIATION_FROM_RNA_POLYMERASE_II_PROMOTER	5	0.59401	0.054767	0.4205			4	1
GO_RNA_INTERFERENCE	2	0.89119	0.02782	0.42095			2	0
GO_ENDONUCLEASE_COMPLEX	2	0.89119	0.02782	0.42095			2	0
GO_POSITIVE_REGULATION_OF_RESPONSE_TO_DNA_DAMAGE_STIMULUS	2	0.88601	0.030428	0.42171			2	0
GO_REGULATION_OF_CELLULAR_CARBOHYDRATE_METABOLIC_PROCESS	2	0.88601	0.030428	0.42171			2	0
GO_NEGATIVE_REGULATION_OF_BIOSYNTHETIC_PROCESS	17	0.33796	0.049632	0.42358			12	5
GO_POSITIVE_REGULATION_OF_PROTEOLYSIS	4	0.70157	0.030045	0.42416			4	0
GO_MULTI_ORGANISM_REPRODUCTIVE_PROCESS	10	0.45405	0.034502	0.42898			7	3
GO_MACROMOLECULE_CATABOLIC_PROCESS	17	0.33235	0.055716	0.44878			12	5
GO_GENE_SILENCING_BY_RNA	4	0.64419	0.064112	0.45737			4	0
GO_ROUGH_ENDOPLASMIC_RETICULUM	2	0.87047	0.037601	0.45865			2	0
GO_INTERSPECIES_INTERACTION_BETWEEN_ORGANISMS	13	0.3685	0.060405	0.46203			11	2
GO_TRANSLATION_REGULATOR_ACTIVITY	5	0.57368	0.068708	0.46537			5	0
GO_UBIQUITIN_DEPENDENT_ERAD_PATHWAY	3	0.72396	0.060235	0.46779			3	0
GO_REGULATION_OF_RESPONSE_TO_ENDOPLASMIC_RETICULUM_STRESS	3	0.72396	0.060235	0.46779			3	0
GO_PROTEIN_HOMODIMERIZATION_ACTIVITY	6	0.52381	0.06984	0.46888			4	2
GO_MODIFICATION_OF_MORPHOLOGY_OR_PHYSIOLOGY_OF_OTHER_ORGANISM	2	0.86528	0.041078	0.47072			2	0
GO_REGULATION_OF_RESPONSE_TO_STRESS	18	0.32006	0.068407	0.47093			11	7
GO_HYDROLASE_ACTIVITY_ACTING_ON_GLYCOSYL_BONDS	2	0.8601	0.044556	0.47286			2	0
GO_HYDROLASE_ACTIVITY_HYDROLYZING_N_GLYCOSYL_COMPOUNDS	2	0.8601	0.044556	0.47286			2	0
GO_DNA_TEMPLATED_TRANSCRIPTION_INITIATION	6	0.52092	0.071392	0.48105			5	1
GO_CHROMOSOME	12	0.37844	0.071986	0.48251			7	5
GO_CELLULAR_RESPONSE_TO_DNA_DAMAGE_STIMULUS	9	0.42728	0.067681	0.50032			6	3
GO_RIBONUCLEOPROTEIN_COMPLEX_BIOGENESIS	9	0.42263	0.074477	0.51176			8	1
GO_REGULATION_OF_PROTEIN_CATABOLIC_PROCESS	8	0.44687	0.08184	0.51592			6	2
GO_NEGATIVE_REGULATION_OF_CELLULAR_COMPONENT_ORGANIZATION	10	0.40521	0.083547	0.51809			8	2
GO_PROTEIN_CONTAINING_COMPLEX_LOCALIZATION	6	0.51323	0.079928	0.51896			5	1
GO_CHROMOSOME_ORGANIZATION	16	0.32752	0.070739	0.51942			11	5
GO_REGULATION_OF_CELL_CYCLE_PROCESS	11	0.38962	0.079954	0.52275			6	5
GO_RESPONSE_TO_REACTIVE_OXYGEN_SPECIES	4	0.62304	0.083038	0.52394			4	0
GO_PML_BODY	3	0.69792	0.078929	0.52485			3	0
GO_NEGATIVE_REGULATION_OF_PROTEIN_COMPLEX_ASSEMBLY	3	0.70312	0.075698	0.5264			3	0
GO_ACTIN_FILAMENT_POLYMERIZATION	3	0.70312	0.075698	0.5264			3	0
GO_REGULATION_OF_DNA_METABOLIC_PROCESS	3	0.69	0.084237	0.53588			2	1
GO_INTRINSIC_APOPTOTIC_SIGNALING_PATHWAY	7	0.46813	0.094595	0.53889			6	1
GO_RIBONUCLEOPROTEIN_COMPLEX_SUBUNIT_ORGANIZATION	4	0.6126	0.090371	0.54003			4	0
GO_PROTEIN_DNA_COMPLEX	5	0.54504	0.088623	0.54048			4	1
GO_REGULATION_OF_PROTEASOMAL_UBIQUITIN_DEPENDENT_PROTEIN_CATABOLIC_PROCESS	3	0.69271	0.083314	0.54101			3	0
GO_REGULATION_OF_UBIQUITIN_DEPENDENT_PROTEIN_CATABOLIC_PROCESS	3	0.69271	0.083314	0.54101			3	0
GO_NUCLEOPLASM_PART	19	0.3011	0.08174	0.54261			11	8
KEGG_CALCIUM_SIGNALING_PATHWAY	2	0.82383	0.065638	0.54673			2	0
GO_NUCLEOID	2	0.82383	0.065638	0.54673			2	0
GO_NEGATIVE_REGULATION_OF_CELLULAR_PROTEIN_LOCALIZATION	4	0.60209	0.10102	0.56588			4	0
GO_POSITIVE_REGULATION_OF_CATABOLIC_PROCESS	4	0.60209	0.10102	0.56588			4	0
GO_NEGATIVE_REGULATION_OF_SIGNALING	16	0.31697	0.085385	0.57161			11	5
GO_IN_UTERO_EMBRYONIC_DEVELOPMENT	2	0.81347	0.073028	0.57295			2	0
GO_REGULATION_OF_INTRACELLULAR_PROTEIN_TRANSPORT	5	0.53684	0.096838	0.57835			4	1
GO_REGULATION_OF_INTRACELLULAR_TRANSPORT	5	0.53684	0.096838	0.57835			4	1
GO_POSITIVE_REGULATION_OF_SUPRAMOLECULAR_FIBER_ORGANIZATION	5	0.53684	0.096838	0.57835			3	2
GO_REGULATION_OF_PROTEIN_LOCALIZATION	19	0.27576	0.13085	0.58718			13	6
GO_REGULATION_OF_HISTONE_METHYLATION	1	1	0.0090909	0.58839			1	0
GO_PEPTIDYL_ARGININE_MODIFICATION	1	1	0.0090909	0.58839			1	0
GO_NEGATIVE_REGULATION_OF_HISTONE_MODIFICATION	1	1	0.0090909	0.58839			1	0
GO_NEGATIVE_REGULATION_OF_HISTONE_METHYLATION	1	1	0.0090909	0.58839			1	0
GO_REGULATION_OF_MEGAKARYOCYTE_DIFFERENTIATION	1	1	0.0090909	0.58839			1	0
GO_HISTONE_H3_K4_METHYLATION	1	1	0.0090909	0.58839			1	0
GO_REGULATION_OF_HISTONE_H3_K4_METHYLATION	1	1	0.0090909	0.58839			1	0
GO_MEGAKARYOCYTE_DIFFERENTIATION	1	1	0.0090909	0.58839			1	0
GO_PEPTIDYL_ARGININE_METHYLATION	1	1	0.0090909	0.58839			1	0
GO_N_METHYLTRANSFERASE_ACTIVITY	1	1	0.0090909	0.58839			1	0
GO_PROTEIN_METHYLTRANSFERASE_ACTIVITY	1	1	0.0090909	0.58839			1	0
GO_S_ADENOSYLMETHIONINE_DEPENDENT_METHYLTRANSFERASE_ACTIVITY	1	1	0.0090909	0.58839			1	0
GO_HISTONE_METHYLTRANSFERASE_ACTIVITY	1	1	0.0090909	0.58839			1	0
GO_PEPTIDYL_ARGININE_METHYLATION_TO_ASYMMETRICAL_DIMETHYL_ARGININE	1	1	0.0090909	0.58839			1	0
GO_REGULATION_OF_HISTONE_MODIFICATION	1	1	0.0090909	0.58839			1	0
GO_PEPTIDYL_ARGININE_N_METHYLATION	1	1	0.0090909	0.58839			1	0
GO_HISTONE_H4_R3_METHYLATION	1	1	0.0090909	0.58839			1	0
GO_NEGATIVE_REGULATION_OF_HISTONE_H3_K4_METHYLATION	1	1	0.0090909	0.58839			1	0
GO_HISTONE_ARGININE_N_METHYLTRANSFERASE_ACTIVITY	1	1	0.0090909	0.58839			1	0
GO_PROTEIN_ARGININE_N_METHYLTRANSFERASE_ACTIVITY	1	1	0.0090909	0.58839			1	0
GO_PROTEIN_ARGININE_OMEGA_N_MONOMETHYLTRANSFERASE_ACTIVITY	1	1	0.0090909	0.58839			1	0
GO_REGULATION_OF_SYSTEM_PROCESS	5	0.5	0.1414	0.59095			3	2
GO_NEGATIVE_REGULATION_OF_CELL_CYCLE	10	0.3656	0.14143	0.59097			5	5
GO_ENVELOPE	11	0.35107	0.14553	0.59154			9	2
GO_ACTIN_FILAMENT_BASED_PROCESS	9	0.40446	0.1003	0.59254			6	3
GO_CELLULAR_ION_HOMEOSTASIS	4	0.56545	0.1436	0.5929			4	0
GO_REGULATION_OF_ACTIN_NUCLEATION	2	0.76166	0.12389	0.59413			2	0
GO_POSITIVE_REGULATION_OF_ACTIN_NUCLEATION	2	0.76166	0.12389	0.59413			2	0
GO_POSITIVE_REGULATION_OF_ACTIN_FILAMENT_POLYMERIZATION	2	0.76166	0.12389	0.59413			2	0
GO_ACTIN_NUCLEATION	2	0.76166	0.12389	0.59413			2	0
GO_POSITIVE_REGULATION_OF_PROTEIN_POLYMERIZATION	2	0.76166	0.12389	0.59413			2	0
GO_CORTICAL_ACTIN_CYTOSKELETON	2	0.76166	0.12389	0.59413			2	0
GO_CELLULAR_PROTEIN_CONTAINING_COMPLEX_LOCALIZATION	2	0.76166	0.12389	0.59413			2	0
GO_ACTIN_CORTICAL_PATCH_LOCALIZATION	2	0.76166	0.12389	0.59413			2	0
GO_ACTIN_CORTICAL_PATCH	2	0.76166	0.12389	0.59413			2	0
GO_RNA_POLYMERASE_II_SPECIFIC_DNA_BINDING_TRANSCRIPTION_FACTOR_BINDING	4	0.59632	0.10811	0.59461			4	0
GO_PROCESS_UTILIZING_AUTOPHAGIC_MECHANISM	5	0.53158	0.10281	0.59505			4	1
GO_RNA_POLYMERASE_COMPLEX	3	0.67188	0.10339	0.59508			3	0
GO_RESPONSE_TO_OXYGEN_LEVELS	7	0.42481	0.15696	0.59718			5	2
GO_NEGATIVE_REGULATION_OF_CHROMOSOME_ORGANIZATION	2	0.75604	0.13236	0.59872			2	0
GO_REGULATION_OF_CHROMATIN_ORGANIZATION	2	0.75604	0.13236	0.59872			2	0
GO_NEGATIVE_REGULATION_OF_CHROMATIN_ORGANIZATION	2	0.75604	0.13236	0.59872			2	0
GO_NEGATIVE_REGULATION_OF_RESPONSE_TO_STIMULUS	20	0.26423	0.13108	0.59925			14	6
GO_POSITIVE_REGULATION_OF_DNA_REPLICATION	1	0.98969	0.028656	0.6011			1	0
GO_DNA_STRAND_ELONGATION_INVOLVED_IN_DNA_REPLICATION	1	0.98969	0.028656	0.6011			1	0
GO_POSITIVE_REGULATION_OF_DNA_METABOLIC_PROCESS	1	0.98969	0.028656	0.6011			1	0
GO_OVULATION_CYCLE	1	0.98969	0.028656	0.6011			1	0
GO_REGULATION_OF_NUCLEASE_ACTIVITY	1	0.98969	0.028656	0.6011			1	0
GO_LIVER_REGENERATION	1	0.98969	0.028656	0.6011			1	0
GO_DNA_STRAND_ELONGATION	1	0.98969	0.028656	0.6011			1	0
GO_POSITIVE_REGULATION_OF_DNA_REPAIR	1	0.98969	0.028656	0.6011			1	0
GO_RHYTHMIC_PROCESS	1	0.98969	0.028656	0.6011			1	0
GO_POSITIVE_REGULATION_OF_NUCLEASE_ACTIVITY	1	0.98969	0.028656	0.6011			1	0
GO_REGULATION_OF_DNA_REPLICATION	1	0.98969	0.028656	0.6011			1	0
GO_ESTROUS_CYCLE	1	0.98969	0.028656	0.6011			1	0
GO_ESTROGEN_RECEPTOR_BINDING	1	0.98969	0.028656	0.6011			1	0
GO_DNA_N_GLYCOSYLASE_ACTIVITY	1	0.98969	0.028656	0.6011			1	0
GO_MISMATCHED_DNA_BINDING	1	0.98969	0.028656	0.6011			1	0
GO_PROTEIN_TYROSINE_KINASE_BINDING	1	0.98969	0.028656	0.6011			1	0
GO_HISTONE_ACETYLTRANSFERASE_BINDING	1	0.98969	0.028656	0.6011			1	0
GO_DNA_POLYMERASE_BINDING	1	0.98969	0.028656	0.6011			1	0
GO_ANIMAL_ORGAN_REGENERATION	1	0.98969	0.028656	0.6011			1	0
GO_REPLICATION_FORK_PROCESSING	1	0.98969	0.028656	0.6011			1	0
GO_REGULATION_OF_DEOXYRIBONUCLEASE_ACTIVITY	1	0.98969	0.028656	0.6011			1	0
GO_POSITIVE_REGULATION_OF_DEOXYRIBONUCLEASE_ACTIVITY	1	0.98969	0.028656	0.6011			1	0
GO_SIGNAL_TRANSDUCTION_INVOLVED_IN_CELL_CYCLE_CHECKPOINT	1	0.98969	0.028656	0.6011			1	0
GO_RESPONSE_TO_L_GLUTAMATE	1	0.98969	0.028656	0.6011			1	0
GO_DNA_REPLICATION_FACTOR_C_COMPLEX	1	0.98969	0.028656	0.6011			1	0
GO_RECEPTOR_TYROSINE_KINASE_BINDING	1	0.98969	0.028656	0.6011			1	0
GO_DNA_INSERTION_OR_DELETION_BINDING	1	0.98969	0.028656	0.6011			1	0
GO_MISMATCH_REPAIR_COMPLEX_BINDING	1	0.98969	0.028656	0.6011			1	0
GO_MUTLALPHA_COMPLEX_BINDING	1	0.98969	0.028656	0.6011			1	0
GO_REGULATION_OF_CELLULAR_RESPONSE_TO_STRESS	13	0.32453	0.12948	0.60569			8	5
GO_DIVALENT_INORGANIC_CATION_HOMEOSTASIS	3	0.63417	0.14401	0.60724			3	0
GO_REGULATION_OF_ANATOMICAL_STRUCTURE_SIZE	9	0.38564	0.13428	0.60726			7	2
GO_REGULATION_OF_PHOSPHATASE_ACTIVITY	2	0.79793	0.088024	0.60842			2	0
GO_PROTEIN_METHYLATION	3	0.64062	0.13686	0.60844			3	0
GO_PROTEIN_TARGETING	4	0.59162	0.11166	0.60895			4	0
GO_NUCLEAR_BODY	15	0.30664	0.12846	0.60923			9	6
GO_HISTONE_BINDING	3	0.625	0.15624	0.60987			3	0
GO_MRNA_3_END_PROCESSING	2	0.75648	0.13236	0.61017			2	0
GO_RNA_3_END_PROCESSING	2	0.75648	0.13236	0.61017			2	0
GO_ENZYME_REGULATOR_ACTIVITY	9	0.40048	0.10709	0.6105			7	2
KEGG_BASAL_TRANSCRIPTION_FACTORS	2	0.76684	0.11693	0.61115			2	0
GO_NEGATIVE_REGULATION_OF_INTRINSIC_APOPTOTIC_SIGNALING_PATHWAY	2	0.76684	0.11693	0.61115			2	0
GO_PROTEIN_ACETYLATION	2	0.76684	0.11693	0.61115			2	0
GO_NEGATIVE_REGULATION_OF_APOPTOTIC_SIGNALING_PATHWAY	2	0.76684	0.11693	0.61115			2	0
GO_TRANSCRIPTION_FACTOR_TFIID_COMPLEX	2	0.76684	0.11693	0.61115			2	0
GO_ACETYLTRANSFERASE_ACTIVITY	2	0.76684	0.11693	0.61115			2	0
GO_PEPTIDE_N_ACETYLTRANSFERASE_ACTIVITY	2	0.76684	0.11693	0.61115			2	0
GO_N_ACYLTRANSFERASE_ACTIVITY	2	0.76684	0.11693	0.61115			2	0
GO_N_ACETYLTRANSFERASE_ACTIVITY	2	0.76684	0.11693	0.61115			2	0
GO_PEPTIDYL_LYSINE_ACETYLATION	2	0.76684	0.11693	0.61115			2	0
GO_RNA_POLYMERASE_II_HOLOENZYME	2	0.76684	0.11693	0.61115			2	0
GO_PEPTIDASE_COMPLEX	2	0.76684	0.11693	0.61115			2	0
GO_DNA_REPAIR	5	0.52639	0.1058	0.61322			3	2
GO_REGULATION_OF_CELL_CYCLE	18	0.29583	0.11038	0.61353			9	9
GO_REGULATION_OF_G_PROTEIN_COUPLED_RECEPTOR_SIGNALING_PATHWAY	4	0.58639	0.11923	0.61485			4	0
GO_SEXUAL_REPRODUCTION	7	0.44681	0.12344	0.61537			4	3
GO_MULTICELLULAR_ORGANISM_REPRODUCTION	7	0.44681	0.12344	0.61537			4	3
GO_REGULATION_OF_CELL_CYCLE_G2_M_PHASE_TRANSITION	3	0.66388	0.11055	0.61693			2	1
GO_POSITIVE_REGULATION_OF_CELLULAR_PROTEIN_CATABOLIC_PROCESS	2	0.78756	0.096501	0.61855			2	0
GO_POSITIVE_REGULATION_OF_PROTEIN_CATABOLIC_PROCESS	2	0.78756	0.096501	0.61855			2	0
GO_POSITIVE_REGULATION_OF_PROTEOLYSIS_INVOLVED_IN_CELLULAR_PROTEIN_CATABOLIC_PROCESS	2	0.78756	0.096501	0.61855			2	0
GO_ORGANELLE_INNER_MEMBRANE	2	0.79275	0.092589	0.61905			2	0
GO_POSITIVE_REGULATION_OF_INTRINSIC_APOPTOTIC_SIGNALING_PATHWAY	3	0.6611	0.11632	0.61987			3	0
GO_HISTONE_METHYLATION	2	0.74938	0.13975	0.6298			2	0
GO_PEPTIDYL_LYSINE_METHYLATION	2	0.74938	0.13975	0.6298			2	0
GO_PROTEIN_POLYMERIZATION	5	0.49923	0.14264	0.63351			4	1
GO_NUCLEAR_MEMBRANE	2	0.78238	0.10193	0.63541			2	0
GO_CEREBELLAR_CORTEX_DEVELOPMENT	1	0.99485	0.019763	0.63546			1	0
GO_RNA_SPLICING_VIA_ENDONUCLEOLYTIC_CLEAVAGE_AND_LIGATION	1	0.99485	0.019763	0.63546			1	0
GO_TERMINATION_OF_RNA_POLYMERASE_II_TRANSCRIPTION	1	0.99485	0.019763	0.63546			1	0
GO_RNA_POLYADENYLATION	1	0.99485	0.019763	0.63546			1	0
GO_MRNA_CLEAVAGE_FACTOR_COMPLEX	1	0.99485	0.019763	0.63546			1	0
GO_NUCLEOBASE_CONTAINING_COMPOUND_KINASE_ACTIVITY	1	0.99485	0.019763	0.63546			1	0
GO_SMALL_RNA_LOADING_ONTO_RISC	1	0.99485	0.019763	0.63546			1	0
GO_FC_RECEPTOR_SIGNALING_PATHWAY	3	0.65104	0.12809	0.6361			3	0
GO_MULTI_MULTICELLULAR_ORGANISM_PROCESS	3	0.65104	0.12809	0.6361			3	0
GO_CELLULAR_RESPONSE_TO_REACTIVE_OXYGEN_SPECIES	3	0.65104	0.12809	0.6361			3	0
GO_RNA_POLYMERASE_II_TRANSCRIPTION_FACTOR_COMPLEX	3	0.65104	0.12809	0.6361			3	0
GO_TRANSCRIPTION_FACTOR_COMPLEX	3	0.65104	0.12809	0.6361			3	0
GO_NUCLEAR_TRANSCRIPTION_FACTOR_COMPLEX	3	0.65104	0.12809	0.6361			3	0
GO_RIBONUCLEOPROTEIN_COMPLEX	8	0.41336	0.13292	0.63776			6	2
GO_REGULATION_OF_TRANSPORT	18	0.29037	0.12194	0.63782			14	4
GO_TRANSLATION_FACTOR_ACTIVITY_RNA_BINDING	4	0.57068	0.13887	0.64286			4	0
GO_TRANSLATION_REGULATOR_ACTIVITY_NUCLEIC_ACID_BINDING	4	0.57068	0.13887	0.64286			4	0
GO_ENERGY_DERIVATION_BY_OXIDATION_OF_ORGANIC_COMPOUNDS	2	0.77202	0.11302	0.64627			2	0
GO_CARBOHYDRATE_BINDING	2	0.77202	0.11302	0.64627			2	0
GO_RNA_SPLICING_VIA_TRANSESTERIFICATION_REACTIONS	3	0.64583	0.13293	0.64665			3	0
GO_SINGLE_STRANDED_RNA_BINDING	3	0.64583	0.13293	0.64665			3	0
GO_HEPATICOBILIARY_SYSTEM_DEVELOPMENT	2	0.73575	0.16127	0.66536			2	0
GO_REGULATION_OF_WOUND_HEALING	2	0.73575	0.16127	0.66536			2	0
GO_NEGATIVE_REGULATION_OF_PEPTIDE_SECRETION	2	0.73575	0.16127	0.66536			2	0
GO_REGENERATION	2	0.73575	0.16127	0.66536			2	0
GO_DNA_CONFORMATION_CHANGE	2	0.73575	0.16127	0.66536			2	0
GO_CELLULAR_RESPONSE_TO_TOXIC_SUBSTANCE	2	0.73575	0.16127	0.66536			2	0
GO_CELLULAR_RESPONSE_TO_HYDROGEN_PEROXIDE	2	0.73575	0.16127	0.66536			2	0
GO_REGULATION_OF_RESPONSE_TO_WOUNDING	2	0.73575	0.16127	0.66536			2	0
GO_NEGATIVE_REGULATION_OF_SECRETION	2	0.73575	0.16127	0.66536			2	0
GO_NEGATIVE_REGULATION_OF_CYTOKINE_SECRETION	2	0.73575	0.16127	0.66536			2	0
GO_POSITIVE_REGULATION_OF_RESPONSE_TO_WOUNDING	2	0.73575	0.16127	0.66536			2	0
GO_TISSUE_REMODELING	2	0.73575	0.16127	0.66536			2	0
GO_CELLULAR_RESPONSE_TO_ANTIBIOTIC	2	0.73575	0.16127	0.66536			2	0
GO_POSITIVE_REGULATION_OF_WOUND_HEALING	2	0.73575	0.16127	0.66536			2	0
GO_NEGATIVE_REGULATION_OF_HYDROLASE_ACTIVITY	2	0.73575	0.16127	0.66536			2	0
GO_DNA_GEOMETRIC_CHANGE	2	0.73575	0.16127	0.66536			2	0
GO_LEUKOCYTE_HOMEOSTASIS	2	0.73575	0.16127	0.66536			2	0
GO_SARCOLEMMA	2	0.73575	0.16127	0.66536			2	0
GO_MAST_CELL_GRANULE	2	0.73575	0.16127	0.66536			2	0
GO_SINGLE_STRANDED_DNA_BINDING	2	0.73575	0.16127	0.66536			2	0
GO_CARBOHYDRATE_METABOLIC_PROCESS	6	0.45221	0.16141	0.66722			4	2
GO_NEGATIVE_REGULATION_OF_PROTEIN_METABOLIC_PROCESS	17	0.28198	0.14697	0.66944			12	5
GO_NEGATIVE_REGULATION_OF_EPITHELIAL_TO_MESENCHYMAL_TRANSITION	1	0.97423	0.06087	0.68689			1	0
GO_EPITHELIAL_TO_MESENCHYMAL_TRANSITION	1	0.97423	0.06087	0.68689			1	0
GO_MESENCHYMAL_CELL_DIFFERENTIATION	1	0.97423	0.06087	0.68689			1	0
GO_MESENCHYME_DEVELOPMENT	1	0.97423	0.06087	0.68689			1	0
GO_RESPONSE_TO_REDOX_STATE	1	0.97423	0.06087	0.68689			1	0
GO_REGULATION_OF_EPITHELIAL_TO_MESENCHYMAL_TRANSITION	1	0.97423	0.06087	0.68689			1	0
GO_CYTOKINE_BINDING	1	0.97423	0.06087	0.68689			1	0
GO_TRANSFORMING_GROWTH_FACTOR_BETA_BINDING	1	0.97423	0.06087	0.68689			1	0
GO_NEGATIVE_REGULATION_OF_CELL_CYCLE_G1_S_PHASE_TRANSITION	3	0.61497	0.16455	0.68722			2	1
GO_ION_TRANSMEMBRANE_TRANSPORT	13	0.31319	0.16127	0.70289			6	7
GO_MRNA_METABOLIC_PROCESS	6	0.45057	0.16296	0.70468			4	2
GO_REGULATION_OF_CELLULAR_COMPONENT_SIZE	7	0.42004	0.16658	0.70579			6	1
GO_ACTIN_FILAMENT	4	0.54901	0.16442	0.70771			3	1
GO_RESPONSE_TO_ANTIBIOTIC	3	0.61979	0.16224	0.70999			3	0
GO_RESPONSE_TO_HYDROGEN_PEROXIDE	3	0.61979	0.16224	0.70999			3	0
GO_MITOCHONDRIAL_RESPIRATORY_CHAIN_COMPLEX_ASSEMBLY	1	0.97938	0.050198	0.71217			1	0
GO_STEROID_HORMONE_RECEPTOR_BINDING	2	0.71695	0.18322	0.73589			2	0
GO_NUCLEAR_RECEPTOR_BINDING	2	0.71695	0.18322	0.73589			2	0
GO_ROOF_OF_MOUTH_DEVELOPMENT	1	0.96907	0.073715	0.73634			1	0
GO_REGULATION_OF_BODY_FLUID_LEVELS	4	0.53403	0.18453	0.73835			2	2
GO_REGULATION_OF_METAL_ION_TRANSPORT	4	0.53403	0.18453	0.73835			3	1
GO_REGULATION_OF_ION_TRANSPORT	4	0.53403	0.18453	0.73835			3	1
GO_G_PROTEIN_COUPLED_RECEPTOR_SIGNALING_PATHWAY_COUPLED_TO_CYCLIC_NUCLEOTIDE_SECOND_MESSENGER	4	0.53403	0.18453	0.73835			3	1
GO_CYTOPLASMIC_REGION	4	0.53403	0.18453	0.73835			3	1
GO_CELL_CORTEX	4	0.53403	0.18453	0.73835			3	1
GO_POSITIVE_REGULATION_OF_LOCOMOTION	5	0.48421	0.16828	0.7415			2	3
GO_PLATELET_DEGRANULATION	3	0.61151	0.16986	0.74205			2	1
GO_REGULATION_OF_CELLULAR_PROTEIN_LOCALIZATION	11	0.3411	0.16997	0.74334			8	3
GO_IMMUNE_SYSTEM_DEVELOPMENT	9	0.36309	0.17858	0.74838			6	3
GO_CATALYTIC_COMPLEX	15	0.28851	0.17693	0.74992			9	6
KEGG_PROTEASOME	1	0.95361	0.10336	0.75088			1	0
GO_REGULATION_OF_ESTABLISHMENT_OF_PLANAR_POLARITY	1	0.95361	0.10336	0.75088			1	0
GO_ANAPHASE_PROMOTING_COMPLEX_DEPENDENT_CATABOLIC_PROCESS	1	0.95361	0.10336	0.75088			1	0
GO_NON_CANONICAL_WNT_SIGNALING_PATHWAY	1	0.95361	0.10336	0.75088			1	0
GO_CELLULAR_KETONE_METABOLIC_PROCESS	1	0.95361	0.10336	0.75088			1	0
GO_REGULATION_OF_CELLULAR_AMINE_METABOLIC_PROCESS	1	0.95361	0.10336	0.75088			1	0
GO_REGULATION_OF_RNA_POLYMERASE_II_TRANSCRIPTIONAL_PREINITIATION_COMPLEX_ASSEMBLY	1	0.95361	0.10336	0.75088			1	0
GO_AMINE_METABOLIC_PROCESS	1	0.95361	0.10336	0.75088			1	0
GO_REGULATION_OF_CELLULAR_KETONE_METABOLIC_PROCESS	1	0.95361	0.10336	0.75088			1	0
GO_BLASTOCYST_DEVELOPMENT	1	0.95361	0.10336	0.75088			1	0
GO_TUMOR_NECROSIS_FACTOR_MEDIATED_SIGNALING_PATHWAY	1	0.95361	0.10336	0.75088			1	0
GO_NEGATIVE_REGULATION_OF_CELL_CYCLE_G2_M_PHASE_TRANSITION	1	0.95361	0.10336	0.75088			1	0
GO_POSITIVE_REGULATION_OF_CANONICAL_WNT_SIGNALING_PATHWAY	1	0.95361	0.10336	0.75088			1	0
GO_SCF_DEPENDENT_PROTEASOMAL_UBIQUITIN_DEPENDENT_PROTEIN_CATABOLIC_PROCESS	1	0.95361	0.10336	0.75088			1	0
GO_POSITIVE_REGULATION_OF_WNT_SIGNALING_PATHWAY	1	0.95361	0.10336	0.75088			1	0
GO_RESPONSE_TO_TUMOR_NECROSIS_FACTOR	1	0.95361	0.10336	0.75088			1	0
GO_REGULATION_OF_CELLULAR_AMINO_ACID_METABOLIC_PROCESS	1	0.95361	0.10336	0.75088			1	0
GO_PROTEASOME_REGULATORY_PARTICLE_BASE_SUBCOMPLEX	1	0.95361	0.10336	0.75088			1	0
GO_CYTOSOLIC_PROTEASOME_COMPLEX	1	0.95361	0.10336	0.75088			1	0
GO_PROTEASOME_ACCESSORY_COMPLEX	1	0.95361	0.10336	0.75088			1	0
GO_POSITIVE_REGULATION_OF_RNA_POLYMERASE_II_TRANSCRIPTIONAL_PREINITIATION_COMPLEX_ASSEMBLY	1	0.95361	0.10336	0.75088			1	0
GO_REGULATION_OF_MORPHOGENESIS_OF_AN_EPITHELIUM	1	0.95361	0.10336	0.75088			1	0
GO_ENDOPEPTIDASE_COMPLEX	1	0.95361	0.10336	0.75088			1	0
GO_PROTEASOME_ACTIVATING_ATPASE_ACTIVITY	1	0.95361	0.10336	0.75088			1	0
GO_PROTEIN_MODIFICATION_BY_SMALL_PROTEIN_REMOVAL	3	0.60938	0.17609	0.75783			3	0
GO_MITOCHONDRIAL_MEMBRANE_PART	3	0.60938	0.17609	0.75783			3	0
GO_REGULATION_OF_INTRACELLULAR_SIGNAL_TRANSDUCTION	21	0.25545	0.16695	0.75837			11	10
GO_GAMETE_GENERATION	6	0.44444	0.1746	0.76042			3	3
GO_DEVELOPMENTAL_PROCESS_INVOLVED_IN_REPRODUCTION	6	0.44444	0.1746	0.76042			3	3
GO_CELLULAR_MACROMOLECULE_LOCALIZATION	25	0.23975	0.17337	0.76199			17	8
GO_CELLULAR_RESPONSE_TO_TOPOLOGICALLY_INCORRECT_PROTEIN	2	0.72539	0.17627	0.76418			2	0
GO_RESPONSE_TO_TOPOLOGICALLY_INCORRECT_PROTEIN	2	0.72539	0.17627	0.76418			2	0
GO_CELLULAR_RESPIRATION	1	0.96392	0.082806	0.76447			1	0
GO_MITOCHONDRIAL_RNA_PROCESSING	1	0.96392	0.082806	0.76447			1	0
GO_MITOCHONDRIAL_RNA_METABOLIC_PROCESS	1	0.96392	0.082806	0.76447			1	0
GO_MITOCHONDRIAL_GENE_EXPRESSION	1	0.96392	0.082806	0.76447			1	0
GO_PEROXISOME_PROLIFERATOR_ACTIVATED_RECEPTOR_SIGNALING_PATHWAY	1	0.94845	0.11364	0.76563			1	0
GO_POSITIVE_REGULATION_OF_BIOSYNTHETIC_PROCESS	25	0.23583	0.18619	0.76923			16	9
GO_NEGATIVE_REGULATION_OF_PROTEOLYSIS	3	0.59896	0.18994	0.76995			3	0
GO_PROTEIN_PROCESSING	3	0.59896	0.18994	0.76995			3	0
GO_CHROMOSOMAL_REGION	5	0.47551	0.18223	0.77105			3	2
GO_NEGATIVE_REGULATION_OF_RESPONSE_TO_ENDOPLASMIC_RETICULUM_STRESS	2	0.72021	0.183	0.7726			2	0
GO_ENDOPLASMIC_RETICULUM_TO_CYTOSOL_TRANSPORT	2	0.72021	0.183	0.7726			2	0
GO_NEGATIVE_REGULATION_OF_INTRACELLULAR_PROTEIN_TRANSPORT	2	0.72021	0.183	0.7726			2	0
GO_REGULATION_OF_RETROGRADE_PROTEIN_TRANSPORT_ER_TO_CYTOSOL	2	0.72021	0.183	0.7726			2	0
GO_NEGATIVE_REGULATION_OF_ERAD_PATHWAY	2	0.72021	0.183	0.7726			2	0
GO_REGULATION_OF_PROTEIN_EXIT_FROM_ENDOPLASMIC_RETICULUM	2	0.72021	0.183	0.7726			2	0
GO_PROTEIN_EXIT_FROM_ENDOPLASMIC_RETICULUM	2	0.72021	0.183	0.7726			2	0
GO_REGULATION_OF_ERAD_PATHWAY	2	0.72021	0.183	0.7726			2	0
GO_NEGATIVE_REGULATION_OF_INTRACELLULAR_TRANSPORT	2	0.72021	0.183	0.7726			2	0
GO_NEGATIVE_REGULATION_OF_PROTEIN_EXIT_FROM_ENDOPLASMIC_RETICULUM	2	0.72021	0.183	0.7726			2	0
GO_NEGATIVE_REGULATION_OF_PROTEASOMAL_PROTEIN_CATABOLIC_PROCESS	2	0.72021	0.183	0.7726			2	0
GO_NEGATIVE_REGULATION_OF_PROTEOLYSIS_INVOLVED_IN_CELLULAR_PROTEIN_CATABOLIC_PROCESS	2	0.72021	0.183	0.7726			2	0
GO_RESPONSE_TO_TOXIC_SUBSTANCE	6	0.41943	0.22193	0.79212			5	1
GO_REGULATION_OF_CALCIUM_MEDIATED_SIGNALING	1	0.91237	0.18261	0.79287			1	0
GO_REGULATION_OF_COAGULATION	1	0.91237	0.18261	0.79287			1	0
GO_POSITIVE_REGULATION_OF_COAGULATION	1	0.91237	0.18261	0.79287			1	0
GO_NEGATIVE_REGULATION_OF_ALCOHOL_BIOSYNTHETIC_PROCESS	1	0.91237	0.18261	0.79287			1	0
GO_POSITIVE_REGULATION_OF_PROTEIN_COMPLEX_DISASSEMBLY	1	0.91237	0.18261	0.79287			1	0
GO_VESICLE_DOCKING_INVOLVED_IN_EXOCYTOSIS	1	0.91237	0.18261	0.79287			1	0
GO_PROTEIN_KINASE_C_SIGNALING	1	0.91237	0.18261	0.79287			1	0
GO_REGULATION_OF_INOSITOL_PHOSPHATE_BIOSYNTHETIC_PROCESS	1	0.91237	0.18261	0.79287			1	0
GO_NEGATIVE_REGULATION_OF_CARBOHYDRATE_METABOLIC_PROCESS	1	0.91237	0.18261	0.79287			1	0
GO_REGULATION_OF_CARBOHYDRATE_BIOSYNTHETIC_PROCESS	1	0.91237	0.18261	0.79287			1	0
GO_POSITIVE_REGULATION_OF_PROTEIN_DEPOLYMERIZATION	1	0.91237	0.18261	0.79287			1	0
GO_REGULATION_OF_PLATELET_ACTIVATION	1	0.91237	0.18261	0.79287			1	0
GO_VESICLE_DOCKING	1	0.91237	0.18261	0.79287			1	0
GO_NEGATIVE_REGULATION_OF_CALCIUM_MEDIATED_SIGNALING	1	0.91237	0.18261	0.79287			1	0
GO_POSITIVE_REGULATION_OF_DEPHOSPHORYLATION	1	0.91237	0.18261	0.79287			1	0
GO_POLYOL_BIOSYNTHETIC_PROCESS	1	0.91237	0.18261	0.79287			1	0
GO_POSITIVE_REGULATION_OF_PHOSPHATASE_ACTIVITY	1	0.91237	0.18261	0.79287			1	0
GO_POSITIVE_REGULATION_OF_ACTIN_FILAMENT_DEPOLYMERIZATION	1	0.91237	0.18261	0.79287			1	0
GO_RUFFLE_MEMBRANE	1	0.91237	0.18261	0.79287			1	0
GO_POSITIVE_REGULATION_OF_PLATELET_ACTIVATION	1	0.91237	0.18261	0.79287			1	0
GO_INOSITOL_PHOSPHATE_BIOSYNTHETIC_PROCESS	1	0.91237	0.18261	0.79287			1	0
GO_INTEGRIN_ACTIVATION	1	0.91237	0.18261	0.79287			1	0
GO_REGULATION_OF_INTEGRIN_ACTIVATION	1	0.91237	0.18261	0.79287			1	0
GO_POSITIVE_REGULATION_OF_INTEGRIN_ACTIVATION	1	0.91237	0.18261	0.79287			1	0
GO_NEGATIVE_REGULATION_OF_G_PROTEIN_COUPLED_RECEPTOR_SIGNALING_PATHWAY	1	0.91237	0.18261	0.79287			1	0
GO_NEGATIVE_REGULATION_OF_SMALL_MOLECULE_METABOLIC_PROCESS	1	0.91237	0.18261	0.79287			1	0
GO_THROMBIN_ACTIVATED_RECEPTOR_SIGNALING_PATHWAY	1	0.91237	0.18261	0.79287			1	0
GO_EXOCYTIC_PROCESS	1	0.91237	0.18261	0.79287			1	0
GO_POSITIVE_REGULATION_OF_NUCLEOBASE_CONTAINING_COMPOUND_METABOLIC_PROCESS	2	0.68738	0.22778	0.79303			2	0
GO_RESPONSE_TO_METAL_ION	3	0.60417	0.18301	0.79353			3	0
GO_TRANSITION_METAL_ION_HOMEOSTASIS	3	0.60417	0.18301	0.79353			3	0
GO_HOMEOSTASIS_OF_NUMBER_OF_CELLS	3	0.60417	0.18301	0.79353			3	0
GO_RESPONSE_TO_CADMIUM_ION	3	0.60417	0.18301	0.79353			3	0
GO_VESICLE_LUMEN	3	0.60417	0.18301	0.79353			3	0
GO_REGULATION_OF_DOUBLE_STRAND_BREAK_REPAIR	1	0.90206	0.20138	0.7988			1	0
GO_REGULATION_OF_DNA_RECOMBINATION	1	0.90206	0.20138	0.7988			1	0
GO_REGULATION_OF_CELL_CYCLE_CHECKPOINT	1	0.90206	0.20138	0.7988			1	0
GO_REGULATION_OF_DOUBLE_STRAND_BREAK_REPAIR_VIA_HOMOLOGOUS_RECOMBINATION	1	0.90206	0.20138	0.7988			1	0
GO_NUCLEOTIDE_EXCISION_REPAIR_PREINCISION_COMPLEX_ASSEMBLY	1	0.90206	0.20138	0.7988			1	0
GO_PROTEIN_LOCALIZATION_TO_CHROMOSOME	1	0.90206	0.20138	0.7988			1	0
GO_TELOMERE_MAINTENANCE_VIA_RECOMBINATION	1	0.90206	0.20138	0.7988			1	0
GO_DOUBLE_STRAND_BREAK_REPAIR	1	0.90206	0.20138	0.7988			1	0
GO_DNA_RECOMBINATION	1	0.90206	0.20138	0.7988			1	0
GO_INTERSTRAND_CROSS_LINK_REPAIR	1	0.90206	0.20138	0.7988			1	0
GO_REGULATION_OF_DNA_DAMAGE_CHECKPOINT	1	0.90206	0.20138	0.7988			1	0
GO_MITOTIC_RECOMBINATION	1	0.90206	0.20138	0.7988			1	0
GO_RECOMBINATIONAL_REPAIR	1	0.90206	0.20138	0.7988			1	0
GO_NUCLEOTIDE_EXCISION_REPAIR_PREINCISION_COMPLEX_STABILIZATION	1	0.90206	0.20138	0.7988			1	0
GO_DNA_REPLICATION_FACTOR_A_COMPLEX	1	0.90206	0.20138	0.7988			1	0
GO_SITE_OF_DOUBLE_STRAND_BREAK	1	0.90206	0.20138	0.7988			1	0
GO_DNA_TOPOLOGICAL_CHANGE	1	0.90206	0.20138	0.7988			1	0
GO_DNA_UNWINDING_INVOLVED_IN_DNA_REPLICATION	1	0.90206	0.20138	0.7988			1	0
GO_HOMOLOGOUS_RECOMBINATION	1	0.90206	0.20138	0.7988			1	0
GO_REGULATION_OF_HELICASE_ACTIVITY	1	0.90206	0.20138	0.7988			1	0
GO_POSITIVE_REGULATION_OF_HELICASE_ACTIVITY	1	0.90206	0.20138	0.7988			1	0
GO_SITE_OF_DNA_DAMAGE	1	0.90206	0.20138	0.7988			1	0
GO_G_RICH_STRAND_TELOMERIC_DNA_BINDING	1	0.90206	0.20138	0.7988			1	0
GO_SEQUENCE_SPECIFIC_SINGLE_STRANDED_DNA_BINDING	1	0.90206	0.20138	0.7988			1	0
GO_CHROMATIN	7	0.38537	0.23675	0.79979			4	3
GO_DICARBOXYLIC_ACID_TRANSPORT	2	0.67876	0.24799	0.80003			2	0
GO_FAT_CELL_DIFFERENTIATION	2	0.67876	0.24799	0.80003			2	0
GO_ACIDIC_AMINO_ACID_TRANSPORT	2	0.67876	0.24799	0.80003			2	0
GO_PASSIVE_TRANSMEMBRANE_TRANSPORTER_ACTIVITY	2	0.67876	0.24799	0.80003			2	0
GO_ANION_CHANNEL_ACTIVITY	2	0.67876	0.24799	0.80003			2	0
GO_RIBOSOMAL_LARGE_SUBUNIT_BIOGENESIS	3	0.60503	0.17932	0.8023			3	0
GO_EMBRYONIC_MORPHOGENESIS	4	0.50096	0.2335	0.80562			3	1
GO_NUCLEOBASE_CONTAINING_COMPOUND_TRANSPORT	6	0.4127	0.24211	0.80564			4	2
GO_RNA_LOCALIZATION	6	0.4127	0.24211	0.80564			4	2
GO_ESTABLISHMENT_OF_RNA_LOCALIZATION	6	0.4127	0.24211	0.80564			4	2
KEGG_RNA_DEGRADATION	1	0.89691	0.21126	0.80699			1	0
GO_CYTOPLASMIC_MRNA_PROCESSING_BODY_ASSEMBLY	1	0.89691	0.21126	0.80699			1	0
GO_NUCLEAR_TRANSCRIBED_MRNA_CATABOLIC_PROCESS_DEADENYLATION_DEPENDENT_DECAY	1	0.89691	0.21126	0.80699			1	0
GO_NUCLEAR_TRANSCRIBED_MRNA_CATABOLIC_PROCESS_EXONUCLEOLYTIC	1	0.89691	0.21126	0.80699			1	0
GO_CCR4_NOT_COMPLEX	1	0.89691	0.21126	0.80699			1	0
GO_POLY_PURINE_TRACT_BINDING	1	0.89691	0.21126	0.80699			1	0
GO_DEADENYLATION_DEPENDENT_DECAPPING_OF_NUCLEAR_TRANSCRIBED_MRNA	1	0.89691	0.21126	0.80699			1	0
GO_P_BODY	1	0.89691	0.21126	0.80699			1	0
GO_POLY_G_BINDING	1	0.89691	0.21126	0.80699			1	0
GO_MITOCHONDRIAL_ENVELOPE	7	0.38484	0.23883	0.80781			6	1
GO_PROTEIN_KINASE_C_BINDING	2	0.67358	0.25647	0.80933			2	0
GO_METENCEPHALON_DEVELOPMENT	2	0.68491	0.22821	0.81047			1	1
GO_REGULATION_OF_APOPTOTIC_SIGNALING_PATHWAY	6	0.41679	0.23099	0.81191			5	1
GO_NUCLEAR_EXPORT	4	0.50785	0.22427	0.81299			3	1
GO_PHOSPHATASE_BINDING	4	0.50785	0.22427	0.81299			3	1
GO_NUCLEAR_TRANSCRIBED_MRNA_CATABOLIC_PROCESS	4	0.50785	0.22427	0.81299			3	1
GO_RNA_EXPORT_FROM_NUCLEUS	4	0.50785	0.22427	0.81299			3	1
GO_REGULATION_OF_SUPRAMOLECULAR_FIBER_ORGANIZATION	7	0.3883	0.23259	0.81308			4	3
GO_ACID_SECRETION	3	0.57292	0.23309	0.81358			3	0
GO_PHOSPHATIDYLINOSITOL_4_5_BISPHOSPHATE_BINDING	2	0.68912	0.22778	0.81688			2	0
GO_PHOSPHATIDIC_ACID_BINDING	2	0.68912	0.22778	0.81688			2	0
GO_PHOSPHATIDYLINOSITOL_3_4_BISPHOSPHATE_BINDING	2	0.68912	0.22778	0.81688			2	0
GO_PLATELET_ACTIVATION	3	0.57797	0.22479	0.81813			2	1
GO_HOMOTYPIC_CELL_CELL_ADHESION	3	0.57797	0.22479	0.81813			2	1
GO_PLATELET_AGGREGATION	3	0.57797	0.22479	0.81813			2	1
GO_COAGULATION	3	0.57797	0.22479	0.81813			2	1
GO_POSITIVE_REGULATION_OF_DNA_DAMAGE_RESPONSE_SIGNAL_TRANSDUCTION_BY_P53_CLASS_MEDIATOR	1	0.88144	0.24447	0.82423			1	0
GO_T_CELL_HOMEOSTASIS	1	0.88144	0.24447	0.82423			1	0
GO_LYMPHOCYTE_HOMEOSTASIS	1	0.88144	0.24447	0.82423			1	0
GO_REGULATION_OF_PROTEIN_OLIGOMERIZATION	1	0.88144	0.24447	0.82423			1	0
GO_POSITIVE_REGULATION_OF_PROTEIN_OLIGOMERIZATION	1	0.88144	0.24447	0.82423			1	0
GO_POSITIVE_REGULATION_OF_CARBOHYDRATE_METABOLIC_PROCESS	1	0.88144	0.24447	0.82423			1	0
GO_REGULATION_OF_DNA_DAMAGE_RESPONSE_SIGNAL_TRANSDUCTION_BY_P53_CLASS_MEDIATOR	1	0.88144	0.24447	0.82423			1	0
GO_POSITIVE_REGULATION_OF_RELEASE_OF_CYTOCHROME_C_FROM_MITOCHONDRIA	1	0.88144	0.24447	0.82423			1	0
GO_REGULATION_OF_EXTRINSIC_APOPTOTIC_SIGNALING_PATHWAY_VIA_DEATH_DOMAIN_RECEPTORS	1	0.88144	0.24447	0.82423			1	0
GO_POSITIVE_REGULATION_OF_SIGNAL_TRANSDUCTION_BY_P53_CLASS_MEDIATOR	1	0.88144	0.24447	0.82423			1	0
GO_REGULATION_OF_ENDOPLASMIC_RETICULUM_STRESS_INDUCED_INTRINSIC_APOPTOTIC_SIGNALING_PATHWAY	1	0.88144	0.24447	0.82423			1	0
GO_REGULATION_OF_EXTRINSIC_APOPTOTIC_SIGNALING_PATHWAY	1	0.88144	0.24447	0.82423			1	0
GO_REGULATION_OF_RELEASE_OF_CYTOCHROME_C_FROM_MITOCHONDRIA	1	0.88144	0.24447	0.82423			1	0
GO_RELEASE_OF_CYTOCHROME_C_FROM_MITOCHONDRIA	1	0.88144	0.24447	0.82423			1	0
GO_REGULATION_OF_GLUCOSE_METABOLIC_PROCESS	1	0.88144	0.24447	0.82423			1	0
GO_RESPONSE_TO_DSRNA	1	0.88144	0.24447	0.82423			1	0
GO_CELLULAR_RESPONSE_TO_GLUCOSE_STARVATION	1	0.88144	0.24447	0.82423			1	0
GO_POSITIVE_REGULATION_OF_EXTRINSIC_APOPTOTIC_SIGNALING_PATHWAY	1	0.88144	0.24447	0.82423			1	0
GO_POSITIVE_REGULATION_OF_EXTRINSIC_APOPTOTIC_SIGNALING_PATHWAY_VIA_DEATH_DOMAIN_RECEPTORS	1	0.88144	0.24447	0.82423			1	0
GO_REACTIVE_OXYGEN_SPECIES_METABOLIC_PROCESS	1	0.88144	0.24447	0.82423			1	0
GO_INTRINSIC_APOPTOTIC_SIGNALING_PATHWAY_IN_RESPONSE_TO_ENDOPLASMIC_RETICULUM_STRESS	1	0.88144	0.24447	0.82423			1	0
GO_POSITIVE_REGULATION_OF_GLUCOSE_METABOLIC_PROCESS	1	0.88144	0.24447	0.82423			1	0
GO_POSITIVE_REGULATION_OF_CELLULAR_CARBOHYDRATE_METABOLIC_PROCESS	1	0.88144	0.24447	0.82423			1	0
GO_NEGATIVE_REGULATION_OF_MEMBRANE_POTENTIAL	1	0.88144	0.24447	0.82423			1	0
GO_POSITIVE_REGULATION_OF_ENDOPLASMIC_RETICULUM_STRESS_INDUCED_INTRINSIC_APOPTOTIC_SIGNALING_PATHWAY	1	0.88144	0.24447	0.82423			1	0
GO_POSITIVE_REGULATION_OF_RESPONSE_TO_ENDOPLASMIC_RETICULUM_STRESS	1	0.88144	0.24447	0.82423			1	0
GO_RESPONSE_TO_ABIOTIC_STIMULUS	24	0.23033	0.20478	0.82444			16	8
GO_TRNA_TRANSPORT	3	0.57812	0.22456	0.82488			3	0
GO_PROTEIN_HETERODIMERIZATION_ACTIVITY	3	0.57812	0.22456	0.82488			3	0
GO_POSITIVE_REGULATION_OF_VIRAL_TRANSCRIPTION	1	0.91753	0.17292	0.82495			1	0
GO_POSITIVE_REGULATION_BY_HOST_OF_VIRAL_TRANSCRIPTION	1	0.91753	0.17292	0.82495			1	0
GO_POSITIVE_REGULATION_OF_DNA_BINDING	1	0.91753	0.17292	0.82495			1	0
GO_MODULATION_OF_TRANSCRIPTION_IN_OTHER_ORGANISM_INVOLVED_IN_SYMBIOTIC_INTERACTION	1	0.91753	0.17292	0.82495			1	0
GO_REGULATION_OF_SYMBIOSIS_ENCOMPASSING_MUTUALISM_THROUGH_PARASITISM	1	0.91753	0.17292	0.82495			1	0
GO_REGULATION_OF_DNA_BINDING	1	0.91753	0.17292	0.82495			1	0
GO_REGULATION_OF_VIRAL_TRANSCRIPTION	1	0.91753	0.17292	0.82495			1	0
GO_POSITIVE_REGULATION_OF_TRANSCRIPTION_REGULATORY_REGION_DNA_BINDING	1	0.91753	0.17292	0.82495			1	0
GO_INTERACTION_WITH_SYMBIONT	1	0.91753	0.17292	0.82495			1	0
GO_POSITIVE_REGULATION_OF_MULTI_ORGANISM_PROCESS	1	0.91753	0.17292	0.82495			1	0
GO_POSITIVE_REGULATION_OF_VIRAL_PROCESS	1	0.91753	0.17292	0.82495			1	0
GO_REGULATION_OF_TRANSCRIPTION_REGULATORY_REGION_DNA_BINDING	1	0.91753	0.17292	0.82495			1	0
GO_RNA_POLYMERASE_BINDING	1	0.91753	0.17292	0.82495			1	0
GO_RNA_POLYMERASE_CORE_ENZYME_BINDING	1	0.91753	0.17292	0.82495			1	0
GO_BASAL_TRANSCRIPTION_MACHINERY_BINDING	1	0.91753	0.17292	0.82495			1	0
GO_THYROID_HORMONE_RECEPTOR_BINDING	1	0.91753	0.17292	0.82495			1	0
GO_TBP_CLASS_PROTEIN_BINDING	1	0.91753	0.17292	0.82495			1	0
GO_SNRNA_TRANSCRIPTION	1	0.91753	0.17292	0.82495			1	0
GO_MODIFICATION_OF_MORPHOLOGY_OR_PHYSIOLOGY_OF_OTHER_ORGANISM_INVOLVED_IN_SYMBIOTIC_INTERACTION	1	0.91753	0.17292	0.82495			1	0
GO_REGULATION_OF_CORE_PROMOTER_BINDING	1	0.91753	0.17292	0.82495			1	0
GO_TRANSCRIPTIONAL_PREINITIATION_COMPLEX	1	0.91753	0.17292	0.82495			1	0
GO_RNA_POLYMERASE_II_GENERAL_TRANSCRIPTION_INITIATION_FACTOR_ACTIVITY	1	0.91753	0.17292	0.82495			1	0
GO_GENERAL_TRANSCRIPTION_INITIATION_FACTOR_ACTIVITY	1	0.91753	0.17292	0.82495			1	0
GO_GENERAL_TRANSCRIPTION_INITIATION_FACTOR_BINDING	1	0.91753	0.17292	0.82495			1	0
GO_PROMOTER_SPECIFIC_CHROMATIN_BINDING	1	0.91753	0.17292	0.82495			1	0
GO_POSITIVE_REGULATION_OF_CELLULAR_COMPONENT_ORGANIZATION	16	0.26961	0.21003	0.82522			9	7
GO_REGULATION_OF_CELL_CYCLE_G1_S_PHASE_TRANSITION	4	0.49837	0.23634	0.82597			3	1
GO_ION_HOMEOSTASIS	8	0.35446	0.2605	0.82638			7	1
GO_REGULATION_OF_LEUKOCYTE_PROLIFERATION	3	0.5625	0.25387	0.82729			3	0
GO_POSITIVE_REGULATION_OF_LEUKOCYTE_PROLIFERATION	3	0.5625	0.25387	0.82729			3	0
GO_LEUKOCYTE_PROLIFERATION	3	0.5625	0.25387	0.82729			3	0
GO_VIRAL_LIFE_CYCLE	3	0.5625	0.25387	0.82729			3	0
GO_REGULATION_OF_MITOTIC_CELL_CYCLE	11	0.31427	0.24993	0.82849			6	5
GO_DNA_TEMPLATED_TRANSCRIPTION_TERMINATION	2	0.70662	0.19735	0.82893			2	0
GO_DNA_METABOLIC_PROCESS	9	0.35667	0.19462	0.8302			6	3
GO_POSITIVE_REGULATION_OF_ENDOCYTOSIS	3	0.59375	0.19871	0.83025			3	0
GO_REGULATION_OF_ENDOCYTOSIS	3	0.59375	0.19871	0.83025			3	0
GO_POSTTRANSCRIPTIONAL_REGULATION_OF_GENE_EXPRESSION	8	0.37792	0.20407	0.83167			6	2
GO_RESPONSE_TO_AMINO_ACID	2	0.6998	0.20713	0.83205			2	0
GO_CELL_PROJECTION_ORGANIZATION	13	0.2967	0.20231	0.83308			6	7
GO_BASE_EXCISION_REPAIR	3	0.58722	0.20679	0.83309			2	1
GO_NUCLEAR_CHROMOSOME	6	0.42569	0.20952	0.83342			3	3
GO_NEGATIVE_REGULATION_OF_PROTEIN_POLYMERIZATION	2	0.69948	0.21343	0.83352			2	0
GO_ACTIN_FILAMENT_DEPOLYMERIZATION	2	0.69948	0.21343	0.83352			2	0
GO_NUCLEAR_INNER_MEMBRANE	1	0.93814	0.13458	0.83382			1	0
GO_AMINOPHOSPHOLIPID_TRANSPORT	1	0.93814	0.13458	0.83382			1	0
GO_AZUROPHIL_GRANULE_MEMBRANE	1	0.93814	0.13458	0.83382			1	0
GO_AZUROPHIL_GRANULE	1	0.93814	0.13458	0.83382			1	0
GO_AXIS_SPECIFICATION	1	0.92784	0.15553	0.83474			1	0
GO_HISTONE_H2A_UBIQUITINATION	1	0.92784	0.15553	0.83474			1	0
GO_GASTRULATION_WITH_MOUTH_FORMING_SECOND	1	0.92784	0.15553	0.83474			1	0
GO_HISTONE_H2A_MONOUBIQUITINATION	1	0.92784	0.15553	0.83474			1	0
GO_HISTONE_MONOUBIQUITINATION	1	0.92784	0.15553	0.83474			1	0
GO_PROTEIN_MONOUBIQUITINATION	1	0.92784	0.15553	0.83474			1	0
GO_GASTRULATION	1	0.92784	0.15553	0.83474			1	0
GO_HISTONE_UBIQUITINATION	1	0.92784	0.15553	0.83474			1	0
GO_ANTERIOR_POSTERIOR_AXIS_SPECIFICATION	1	0.92784	0.15553	0.83474			1	0
GO_SEX_CHROMOSOME	1	0.92784	0.15553	0.83474			1	0
GO_PCG_PROTEIN_COMPLEX	1	0.92784	0.15553	0.83474			1	0
GO_NUCLEAR_HETEROCHROMATIN	1	0.92784	0.15553	0.83474			1	0
GO_PRC1_COMPLEX	1	0.92784	0.15553	0.83474			1	0
GO_MLL1_2_COMPLEX	1	0.92784	0.15553	0.83474			1	0
GO_EUCHROMATIN	1	0.92784	0.15553	0.83474			1	0
GO_NUCLEAR_UBIQUITIN_LIGASE_COMPLEX	1	0.92784	0.15553	0.83474			1	0
GO_HISTONE_H2A_K119_MONOUBIQUITINATION	1	0.92784	0.15553	0.83474			1	0
GO_G0_TO_G1_TRANSITION	1	0.92784	0.15553	0.83474			1	0
GO_SEX_CHROMATIN	1	0.92784	0.15553	0.83474			1	0
GO_CIRCULATORY_SYSTEM_PROCESS	4	0.49738	0.24178	0.83584			2	2
GO_REGULATION_OF_BLOOD_CIRCULATION	4	0.49738	0.24178	0.83584			2	2
GO_CELLULAR_COMPONENT_MORPHOGENESIS	12	0.29508	0.24487	0.83788			4	8
GO_TRANSITION_METAL_ION_BINDING	7	0.38075	0.24792	0.83802			5	2
GO_DNA_BINDING_TRANSCRIPTION_FACTOR_BINDING	5	0.44352	0.24571	0.83876			4	1
GO_CELL_ADHESION_MOLECULE_BINDING	10	0.32096	0.24808	0.83892			7	3
GO_CADHERIN_BINDING	10	0.32096	0.24808	0.83892			7	3
GO_MIDDLE_EAR_MORPHOGENESIS	1	0.8866	0.23261	0.83931			1	0
GO_PRE_MIRNA_PROCESSING	1	0.8866	0.23261	0.83931			1	0
GO_DOUBLE_STRANDED_RNA_BINDING	1	0.8866	0.23261	0.83931			1	0
GO_PRODUCTION_OF_SIRNA_INVOLVED_IN_RNA_INTERFERENCE	1	0.8866	0.23261	0.83931			1	0
GO_OUTER_EAR_MORPHOGENESIS	1	0.8866	0.23261	0.83931			1	0
GO_PRODUCTION_OF_SMALL_RNA_INVOLVED_IN_GENE_SILENCING_BY_RNA	1	0.8866	0.23261	0.83931			1	0
GO_RISC_LOADING_COMPLEX	1	0.8866	0.23261	0.83931			1	0
KEGG_DNA_REPLICATION	3	0.55116	0.27694	0.84192			2	1
KEGG_NUCLEOTIDE_EXCISION_REPAIR	3	0.55116	0.27694	0.84192			2	1
KEGG_MISMATCH_REPAIR	3	0.55116	0.27694	0.84192			2	1
GO_DNA_DEPENDENT_DNA_REPLICATION	3	0.55116	0.27694	0.84192			2	1
GO_CELL_CYCLE_DNA_REPLICATION	3	0.55116	0.27694	0.84192			2	1
GO_TRANSCRIPTION_COUPLED_NUCLEOTIDE_EXCISION_REPAIR	3	0.55116	0.27694	0.84192			2	1
GO_POSTREPLICATION_REPAIR	3	0.55116	0.27694	0.84192			2	1
GO_NUCLEOTIDE_EXCISION_REPAIR_DNA_GAP_FILLING	3	0.55116	0.27694	0.84192			2	1
GO_NUCLEOTIDE_EXCISION_REPAIR	3	0.55116	0.27694	0.84192			2	1
GO_TRANSLESION_SYNTHESIS	3	0.55116	0.27694	0.84192			2	1
GO_DNA_SYNTHESIS_INVOLVED_IN_DNA_REPAIR	3	0.55116	0.27694	0.84192			2	1
GO_NUCLEOTIDE_EXCISION_REPAIR_DNA_INCISION	3	0.55116	0.27694	0.84192			2	1
GO_DNA_DAMAGE_RESPONSE_DETECTION_OF_DNA_DAMAGE	3	0.55116	0.27694	0.84192			2	1
GO_DNA_REPLICATION	3	0.55116	0.27694	0.84192			2	1
GO_NUCLEAR_CHROMOSOME_TELOMERIC_REGION	3	0.55116	0.27694	0.84192			2	1
GO_NUCLEAR_REPLICATION_FORK	3	0.55116	0.27694	0.84192			2	1
GO_REPLICATION_FORK	3	0.55116	0.27694	0.84192			2	1
GO_CHROMOSOME_TELOMERIC_REGION	3	0.55116	0.27694	0.84192			2	1
GO_REPLISOME	3	0.55116	0.27694	0.84192			2	1
GO_DAMAGED_DNA_BINDING	3	0.55116	0.27694	0.84192			2	1
GO_TELOMERE_MAINTENANCE_VIA_SEMI_CONSERVATIVE_REPLICATION	3	0.55116	0.27694	0.84192			2	1
GO_NUCLEAR_DNA_REPLICATION	3	0.55116	0.27694	0.84192			2	1
GO_LARGE_RIBOSOMAL_SUBUNIT	3	0.58854	0.20563	0.84239			3	0
GO_RIBOSOME	3	0.58854	0.20563	0.84239			3	0
GO_RIBOSOMAL_SUBUNIT	3	0.58854	0.20563	0.84239			3	0
GO_RRNA_BINDING	3	0.58854	0.20563	0.84239			3	0
GO_VIRAL_GENE_EXPRESSION	3	0.58854	0.20563	0.84239			3	0
GO_EXTRINSIC_APOPTOTIC_SIGNALING_PATHWAY	2	0.6943	0.22126	0.84347			2	0
GO_REGULATION_OF_PEPTIDASE_ACTIVITY	2	0.6943	0.22126	0.84347			2	0
GO_POSITIVE_REGULATION_OF_PEPTIDASE_ACTIVITY	2	0.6943	0.22126	0.84347			2	0
GO_EXTRINSIC_APOPTOTIC_SIGNALING_PATHWAY_VIA_DEATH_DOMAIN_RECEPTORS	2	0.6943	0.22126	0.84347			2	0
GO_REGULATION_OF_CYSTEINE_TYPE_ENDOPEPTIDASE_ACTIVITY	2	0.6943	0.22126	0.84347			2	0
GO_CELLULAR_RESPONSE_TO_MECHANICAL_STIMULUS	2	0.6943	0.22126	0.84347			2	0
GO_ACTIVATION_OF_CYSTEINE_TYPE_ENDOPEPTIDASE_ACTIVITY_INVOLVED_IN_APOPTOTIC_PROCESS	2	0.6943	0.22126	0.84347			2	0
GO_POSITIVE_REGULATION_OF_CYSTEINE_TYPE_ENDOPEPTIDASE_ACTIVITY	2	0.6943	0.22126	0.84347			2	0
GO_NEGATIVE_REGULATION_OF_MOLECULAR_FUNCTION	13	0.27113	0.29306	0.84472			8	5
GO_ENDOPLASMIC_RETICULUM	21	0.22414	0.29943	0.8456			13	8
GO_OSTEOBLAST_DIFFERENTIATION	1	0.87629	0.25375	0.84646			1	0
GO_ER_NUCLEUS_SIGNALING_PATHWAY	1	0.87629	0.25375	0.84646			1	0
GO_ENDOPLASMIC_RETICULUM_ORGANIZATION	1	0.87629	0.25375	0.84646			1	0
GO_ER_OVERLOAD_RESPONSE	1	0.87629	0.25375	0.84646			1	0
GO_POSITIVE_REGULATION_OF_HYDROLASE_ACTIVITY	11	0.29821	0.30313	0.84675			7	4
GO_ACTIN_FILAMENT_ORGANIZATION	7	0.36737	0.27651	0.84681			4	3
KEGG_CELL_CYCLE	2	0.63728	0.32276	0.84692			1	1
GO_NEGATIVE_REGULATION_OF_BIOMINERAL_TISSUE_DEVELOPMENT	1	0.85052	0.30593	0.84717			1	0
GO_MAINTENANCE_OF_LOCATION_IN_CELL	1	0.85052	0.30593	0.84717			1	0
GO_BONE_MINERALIZATION	1	0.85052	0.30593	0.84717			1	0
GO_NEGATIVE_REGULATION_OF_OSSIFICATION	1	0.85052	0.30593	0.84717			1	0
GO_REGULATION_OF_OSSIFICATION	1	0.85052	0.30593	0.84717			1	0
GO_PLATELET_ALPHA_GRANULE	1	0.85052	0.30593	0.84717			1	0
GO_PLATELET_ALPHA_GRANULE_LUMEN	1	0.85052	0.30593	0.84717			1	0
GO_GRANZYME_MEDIATED_APOPTOTIC_SIGNALING_PATHWAY	1	0.85052	0.30593	0.84717			1	0
GO_REGULATION_OF_BONE_MINERALIZATION	1	0.85052	0.30593	0.84717			1	0
GO_NEGATIVE_REGULATION_OF_BONE_MINERALIZATION	1	0.85052	0.30593	0.84717			1	0
GO_SCHAFFER_COLLATERAL__CA1_SYNAPSE	1	0.85052	0.30593	0.84717			1	0
GO_POSTSYNAPTIC_SPECIALIZATION_INTRACELLULAR_COMPONENT	1	0.85052	0.30593	0.84717			1	0
GO_GLUTAMATE_SECRETION	1	0.84536	0.31462	0.84776			1	0
GO_AMINO_ACID_BETAINE_TRANSPORT	1	0.84536	0.31462	0.84776			1	0
GO_QUATERNARY_AMMONIUM_GROUP_TRANSPORT	1	0.84536	0.31462	0.84776			1	0
GO_AMMONIUM_TRANSPORT	1	0.84536	0.31462	0.84776			1	0
GO_ORGANIC_CATION_TRANSPORT	1	0.84536	0.31462	0.84776			1	0
GO_CATION_TRANSMEMBRANE_TRANSPORTER_ACTIVITY	1	0.84536	0.31462	0.84776			1	0
GO_SYMPORTER_ACTIVITY	1	0.84536	0.31462	0.84776			1	0
GO_GLUTAMINE_TRANSPORT	1	0.84536	0.31462	0.84776			1	0
GO_ALANINE_TRANSPORT	1	0.84536	0.31462	0.84776			1	0
GO_RESPONSE_TO_AMINO_ACID_STARVATION	1	0.84536	0.31462	0.84776			1	0
GO_NEUTRAL_AMINO_ACID_TRANSMEMBRANE_TRANSPORTER_ACTIVITY	1	0.84536	0.31462	0.84776			1	0
GO_L_GLUTAMINE_TRANSMEMBRANE_TRANSPORTER_ACTIVITY	1	0.84536	0.31462	0.84776			1	0
GO_DRUG_TRANSMEMBRANE_TRANSPORTER_ACTIVITY	1	0.84536	0.31462	0.84776			1	0
GO_PEPTIDYL_TYROSINE_MODIFICATION	3	0.54167	0.2961	0.84791			1	2
GO_SPERM_PART	3	0.54167	0.2961	0.84791			2	1
GO_NCRNA_TRANSCRIPTION	2	0.63731	0.32276	0.84808			2	0
GO_ACTIN_FILAMENT_BUNDLE_ORGANIZATION	3	0.53125	0.31618	0.84821			1	2
GO_ACTIN_FILAMENT_BASED_MOVEMENT	3	0.53125	0.31618	0.84821			2	1
GO_REGULATION_OF_NUCLEOCYTOPLASMIC_TRANSPORT	3	0.53125	0.31618	0.84821			2	1
GO_REGULATION_OF_PROTEIN_IMPORT	3	0.53125	0.31618	0.84821			2	1
GO_REGULATION_OF_ACTIN_FILAMENT_BUNDLE_ASSEMBLY	3	0.53125	0.31618	0.84821			1	2
GO_REGULATION_OF_PROTEIN_LOCALIZATION_TO_NUCLEUS	3	0.53125	0.31618	0.84821			2	1
GO_ACTIN_CYTOSKELETON_REORGANIZATION	3	0.53125	0.31618	0.84821			2	1
GO_POSITIVE_REGULATION_OF_ACTIN_FILAMENT_BUNDLE_ASSEMBLY	3	0.53125	0.31618	0.84821			1	2
GO_INORGANIC_ION_TRANSMEMBRANE_TRANSPORT	3	0.53125	0.31618	0.84821			2	1
GO_REGULATION_OF_CATION_TRANSMEMBRANE_TRANSPORT	3	0.53125	0.31618	0.84821			2	1
GO_REGULATION_OF_TRANSMEMBRANE_TRANSPORT	3	0.53125	0.31618	0.84821			2	1
GO_CELL_CORTEX_PART	3	0.53125	0.31618	0.84821			2	1
GO_CORTICAL_CYTOSKELETON	3	0.53125	0.31618	0.84821			2	1
GO_ACTIN_FILAMENT_BINDING	3	0.53125	0.31618	0.84821			2	1
GO_TRANSCRIPTION_BY_RNA_POLYMERASE_I	3	0.53125	0.31618	0.84821			2	1
GO_REGULATION_OF_ION_TRANSMEMBRANE_TRANSPORT	3	0.53125	0.31618	0.84821			2	1
GO_NEGATIVE_REGULATION_OF_DNA_BINDING_TRANSCRIPTION_FACTOR_ACTIVITY	3	0.53125	0.31618	0.84821			2	1
GO_CATION_TRANSMEMBRANE_TRANSPORT	3	0.53125	0.31618	0.84821			2	1
GO_CELL_CYCLE_PHASE_TRANSITION	13	0.29901	0.19595	0.84838			8	5
GO_NEGATIVE_REGULATION_OF_TRANSCRIPTION_BY_RNA_POLYMERASE_II	6	0.40267	0.26177	0.84838			3	3
GO_GLAND_DEVELOPMENT	5	0.42632	0.29251	0.84842			3	2
KEGG_NICOTINATE_AND_NICOTINAMIDE_METABOLISM	1	0.85567	0.29783	0.84852			1	0
GO_B_CELL_PROLIFERATION	1	0.85567	0.29783	0.84852			1	0
GO_NEGATIVE_REGULATION_OF_BONE_REMODELING	1	0.85567	0.29783	0.84852			1	0
GO_POSITIVE_REGULATION_OF_B_CELL_PROLIFERATION	1	0.85567	0.29783	0.84852			1	0
GO_NEGATIVE_REGULATION_OF_TISSUE_REMODELING	1	0.85567	0.29783	0.84852			1	0
GO_POSITIVE_REGULATION_OF_VASOCONSTRICTION	1	0.85567	0.29783	0.84852			1	0
GO_REGULATION_OF_SYNAPTIC_PLASTICITY	1	0.85567	0.29783	0.84852			1	0
GO_LONG_TERM_SYNAPTIC_DEPRESSION	1	0.85567	0.29783	0.84852			1	0
GO_BONE_REMODELING	1	0.85567	0.29783	0.84852			1	0
GO_NEGATIVE_REGULATION_OF_SYNAPTIC_TRANSMISSION	1	0.85567	0.29783	0.84852			1	0
GO_REGULATION_OF_BONE_REMODELING	1	0.85567	0.29783	0.84852			1	0
GO_REGULATION_OF_B_CELL_PROLIFERATION	1	0.85567	0.29783	0.84852			1	0
GO_RESPONSE_TO_RETINOIC_ACID	1	0.85567	0.29783	0.84852			1	0
GO_POSITIVE_REGULATION_OF_BLOOD_CIRCULATION	1	0.85567	0.29783	0.84852			1	0
GO_RESPONSE_TO_HYDROPEROXIDE	1	0.85567	0.29783	0.84852			1	0
GO_BONE_RESORPTION	1	0.85567	0.29783	0.84852			1	0
GO_REGULATION_OF_TISSUE_REMODELING	1	0.85567	0.29783	0.84852			1	0
GO_LYASE_ACTIVITY	1	0.85567	0.29783	0.84852			1	0
GO_TONIC_SMOOTH_MUSCLE_CONTRACTION	1	0.85567	0.29783	0.84852			1	0
GO_ARTERY_SMOOTH_MUSCLE_CONTRACTION	1	0.85567	0.29783	0.84852			1	0
GO_PHOSPHORUS_OXYGEN_LYASE_ACTIVITY	1	0.85567	0.29783	0.84852			1	0
GO_EMBRYO_DEVELOPMENT_ENDING_IN_BIRTH_OR_EGG_HATCHING	3	0.53863	0.2991	0.84869			2	1
GO_CELLULAR_SENESCENCE	2	0.63962	0.31384	0.8487			1	1
GO_CELL_AGING	2	0.63962	0.31384	0.8487			1	1
GO_ZINC_ION_BINDING	5	0.4221	0.29948	0.84899			4	1
GO_MEMBRANE_PROTEIN_COMPLEX	9	0.33218	0.27018	0.84937			7	2
GO_RESPONSE_TO_COLD	2	0.64249	0.31298	0.84989			2	0
GO_REGULATION_OF_MRNA_SPLICING_VIA_SPLICEOSOME	2	0.64249	0.31298	0.84989			2	0
GO_POLY_PYRIMIDINE_TRACT_BINDING	2	0.64249	0.31298	0.84989			2	0
GO_REGULATION_OF_MRNA_PROCESSING	2	0.64249	0.31298	0.84989			2	0
GO_REGULATION_OF_ESTABLISHMENT_OF_PROTEIN_LOCALIZATION	13	0.29917	0.19595	0.84997			9	4
GO_PROTEIN_LOCALIZATION_TO_CYTOSKELETON	1	0.93299	0.14506	0.85087			1	0
GO_CENTRIOLE_ASSEMBLY	1	0.93299	0.14506	0.85087			1	0
GO_MICROTUBULE_ORGANIZING_CENTER_ORGANIZATION	1	0.93299	0.14506	0.85087			1	0
GO_CENTROSOME_DUPLICATION	1	0.93299	0.14506	0.85087			1	0
GO_CENTRIOLAR_SATELLITE	1	0.93299	0.14506	0.85087			1	0
GO_CILIARY_BASAL_BODY_PLASMA_MEMBRANE_DOCKING	1	0.93299	0.14506	0.85087			1	0
GO_REGULATION_OF_PROTEIN_LOCALIZATION_TO_CENTROSOME	1	0.93299	0.14506	0.85087			1	0
GO_PROTEIN_LOCALIZATION_TO_MICROTUBULE_ORGANIZING_CENTER	1	0.93299	0.14506	0.85087			1	0
GO_RESPONSE_TO_INORGANIC_SUBSTANCE	6	0.42506	0.21029	0.85202			5	1
GO_METHYLATION	7	0.3716	0.27001	0.853			6	1
GO_REGULATION_OF_SMALL_MOLECULE_METABOLIC_PROCESS	7	0.37184	0.27001	0.85376			5	2
GO_SECRETORY_GRANULE	11	0.32449	0.2203	0.85427			8	3
GO_SUCKLING_BEHAVIOR	1	0.86598	0.27668	0.85489			1	0
GO_PROTEIN_DEMANNOSYLATION	1	0.86598	0.27668	0.85489			1	0
GO_PROTEIN_DEGLYCOSYLATION	1	0.86598	0.27668	0.85489			1	0
GO_MULTI_ORGANISM_BEHAVIOR	1	0.86598	0.27668	0.85489			1	0
GO_ROUGH_ENDOPLASMIC_RETICULUM_MEMBRANE	1	0.86598	0.27668	0.85489			1	0
GO_ENDOPLASMIC_RETICULUM_QUALITY_CONTROL_COMPARTMENT	1	0.86598	0.27668	0.85489			1	0
GO_ENDOPLASMIC_RETICULUM_UNFOLDED_PROTEIN_RESPONSE	1	0.86598	0.27668	0.85489			1	0
GO_ENDOPLASMIC_RETICULUM_MANNOSE_TRIMMING	1	0.86598	0.27668	0.85489			1	0
GO_SIGNAL_RECOGNITION_PARTICLE_RECEPTOR_COMPLEX	1	0.86598	0.27668	0.85489			1	0
GO_SIGNAL_RECOGNITION_PARTICLE	1	0.86598	0.27668	0.85489			1	0
GO_DNA_MODIFICATION	2	0.64767	0.30211	0.85522			2	0
GO_FC_EPSILON_RECEPTOR_SIGNALING_PATHWAY	2	0.64767	0.30211	0.85522			2	0
GO_RESPONSE_TO_PROGESTERONE	2	0.64767	0.30211	0.85522			2	0
GO_DNA_METHYLATION_OR_DEMETHYLATION	2	0.64767	0.30211	0.85522			2	0
GO_FEEDING_BEHAVIOR	2	0.64767	0.30211	0.85522			2	0
GO_DNA_METHYLATION	2	0.64767	0.30211	0.85522			2	0
GO_PEPTIDYL_AMINO_ACID_MODIFICATION	14	0.26651	0.27283	0.85574			8	6
GO_HINDBRAIN_DEVELOPMENT	3	0.5445	0.28664	0.85806			1	2
GO_CELL_SUBSTRATE_ADHESION	4	0.48168	0.27845	0.85814			1	3
GO_REPRODUCTIVE_SYSTEM_DEVELOPMENT	4	0.48168	0.27845	0.85814			2	2
GO_REGULATION_OF_HEMOPOIESIS	7	0.36943	0.27287	0.8593			5	2
GO_PORE_COMPLEX_ASSEMBLY	1	0.86082	0.28617	0.8599			1	0
GO_DEFENSE_RESPONSE_TO_GRAM_NEGATIVE_BACTERIUM	1	0.86082	0.28617	0.8599			1	0
GO_DEFENSE_RESPONSE_TO_GRAM_POSITIVE_BACTERIUM	1	0.86082	0.28617	0.8599			1	0
GO_CYTOLYSIS	1	0.86082	0.28617	0.8599			1	0
GO_INFLAMMASOME_COMPLEX	1	0.86082	0.28617	0.8599			1	0
GO_PHOSPHATIDYLSERINE_BINDING	1	0.86082	0.28617	0.8599			1	0
GO_MODIFIED_AMINO_ACID_BINDING	1	0.86082	0.28617	0.8599			1	0
GO_PHOSPHATIDYLINOSITOL_4_PHOSPHATE_BINDING	1	0.86082	0.28617	0.8599			1	0
GO_MEMBRANE_DISRUPTION_IN_OTHER_ORGANISM	1	0.86082	0.28617	0.8599			1	0
GO_PYROPTOSIS	1	0.86082	0.28617	0.8599			1	0
GO_NLRP3_INFLAMMASOME_COMPLEX	1	0.86082	0.28617	0.8599			1	0
GO_PHOSPHATIDYLGLYCEROL_BINDING	1	0.86082	0.28617	0.8599			1	0
GO_CARDIOLIPIN_BINDING	1	0.86082	0.28617	0.8599			1	0
GO_REGULATION_OF_MYELOID_CELL_DIFFERENTIATION	4	0.46823	0.30565	0.86015			3	1
GO_MYELOID_CELL_DIFFERENTIATION	4	0.46823	0.30565	0.86015			3	1
GO_EARLY_ENDOSOME	6	0.39743	0.276	0.86038			5	1
GO_LOCOMOTION	11	0.29348	0.32355	0.86159			4	7
GO_AGING	3	0.52593	0.32841	0.86214			2	1
GO_RESPONSE_TO_ACID_CHEMICAL	4	0.46828	0.30565	0.8623			3	1
GO_AMMONIUM_ION_METABOLIC_PROCESS	1	0.83505	0.33498	0.86281			1	0
GO_PHOSPHATIDYLCHOLINE_METABOLIC_PROCESS	1	0.83505	0.33498	0.86281			1	0
GO_PHOSPHATIDYLETHANOLAMINE_ACYL_CHAIN_REMODELING	1	0.83505	0.33498	0.86281			1	0
GO_LIPID_DROPLET	1	0.83505	0.33498	0.86281			1	0
GO_REGULATION_OF_AUTOPHAGY	3	0.52604	0.32841	0.86312			2	1
GO_PROTEIN_LOCALIZATION_TO_ORGANELLE	13	0.26934	0.30116	0.86729			9	4
GO_ER_MEMBRANE_PROTEIN_COMPLEX	1	0.87113	0.26423	0.87164			1	0
GO_MITOTIC_CELL_CYCLE	19	0.22838	0.31938	0.87351			11	8
GO_REGULATION_OF_DEPHOSPHORYLATION	3	0.52231	0.33141	0.87418			2	1
GO_SECRETORY_GRANULE_MEMBRANE	5	0.41579	0.31939	0.87432			4	1
GO_TERTIARY_GRANULE	5	0.41579	0.31939	0.87432			4	1
GO_NEGATIVE_REGULATION_OF_ORGANELLE_ORGANIZATION	4	0.46455	0.31464	0.87613			3	1
GO_NUCLEAR_ENVELOPE	4	0.40838	0.47622	0.87623			3	1
GO_MRNA_TRANSPORT	4	0.40838	0.47622	0.87623			2	2
GO_ESTABLISHMENT_OF_ORGANELLE_LOCALIZATION	4	0.40838	0.47622	0.87623			3	1
GO_REGULATION_OF_NUCLEOBASE_CONTAINING_COMPOUND_METABOLIC_PROCESS	7	0.35612	0.31159	0.87658			4	3
GO_REGULATION_OF_VESICLE_FUSION	1	0.73196	0.54308	0.87675			1	0
GO_RESPONSE_TO_IONIZING_RADIATION	1	0.73196	0.54308	0.87675			1	0
GO_SKELETAL_MUSCLE_TISSUE_REGENERATION	1	0.73196	0.54308	0.87675			1	0
GO_MYELOID_LEUKOCYTE_MIGRATION	1	0.73196	0.54308	0.87675			1	0
GO_POSITIVE_REGULATION_OF_LEUKOCYTE_APOPTOTIC_PROCESS	1	0.73196	0.54308	0.87675			1	0
GO_T_CELL_ACTIVATION_INVOLVED_IN_IMMUNE_RESPONSE	1	0.73196	0.54308	0.87675			1	0
GO_ALPHA_BETA_T_CELL_DIFFERENTIATION	1	0.73196	0.54308	0.87675			1	0
GO_POSITIVE_REGULATION_OF_VASCULATURE_DEVELOPMENT	1	0.73196	0.54308	0.87675			1	0
GO_MEMBRANE_FUSION	1	0.73196	0.54308	0.87675			1	0
GO_CELL_MIGRATION_INVOLVED_IN_SPROUTING_ANGIOGENESIS	1	0.73196	0.54308	0.87675			1	0
GO_NEGATIVE_REGULATION_OF_CELL_CELL_ADHESION	1	0.73196	0.54308	0.87675			1	0
GO_REGULATION_OF_T_HELPER_CELL_DIFFERENTIATION	1	0.73196	0.54308	0.87675			1	0
GO_NEGATIVE_REGULATION_OF_EXOCYTOSIS	1	0.73196	0.54308	0.87675			1	0
GO_REGULATION_OF_T_HELPER_2_CELL_DIFFERENTIATION	1	0.73196	0.54308	0.87675			1	0
GO_POSITIVE_REGULATION_OF_G1_S_TRANSITION_OF_MITOTIC_CELL_CYCLE	1	0.73196	0.54308	0.87675			1	0
GO_PANCREAS_DEVELOPMENT	1	0.73196	0.54308	0.87675			1	0
GO_LEUKOCYTE_CHEMOTAXIS	1	0.73196	0.54308	0.87675			1	0
GO_POSITIVE_REGULATION_OF_ENDOTHELIAL_CELL_MIGRATION	1	0.73196	0.54308	0.87675			1	0
GO_NEGATIVE_REGULATION_OF_TYPE_2_IMMUNE_RESPONSE	1	0.73196	0.54308	0.87675			1	0
GO_BLOOD_VESSEL_ENDOTHELIAL_CELL_MIGRATION	1	0.73196	0.54308	0.87675			1	0
GO_NEGATIVE_REGULATION_OF_CD4_POSITIVE_ALPHA_BETA_T_CELL_DIFFERENTIATION	1	0.73196	0.54308	0.87675			1	0
GO_SPROUTING_ANGIOGENESIS	1	0.73196	0.54308	0.87675			1	0
GO_T_HELPER_1_TYPE_IMMUNE_RESPONSE	1	0.73196	0.54308	0.87675			1	0
GO_T_CELL_DIFFERENTIATION_INVOLVED_IN_IMMUNE_RESPONSE	1	0.73196	0.54308	0.87675			1	0
GO_REGULATION_OF_ENDOTHELIAL_CELL_MIGRATION	1	0.73196	0.54308	0.87675			1	0
GO_ENDOCRINE_PANCREAS_DEVELOPMENT	1	0.73196	0.54308	0.87675			1	0
GO_POSITIVE_REGULATION_OF_T_HELPER_1_TYPE_IMMUNE_RESPONSE	1	0.73196	0.54308	0.87675			1	0
GO_REGULATION_OF_CELL_MIGRATION_INVOLVED_IN_SPROUTING_ANGIOGENESIS	1	0.73196	0.54308	0.87675			1	0
GO_ORGANELLE_MEMBRANE_FUSION	1	0.73196	0.54308	0.87675			1	0
GO_NEGATIVE_REGULATION_OF_LIPASE_ACTIVITY	1	0.73196	0.54308	0.87675			1	0
GO_REGULATION_OF_ALPHA_BETA_T_CELL_DIFFERENTIATION	1	0.73196	0.54308	0.87675			1	0
GO_GRANULOCYTE_MIGRATION	1	0.73196	0.54308	0.87675			1	0
GO_REGULATION_OF_LYMPHOCYTE_DIFFERENTIATION	1	0.73196	0.54308	0.87675			1	0
GO_TISSUE_REGENERATION	1	0.73196	0.54308	0.87675			1	0
GO_FATTY_ACID_DERIVATIVE_TRANSPORT	1	0.73196	0.54308	0.87675			1	0
GO_REGULATION_OF_T_CELL_DIFFERENTIATION	1	0.73196	0.54308	0.87675			1	0
GO_POSITIVE_REGULATION_OF_T_HELPER_CELL_DIFFERENTIATION	1	0.73196	0.54308	0.87675			1	0
GO_POSITIVE_REGULATION_OF_LYMPHOCYTE_DIFFERENTIATION	1	0.73196	0.54308	0.87675			1	0
GO_NEGATIVE_REGULATION_OF_INTERLEUKIN_8_PRODUCTION	1	0.73196	0.54308	0.87675			1	0
GO_REGULATION_OF_PHOSPHOLIPASE_A2_ACTIVITY	1	0.73196	0.54308	0.87675			1	0
GO_NEGATIVE_REGULATION_OF_CELL_ACTIVATION	1	0.73196	0.54308	0.87675			1	0
GO_POSITIVE_REGULATION_OF_SPROUTING_ANGIOGENESIS	1	0.73196	0.54308	0.87675			1	0
GO_NEGATIVE_REGULATION_OF_T_CELL_DIFFERENTIATION	1	0.73196	0.54308	0.87675			1	0
GO_NEGATIVE_REGULATION_OF_ALPHA_BETA_T_CELL_ACTIVATION	1	0.73196	0.54308	0.87675			1	0
GO_POSITIVE_REGULATION_OF_INTERLEUKIN_2_PRODUCTION	1	0.73196	0.54308	0.87675			1	0
GO_RESPONSE_TO_X_RAY	1	0.73196	0.54308	0.87675			1	0
GO_NEGATIVE_REGULATION_OF_ALPHA_BETA_T_CELL_DIFFERENTIATION	1	0.73196	0.54308	0.87675			1	0
GO_MONOCYTE_CHEMOTAXIS	1	0.73196	0.54308	0.87675			1	0
GO_POSITIVE_REGULATION_OF_ALPHA_BETA_T_CELL_DIFFERENTIATION	1	0.73196	0.54308	0.87675			1	0
GO_NEGATIVE_REGULATION_OF_CD4_POSITIVE_ALPHA_BETA_T_CELL_ACTIVATION	1	0.73196	0.54308	0.87675			1	0
GO_PROSTATE_GLAND_DEVELOPMENT	1	0.73196	0.54308	0.87675			1	0
GO_REGULATION_OF_T_HELPER_1_TYPE_IMMUNE_RESPONSE	1	0.73196	0.54308	0.87675			1	0
GO_REGULATION_OF_SPROUTING_ANGIOGENESIS	1	0.73196	0.54308	0.87675			1	0
GO_LYMPHOCYTE_ACTIVATION_INVOLVED_IN_IMMUNE_RESPONSE	1	0.73196	0.54308	0.87675			1	0
GO_POSITIVE_REGULATION_OF_CELL_CYCLE_G1_S_PHASE_TRANSITION	1	0.73196	0.54308	0.87675			1	0
GO_POSITIVE_REGULATION_OF_BLOOD_VESSEL_ENDOTHELIAL_CELL_MIGRATION	1	0.73196	0.54308	0.87675			1	0
GO_UNSATURATED_FATTY_ACID_BIOSYNTHETIC_PROCESS	1	0.73196	0.54308	0.87675			1	0
GO_PROSTANOID_BIOSYNTHETIC_PROCESS	1	0.73196	0.54308	0.87675			1	0
GO_ORGANELLE_FUSION	1	0.73196	0.54308	0.87675			1	0
GO_NEGATIVE_REGULATION_OF_LYMPHOCYTE_DIFFERENTIATION	1	0.73196	0.54308	0.87675			1	0
GO_PHAGOCYTIC_CUP	1	0.73196	0.54308	0.87675			1	0
GO_LATERAL_PLASMA_MEMBRANE	1	0.73196	0.54308	0.87675			1	0
GO_EXTRINSIC_COMPONENT_OF_ORGANELLE_MEMBRANE	1	0.73196	0.54308	0.87675			1	0
GO_CELL_CELL_ADHERENS_JUNCTION	1	0.73196	0.54308	0.87675			1	0
GO_CALCIUM_DEPENDENT_PROTEIN_BINDING	1	0.73196	0.54308	0.87675			1	0
GO_PHOSPHOLIPASE_INHIBITOR_ACTIVITY	1	0.73196	0.54308	0.87675			1	0
GO_LIPASE_INHIBITOR_ACTIVITY	1	0.73196	0.54308	0.87675			1	0
GO_ANNEALING_ACTIVITY	1	0.73196	0.54308	0.87675			1	0
GO_DNA_DEPENDENT_ATPASE_ACTIVITY	1	0.73196	0.54308	0.87675			1	0
GO_CALCIUM_DEPENDENT_PHOSPHOLIPID_BINDING	1	0.73196	0.54308	0.87675			1	0
GO_NEUTROPHIL_HOMEOSTASIS	1	0.73196	0.54308	0.87675			1	0
GO_NEUTROPHIL_APOPTOTIC_PROCESS	1	0.73196	0.54308	0.87675			1	0
GO_NEGATIVE_REGULATION_OF_PHOSPHOLIPASE_ACTIVITY	1	0.73196	0.54308	0.87675			1	0
GO_POSITIVE_REGULATION_OF_VESICLE_FUSION	1	0.73196	0.54308	0.87675			1	0
GO_REGULATION_OF_PROSTAGLANDIN_BIOSYNTHETIC_PROCESS	1	0.73196	0.54308	0.87675			1	0
GO_INTERLEUKIN_2_PRODUCTION	1	0.73196	0.54308	0.87675			1	0
GO_POSITIVE_REGULATION_OF_MYELOID_CELL_APOPTOTIC_PROCESS	1	0.73196	0.54308	0.87675			1	0
GO_REGULATION_OF_CD4_POSITIVE_ALPHA_BETA_T_CELL_DIFFERENTIATION	1	0.73196	0.54308	0.87675			1	0
GO_T_HELPER_1_CELL_DIFFERENTIATION	1	0.73196	0.54308	0.87675			1	0
GO_T_HELPER_2_CELL_DIFFERENTIATION	1	0.73196	0.54308	0.87675			1	0
GO_NEGATIVE_REGULATION_OF_T_HELPER_CELL_DIFFERENTIATION	1	0.73196	0.54308	0.87675			1	0
GO_REGULATION_OF_T_HELPER_1_CELL_DIFFERENTIATION	1	0.73196	0.54308	0.87675			1	0
GO_POSITIVE_REGULATION_OF_T_HELPER_1_CELL_DIFFERENTIATION	1	0.73196	0.54308	0.87675			1	0
GO_ICOSANOID_BIOSYNTHETIC_PROCESS	1	0.73196	0.54308	0.87675			1	0
GO_ARACHIDONIC_ACID_SECRETION	1	0.73196	0.54308	0.87675			1	0
GO_NEGATIVE_REGULATION_OF_LYMPHOCYTE_ACTIVATION	1	0.73196	0.54308	0.87675			1	0
GO_MYOBLAST_MIGRATION	1	0.73196	0.54308	0.87675			1	0
GO_HEPATOCYTE_DIFFERENTIATION	1	0.73196	0.54308	0.87675			1	0
GO_PROLACTIN_SECRETION	1	0.73196	0.54308	0.87675			1	0
GO_MONONUCLEAR_CELL_MIGRATION	1	0.73196	0.54308	0.87675			1	0
GO_INTERLEUKIN_8_SECRETION	1	0.73196	0.54308	0.87675			1	0
GO_POSITIVE_REGULATION_OF_CELL_MIGRATION_INVOLVED_IN_SPROUTING_ANGIOGENESIS	1	0.73196	0.54308	0.87675			1	0
GO_NEUTROPHIL_CLEARANCE	1	0.73196	0.54308	0.87675			1	0
GO_NEGATIVE_REGULATION_OF_LEUKOCYTE_CELL_CELL_ADHESION	1	0.73196	0.54308	0.87675			1	0
GO_NEGATIVE_REGULATION_OF_INTERLEUKIN_8_SECRETION	1	0.73196	0.54308	0.87675			1	0
GO_REGULATION_OF_UNSATURATED_FATTY_ACID_BIOSYNTHETIC_PROCESS	1	0.73196	0.54308	0.87675			1	0
GO_POSITIVE_REGULATION_OF_UNSATURATED_FATTY_ACID_BIOSYNTHETIC_PROCESS	1	0.73196	0.54308	0.87675			1	0
GO_EXTRINSIC_COMPONENT_OF_EXTERNAL_SIDE_OF_PLASMA_MEMBRANE	1	0.73196	0.54308	0.87675			1	0
GO_EXTRINSIC_COMPONENT_OF_ENDOSOME_MEMBRANE	1	0.73196	0.54308	0.87675			1	0
GO_PHOSPHOLIPASE_A2_INHIBITOR_ACTIVITY	1	0.73196	0.54308	0.87675			1	0
GO_CADHERIN_BINDING_INVOLVED_IN_CELL_CELL_ADHESION	1	0.73196	0.54308	0.87675			1	0
GO_CELL_DEATH_IN_RESPONSE_TO_OXIDATIVE_STRESS	1	0.8299	0.34486	0.87687			1	0
GO_PRERIBOSOME	1	0.8299	0.34486	0.87687			1	0
GO_PRERIBOSOME_LARGE_SUBUNIT_PRECURSOR	1	0.8299	0.34486	0.87687			1	0
GO_INTRINSIC_APOPTOTIC_SIGNALING_PATHWAY_IN_RESPONSE_TO_OXIDATIVE_STRESS	1	0.8299	0.34486	0.87687			1	0
GO_CELL_CYCLE_PROCESS	21	0.19319	0.47909	0.87736			11	10
GO_NEGATIVE_REGULATION_OF_ERK1_AND_ERK2_CASCADE	2	0.54922	0.5088	0.87756			2	0
GO_NEGATIVE_REGULATION_OF_MAPK_CASCADE	2	0.54922	0.5088	0.87756			2	0
GO_TRANSFERASE_ACTIVITY_TRANSFERRING_ONE_CARBON_GROUPS	2	0.55145	0.49902	0.87757			1	1
GO_T_CELL_RECEPTOR_SIGNALING_PATHWAY	2	0.55015	0.49946	0.87794			1	1
GO_POSITIVE_REGULATION_OF_CYTOSKELETON_ORGANIZATION	6	0.33494	0.47646	0.88621			3	3
GO_SEQUENCE_SPECIFIC_DNA_BINDING	9	0.27684	0.48138	0.88681			5	4
GO_POSITIVE_REGULATION_OF_GENE_EXPRESSION_EPIGENETIC	2	0.62176	0.35623	0.88882			2	0
GO_NEGATIVE_REGULATION_OF_GENE_EXPRESSION_EPIGENETIC	2	0.62176	0.35623	0.88882			2	0
GO_REGULATION_OF_GENE_SILENCING	2	0.62176	0.35623	0.88882			2	0
GO_CHROMATIN_ORGANIZATION_INVOLVED_IN_REGULATION_OF_TRANSCRIPTION	2	0.62176	0.35623	0.88882			2	0
GO_MODIFICATION_DEPENDENT_PROTEIN_BINDING	2	0.62176	0.35623	0.88882			2	0
GO_NEGATIVE_REGULATION_OF_PROTEIN_MODIFICATION_PROCESS	12	0.27284	0.32437	0.8889			8	4
GO_PROTEIN_PHOSPHATASE_BINDING	3	0.52035	0.34064	0.88922			2	1
GO_TRNA_METABOLIC_PROCESS	2	0.61648	0.36775	0.8894			1	1
GO_TRNA_PROCESSING	2	0.61648	0.36775	0.8894			1	1
GO_POSITIVE_REGULATION_OF_RNA_BIOSYNTHETIC_PROCESS	19	0.22655	0.32762	0.88996			12	7
GO_TRANSCRIPTION_COREPRESSOR_ACTIVITY	3	0.52083	0.34018	0.88997			2	1
GO_HEMATOPOIETIC_PROGENITOR_CELL_DIFFERENTIATION	3	0.52144	0.33303	0.89055			2	1
GO_CARBOHYDRATE_CATABOLIC_PROCESS	2	0.61658	0.36775	0.89152			2	0
GO_RESPONSE_TO_ORGANOPHOSPHORUS	2	0.61658	0.36775	0.89152			2	0
GO_NAD_METABOLIC_PROCESS	2	0.61658	0.36775	0.89152			2	0
GO_RESPONSE_TO_CAMP	2	0.61658	0.36775	0.89152			2	0
GO_COENZYME_METABOLIC_PROCESS	2	0.61658	0.36775	0.89152			2	0
GO_RESPONSE_TO_PURINE_CONTAINING_COMPOUND	2	0.61658	0.36775	0.89152			2	0
GO_GLYCOLYTIC_PROCESS	2	0.61658	0.36775	0.89152			2	0
GO_PYRIDINE_CONTAINING_COMPOUND_METABOLIC_PROCESS	2	0.61658	0.36775	0.89152			2	0
GO_MORPHOGENESIS_OF_A_POLARIZED_EPITHELIUM	2	0.62194	0.34753	0.8917			2	0
GO_DOUBLE_STRANDED_DNA_BINDING	7	0.35107	0.32095	0.89494			4	3
GO_HOMEOSTATIC_PROCESS	19	0.22577	0.33223	0.89562			13	6
GO_ATPASE_ACTIVITY_COUPLED	5	0.41149	0.32487	0.89562			3	2
KEGG_PARKINSONS_DISEASE	1	0.81959	0.36976	0.89645			1	0
KEGG_HUNTINGTONS_DISEASE	1	0.81959	0.36976	0.89645			1	0
GO_SPERM_EGG_RECOGNITION	1	0.81959	0.36976	0.89645			1	0
GO_CELL_CELL_RECOGNITION	1	0.81959	0.36976	0.89645			1	0
GO_BINDING_OF_SPERM_TO_ZONA_PELLUCIDA	1	0.81959	0.36976	0.89645			1	0
GO_PORE_COMPLEX	1	0.81959	0.36976	0.89645			1	0
GO_VOLTAGE_GATED_ION_CHANNEL_ACTIVITY	1	0.81959	0.36976	0.89645			1	0
GO_VOLTAGE_GATED_ANION_CHANNEL_ACTIVITY	1	0.81959	0.36976	0.89645			1	0
GO_GATED_CHANNEL_ACTIVITY	1	0.81959	0.36976	0.89645			1	0
GO_WIDE_PORE_CHANNEL_ACTIVITY	1	0.81959	0.36976	0.89645			1	0
GO_PORIN_ACTIVITY	1	0.81959	0.36976	0.89645			1	0
GO_CELL_PROJECTION_PART	12	0.24106	0.48945	0.89759			6	6
GO_PROTEIN_O_LINKED_MANNOSYLATION	1	0.72165	0.56482	0.89771			1	0
GO_PROTEIN_MANNOSYLATION	1	0.72165	0.56482	0.89771			1	0
GO_RESPONSE_TO_MISFOLDED_PROTEIN	1	0.72165	0.56482	0.89771			1	0
GO_PROTEIN_QUALITY_CONTROL_FOR_MISFOLDED_OR_INCOMPLETELY_SYNTHESIZED_PROTEINS	1	0.72165	0.56482	0.89771			1	0
GO_ER_ASSOCIATED_MISFOLDED_PROTEIN_CATABOLIC_PROCESS	1	0.72165	0.56482	0.89771			1	0
GO_DOLICHYL_PHOSPHATE_MANNOSE_PROTEIN_MANNOSYLTRANSFERASE_ACTIVITY	1	0.72165	0.56482	0.89771			1	0
GO_ACTOMYOSIN_STRUCTURE_ORGANIZATION	2	0.54404	0.51945	0.89926			1	1
GO_NCRNA_PROCESSING	4	0.4036	0.48427	0.89938			2	2
GO_ANION_TRANSMEMBRANE_TRANSPORT	7	0.30851	0.48753	0.89987			3	4
GO_ENDOPLASMIC_RETICULUM_PART	15	0.21667	0.50134	0.90238			8	7
GO_SMOOTH_ENDOPLASMIC_RETICULUM	1	0.71649	0.57352	0.90285			1	0
GO_ATPASE_BINDING	1	0.71649	0.57352	0.90285			1	0
GO_NEGATIVE_REGULATION_OF_PROTEASOMAL_UBIQUITIN_DEPENDENT_PROTEIN_CATABOLIC_PROCESS	1	0.71649	0.57352	0.90285			1	0
GO_REGULATION_OF_PROTEIN_LIPIDATION	1	0.71649	0.57352	0.90285			1	0
GO_REGULATION_OF_ER_ASSOCIATED_UBIQUITIN_DEPENDENT_PROTEIN_CATABOLIC_PROCESS	1	0.71649	0.57352	0.90285			1	0
GO_NEGATIVE_REGULATION_OF_UBIQUITIN_DEPENDENT_PROTEIN_CATABOLIC_PROCESS	1	0.71649	0.57352	0.90285			1	0
GO_SMOOTH_ENDOPLASMIC_RETICULUM_MEMBRANE	1	0.71649	0.57352	0.90285			1	0
GO_TERTIARY_GRANULE_MEMBRANE	1	0.71649	0.57352	0.90285			1	0
GO_CELLULAR_RESPONSE_TO_ABIOTIC_STIMULUS	7	0.34919	0.33004	0.90332			5	2
GO_INTEGRIN_MEDIATED_SIGNALING_PATHWAY	2	0.53478	0.53162	0.90391			1	1
GO_RNA_SPLICING	5	0.35625	0.51282	0.90415			3	2
GO_PHOSPHATIDYLINOSITOL_PHOSPHATE_BINDING	4	0.39844	0.50035	0.90433			3	1
GO_PHOSPHATIDYLINOSITOL_BISPHOSPHATE_BINDING	4	0.39844	0.50035	0.90433			3	1
GO_REGULATION_OF_CELLULAR_CATABOLIC_PROCESS	11	0.25	0.51309	0.90447			7	4
GO_PHOTOTRANSDUCTION	1	0.71134	0.58142	0.90502			1	0
GO_PHOTOTRANSDUCTION_VISIBLE_LIGHT	1	0.71134	0.58142	0.90502			1	0
GO_DETECTION_OF_LIGHT_STIMULUS	1	0.71134	0.58142	0.90502			1	0
GO_DETECTION_OF_VISIBLE_LIGHT	1	0.71134	0.58142	0.90502			1	0
GO_DETECTION_OF_ABIOTIC_STIMULUS	1	0.71134	0.58142	0.90502			1	0
GO_REGULATION_OF_RHODOPSIN_MEDIATED_SIGNALING_PATHWAY	1	0.71134	0.58142	0.90502			1	0
GO_PEPTIDYL_METHIONINE_MODIFICATION	1	0.71134	0.58142	0.90502			1	0
GO_N_TERMINAL_PROTEIN_AMINO_ACID_MODIFICATION	1	0.71134	0.58142	0.90502			1	0
GO_METALLOEXOPEPTIDASE_ACTIVITY	1	0.71134	0.58142	0.90502			1	0
GO_AMINOPEPTIDASE_ACTIVITY	1	0.71134	0.58142	0.90502			1	0
GO_EXOPEPTIDASE_ACTIVITY	1	0.71134	0.58142	0.90502			1	0
GO_METALLOAMINOPEPTIDASE_ACTIVITY	1	0.71134	0.58142	0.90502			1	0
GO_CELL_CYCLE	29	0.16606	0.52956	0.90525			15	14
GO_ACROSOMAL_VESICLE	2	0.53886	0.52945	0.9059			1	1
GO_PROTEIN_SERINE_THREONINE_TYROSINE_KINASE_ACTIVITY	2	0.53886	0.52945	0.9059			0	2
GO_POSITIVE_REGULATION_OF_GENE_EXPRESSION	23	0.18016	0.52518	0.90611			14	9
GO_PEPTIDE_CROSS_LINKING	2	0.53368	0.54162	0.90669			1	1
GO_COLLAGEN_CONTAINING_EXTRACELLULAR_MATRIX	2	0.53368	0.54162	0.90669			1	1
GO_CELLULAR_AMIDE_METABOLIC_PROCESS	7	0.32393	0.41996	0.91022			6	1
GO_NEGATIVE_REGULATION_OF_TRANSMEMBRANE_TRANSPORT	2	0.56995	0.46164	0.91053			2	0
GO_NEGATIVE_REGULATION_OF_SODIUM_ION_TRANSPORT	2	0.56995	0.46164	0.91053			2	0
GO_SODIUM_ION_TRANSMEMBRANE_TRANSPORT	2	0.56995	0.46164	0.91053			2	0
GO_REGULATION_OF_SODIUM_ION_TRANSPORT	2	0.56995	0.46164	0.91053			2	0
GO_EAR_MORPHOGENESIS	2	0.56995	0.46164	0.91053			2	0
GO_NEGATIVE_REGULATION_OF_ION_TRANSPORT	2	0.56995	0.46164	0.91053			2	0
GO_REGULATION_OF_SODIUM_ION_TRANSMEMBRANE_TRANSPORT	2	0.56995	0.46164	0.91053			2	0
GO_APICAL_PART_OF_CELL	2	0.56995	0.46164	0.91053			2	0
GO_MOTILE_CILIUM	2	0.56995	0.46164	0.91053			2	0
GO_BRUSH_BORDER	2	0.56995	0.46164	0.91053			2	0
GO_CLUSTER_OF_ACTIN_BASED_CELL_PROJECTIONS	2	0.56995	0.46164	0.91053			2	0
GO_APICAL_PLASMA_MEMBRANE	2	0.56995	0.46164	0.91053			2	0
GO_RUFFLE	2	0.56995	0.46164	0.91053			2	0
GO_CILIUM	2	0.56995	0.46164	0.91053			2	0
GO_PROTEIN_SELF_ASSOCIATION	2	0.56995	0.46164	0.91053			2	0
GO_PROTEIN_N_TERMINUS_BINDING	2	0.56995	0.46164	0.91053			2	0
GO_NEGATIVE_REGULATION_OF_ION_TRANSMEMBRANE_TRANSPORT	2	0.56995	0.46164	0.91053			2	0
GO_NEGATIVE_REGULATION_OF_SODIUM_ION_TRANSMEMBRANE_TRANSPORT	2	0.56995	0.46164	0.91053			2	0
KEGG_SPLICEOSOME	1	0.75258	0.49901	0.91289			1	0
GO_MRNA_SPLICE_SITE_SELECTION	1	0.75258	0.49901	0.91289			1	0
GO_ALTERNATIVE_MRNA_SPLICING_VIA_SPLICEOSOME	1	0.75258	0.49901	0.91289			1	0
GO_NEGATIVE_REGULATION_OF_RNA_SPLICING	1	0.75258	0.49901	0.91289			1	0
GO_RESPONSE_TO_ALKALOID	1	0.75258	0.49901	0.91289			1	0
GO_MRNA_CIS_SPLICING_VIA_SPLICEOSOME	1	0.75258	0.49901	0.91289			1	0
GO_SPLICEOSOMAL_COMPLEX_ASSEMBLY	1	0.75258	0.49901	0.91289			1	0
GO_NEGATIVE_REGULATION_OF_MRNA_SPLICING_VIA_SPLICEOSOME	1	0.75258	0.49901	0.91289			1	0
GO_NEGATIVE_REGULATION_OF_NUCLEOBASE_CONTAINING_COMPOUND_METABOLIC_PROCESS	1	0.75258	0.49901	0.91289			1	0
GO_NEGATIVE_REGULATION_OF_MRNA_PROCESSING	1	0.75258	0.49901	0.91289			1	0
GO_NEGATIVE_REGULATION_OF_RNA_METABOLIC_PROCESS	1	0.75258	0.49901	0.91289			1	0
GO_POSITIVE_REGULATION_OF_CELL_POPULATION_PROLIFERATION	9	0.28631	0.43925	0.91303			5	4
GO_EPITHELIAL_CELL_DEVELOPMENT	2	0.5285	0.55271	0.91343			1	1
GO_POSITIVE_REGULATION_OF_INTRACELLULAR_PROTEIN_TRANSPORT	2	0.5285	0.55271	0.91343			1	1
GO_POSITIVE_REGULATION_OF_TRANSMEMBRANE_TRANSPORT	2	0.5285	0.55271	0.91343			1	1
GO_POSITIVE_REGULATION_OF_INTRACELLULAR_TRANSPORT	2	0.5285	0.55271	0.91343			1	1
GO_POSITIVE_REGULATION_OF_PROTEIN_LOCALIZATION_TO_NUCLEUS	2	0.5285	0.55271	0.91343			1	1
GO_POSITIVE_REGULATION_OF_ION_TRANSPORT	2	0.5285	0.55271	0.91343			1	1
GO_MAINTENANCE_OF_LOCATION	2	0.5285	0.55271	0.91343			1	1
GO_MITOTIC_SPINDLE_ORGANIZATION	2	0.5285	0.55271	0.91343			1	1
GO_POSITIVE_REGULATION_OF_NUCLEOCYTOPLASMIC_TRANSPORT	2	0.5285	0.55271	0.91343			1	1
GO_PROTEIN_LOCALIZATION_TO_CELL_SURFACE	2	0.5285	0.55271	0.91343			1	1
GO_ADENYLATE_CYCLASE_INHIBITING_G_PROTEIN_COUPLED_RECEPTOR_SIGNALING_PATHWAY	2	0.5285	0.55271	0.91343			1	1
GO_POSITIVE_REGULATION_OF_PROTEIN_IMPORT	2	0.5285	0.55271	0.91343			1	1
GO_HEART_PROCESS	2	0.5285	0.55271	0.91343			1	1
GO_DOPAMINE_RECEPTOR_SIGNALING_PATHWAY	2	0.5285	0.55271	0.91343			1	1
GO_I_BAND	2	0.5285	0.55271	0.91343			1	1
GO_SMAD_BINDING	2	0.5285	0.55271	0.91343			1	1
GO_CHANNEL_REGULATOR_ACTIVITY	2	0.5285	0.55271	0.91343			1	1
GO_G_PROTEIN_COUPLED_RECEPTOR_BINDING	2	0.5285	0.55271	0.91343			1	1
GO_REGULATION_OF_TRANSCRIPTION_BY_RNA_POLYMERASE_I	2	0.5285	0.55271	0.91343			1	1
GO_POSITIVE_REGULATION_OF_ION_TRANSMEMBRANE_TRANSPORT	2	0.5285	0.55271	0.91343			1	1
GO_MAINTENANCE_OF_PROTEIN_LOCATION	2	0.5285	0.55271	0.91343			1	1
GO_MICROTUBULE_CYTOSKELETON_ORGANIZATION_INVOLVED_IN_MITOSIS	2	0.5285	0.55271	0.91343			1	1
GO_NCRNA_METABOLIC_PROCESS	5	0.35218	0.5285	0.91644			3	2
GO_CELLULAR_RESPONSE_TO_EXTRACELLULAR_STIMULUS	7	0.302	0.5104	0.91646			5	2
GO_AXON	5	0.35263	0.52701	0.91663			2	3
GO_DEPHOSPHORYLATION	8	0.28342	0.51458	0.91706			4	4
GO_TRANSLATIONAL_ELONGATION	2	0.56477	0.47338	0.91736			2	0
GO_TRANSLATION_ELONGATION_FACTOR_ACTIVITY	2	0.56477	0.47338	0.91736			2	0
GO_RESPONSE_TO_NUTRIENT	3	0.44582	0.5255	0.91737			2	1
GO_TELOMERE_ORGANIZATION	4	0.45325	0.34469	0.92001			2	2
GO_DNA_BIOSYNTHETIC_PROCESS	4	0.45325	0.34469	0.92001			2	2
GO_TRANSLATION_INITIATION_FACTOR_ACTIVITY	1	0.80928	0.38834	0.92118			1	0
GO_GERM_CELL_PROLIFERATION	1	0.80928	0.38834	0.92118			1	0
GO_EUKARYOTIC_TRANSLATION_INITIATION_FACTOR_2_COMPLEX	1	0.80928	0.38834	0.92118			1	0
GO_NEGATIVE_REGULATION_OF_ACTIN_FILAMENT_DEPOLYMERIZATION	1	0.69588	0.6164	0.92301			1	0
GO_NEURON_NEURON_SYNAPTIC_TRANSMISSION	1	0.69588	0.6164	0.92301			1	0
GO_MYOFIBRIL_ASSEMBLY	1	0.69588	0.6164	0.92301			1	0
GO_NEGATIVE_REGULATION_OF_ACTIN_FILAMENT_POLYMERIZATION	1	0.69588	0.6164	0.92301			1	0
GO_MUSCLE_CELL_DEVELOPMENT	1	0.69588	0.6164	0.92301			1	0
GO_MYOFILAMENT	1	0.69588	0.6164	0.92301			1	0
GO_TROPOMYOSIN_BINDING	1	0.69588	0.6164	0.92301			1	0
GO_POSITIVE_REGULATION_OF_G_PROTEIN_COUPLED_RECEPTOR_SIGNALING_PATHWAY	1	0.69588	0.6164	0.92301			1	0
GO_POINTED_END_ACTIN_FILAMENT_CAPPING	1	0.69588	0.6164	0.92301			1	0
GO_CELLULAR_PROTEIN_COMPLEX_DISASSEMBLY	4	0.38906	0.53135	0.92366			3	1
GO_PROTEIN_CONTAINING_COMPLEX_DISASSEMBLY	4	0.38906	0.53135	0.92366			3	1
GO_REGULATION_OF_HYDROLASE_ACTIVITY	15	0.22839	0.42878	0.92373			9	6
GO_POSITIVE_REGULATION_OF_BINDING	4	0.42408	0.42773	0.92386			3	1
GO_TISSUE_MORPHOGENESIS	4	0.42408	0.42773	0.92386			2	2
GO_MORPHOGENESIS_OF_AN_EPITHELIUM	4	0.42408	0.42773	0.92386			2	2
GO_REGULATION_OF_BINDING	4	0.42408	0.42773	0.92386			3	1
GO_REGULATION_OF_ORGANELLE_ORGANIZATION	17	0.19877	0.55075	0.92441			8	9
GO_DRUG_BINDING	15	0.20931	0.5504	0.92449			4	11
GO_ADENYL_NUCLEOTIDE_BINDING	15	0.20931	0.5504	0.92449			4	11
GO_ORGANELLE_ASSEMBLY	6	0.31913	0.53492	0.92595			4	2
GO_PEPTIDASE_REGULATOR_ACTIVITY	1	0.69072	0.62569	0.92602			1	0
GO_UBIQUITIN_LIKE_PROTEIN_BINDING	1	0.69072	0.62569	0.92602			1	0
GO_PEPTIDASE_ACTIVATOR_ACTIVITY	1	0.69072	0.62569	0.92602			1	0
GO_SUMO_BINDING	1	0.69072	0.62569	0.92602			1	0
GO_PEPTIDASE_ACTIVATOR_ACTIVITY_INVOLVED_IN_APOPTOTIC_PROCESS	1	0.69072	0.62569	0.92602			1	0
GO_DEATH_RECEPTOR_BINDING	1	0.69072	0.62569	0.92602			1	0
GO_CYTOKINE_RECEPTOR_BINDING	1	0.69072	0.62569	0.92602			1	0
GO_TUMOR_NECROSIS_FACTOR_RECEPTOR_SUPERFAMILY_BINDING	1	0.69072	0.62569	0.92602			1	0
GO_CYSTEINE_TYPE_ENDOPEPTIDASE_REGULATOR_ACTIVITY_INVOLVED_IN_APOPTOTIC_PROCESS	1	0.69072	0.62569	0.92602			1	0
GO_CYSTEINE_TYPE_ENDOPEPTIDASE_ACTIVATOR_ACTIVITY_INVOLVED_IN_APOPTOTIC_PROCESS	1	0.69072	0.62569	0.92602			1	0
GO_SUMO_POLYMER_BINDING	1	0.69072	0.62569	0.92602			1	0
GO_ACTIN_CYTOSKELETON	7	0.29637	0.53196	0.92631			5	2
GO_MALE_GAMETE_GENERATION	3	0.47917	0.43457	0.92633			1	2
GO_REGULATION_OF_LEUKOCYTE_MIGRATION	3	0.47917	0.43457	0.92633			2	1
GO_LEUKOCYTE_MIGRATION	3	0.47917	0.43457	0.92633			2	1
GO_CEREBRAL_CORTEX_DEVELOPMENT	3	0.47917	0.43457	0.92633			1	2
GO_SEX_DIFFERENTIATION	3	0.47917	0.43457	0.92633			1	2
GO_MALE_SEX_DIFFERENTIATION	3	0.47917	0.43457	0.92633			1	2
GO_DEVELOPMENT_OF_PRIMARY_SEXUAL_CHARACTERISTICS	3	0.47917	0.43457	0.92633			1	2
GO_POSTSYNAPSE	3	0.47917	0.43457	0.92633			1	2
GO_EXTRINSIC_COMPONENT_OF_MEMBRANE	3	0.47917	0.43457	0.92633			2	1
GO_EXTRINSIC_COMPONENT_OF_PLASMA_MEMBRANE	3	0.47917	0.43457	0.92633			2	1
GO_POSTSYNAPSE_ORGANIZATION	3	0.47917	0.43457	0.92633			2	1
GO_GLYCEROPHOSPHOLIPID_METABOLIC_PROCESS	6	0.31746	0.5463	0.92727			2	4
GO_REGULATION_OF_CHROMOSOME_ORGANIZATION	4	0.44597	0.36196	0.92971			2	2
GO_INTRACELLULAR_PROTEIN_TRANSPORT	13	0.25519	0.36474	0.93072			9	4
GO_POSITIVE_REGULATION_OF_ADAPTIVE_IMMUNE_RESPONSE	2	0.60104	0.39796	0.93127			2	0
GO_MYELOID_CELL_HOMEOSTASIS	2	0.60104	0.39796	0.93127			2	0
GO_REGULATION_OF_ADAPTIVE_IMMUNE_RESPONSE	2	0.60104	0.39796	0.93127			2	0
GO_ANTIGEN_PROCESSING_AND_PRESENTATION_OF_PEPTIDE_ANTIGEN	2	0.60104	0.39796	0.93127			2	0
GO_POSITIVE_REGULATION_OF_RECEPTOR_MEDIATED_ENDOCYTOSIS	2	0.60104	0.39796	0.93127			2	0
GO_REGULATION_OF_RECEPTOR_MEDIATED_ENDOCYTOSIS	2	0.60104	0.39796	0.93127			2	0
GO_ANTIGEN_PROCESSING_AND_PRESENTATION_OF_PEPTIDE_ANTIGEN_VIA_MHC_CLASS_I	2	0.60104	0.39796	0.93127			2	0
GO_ANTIGEN_PROCESSING_AND_PRESENTATION_OF_EXOGENOUS_PEPTIDE_ANTIGEN_VIA_MHC_CLASS_I	2	0.60104	0.39796	0.93127			2	0
GO_CELLULAR_RESPONSE_TO_INORGANIC_SUBSTANCE	2	0.60104	0.39796	0.93127			2	0
GO_RECEPTOR_MEDIATED_ENDOCYTOSIS	2	0.60104	0.39796	0.93127			2	0
GO_T_CELL_DIFFERENTIATION	2	0.60104	0.39796	0.93127			2	0
GO_LYMPHOCYTE_DIFFERENTIATION	2	0.60104	0.39796	0.93127			2	0
GO_IRON_ION_HOMEOSTASIS	2	0.60104	0.39796	0.93127			2	0
GO_ENDOCYTIC_VESICLE	2	0.60104	0.39796	0.93127			2	0
GO_ENDOCYTIC_VESICLE_MEMBRANE	2	0.60104	0.39796	0.93127			2	0
GO_EARLY_ENDOSOME_MEMBRANE	2	0.60104	0.39796	0.93127			2	0
GO_SPECIFIC_GRANULE	2	0.60104	0.39796	0.93127			2	0
GO_SPECIFIC_GRANULE_LUMEN	2	0.60104	0.39796	0.93127			2	0
GO_TERTIARY_GRANULE_LUMEN	2	0.60104	0.39796	0.93127			2	0
GO_POST_GOLGI_VESICLE_MEDIATED_TRANSPORT	1	0.68557	0.63656	0.93136			1	0
GO_GOLGI_TO_PLASMA_MEMBRANE_TRANSPORT	1	0.68557	0.63656	0.93136			1	0
GO_REGULATION_OF_PROTEIN_LOCALIZATION_TO_CELL_SURFACE	1	0.68557	0.63656	0.93136			1	0
GO_NEGATIVE_REGULATION_OF_NF_KAPPAB_TRANSCRIPTION_FACTOR_ACTIVITY	1	0.68557	0.63656	0.93136			1	0
GO_COPPER_ION_HOMEOSTASIS	1	0.68557	0.63656	0.93136			1	0
GO_CULLIN_RING_UBIQUITIN_LIGASE_COMPLEX	1	0.68557	0.63656	0.93136			1	0
GO_PHOSPHATIDYLINOSITOL_3_5_BISPHOSPHATE_BINDING	1	0.68557	0.63656	0.93136			1	0
GO_COPPER_ION_BINDING	1	0.68557	0.63656	0.93136			1	0
GO_PHOSPHATIDYLINOSITOL_3_4_5_TRISPHOSPHATE_BINDING	1	0.68557	0.63656	0.93136			1	0
GO_PLASMA_MEMBRANE_TO_ENDOSOME_TRANSPORT	1	0.68557	0.63656	0.93136			1	0
GO_VESICLE_MEDIATED_TRANSPORT_TO_THE_PLASMA_MEMBRANE	1	0.68557	0.63656	0.93136			1	0
GO_NEGATIVE_REGULATION_OF_PROTEIN_LOCALIZATION_TO_CELL_SURFACE	1	0.68557	0.63656	0.93136			1	0
GO_CUL2_RING_UBIQUITIN_LIGASE_COMPLEX	1	0.68557	0.63656	0.93136			1	0
GO_VACUOLAR_PART	5	0.37369	0.4466	0.93141			3	2
GO_VACUOLAR_MEMBRANE	5	0.37369	0.4466	0.93141			3	2
GO_CILIUM_ORGANIZATION	2	0.56361	0.47424	0.93154			1	1
GO_ORGANIC_CYCLIC_COMPOUND_CATABOLIC_PROCESS	7	0.29255	0.54548	0.93308			4	3
GO_RNA_CATABOLIC_PROCESS	7	0.29255	0.54548	0.93308			4	3
GO_SMALL_MOLECULE_BIOSYNTHETIC_PROCESS	4	0.3822	0.55832	0.93311			3	1
GO_MEIOTIC_CELL_CYCLE	3	0.43229	0.5682	0.93355			1	2
GO_PROTEIN_TARGETING_TO_MITOCHONDRION	2	0.60622	0.38774	0.93441			2	0
GO_INTRINSIC_COMPONENT_OF_MITOCHONDRIAL_OUTER_MEMBRANE	2	0.60622	0.38774	0.93441			2	0
GO_INTRINSIC_COMPONENT_OF_MITOCHONDRIAL_MEMBRANE	2	0.60622	0.38774	0.93441			2	0
GO_MITOCHONDRIAL_PROTEIN_COMPLEX	2	0.60622	0.38774	0.93441			2	0
GO_MITOCHONDRION	17	0.21788	0.43004	0.93449			11	6
GO_INTRINSIC_COMPONENT_OF_ENDOPLASMIC_RETICULUM_MEMBRANE	3	0.46879	0.45303	0.93505			2	1
GO_CONDENSED_CHROMOSOME	3	0.50886	0.36257	0.93514			2	1
KEGG_HEMATOPOIETIC_CELL_LINEAGE	2	0.55959	0.48403	0.93528			2	0
GO_REGULATION_OF_ALPHA_BETA_T_CELL_ACTIVATION	2	0.55959	0.48403	0.93528			2	0
GO_T_CELL_PROLIFERATION	2	0.55959	0.48403	0.93528			2	0
GO_POSITIVE_REGULATION_OF_T_CELL_PROLIFERATION	2	0.55959	0.48403	0.93528			2	0
GO_CD4_POSITIVE_ALPHA_BETA_T_CELL_ACTIVATION	2	0.55959	0.48403	0.93528			2	0
GO_POSITIVE_REGULATION_OF_CD4_POSITIVE_ALPHA_BETA_T_CELL_ACTIVATION	2	0.55959	0.48403	0.93528			2	0
GO_INTERACTION_WITH_HOST	2	0.55959	0.48403	0.93528			2	0
GO_REGULATION_OF_CD4_POSITIVE_ALPHA_BETA_T_CELL_ACTIVATION	2	0.55959	0.48403	0.93528			2	0
GO_REGULATION_OF_CYTOSOLIC_CALCIUM_ION_CONCENTRATION	2	0.55959	0.48403	0.93528			2	0
GO_ALPHA_BETA_T_CELL_ACTIVATION	2	0.55959	0.48403	0.93528			2	0
GO_T_CELL_MEDIATED_IMMUNITY	2	0.55959	0.48403	0.93528			2	0
GO_POSITIVE_REGULATION_OF_ALPHA_BETA_T_CELL_ACTIVATION	2	0.55959	0.48403	0.93528			2	0
GO_T_CELL_CYTOKINE_PRODUCTION	2	0.55959	0.48403	0.93528			2	0
GO_ENTRY_INTO_OTHER_ORGANISM_INVOLVED_IN_SYMBIOTIC_INTERACTION	2	0.55959	0.48403	0.93528			2	0
KEGG_ADHERENS_JUNCTION	1	0.75773	0.48874	0.93537			1	0
KEGG_PATHOGENIC_ESCHERICHIA_COLI_INFECTION	1	0.75773	0.48874	0.93537			1	0
GO_VESICLE_LOCALIZATION	1	0.75773	0.48874	0.93537			1	0
GO_REGULATION_OF_MONOOXYGENASE_ACTIVITY	1	0.75773	0.48874	0.93537			1	0
GO_SPINDLE_LOCALIZATION	1	0.75773	0.48874	0.93537			1	0
GO_DENDRITIC_SPINE_DEVELOPMENT	1	0.75773	0.48874	0.93537			1	0
GO_PLASMA_MEMBRANE_ORGANIZATION	1	0.75773	0.48874	0.93537			1	0
GO_REGULATION_OF_NITRIC_OXIDE_SYNTHASE_ACTIVITY	1	0.75773	0.48874	0.93537			1	0
GO_VESICLE_CYTOSKELETAL_TRAFFICKING	1	0.75773	0.48874	0.93537			1	0
GO_NEGATIVE_REGULATION_OF_LEUKOCYTE_MIGRATION	1	0.75773	0.48874	0.93537			1	0
GO_POSITIVE_REGULATION_OF_FILOPODIUM_ASSEMBLY	1	0.75773	0.48874	0.93537			1	0
GO_DENDRITE_MORPHOGENESIS	1	0.75773	0.48874	0.93537			1	0
GO_EPHRIN_RECEPTOR_SIGNALING_PATHWAY	1	0.75773	0.48874	0.93537			1	0
GO_REGULATION_OF_ARP2_3_COMPLEX_MEDIATED_ACTIN_NUCLEATION	1	0.75773	0.48874	0.93537			1	0
GO_REGULATION_OF_PLASMA_MEMBRANE_ORGANIZATION	1	0.75773	0.48874	0.93537			1	0
GO_ARP2_3_COMPLEX_MEDIATED_ACTIN_NUCLEATION	1	0.75773	0.48874	0.93537			1	0
GO_REGULATION_OF_CELL_PROJECTION_ASSEMBLY	1	0.75773	0.48874	0.93537			1	0
GO_REGULATION_OF_FILOPODIUM_ASSEMBLY	1	0.75773	0.48874	0.93537			1	0
GO_FILOPODIUM_ASSEMBLY	1	0.75773	0.48874	0.93537			1	0
GO_FC_RECEPTOR_MEDIATED_STIMULATORY_SIGNALING_PATHWAY	1	0.75773	0.48874	0.93537			1	0
GO_VESICLE_BUDDING_FROM_MEMBRANE	1	0.75773	0.48874	0.93537			1	0
GO_VESICLE_TRANSPORT_ALONG_ACTIN_FILAMENT	1	0.75773	0.48874	0.93537			1	0
GO_DENDRITIC_SPINE_MORPHOGENESIS	1	0.75773	0.48874	0.93537			1	0
GO_CLATHRIN_DEPENDENT_ENDOCYTOSIS	1	0.75773	0.48874	0.93537			1	0
GO_PLASMA_MEMBRANE_TUBULATION	1	0.75773	0.48874	0.93537			1	0
GO_ACTIN_FILAMENT_BASED_TRANSPORT	1	0.75773	0.48874	0.93537			1	0
GO_NEURON_PROJECTION_ORGANIZATION	1	0.75773	0.48874	0.93537			1	0
GO_POSITIVE_REGULATION_OF_PLASMA_MEMBRANE_BOUNDED_CELL_PROJECTION_ASSEMBLY	1	0.75773	0.48874	0.93537			1	0
GO_REGULATION_OF_MEMBRANE_TUBULATION	1	0.75773	0.48874	0.93537			1	0
GO_REGULATION_OF_CLATHRIN_DEPENDENT_ENDOCYTOSIS	1	0.75773	0.48874	0.93537			1	0
GO_NEGATIVE_REGULATION_OF_LYMPHOCYTE_MIGRATION	1	0.75773	0.48874	0.93537			1	0
GO_POSITIVE_REGULATION_OF_ARP2_3_COMPLEX_MEDIATED_ACTIN_NUCLEATION	1	0.75773	0.48874	0.93537			1	0
GO_PROTEIN_MODIFICATION_BY_SMALL_PROTEIN_CONJUGATION_OR_REMOVAL	14	0.20744	0.58942	0.93572			9	5
GO_RNA_DEPENDENT_DNA_BIOSYNTHETIC_PROCESS	2	0.50259	0.61965	0.93596			1	1
GO_POSITIVE_REGULATION_OF_PROTEIN_BINDING	3	0.42188	0.59658	0.93596			2	1
GO_REGULATION_OF_PROTEIN_BINDING	3	0.42188	0.59658	0.93596			2	1
GO_TELOMERE_MAINTENANCE_VIA_TELOMERE_LENGTHENING	2	0.50259	0.61965	0.93596			1	1
GO_POSITIVE_REGULATION_OF_ORGANELLE_ORGANIZATION	9	0.30472	0.37157	0.93596			5	4
GO_AMEBOIDAL_TYPE_CELL_MIGRATION	3	0.42188	0.59658	0.93596			1	2
GO_TISSUE_MIGRATION	3	0.42188	0.59658	0.93596			1	2
GO_TUBE_DEVELOPMENT	3	0.42188	0.59658	0.93596			1	2
GO_CELL_PROJECTION_MEMBRANE	3	0.42188	0.59658	0.93596			2	1
GO_TELOMERIC_DNA_BINDING	2	0.50259	0.61965	0.93596			1	1
GO_PROTEIN_PHOSPHATASE_2A_BINDING	2	0.50259	0.61965	0.93596			1	1
GO_CARDIOVASCULAR_SYSTEM_DEVELOPMENT	3	0.42188	0.59658	0.93596			1	2
GO_RESPONSE_TO_HEAT	3	0.41969	0.59935	0.93611			2	1
GO_REGULATION_OF_CELLULAR_RESPONSE_TO_HEAT	3	0.41969	0.59935	0.93611			2	1
GO_CELLULAR_RESPONSE_TO_HEAT	3	0.41969	0.59935	0.93611			2	1
GO_CELL_MOTILITY	10	0.29189	0.35016	0.93618			4	6
GO_REGULATION_OF_CELLULAR_COMPONENT_MOVEMENT	10	0.29189	0.35016	0.93618			4	6
GO_TRANSCRIPTION_COREGULATOR_ACTIVITY	4	0.44503	0.36835	0.93623			2	2
GO_FOREBRAIN_DEVELOPMENT	5	0.28421	0.78491	0.93628			1	4
GO_REGULATION_OF_NEURON_PROJECTION_DEVELOPMENT	5	0.28421	0.78491	0.93628			2	3
GO_CELL_MORPHOGENESIS_INVOLVED_IN_NEURON_DIFFERENTIATION	5	0.28421	0.78491	0.93628			2	3
GO_NEGATIVE_REGULATION_OF_CELL_ADHESION	5	0.28421	0.78491	0.93628			2	3
GO_REGULATION_OF_CELL_SHAPE	5	0.28421	0.78491	0.93628			2	3
GO_TRANSCRIPTIONAL_REPRESSOR_COMPLEX	2	0.59923	0.39926	0.93657			1	1
GO_NEGATIVE_REGULATION_OF_CELL_DEATH	9	0.21505	0.7782	0.93661			4	5
KEGG_RNA_POLYMERASE	1	0.66495	0.67747	0.9367			1	0
KEGG_CYTOSOLIC_DNA_SENSING_PATHWAY	1	0.66495	0.67747	0.9367			1	0
GO_DNA_TEMPLATED_TRANSCRIPTION_ELONGATION	1	0.66495	0.67747	0.9367			1	0
GO_POSITIVE_REGULATION_OF_TYPE_I_INTERFERON_PRODUCTION	1	0.66495	0.67747	0.9367			1	0
GO_NUCLEOLAR_PART	1	0.66495	0.67747	0.9367			1	0
GO_RNA_POLYMERASE_ACTIVITY	1	0.66495	0.67747	0.9367			1	0
GO_TRANSCRIPTION_INITIATION_FROM_RNA_POLYMERASE_I_PROMOTER	1	0.66495	0.67747	0.9367			1	0
GO_TRANSCRIPTION_ELONGATION_FROM_RNA_POLYMERASE_I_PROMOTER	1	0.66495	0.67747	0.9367			1	0
GO_TERMINATION_OF_RNA_POLYMERASE_I_TRANSCRIPTION	1	0.66495	0.67747	0.9367			1	0
GO_TRANSCRIPTION_BY_RNA_POLYMERASE_III	1	0.66495	0.67747	0.9367			1	0
GO_RNA_POLYMERASE_III_COMPLEX	1	0.66495	0.67747	0.9367			1	0
GO_RNA_POLYMERASE_I_COMPLEX	1	0.66495	0.67747	0.9367			1	0
GO_RNA_POLYMERASE_I_ACTIVITY	1	0.66495	0.67747	0.9367			1	0
GO_RNA_POLYMERASE_III_ACTIVITY	1	0.66495	0.67747	0.9367			1	0
GO_DEMETHYLATION	1	0.79381	0.41897	0.93705			1	0
GO_NEGATIVE_REGULATION_OF_DEPHOSPHORYLATION	1	0.79381	0.41897	0.93705			1	0
GO_REGULATION_OF_PHOSPHOPROTEIN_PHOSPHATASE_ACTIVITY	1	0.79381	0.41897	0.93705			1	0
GO_PHOSPHATASE_INHIBITOR_ACTIVITY	1	0.79381	0.41897	0.93705			1	0
GO_PROTEIN_DEMETHYLATION	1	0.79381	0.41897	0.93705			1	0
GO_REGULATION_OF_PROTEIN_DEPHOSPHORYLATION	1	0.79381	0.41897	0.93705			1	0
GO_NEGATIVE_REGULATION_OF_PROTEIN_DEPHOSPHORYLATION	1	0.79381	0.41897	0.93705			1	0
GO_PROTEIN_MATURATION	5	0.3319	0.59671	0.93751			4	1
GO_PLATELET_DERIVED_GROWTH_FACTOR_RECEPTOR_SIGNALING_PATHWAY	1	0.56701	0.86858	0.93798			1	0
GO_EXCRETION	1	0.56701	0.86858	0.93798			1	0
GO_SENSORY_PERCEPTION	1	0.56701	0.86858	0.93798			1	0
GO_ESTABLISHMENT_OR_MAINTENANCE_OF_MONOPOLAR_CELL_POLARITY	1	0.56701	0.86858	0.93798			1	0
GO_NEGATIVE_REGULATION_OF_TRANSPORTER_ACTIVITY	1	0.56701	0.86858	0.93798			1	0
GO_REGULATION_OF_PHOSPHATIDYLINOSITOL_3_KINASE_SIGNALING	1	0.56701	0.86858	0.93798			1	0
GO_SENSORY_PERCEPTION_OF_MECHANICAL_STIMULUS	1	0.56701	0.86858	0.93798			1	0
GO_ESTABLISHMENT_OF_EPITHELIAL_CELL_POLARITY	1	0.56701	0.86858	0.93798			1	0
GO_COFACTOR_TRANSPORT	1	0.56701	0.86858	0.93798			1	0
GO_REGULATION_OF_TRANSPORTER_ACTIVITY	1	0.56701	0.86858	0.93798			1	0
GO_NEGATIVE_REGULATION_OF_PROTEIN_KINASE_B_SIGNALING	1	0.56701	0.86858	0.93798			1	0
GO_REGULATION_OF_EXCRETION	1	0.56701	0.86858	0.93798			1	0
GO_CYCLIC_NUCLEOTIDE_MEDIATED_SIGNALING	1	0.56701	0.86858	0.93798			1	0
GO_PROTEIN_KINASE_B_SIGNALING	1	0.56701	0.86858	0.93798			1	0
GO_POLARIZED_EPITHELIAL_CELL_DIFFERENTIATION	1	0.56701	0.86858	0.93798			1	0
GO_CELLULAR_ANION_HOMEOSTASIS	1	0.56701	0.86858	0.93798			1	0
GO_NUCLEUS_LOCALIZATION	1	0.56701	0.86858	0.93798			1	0
GO_COLUMNAR_CUBOIDAL_EPITHELIAL_CELL_DEVELOPMENT	1	0.56701	0.86858	0.93798			1	0
GO_ADENYLATE_CYCLASE_ACTIVATING_DOPAMINE_RECEPTOR_SIGNALING_PATHWAY	1	0.56701	0.86858	0.93798			1	0
GO_REGULATION_OF_PROTON_TRANSPORT	1	0.56701	0.86858	0.93798			1	0
GO_AUDITORY_RECEPTOR_CELL_DEVELOPMENT	1	0.56701	0.86858	0.93798			1	0
GO_MECHANORECEPTOR_DIFFERENTIATION	1	0.56701	0.86858	0.93798			1	0
GO_MONOVALENT_INORGANIC_ANION_HOMEOSTASIS	1	0.56701	0.86858	0.93798			1	0
GO_HAIR_CELL_DIFFERENTIATION	1	0.56701	0.86858	0.93798			1	0
GO_REGULATION_OF_SODIUM_ION_TRANSMEMBRANE_TRANSPORTER_ACTIVITY	1	0.56701	0.86858	0.93798			1	0
GO_DIVALENT_INORGANIC_ANION_HOMEOSTASIS	1	0.56701	0.86858	0.93798			1	0
GO_GOLGI_LOCALIZATION	1	0.56701	0.86858	0.93798			1	0
GO_RENAL_ABSORPTION	1	0.56701	0.86858	0.93798			1	0
GO_ESTABLISHMENT_OR_MAINTENANCE_OF_BIPOLAR_CELL_POLARITY	1	0.56701	0.86858	0.93798			1	0
GO_MICROVILLUS_ORGANIZATION	1	0.56701	0.86858	0.93798			1	0
GO_ADENYLATE_CYCLASE_ACTIVATING_G_PROTEIN_COUPLED_RECEPTOR_SIGNALING_PATHWAY	1	0.56701	0.86858	0.93798			1	0
GO_REGULATION_OF_PLATELET_DERIVED_GROWTH_FACTOR_RECEPTOR_SIGNALING_PATHWAY	1	0.56701	0.86858	0.93798			1	0
GO_PHOSPHATIDYLINOSITOL_3_KINASE_SIGNALING	1	0.56701	0.86858	0.93798			1	0
GO_AUDITORY_RECEPTOR_CELL_MORPHOGENESIS	1	0.56701	0.86858	0.93798			1	0
GO_INNER_EAR_RECEPTOR_CELL_DEVELOPMENT	1	0.56701	0.86858	0.93798			1	0
GO_RENAL_SYSTEM_PROCESS	1	0.56701	0.86858	0.93798			1	0
GO_INNER_EAR_MORPHOGENESIS	1	0.56701	0.86858	0.93798			1	0
GO_STEREOCILIUM_BUNDLE	1	0.56701	0.86858	0.93798			1	0
GO_CILIARY_PART	1	0.56701	0.86858	0.93798			1	0
GO_MICROVILLUS_MEMBRANE	1	0.56701	0.86858	0.93798			1	0
GO_SPERM_MIDPIECE	1	0.56701	0.86858	0.93798			1	0
GO_BRUSH_BORDER_MEMBRANE	1	0.56701	0.86858	0.93798			1	0
GO_BETA_CATENIN_BINDING	1	0.56701	0.86858	0.93798			1	0
GO_ADRENERGIC_RECEPTOR_BINDING	1	0.56701	0.86858	0.93798			1	0
GO_GROWTH_FACTOR_RECEPTOR_BINDING	1	0.56701	0.86858	0.93798			1	0
GO_PDZ_DOMAIN_BINDING	1	0.56701	0.86858	0.93798			1	0
GO_MYOSIN_BINDING	1	0.56701	0.86858	0.93798			1	0
GO_DOPAMINE_RECEPTOR_BINDING	1	0.56701	0.86858	0.93798			1	0
GO_CHLORIDE_CHANNEL_REGULATOR_ACTIVITY	1	0.56701	0.86858	0.93798			1	0
GO_RENAL_SODIUM_ION_TRANSPORT	1	0.56701	0.86858	0.93798			1	0
GO_OLIGOPEPTIDE_TRANSPORT	1	0.56701	0.86858	0.93798			1	0
GO_NUCLEAR_MIGRATION	1	0.56701	0.86858	0.93798			1	0
GO_NEGATIVE_REGULATION_OF_PLATELET_DERIVED_GROWTH_FACTOR_RECEPTOR_SIGNALING_PATHWAY	1	0.56701	0.86858	0.93798			1	0
GO_NEGATIVE_REGULATION_OF_PHOSPHATIDYLINOSITOL_3_KINASE_SIGNALING	1	0.56701	0.86858	0.93798			1	0
GO_MICROVILLUS_ASSEMBLY	1	0.56701	0.86858	0.93798			1	0
GO_REGULATION_OF_SODIUM_PROTON_ANTIPORTER_ACTIVITY	1	0.56701	0.86858	0.93798			1	0
GO_BILE_ACID_SECRETION	1	0.56701	0.86858	0.93798			1	0
GO_INNER_EAR_AUDITORY_RECEPTOR_CELL_DIFFERENTIATION	1	0.56701	0.86858	0.93798			1	0
GO_ESTABLISHMENT_OF_EPITHELIAL_CELL_APICAL_BASAL_POLARITY	1	0.56701	0.86858	0.93798			1	0
GO_ESTABLISHMENT_OF_GOLGI_LOCALIZATION	1	0.56701	0.86858	0.93798			1	0
GO_AUDITORY_RECEPTOR_CELL_STEREOCILIUM_ORGANIZATION	1	0.56701	0.86858	0.93798			1	0
GO_INNER_EAR_RECEPTOR_CELL_STEREOCILIUM_ORGANIZATION	1	0.56701	0.86858	0.93798			1	0
GO_PHOSPHOLIPASE_C_ACTIVATING_DOPAMINE_RECEPTOR_SIGNALING_PATHWAY	1	0.56701	0.86858	0.93798			1	0
GO_CELLULAR_DIVALENT_INORGANIC_ANION_HOMEOSTASIS	1	0.56701	0.86858	0.93798			1	0
GO_PROTON_TRANSMEMBRANE_TRANSPORT	1	0.56701	0.86858	0.93798			1	0
GO_STEREOCILIUM_TIP	1	0.56701	0.86858	0.93798			1	0
GO_9PLUS2_MOTILE_CILIUM	1	0.56701	0.86858	0.93798			1	0
GO_BETA_2_ADRENERGIC_RECEPTOR_BINDING	1	0.56701	0.86858	0.93798			1	0
GO_PROTEIN_CONTAINING_COMPLEX_SCAFFOLD_ACTIVITY	1	0.56701	0.86858	0.93798			1	0
GO_MYOSIN_II_BINDING	1	0.56701	0.86858	0.93798			1	0
GO_CELLULAR_IRON_ION_HOMEOSTASIS	1	0.6701	0.66581	0.93812			1	0
GO_CELL_REDOX_HOMEOSTASIS	1	0.6701	0.66581	0.93812			1	0
GO_REGULATION_OF_THE_FORCE_OF_HEART_CONTRACTION	1	0.6701	0.66581	0.93812			1	0
GO_MUSCLE_ADAPTATION	1	0.6701	0.66581	0.93812			1	0
GO_ELECTRON_TRANSPORT_CHAIN	1	0.6701	0.66581	0.93812			1	0
GO_REGULATION_OF_MUSCLE_HYPERTROPHY	1	0.6701	0.66581	0.93812			1	0
GO_MUSCLE_HYPERTROPHY	1	0.6701	0.66581	0.93812			1	0
GO_NEGATIVE_REGULATION_OF_MUSCLE_HYPERTROPHY	1	0.6701	0.66581	0.93812			1	0
GO_CELLULAR_TRANSITION_METAL_ION_HOMEOSTASIS	1	0.6701	0.66581	0.93812			1	0
GO_REGULATION_OF_MUSCLE_ADAPTATION	1	0.6701	0.66581	0.93812			1	0
GO_DISULFIDE_OXIDOREDUCTASE_ACTIVITY	1	0.6701	0.66581	0.93812			1	0
GO_PROTEIN_DISULFIDE_OXIDOREDUCTASE_ACTIVITY	1	0.6701	0.66581	0.93812			1	0
GO_OXIDOREDUCTASE_ACTIVITY_ACTING_ON_A_SULFUR_GROUP_OF_DONORS	1	0.6701	0.66581	0.93812			1	0
GO_IRON_SULFUR_CLUSTER_ASSEMBLY	1	0.6701	0.66581	0.93812			1	0
GO_2FE_2S_CLUSTER_ASSEMBLY	1	0.6701	0.66581	0.93812			1	0
GO_PROTEIN_MATURATION_BY_IRON_SULFUR_CLUSTER_TRANSFER	1	0.6701	0.66581	0.93812			1	0
GO_ELECTRON_TRANSFER_ACTIVITY	1	0.6701	0.66581	0.93812			1	0
GO_PEPTIDE_DISULFIDE_OXIDOREDUCTASE_ACTIVITY	1	0.6701	0.66581	0.93812			1	0
GO_GLUTATHIONE_DISULFIDE_OXIDOREDUCTASE_ACTIVITY	1	0.6701	0.66581	0.93812			1	0
GO_CENTROSOME	6	0.34008	0.45732	0.93826			2	4
GO_NUCLEAR_OUTER_MEMBRANE_ENDOPLASMIC_RETICULUM_MEMBRANE_NETWORK	13	0.21429	0.59624	0.93912			6	7
GO_RNA_METABOLIC_PROCESS	13	0.25123	0.38584	0.9392			8	5
GO_REGULATION_OF_TRANSCRIPTION_INVOLVED_IN_G1_S_TRANSITION_OF_MITOTIC_CELL_CYCLE	2	0.59593	0.40165	0.93948			1	1
GO_SECRETION	17	0.22524	0.38457	0.93973			11	6
GO_REGULATION_OF_CATABOLIC_PROCESS	13	0.25318	0.37283	0.93982			8	5
GO_ANTERIOR_POSTERIOR_PATTERN_SPECIFICATION	2	0.51038	0.59444	0.9402			1	1
GO_PATTERN_SPECIFICATION_PROCESS	2	0.51038	0.59444	0.9402			1	1
GO_REGIONALIZATION	2	0.51038	0.59444	0.9402			1	1
GO_RESPONSE_TO_INTERLEUKIN_1	4	0.44284	0.37189	0.94057			3	1
KEGG_JAK_STAT_SIGNALING_PATHWAY	1	0.78351	0.43834	0.94062			1	0
KEGG_TYPE_II_DIABETES_MELLITUS	1	0.78351	0.43834	0.94062			1	0
GO_REGULATION_OF_PROTEIN_TYROSINE_KINASE_ACTIVITY	1	0.78351	0.43834	0.94062			1	0
GO_NEGATIVE_REGULATION_OF_PEPTIDYL_TYROSINE_PHOSPHORYLATION	1	0.78351	0.43834	0.94062			1	0
GO_REGULATION_OF_ERBB_SIGNALING_PATHWAY	1	0.78351	0.43834	0.94062			1	0
GO_NEGATIVE_REGULATION_OF_ERBB_SIGNALING_PATHWAY	1	0.78351	0.43834	0.94062			1	0
GO_NEGATIVE_REGULATION_OF_PROTEIN_TYROSINE_KINASE_ACTIVITY	1	0.78351	0.43834	0.94062			1	0
GO_REGULATION_OF_EPIDERMAL_GROWTH_FACTOR_ACTIVATED_RECEPTOR_ACTIVITY	1	0.78351	0.43834	0.94062			1	0
GO_EPIDERMAL_GROWTH_FACTOR_RECEPTOR_SIGNALING_PATHWAY	1	0.78351	0.43834	0.94062			1	0
GO_REGULATION_OF_PEPTIDYL_TYROSINE_PHOSPHORYLATION	1	0.78351	0.43834	0.94062			1	0
GO_ERBB_SIGNALING_PATHWAY	1	0.78351	0.43834	0.94062			1	0
GO_NEGATIVE_REGULATION_OF_EPIDERMAL_GROWTH_FACTOR_ACTIVATED_RECEPTOR_ACTIVITY	1	0.78351	0.43834	0.94062			1	0
GO_POSITIVE_REGULATION_OF_UBIQUITIN_DEPENDENT_PROTEIN_CATABOLIC_PROCESS	1	0.78351	0.43834	0.94062			1	0
GO_REGULATION_OF_CELLULAR_RESPONSE_TO_GROWTH_FACTOR_STIMULUS	2	0.5927	0.41078	0.94075			1	1
GO_NEGATIVE_REGULATION_OF_CELLULAR_RESPONSE_TO_GROWTH_FACTOR_STIMULUS	2	0.5927	0.41078	0.94075			1	1
GO_REGULATION_OF_TRANSMEMBRANE_RECEPTOR_PROTEIN_SERINE_THREONINE_KINASE_SIGNALING_PATHWAY	2	0.5927	0.41078	0.94075			1	1
GO_REGULATION_OF_CELLULAR_RESPONSE_TO_TRANSFORMING_GROWTH_FACTOR_BETA_STIMULUS	2	0.5927	0.41078	0.94075			1	1
GO_POSITIVE_REGULATION_OF_AUTOPHAGY	2	0.59585	0.4073	0.94075			2	0
GO_NEGATIVE_REGULATION_OF_TRANSMEMBRANE_RECEPTOR_PROTEIN_SERINE_THREONINE_KINASE_SIGNALING_PATHWAY	2	0.5927	0.41078	0.94075			1	1
GO_NEGATIVE_REGULATION_OF_CELLULAR_RESPONSE_TO_TRANSFORMING_GROWTH_FACTOR_BETA_STIMULUS	2	0.5927	0.41078	0.94075			1	1
KEGG_BASE_EXCISION_REPAIR	2	0.51082	0.59335	0.94179			1	1
GO_DNA_DEPENDENT_DNA_REPLICATION_MAINTENANCE_OF_FIDELITY	2	0.51082	0.59335	0.94179			1	1
GO_CELLULAR_RESPONSE_TO_UV	2	0.51082	0.59335	0.94179			1	1
GO_RESPONSE_TO_UV	2	0.51082	0.59335	0.94179			1	1
GO_CATALYTIC_ACTIVITY_ACTING_ON_DNA	2	0.51082	0.59335	0.94179			1	1
GO_DETECTION_OF_STIMULUS	5	0.33905	0.57555	0.94198			3	2
GO_REGULATION_OF_CELL_CYCLE_ARREST	2	0.50827	0.59617	0.94223			1	1
GO_POSITIVE_REGULATION_OF_CELL_CYCLE_ARREST	2	0.50827	0.59617	0.94223			1	1
GO_CELLULAR_RESPONSE_TO_OSMOTIC_STRESS	1	0.67526	0.65632	0.94264			1	0
GO_CELL_VOLUME_HOMEOSTASIS	1	0.67526	0.65632	0.94264			1	0
GO_RESPONSE_TO_OSMOTIC_STRESS	1	0.67526	0.65632	0.94264			1	0
GO_C4_DICARBOXYLATE_TRANSPORT	1	0.67526	0.65632	0.94264			1	0
GO_ASPARTATE_TRANSMEMBRANE_TRANSPORT	1	0.67526	0.65632	0.94264			1	0
GO_PROTEIN_HEXAMERIZATION	1	0.67526	0.65632	0.94264			1	0
GO_XENOBIOTIC_TRANSPORT	1	0.67526	0.65632	0.94264			1	0
GO_VOLUME_SENSITIVE_ANION_CHANNEL_ACTIVITY	1	0.67526	0.65632	0.94264			1	0
GO_REGULATION_OF_WNT_SIGNALING_PATHWAY	3	0.35133	0.80452	0.94268			2	1
GO_NEGATIVE_REGULATION_OF_WNT_SIGNALING_PATHWAY	3	0.35133	0.80452	0.94268			2	1
KEGG_CHEMOKINE_SIGNALING_PATHWAY	2	0.47668	0.68833	0.94274			1	1
KEGG_FOCAL_ADHESION	2	0.47668	0.68833	0.94274			0	2
KEGG_FC_GAMMA_R_MEDIATED_PHAGOCYTOSIS	2	0.47668	0.68833	0.94274			1	1
KEGG_REGULATION_OF_ACTIN_CYTOSKELETON	2	0.47668	0.68833	0.94274			1	1
KEGG_INSULIN_SIGNALING_PATHWAY	2	0.47668	0.68833	0.94274			1	1
GO_DENDRITE_DEVELOPMENT	2	0.47668	0.68833	0.94274			1	1
GO_SINGLE_FERTILIZATION	2	0.47668	0.68833	0.94274			1	1
GO_CELL_CHEMOTAXIS	2	0.47668	0.68833	0.94274			1	1
GO_REGULATION_OF_SYNAPSE_STRUCTURE_OR_ACTIVITY	2	0.47668	0.68833	0.94274			1	1
GO_ESTABLISHMENT_OF_CELL_POLARITY	2	0.47668	0.68833	0.94274			1	1
GO_ENDOCRINE_SYSTEM_DEVELOPMENT	2	0.47668	0.68833	0.94274			1	1
GO_FERTILIZATION	2	0.47668	0.68833	0.94274			1	1
GO_LYMPHOCYTE_MIGRATION	2	0.47668	0.68833	0.94274			1	1
GO_LOCALIZATION_WITHIN_MEMBRANE	2	0.47668	0.68833	0.94274			0	2
GO_ESTABLISHMENT_OR_MAINTENANCE_OF_CELL_POLARITY	2	0.47668	0.68833	0.94274			1	1
GO_REGULATION_OF_LYMPHOCYTE_MIGRATION	2	0.47668	0.68833	0.94274			1	1
GO_RECEPTOR_CLUSTERING	2	0.47668	0.68833	0.94274			0	2
GO_SYNAPTIC_MEMBRANE	2	0.47668	0.68833	0.94274			1	1
GO_REGULATION_OF_POSTSYNAPSE_ORGANIZATION	2	0.47668	0.68833	0.94274			1	1
GO_ANATOMICAL_STRUCTURE_HOMEOSTASIS	8	0.27149	0.56111	0.94302			4	4
GO_GOLGI_STACK	2	0.50777	0.60596	0.94302			1	1
GO_GOLGI_CISTERNA	2	0.50777	0.60596	0.94302			1	1
GO_GOLGI_CIS_CISTERNA	2	0.50777	0.60596	0.94302			1	1
GO_PROTEIN_STABILIZATION	5	0.33684	0.58651	0.94328			3	2
GO_REGULATION_OF_PROTEIN_STABILITY	5	0.33684	0.58651	0.94328			3	2
GO_PROTEIN_DEPHOSPHORYLATION	5	0.27895	0.80358	0.94358			3	2
GO_PHOSPHORIC_ESTER_HYDROLASE_ACTIVITY	5	0.27895	0.80358	0.94358			2	3
GO_PROTEIN_MODIFICATION_BY_SMALL_PROTEIN_CONJUGATION	12	0.22707	0.57155	0.94382			7	5
GO_NUCLEAR_PORE_ORGANIZATION	1	0.77835	0.44842	0.94413			1	0
GO_PROTEIN_TRIMERIZATION	1	0.77835	0.44842	0.94413			1	0
GO_PROTEIN_HETEROTRIMERIZATION	1	0.77835	0.44842	0.94413			1	0
GO_PROTEIN_HETEROTETRAMERIZATION	1	0.77835	0.44842	0.94413			1	0
GO_PROTEIN_SUMOYLATION	1	0.77835	0.44842	0.94413			1	0
GO_NLS_BEARING_PROTEIN_IMPORT_INTO_NUCLEUS	1	0.77835	0.44842	0.94413			1	0
GO_REGULATION_OF_GENERATION_OF_PRECURSOR_METABOLITES_AND_ENERGY	1	0.77835	0.44842	0.94413			1	0
GO_REGULATION_OF_POSTTRANSCRIPTIONAL_GENE_SILENCING	1	0.77835	0.44842	0.94413			1	0
GO_REGULATION_OF_CARBOHYDRATE_CATABOLIC_PROCESS	1	0.77835	0.44842	0.94413			1	0
GO_PROTEIN_HETEROOLIGOMERIZATION	1	0.77835	0.44842	0.94413			1	0
GO_STRUCTURAL_CONSTITUENT_OF_NUCLEAR_PORE	1	0.77835	0.44842	0.94413			1	0
GO_PROTEIN_LOCALIZATION_TO_NUCLEAR_ENVELOPE	1	0.77835	0.44842	0.94413			1	0
GO_NUCLEAR_PORE_CENTRAL_TRANSPORT_CHANNEL	1	0.77835	0.44842	0.94413			1	0
GO_ENDOTHELIAL_CELL_MIGRATION	2	0.41969	0.81721	0.94416			1	1
GO_BLOOD_VESSEL_MORPHOGENESIS	2	0.41969	0.81721	0.94416			1	1
GO_TUBE_MORPHOGENESIS	2	0.41969	0.81721	0.94416			1	1
GO_REGULATION_OF_VASCULATURE_DEVELOPMENT	2	0.41969	0.81721	0.94416			1	1
GO_REGULATION_OF_MUSCLE_SYSTEM_PROCESS	3	0.49479	0.39972	0.94422			1	2
GO_TRANSMEMBRANE_TRANSPORT	19	0.1875	0.56724	0.94434			9	10
GO_RESPONSE_TO_EXTRACELLULAR_STIMULUS	10	0.28316	0.38095	0.94446			7	3
KEGG_COMPLEMENT_AND_COAGULATION_CASCADES	1	0.5567	0.89071	0.94467			1	0
KEGG_VIRAL_MYOCARDITIS	1	0.5567	0.89071	0.94467			1	0
GO_POSITIVE_REGULATION_OF_ALPHA_BETA_T_CELL_PROLIFERATION	1	0.5567	0.89071	0.94467			1	0
GO_RESPIRATORY_BURST	1	0.5567	0.89071	0.94467			1	0
GO_REGULATION_OF_LIPOPOLYSACCHARIDE_MEDIATED_SIGNALING_PATHWAY	1	0.5567	0.89071	0.94467			1	0
GO_NEGATIVE_REGULATION_OF_HUMORAL_IMMUNE_RESPONSE	1	0.5567	0.89071	0.94467			1	0
GO_LIPOPOLYSACCHARIDE_MEDIATED_SIGNALING_PATHWAY	1	0.5567	0.89071	0.94467			1	0
GO_REGULATION_OF_HUMORAL_IMMUNE_RESPONSE	1	0.5567	0.89071	0.94467			1	0
GO_ENDOPLASMIC_RETICULUM_GOLGI_INTERMEDIATE_COMPARTMENT_MEMBRANE	1	0.5567	0.89071	0.94467			1	0
GO_ENDOPLASMIC_RETICULUM_GOLGI_INTERMEDIATE_COMPARTMENT	1	0.5567	0.89071	0.94467			1	0
GO_CD4_POSITIVE_ALPHA_BETA_T_CELL_PROLIFERATION	1	0.5567	0.89071	0.94467			1	0
GO_CD4_POSITIVE_ALPHA_BETA_T_CELL_CYTOKINE_PRODUCTION	1	0.5567	0.89071	0.94467			1	0
GO_NEGATIVE_REGULATION_OF_COMPLEMENT_ACTIVATION	1	0.5567	0.89071	0.94467			1	0
GO_ALPHA_BETA_T_CELL_PROLIFERATION	1	0.5567	0.89071	0.94467			1	0
GO_EXOGENOUS_PROTEIN_BINDING	1	0.5567	0.89071	0.94467			1	0
GO_NEURON_DEATH	2	0.51295	0.59096	0.94505			1	1
GO_RUFFLE_ORGANIZATION	2	0.42141	0.81026	0.94526			1	1
GO_ENZYME_LINKED_RECEPTOR_PROTEIN_SIGNALING_PATHWAY	10	0.20219	0.79584	0.94531			6	4
GO_POSITIVE_REGULATION_OF_APOPTOTIC_SIGNALING_PATHWAY	4	0.37964	0.5647	0.94533			3	1
GO_SECRETORY_VESICLE	12	0.26344	0.36687	0.94543			8	4
GO_POSITIVE_REGULATION_OF_TRANSPORT	13	0.17928	0.79538	0.94554			9	4
GO_MICROTUBULE_ORGANIZING_CENTER_PART	2	0.58526	0.42947	0.94574			2	0
GO_RESPONSE_TO_ORGANIC_CYCLIC_COMPOUND	11	0.27732	0.38453	0.94576			9	2
GO_POSITIVE_REGULATION_OF_TRANSCRIPTION_BY_RNA_POLYMERASE_II	14	0.24558	0.37215	0.94577			9	5
KEGG_TOLL_LIKE_RECEPTOR_SIGNALING_PATHWAY	1	0.64433	0.71482	0.94583			1	0
KEGG_T_CELL_RECEPTOR_SIGNALING_PATHWAY	1	0.64433	0.71482	0.94583			1	0
KEGG_B_CELL_RECEPTOR_SIGNALING_PATHWAY	1	0.64433	0.71482	0.94583			1	0
KEGG_LEISHMANIA_INFECTION	1	0.64433	0.71482	0.94583			1	0
KEGG_COLORECTAL_CANCER	1	0.64433	0.71482	0.94583			1	0
GO_SMAD_PROTEIN_SIGNAL_TRANSDUCTION	1	0.64433	0.71482	0.94583			1	0
GO_REGULATION_OF_OSTEOCLAST_DIFFERENTIATION	1	0.64433	0.71482	0.94583			1	0
GO_POSITIVE_REGULATION_OF_NEURON_DEATH	1	0.64433	0.71482	0.94583			1	0
GO_RESPONSE_TO_MUSCLE_STRETCH	1	0.64433	0.71482	0.94583			1	0
GO_RESPONSE_TO_IMMOBILIZATION_STRESS	1	0.64433	0.71482	0.94583			1	0
GO_CELLULAR_RESPONSE_TO_CADMIUM_ION	1	0.64433	0.71482	0.94583			1	0
GO_RESPONSE_TO_GRAVITY	1	0.64433	0.71482	0.94583			1	0
GO_POSITIVE_REGULATION_OF_OSTEOCLAST_DIFFERENTIATION	1	0.64433	0.71482	0.94583			1	0
GO_POSITIVE_REGULATION_OF_MYELOID_CELL_DIFFERENTIATION	1	0.64433	0.71482	0.94583			1	0
GO_RESPONSE_TO_CORTICOSTERONE	1	0.64433	0.71482	0.94583			1	0
GO_CELLULAR_RESPONSE_TO_CALCIUM_ION	1	0.64433	0.71482	0.94583			1	0
GO_SLEEP	1	0.64433	0.71482	0.94583			1	0
GO_RESPONSE_TO_MINERALOCORTICOID	1	0.64433	0.71482	0.94583			1	0
GO_SKELETAL_MUSCLE_CELL_DIFFERENTIATION	1	0.64433	0.71482	0.94583			1	0
GO_OSTEOCLAST_DIFFERENTIATION	1	0.64433	0.71482	0.94583			1	0
GO_RESPONSE_TO_ALCOHOL	1	0.64433	0.71482	0.94583			1	0
GO_POSITIVE_REGULATION_OF_MYELOID_LEUKOCYTE_DIFFERENTIATION	1	0.64433	0.71482	0.94583			1	0
GO_RESPONSE_TO_CALCIUM_ION	1	0.64433	0.71482	0.94583			1	0
GO_R_SMAD_BINDING	1	0.64433	0.71482	0.94583			1	0
GO_RNA_POLYMERASE_II_ACTIVATING_TRANSCRIPTION_FACTOR_BINDING	1	0.64433	0.71482	0.94583			1	0
GO_CONDITIONED_TASTE_AVERSION	1	0.64433	0.71482	0.94583			1	0
GO_PRI_MIRNA_TRANSCRIPTION_BY_RNA_POLYMERASE_II	1	0.64433	0.71482	0.94583			1	0
GO_POSITIVE_REGULATION_OF_PRI_MIRNA_TRANSCRIPTION_BY_RNA_POLYMERASE_II	1	0.64433	0.71482	0.94583			1	0
GO_TRANSCRIPTION_FACTOR_AP_1_COMPLEX	1	0.64433	0.71482	0.94583			1	0
GO_TRANSFERASE_COMPLEX_TRANSFERRING_PHOSPHORUS_CONTAINING_GROUPS	4	0.31379	0.80199	0.94585			3	1
GO_CELLULAR_RESPONSE_TO_LIGHT_STIMULUS	3	0.40594	0.64667	0.94597			2	1
GO_CELLULAR_RESPONSE_TO_RADIATION	3	0.40594	0.64667	0.94597			2	1
GO_GROWTH_FACTOR_BINDING	3	0.40512	0.64736	0.9462			2	1
GO_POSITIVE_REGULATION_OF_CELL_DEATH	12	0.2153	0.63631	0.94631			9	3
GO_CELLULAR_HOMEOSTASIS	9	0.24493	0.62789	0.94631			7	2
GO_POSITIVE_REGULATION_OF_HEMOPOIESIS	3	0.35417	0.80129	0.94635			2	1
GO_REGULATION_OF_LEUKOCYTE_DIFFERENTIATION	3	0.35417	0.80129	0.94635			2	1
GO_POSITIVE_REGULATION_OF_LEUKOCYTE_DIFFERENTIATION	3	0.35417	0.80129	0.94635			2	1
GO_TRANSLATIONAL_INITIATION	2	0.58549	0.42882	0.94642			2	0
GO_CYTOSOLIC_LARGE_RIBOSOMAL_SUBUNIT	2	0.58549	0.42882	0.94642			2	0
GO_CYTOSOLIC_RIBOSOME	2	0.58549	0.42882	0.94642			2	0
GO_CARBOXYLIC_ESTER_HYDROLASE_ACTIVITY	3	0.34843	0.81514	0.94662			2	1
GO_CELL_MATRIX_ADHESION	1	0.78866	0.42846	0.94667			1	0
GO_INNER_MITOCHONDRIAL_MEMBRANE_PROTEIN_COMPLEX	1	0.78866	0.42846	0.94667			1	0
GO_ORGANELLE_ENVELOPE_LUMEN	1	0.78866	0.42846	0.94667			1	0
GO_MITOCHONDRIAL_INTERMEMBRANE_SPACE_PROTEIN_TRANSPORTER_COMPLEX	1	0.78866	0.42846	0.94667			1	0
GO_TIM22_MITOCHONDRIAL_IMPORT_INNER_MEMBRANE_INSERTION_COMPLEX	1	0.78866	0.42846	0.94667			1	0
GO_SITE_OF_POLARIZED_GROWTH	3	0.34896	0.81445	0.94684			1	2
GO_CELL_BODY	3	0.34896	0.81445	0.94684			1	2
GO_DISTAL_AXON	3	0.34896	0.81445	0.94684			1	2
GO_NUCLEAR_PORE	3	0.40625	0.64643	0.94704			2	1
GO_MOLECULAR_ADAPTOR_ACTIVITY	3	0.40625	0.64643	0.94704			1	2
GO_SODIUM_ION_TRANSPORT	4	0.3089	0.81784	0.94708			3	1
GO_PROTEIN_LOCALIZATION_TO_CELL_PERIPHERY	4	0.41361	0.45824	0.94726			2	2
GO_PROTEIN_LOCALIZATION_TO_PLASMA_MEMBRANE	4	0.41361	0.45824	0.94726			2	2
GO_PEPTIDYL_PROLINE_HYDROXYLATION	1	0.55155	0.9004	0.94759			1	0
GO_CELLULAR_MODIFIED_AMINO_ACID_METABOLIC_PROCESS	1	0.55155	0.9004	0.94759			1	0
GO_PEPTIDYL_PROLINE_MODIFICATION	1	0.55155	0.9004	0.94759			1	0
GO_PROTEIN_HYDROXYLATION	1	0.55155	0.9004	0.94759			1	0
GO_CHAPERONE_MEDIATED_PROTEIN_FOLDING	1	0.55155	0.9004	0.94759			1	0
GO_NUCLEAR_CHROMATIN	2	0.55348	0.49707	0.94783			1	1
GO_POSITIVE_REGULATION_OF_RNA_SPLICING	1	0.63918	0.72668	0.9483			1	0
GO_POSITIVE_REGULATION_OF_MRNA_PROCESSING	1	0.63918	0.72668	0.9483			1	0
GO_POSITIVE_REGULATION_OF_CELLULAR_AMIDE_METABOLIC_PROCESS	1	0.63918	0.72668	0.9483			1	0
GO_NEGATIVE_REGULATION_OF_CELLULAR_AMIDE_METABOLIC_PROCESS	1	0.63918	0.72668	0.9483			1	0
GO_POSITIVE_REGULATION_OF_MRNA_SPLICING_VIA_SPLICEOSOME	1	0.63918	0.72668	0.9483			1	0
GO_REGULATION_OF_CELLULAR_AMIDE_METABOLIC_PROCESS	1	0.63918	0.72668	0.9483			1	0
GO_SPLICEOSOMAL_COMPLEX	1	0.63918	0.72668	0.9483			1	0
GO_RIBONUCLEOPROTEIN_COMPLEX_BINDING	1	0.63918	0.72668	0.9483			1	0
GO_TRANSLATION_REPRESSOR_ACTIVITY	1	0.63918	0.72668	0.9483			1	0
GO_POSITIVE_REGULATION_OF_RNA_METABOLIC_PROCESS	1	0.63918	0.72668	0.9483			1	0
GO_RIBOSOMAL_LARGE_SUBUNIT_BINDING	1	0.63918	0.72668	0.9483			1	0
GO_SMALL_RIBOSOMAL_SUBUNIT_RRNA_BINDING	1	0.63918	0.72668	0.9483			1	0
GO_CELL_CYCLE_ARREST	3	0.41671	0.60212	0.94836			1	2
GO_SUPRAMOLECULAR_FIBER_ORGANIZATION	8	0.32086	0.37069	0.94848			4	4
GO_NEGATIVE_REGULATION_OF_CELLULAR_PROTEIN_CATABOLIC_PROCESS	4	0.41149	0.46108	0.94852			3	1
GO_RAS_GUANYL_NUCLEOTIDE_EXCHANGE_FACTOR_ACTIVITY	1	0.73711	0.53399	0.94859			1	0
GO_RAB_GUANYL_NUCLEOTIDE_EXCHANGE_FACTOR_ACTIVITY	1	0.73711	0.53399	0.94859			1	0
GO_GUANYL_NUCLEOTIDE_EXCHANGE_FACTOR_COMPLEX	1	0.73711	0.53399	0.94859			1	0
GO_POSITIVE_REGULATION_OF_MOLECULAR_FUNCTION	24	0.18456	0.47678	0.94868			13	11
GO_RESPONSE_TO_TEMPERATURE_STIMULUS	5	0.40038	0.36146	0.94893			4	1
GO_CHEMICAL_HOMEOSTASIS	11	0.2312	0.60569	0.94914			8	3
GO_RESPONSE_TO_STEROID_HORMONE	6	0.3027	0.60269	0.94919			5	1
GO_CELL_PROJECTION_ASSEMBLY	5	0.31579	0.66343	0.94922			3	2
GO_CELL_LEADING_EDGE	5	0.31579	0.66343	0.94922			3	2
GO_NUCLEAR_TRANSCRIBED_MRNA_CATABOLIC_PROCESS_NONSENSE_MEDIATED_DECAY	3	0.50521	0.37318	0.94943			2	1
GO_MRNA_EXPORT_FROM_NUCLEUS	3	0.50521	0.37318	0.94943			2	1
GO_VACUOLE	7	0.31524	0.44932	0.94951			5	2
GO_CELL_ACTIVATION	14	0.2044	0.61247	0.94968			9	5
GO_RIBOSOME_BIOGENESIS	6	0.30294	0.60114	0.9497			5	1
GO_PROTEIN_FOLDING	2	0.5544	0.49685	0.95002			2	0
GO_ENDOPLASMIC_RETICULUM_LUMEN	2	0.5544	0.49685	0.95002			2	0
GO_REGULATION_OF_EPITHELIAL_CELL_MIGRATION	2	0.49223	0.64834	0.95015			1	1
GO_REGULATION_OF_MUSCLE_CONTRACTION	2	0.49223	0.64834	0.95015			0	2
GO_VASCULAR_SMOOTH_MUSCLE_CONTRACTION	2	0.49223	0.64834	0.95015			1	1
GO_REGULATION_OF_VASOCONSTRICTION	2	0.49223	0.64834	0.95015			1	1
GO_POSITIVE_REGULATION_OF_EPITHELIAL_CELL_MIGRATION	2	0.49223	0.64834	0.95015			1	1
GO_MUSCLE_CELL_MIGRATION	2	0.49223	0.64834	0.95015			1	1
GO_VASCULAR_PROCESS_IN_CIRCULATORY_SYSTEM	2	0.49223	0.64834	0.95015			1	1
GO_GUANYL_NUCLEOTIDE_EXCHANGE_FACTOR_ACTIVITY	2	0.49223	0.64834	0.95015			1	1
GO_REGULATION_OF_TUBE_SIZE	2	0.49223	0.64834	0.95015			1	1
GO_NEGATIVE_REGULATION_OF_BLOOD_VESSEL_DIAMETER	2	0.49223	0.64834	0.95015			1	1
GO_POST_TRANSLATIONAL_PROTEIN_MODIFICATION	4	0.33508	0.73243	0.95104			3	1
GO_UBIQUITIN_LIGASE_COMPLEX	4	0.33508	0.73243	0.95104			3	1
GO_CARBOHYDRATE_DERIVATIVE_BIOSYNTHETIC_PROCESS	8	0.25668	0.62931	0.95127			3	5
GO_POSITIVE_REGULATION_OF_CATALYTIC_ACTIVITY	20	0.17349	0.63601	0.95139			10	10
GO_LIPID_LOCALIZATION	5	0.3	0.72417	0.95169			2	3
KEGG_ANTIGEN_PROCESSING_AND_PRESENTATION	1	0.59794	0.80909	0.95174			1	0
GO_TRANSITION_METAL_ION_TRANSPORT	1	0.59794	0.80909	0.95174			1	0
GO_ERYTHROCYTE_HOMEOSTASIS	1	0.59794	0.80909	0.95174			1	0
GO_LEUKOCYTE_MEDIATED_CYTOTOXICITY	1	0.59794	0.80909	0.95174			1	0
GO_ANTIGEN_PROCESSING_AND_PRESENTATION_VIA_MHC_CLASS_IB	1	0.59794	0.80909	0.95174			1	0
GO_IRON_ION_TRANSPORT	1	0.59794	0.80909	0.95174			1	0
GO_REGULATION_OF_RECEPTOR_BINDING	1	0.59794	0.80909	0.95174			1	0
GO_POSITIVE_REGULATION_OF_T_CELL_MEDIATED_CYTOTOXICITY	1	0.59794	0.80909	0.95174			1	0
GO_NEGATIVE_REGULATION_OF_PROTEIN_BINDING	1	0.59794	0.80909	0.95174			1	0
GO_REGULATION_OF_DEFENSE_RESPONSE_TO_VIRUS_BY_VIRUS	1	0.59794	0.80909	0.95174			1	0
GO_POSITIVE_REGULATION_OF_LYMPHOCYTE_MEDIATED_IMMUNITY	1	0.59794	0.80909	0.95174			1	0
GO_REGULATION_OF_T_CELL_MEDIATED_CYTOTOXICITY	1	0.59794	0.80909	0.95174			1	0
GO_POSITIVE_REGULATION_OF_T_CELL_CYTOKINE_PRODUCTION	1	0.59794	0.80909	0.95174			1	0
GO_REGULATION_OF_LYMPHOCYTE_MEDIATED_IMMUNITY	1	0.59794	0.80909	0.95174			1	0
GO_REGULATION_OF_ERYTHROCYTE_DIFFERENTIATION	1	0.59794	0.80909	0.95174			1	0
GO_REGULATION_OF_T_CELL_CYTOKINE_PRODUCTION	1	0.59794	0.80909	0.95174			1	0
GO_INTERFERON_GAMMA_MEDIATED_SIGNALING_PATHWAY	1	0.59794	0.80909	0.95174			1	0
GO_NEGATIVE_REGULATION_OF_BINDING	1	0.59794	0.80909	0.95174			1	0
GO_REGULATION_OF_T_CELL_MEDIATED_IMMUNITY	1	0.59794	0.80909	0.95174			1	0
GO_RESPONSE_TO_INTERFERON_GAMMA	1	0.59794	0.80909	0.95174			1	0
GO_RETINA_HOMEOSTASIS	1	0.59794	0.80909	0.95174			1	0
GO_POSITIVE_REGULATION_OF_CELL_KILLING	1	0.59794	0.80909	0.95174			1	0
GO_PROTEIN_REFOLDING	1	0.59794	0.80909	0.95174			1	0
GO_POSITIVE_REGULATION_OF_T_CELL_MEDIATED_IMMUNITY	1	0.59794	0.80909	0.95174			1	0
GO_CELL_KILLING	1	0.59794	0.80909	0.95174			1	0
GO_ANTIGEN_PROCESSING_AND_PRESENTATION_OF_ENDOGENOUS_ANTIGEN	1	0.59794	0.80909	0.95174			1	0
GO_REGULATION_OF_CELL_KILLING	1	0.59794	0.80909	0.95174			1	0
GO_NEGATIVE_REGULATION_OF_RECEPTOR_BINDING	1	0.59794	0.80909	0.95174			1	0
GO_RESPONSE_TO_IRON_ION	1	0.59794	0.80909	0.95174			1	0
GO_ANTIGEN_PROCESSING_AND_PRESENTATION_OF_ENDOGENOUS_PEPTIDE_ANTIGEN	1	0.59794	0.80909	0.95174			1	0
GO_PHAGOCYTIC_VESICLE	1	0.59794	0.80909	0.95174			1	0
GO_ENDOSOME_LUMEN	1	0.59794	0.80909	0.95174			1	0
GO_MHC_PROTEIN_COMPLEX	1	0.59794	0.80909	0.95174			1	0
GO_GOLGI_ASSOCIATED_VESICLE_MEMBRANE	1	0.59794	0.80909	0.95174			1	0
GO_GOLGI_ASSOCIATED_VESICLE	1	0.59794	0.80909	0.95174			1	0
GO_COATED_VESICLE_MEMBRANE	1	0.59794	0.80909	0.95174			1	0
GO_ER_TO_GOLGI_TRANSPORT_VESICLE_MEMBRANE	1	0.59794	0.80909	0.95174			1	0
GO_PHAGOCYTIC_VESICLE_MEMBRANE	1	0.59794	0.80909	0.95174			1	0
GO_COATED_VESICLE	1	0.59794	0.80909	0.95174			1	0
GO_MHC_CLASS_I_PROTEIN_COMPLEX	1	0.59794	0.80909	0.95174			1	0
GO_T_CELL_MEDIATED_CYTOTOXICITY	1	0.59794	0.80909	0.95174			1	0
GO_ANTIGEN_PROCESSING_AND_PRESENTATION_OF_PEPTIDE_ANTIGEN_VIA_MHC_CLASS_IB	1	0.59794	0.80909	0.95174			1	0
GO_ANTIGEN_PROCESSING_AND_PRESENTATION_OF_EXOGENOUS_PEPTIDE_ANTIGEN_VIA_MHC_CLASS_I_TAP_INDEPENDENT	1	0.59794	0.80909	0.95174			1	0
GO_RESPONSE_TO_IRON_III_ION	1	0.59794	0.80909	0.95174			1	0
GO_T_CELL_DIFFERENTIATION_IN_THYMUS	1	0.59794	0.80909	0.95174			1	0
GO_REGULATION_OF_IRON_ION_TRANSPORT	1	0.59794	0.80909	0.95174			1	0
GO_CELLULAR_RESPONSE_TO_IRON_ION	1	0.59794	0.80909	0.95174			1	0
GO_POSITIVE_REGULATION_OF_RECEPTOR_BINDING	1	0.59794	0.80909	0.95174			1	0
GO_COPII_COATED_ER_TO_GOLGI_TRANSPORT_VESICLE	1	0.59794	0.80909	0.95174			1	0
GO_HFE_TRANSFERRIN_RECEPTOR_COMPLEX	1	0.59794	0.80909	0.95174			1	0
GO_POTASSIUM_ION_TRANSPORT	1	0.52577	0.95771	0.95189			0	1
GO_SERTOLI_CELL_DEVELOPMENT	1	0.52577	0.95771	0.95189			0	1
GO_POSITIVE_REGULATION_OF_POTASSIUM_ION_TRANSPORT	1	0.52577	0.95771	0.95189			0	1
GO_NEURAL_PRECURSOR_CELL_PROLIFERATION	1	0.52577	0.95771	0.95189			0	1
GO_REGULATION_OF_STRIATED_MUSCLE_CONTRACTION	1	0.52577	0.95771	0.95189			0	1
GO_REGULATION_OF_CARDIAC_MUSCLE_CELL_MEMBRANE_REPOLARIZATION	1	0.52577	0.95771	0.95189			0	1
GO_STRIATED_MUSCLE_CONTRACTION	1	0.52577	0.95771	0.95189			0	1
GO_MITOTIC_SPINDLE_ASSEMBLY	1	0.52577	0.95771	0.95189			0	1
GO_CELL_COMMUNICATION_INVOLVED_IN_CARDIAC_CONDUCTION	1	0.52577	0.95771	0.95189			0	1
GO_MORPHOGENESIS_OF_AN_EPITHELIAL_SHEET	1	0.52577	0.95771	0.95189			0	1
GO_CELL_CELL_SIGNALING_INVOLVED_IN_CARDIAC_CONDUCTION	1	0.52577	0.95771	0.95189			0	1
GO_REGULATION_OF_CARDIAC_MUSCLE_CELL_ACTION_POTENTIAL	1	0.52577	0.95771	0.95189			0	1
GO_POSITIVE_REGULATION_OF_NEURAL_PRECURSOR_CELL_PROLIFERATION	1	0.52577	0.95771	0.95189			0	1
GO_CARDIAC_MUSCLE_CELL_CONTRACTION	1	0.52577	0.95771	0.95189			0	1
GO_EPIBOLY	1	0.52577	0.95771	0.95189			0	1
GO_REGULATION_OF_ACTION_POTENTIAL	1	0.52577	0.95771	0.95189			0	1
GO_ACTIN_MEDIATED_CELL_CONTRACTION	1	0.52577	0.95771	0.95189			0	1
GO_ACTION_POTENTIAL	1	0.52577	0.95771	0.95189			0	1
GO_MRNA_TRANSCRIPTION	1	0.52577	0.95771	0.95189			0	1
GO_CARDIAC_MUSCLE_CELL_ACTION_POTENTIAL	1	0.52577	0.95771	0.95189			0	1
GO_POSITIVE_REGULATION_OF_NEURON_MIGRATION	1	0.52577	0.95771	0.95189			0	1
GO_CELL_MIGRATION_IN_HINDBRAIN	1	0.52577	0.95771	0.95189			0	1
GO_CYTOPLASMIC_SEQUESTERING_OF_PROTEIN	1	0.52577	0.95771	0.95189			0	1
GO_REGULATION_OF_ACTIN_FILAMENT_BASED_MOVEMENT	1	0.52577	0.95771	0.95189			0	1
GO_REGULATION_OF_CARDIAC_MUSCLE_CONTRACTION	1	0.52577	0.95771	0.95189			0	1
GO_REGULATION_OF_CARDIAC_CONDUCTION	1	0.52577	0.95771	0.95189			0	1
GO_MEMBRANE_REPOLARIZATION	1	0.52577	0.95771	0.95189			0	1
GO_SERTOLI_CELL_DIFFERENTIATION	1	0.52577	0.95771	0.95189			0	1
GO_REGULATION_OF_NEURAL_PRECURSOR_CELL_PROLIFERATION	1	0.52577	0.95771	0.95189			0	1
GO_CARDIAC_CONDUCTION	1	0.52577	0.95771	0.95189			0	1
GO_REGULATION_OF_MEMBRANE_REPOLARIZATION	1	0.52577	0.95771	0.95189			0	1
GO_REGULATION_OF_POTASSIUM_ION_TRANSPORT	1	0.52577	0.95771	0.95189			0	1
GO_DENDRITIC_SHAFT	1	0.52577	0.95771	0.95189			0	1
GO_APICAL_DENDRITE	1	0.52577	0.95771	0.95189			0	1
GO_FILAMENTOUS_ACTIN	1	0.52577	0.95771	0.95189			0	1
GO_RHO_GTPASE_BINDING	1	0.52577	0.95771	0.95189			0	1
GO_ION_CHANNEL_BINDING	1	0.52577	0.95771	0.95189			0	1
GO_RAL_GTPASE_BINDING	1	0.52577	0.95771	0.95189			0	1
GO_RAC_GTPASE_BINDING	1	0.52577	0.95771	0.95189			0	1
GO_POTASSIUM_CHANNEL_REGULATOR_ACTIVITY	1	0.52577	0.95771	0.95189			0	1
GO_ADENYLATE_CYCLASE_INHIBITING_DOPAMINE_RECEPTOR_SIGNALING_PATHWAY	1	0.52577	0.95771	0.95189			0	1
GO_NEGATIVE_REGULATION_OF_TRANSCRIPTION_BY_RNA_POLYMERASE_I	1	0.52577	0.95771	0.95189			0	1
GO_HINDBRAIN_RADIAL_GLIA_GUIDED_CELL_MIGRATION	1	0.52577	0.95771	0.95189			0	1
GO_MRNA_TRANSCRIPTION_BY_RNA_POLYMERASE_II	1	0.52577	0.95771	0.95189			0	1
GO_ACTIN_CROSSLINK_FORMATION	1	0.52577	0.95771	0.95189			0	1
GO_CARDIAC_MUSCLE_CONTRACTION	1	0.52577	0.95771	0.95189			0	1
GO_REGULATION_OF_ATRIAL_CARDIAC_MUSCLE_CELL_MEMBRANE_REPOLARIZATION	1	0.52577	0.95771	0.95189			0	1
GO_CARDIAC_MUSCLE_CELL_ACTION_POTENTIAL_INVOLVED_IN_CONTRACTION	1	0.52577	0.95771	0.95189			0	1
GO_MEMBRANE_REPOLARIZATION_DURING_ACTION_POTENTIAL	1	0.52577	0.95771	0.95189			0	1
GO_ATRIAL_CARDIAC_MUSCLE_CELL_TO_AV_NODE_CELL_SIGNALING	1	0.52577	0.95771	0.95189			0	1
GO_ESTABLISHMENT_OF_SERTOLI_CELL_BARRIER	1	0.52577	0.95771	0.95189			0	1
GO_REGULATION_OF_MEMBRANE_REPOLARIZATION_DURING_ACTION_POTENTIAL	1	0.52577	0.95771	0.95189			0	1
GO_REGULATION_OF_ATRIAL_CARDIAC_MUSCLE_CELL_ACTION_POTENTIAL	1	0.52577	0.95771	0.95189			0	1
GO_MEMBRANE_REPOLARIZATION_DURING_ATRIAL_CARDIAC_MUSCLE_CELL_ACTION_POTENTIAL	1	0.52577	0.95771	0.95189			0	1
GO_CARDIAC_MUSCLE_CELL_MEMBRANE_REPOLARIZATION	1	0.52577	0.95771	0.95189			0	1
GO_ATRIAL_CARDIAC_MUSCLE_CELL_MEMBRANE_REPOLARIZATION	1	0.52577	0.95771	0.95189			0	1
GO_PROTEIN_LOCALIZATION_TO_CELL_JUNCTION	1	0.52577	0.95771	0.95189			0	1
GO_REGULATION_OF_MEMBRANE_REPOLARIZATION_DURING_CARDIAC_MUSCLE_CELL_ACTION_POTENTIAL	1	0.52577	0.95771	0.95189			0	1
GO_REGULATION_OF_INTEGRIN_MEDIATED_SIGNALING_PATHWAY	1	0.52577	0.95771	0.95189			0	1
GO_POSITIVE_REGULATION_OF_INTEGRIN_MEDIATED_SIGNALING_PATHWAY	1	0.52577	0.95771	0.95189			0	1
GO_OPIOID_RECEPTOR_BINDING	1	0.52577	0.95771	0.95189			0	1
GO_ION_CHANNEL_REGULATOR_ACTIVITY	1	0.52577	0.95771	0.95189			0	1
GO_CELL_SUBSTRATE_JUNCTION	5	0.32632	0.61862	0.95203			2	3
GO_RRNA_TRANSCRIPTION	1	0.63402	0.73656	0.95218			1	0
GO_REGULATION_OF_PEPTIDYL_SERINE_PHOSPHORYLATION	1	0.63402	0.73656	0.95218			1	0
GO_POSITIVE_REGULATION_OF_STEM_CELL_DIFFERENTIATION	1	0.63402	0.73656	0.95218			1	0
GO_REGULATION_OF_PEPTIDYL_SERINE_PHOSPHORYLATION_OF_STAT_PROTEIN	1	0.63402	0.73656	0.95218			1	0
GO_NEGATIVE_REGULATION_OF_PEPTIDYL_SERINE_PHOSPHORYLATION	1	0.63402	0.73656	0.95218			1	0
GO_PEPTIDYL_LYSINE_TRIMETHYLATION	1	0.63402	0.73656	0.95218			1	0
GO_METHYLATED_HISTONE_BINDING	1	0.63402	0.73656	0.95218			1	0
GO_HISTONE_H4_K20_METHYLATION	1	0.63402	0.73656	0.95218			1	0
GO_HISTONE_H4_K20_TRIMETHYLATION	1	0.63402	0.73656	0.95218			1	0
GO_SERINE_PHOSPHORYLATION_OF_STAT_PROTEIN	1	0.63402	0.73656	0.95218			1	0
GO_NUCLEOLAR_LARGE_RRNA_TRANSCRIPTION_BY_RNA_POLYMERASE_I	1	0.63402	0.73656	0.95218			1	0
GO_POSITIVE_REGULATION_OF_TRANSCRIPTION_BY_RNA_POLYMERASE_I	1	0.63402	0.73656	0.95218			1	0
GO_POSITIVE_REGULATION_OF_TRANSCRIPTION_OF_NUCLEOLAR_LARGE_RRNA_BY_RNA_POLYMERASE_I	1	0.63402	0.73656	0.95218			1	0
GO_ENSHEATHMENT_OF_NEURONS	3	0.41146	0.63051	0.95242			2	1
GO_AXON_PART	4	0.35079	0.67921	0.95254			1	3
GO_LEUKOCYTE_DIFFERENTIATION	4	0.35602	0.66052	0.95261			3	1
GO_MICROTUBULE_ORGANIZING_CENTER	8	0.25443	0.63841	0.95281			3	5
GO_RESPONSE_TO_CYTOKINE	10	0.21622	0.72769	0.95295			5	5
GO_SYNAPSE_ORGANIZATION	6	0.27513	0.7253	0.95306			2	4
GO_REGULATION_OF_CELLULAR_LOCALIZATION	12	0.21129	0.6606	0.95307			8	4
GO_SMALL_MOLECULE_METABOLIC_PROCESS	13	0.20297	0.66272	0.95344			8	5
GO_CELLULAR_AMINO_ACID_METABOLIC_PROCESS	2	0.4126	0.82765	0.95401			1	1
GO_MULTI_ORGANISM_LOCALIZATION	2	0.57513	0.45099	0.95414			2	0
GO_REGULATION_OF_ALCOHOL_BIOSYNTHETIC_PROCESS	2	0.57513	0.45099	0.95414			2	0
GO_ALCOHOL_BIOSYNTHETIC_PROCESS	2	0.57513	0.45099	0.95414			2	0
GO_MIRNA_METABOLIC_PROCESS	2	0.57513	0.45099	0.95414			2	0
GO_TRANSPORT_OF_VIRUS	2	0.57513	0.45099	0.95414			2	0
GO_NCRNA_EXPORT_FROM_NUCLEUS	2	0.57513	0.45099	0.95414			2	0
GO_OTHER_ORGANISM	2	0.57513	0.45099	0.95414			2	0
GO_PRE_MIRNA_BINDING	2	0.57513	0.45099	0.95414			2	0
GO_VESICLE_MEMBRANE	9	0.2896	0.43028	0.95418			7	2
GO_NEGATIVE_REGULATION_OF_MAP_KINASE_ACTIVITY	1	0.54639	0.91344	0.9545			1	0
GO_INACTIVATION_OF_MAPK_ACTIVITY	1	0.54639	0.91344	0.9545			1	0
GO_PROTEIN_TYROSINE_SERINE_THREONINE_PHOSPHATASE_ACTIVITY	1	0.54639	0.91344	0.9545			1	0
GO_MAP_KINASE_PHOSPHATASE_ACTIVITY	1	0.54639	0.91344	0.9545			1	0
GO_RESPONSE_TO_NITROSATIVE_STRESS	1	0.54639	0.91344	0.9545			1	0
GO_OXIDATION_REDUCTION_PROCESS	5	0.32791	0.60966	0.95451			4	1
GO_ORGANELLE_LOCALIZATION	7	0.25348	0.73337	0.95457			5	2
GO_NUCLEAR_SPECK	7	0.25448	0.73103	0.95464			4	3
GO_CYTOPLASMIC_TRANSLATION	1	0.65464	0.69545	0.95465			1	0
GO_TRANSLATIONAL_TERMINATION	1	0.65464	0.69545	0.95465			1	0
GO_TRANSLATION_TERMINATION_FACTOR_ACTIVITY	1	0.65464	0.69545	0.95465			1	0
GO_OUTER_MEMBRANE	5	0.29691	0.73139	0.95486			4	1
GO_MITOCHONDRION_ORGANIZATION	7	0.22378	0.842	0.95488			5	2
GO_NEGATIVE_REGULATION_OF_GLYCOPROTEIN_BIOSYNTHETIC_PROCESS	1	0.59278	0.81937	0.95501			1	0
GO_REGULATION_OF_PROTEIN_GLYCOSYLATION	1	0.59278	0.81937	0.95501			1	0
GO_REGULATION_OF_PROTEIN_MATURATION	1	0.59278	0.81937	0.95501			1	0
GO_NEGATIVE_REGULATION_OF_PROTEIN_LOCALIZATION_TO_CELL_PERIPHERY	1	0.59278	0.81937	0.95501			1	0
GO_NEGATIVE_REGULATION_OF_PROTEIN_MATURATION	1	0.59278	0.81937	0.95501			1	0
GO_ENZYME_INHIBITOR_ACTIVITY	3	0.375	0.73967	0.95501			2	1
GO_REGULATION_OF_GLYCOPROTEIN_BIOSYNTHETIC_PROCESS	1	0.59278	0.81937	0.95501			1	0
GO_REGULATION_OF_PROTEIN_LOCALIZATION_TO_PLASMA_MEMBRANE	1	0.59278	0.81937	0.95501			1	0
GO_REGULATION_OF_PROTEIN_LOCALIZATION_TO_CELL_PERIPHERY	1	0.59278	0.81937	0.95501			1	0
GO_NEGATIVE_REGULATION_OF_PROTEIN_LOCALIZATION_TO_MEMBRANE	1	0.59278	0.81937	0.95501			1	0
GO_GOLGI_TRANS_CISTERNA	1	0.59278	0.81937	0.95501			1	0
GO_GOLGI_MEDIAL_CISTERNA	1	0.59278	0.81937	0.95501			1	0
GO_ENZYME_ACTIVATOR_ACTIVITY	4	0.36649	0.61841	0.95508			3	1
GO_POSITIVE_REGULATION_OF_GTPASE_ACTIVITY	4	0.36649	0.61841	0.95508			2	2
GO_REGULATION_OF_TRANSCRIPTION_FROM_RNA_POLYMERASE_II_PROMOTER_IN_RESPONSE_TO_HYPOXIA	2	0.48885	0.65095	0.95573			1	1
GO_REGULATION_OF_DNA_TEMPLATED_TRANSCRIPTION_IN_RESPONSE_TO_STRESS	2	0.48885	0.65095	0.95573			1	1
GO_CELLULAR_COMPONENT_ASSEMBLY_INVOLVED_IN_MORPHOGENESIS	2	0.40933	0.83569	0.95652			1	1
GO_CELL_ADHESION_MEDIATOR_ACTIVITY	2	0.40933	0.83569	0.95652			1	1
GO_CELL_CELL_ADHESION_MEDIATOR_ACTIVITY	2	0.40933	0.83569	0.95652			1	1
GO_REGULATION_OF_PEPTIDE_SECRETION	6	0.2987	0.62235	0.95697			4	2
GO_CELLULAR_PROCESS_INVOLVED_IN_REPRODUCTION_IN_MULTICELLULAR_ORGANISM	2	0.48969	0.65073	0.9573			1	1
GO_GERM_CELL_DEVELOPMENT	2	0.48969	0.65073	0.9573			1	1
GO_EPITHELIUM_DEVELOPMENT	9	0.2472	0.62082	0.9585			4	5
GO_RESPONSE_TO_KETONE	4	0.36445	0.62361	0.95852			3	1
GO_CYTOKINE_SECRETION	4	0.42742	0.4159	0.95893			3	1
GO_RESPONSE_TO_RADIATION	7	0.27686	0.61201	0.95898			5	2
GO_ORGANELLE_DISASSEMBLY	1	0.64948	0.70692	0.9592			1	0
GO_AUTOPHAGY_OF_MITOCHONDRION	1	0.64948	0.70692	0.9592			1	0
GO_NEURON_DEVELOPMENT	9	0.29032	0.42702	0.95975			4	5
GO_REGULATION_OF_CYTOSKELETON_ORGANIZATION	9	0.29032	0.42702	0.95975			4	5
GO_EMBRYONIC_ORGAN_MORPHOGENESIS	3	0.48438	0.42142	0.96058			2	1
GO_CARBOHYDRATE_BIOSYNTHETIC_PROCESS	3	0.48438	0.42142	0.96058			2	1
GO_TRANSFORMING_GROWTH_FACTOR_BETA_RECEPTOR_SIGNALING_PATHWAY	3	0.48438	0.42142	0.96058			2	1
GO_EMBRYONIC_ORGAN_DEVELOPMENT	3	0.48438	0.42142	0.96058			2	1
GO_TRANSMEMBRANE_RECEPTOR_PROTEIN_SERINE_THREONINE_KINASE_SIGNALING_PATHWAY	3	0.48438	0.42142	0.96058			2	1
GO_APOPTOTIC_PROCESS	22	0.15141	0.75437	0.96064			12	10
GO_NEGATIVE_REGULATION_OF_INTRINSIC_APOPTOTIC_SIGNALING_PATHWAY_BY_P53_CLASS_MEDIATOR	1	0.76289	0.47945	0.96073			1	0
GO_NEGATIVE_REGULATION_OF_RESPONSE_TO_DNA_DAMAGE_STIMULUS	1	0.76289	0.47945	0.96073			1	0
GO_NEGATIVE_REGULATION_OF_INTRINSIC_APOPTOTIC_SIGNALING_PATHWAY_IN_RESPONSE_TO_DNA_DAMAGE	1	0.76289	0.47945	0.96073			1	0
GO_REGULATION_OF_INTRINSIC_APOPTOTIC_SIGNALING_PATHWAY_IN_RESPONSE_TO_DNA_DAMAGE_BY_P53_CLASS_MEDIATOR	1	0.76289	0.47945	0.96073			1	0
GO_REGULATION_OF_INTRINSIC_APOPTOTIC_SIGNALING_PATHWAY_IN_RESPONSE_TO_DNA_DAMAGE	1	0.76289	0.47945	0.96073			1	0
GO_NEGATIVE_REGULATION_OF_SIGNAL_TRANSDUCTION_BY_P53_CLASS_MEDIATOR	1	0.76289	0.47945	0.96073			1	0
GO_REGULATION_OF_INTRINSIC_APOPTOTIC_SIGNALING_PATHWAY_BY_P53_CLASS_MEDIATOR	1	0.76289	0.47945	0.96073			1	0
GO_HISTONE_H3_ACETYLATION	1	0.76289	0.47945	0.96073			1	0
GO_SAGA_COMPLEX	1	0.76289	0.47945	0.96073			1	0
GO_TRANSCRIPTION_FACTOR_TFTC_COMPLEX	1	0.76289	0.47945	0.96073			1	0
GO_SAGA_TYPE_COMPLEX	1	0.76289	0.47945	0.96073			1	0
GO_PROTEIN_ACETYLTRANSFERASE_COMPLEX	1	0.76289	0.47945	0.96073			1	0
GO_ANCHORED_COMPONENT_OF_MEMBRANE	3	0.36979	0.75306	0.96092			2	1
GO_REGULATION_OF_SIGNALING_RECEPTOR_ACTIVITY	3	0.36979	0.75306	0.96092			1	2
GO_NEGATIVE_REGULATION_OF_AUTOPHAGY	1	0.52062	0.96996	0.96113			0	1
GO_COP9_SIGNALOSOME	1	0.52062	0.96996	0.96113			0	1
GO_PROTEIN_POLYUBIQUITINATION	2	0.44144	0.76788	0.96121			1	1
GO_NIK_NF_KAPPAB_SIGNALING	2	0.44144	0.76788	0.96121			1	1
GO_INTERLEUKIN_1_MEDIATED_SIGNALING_PATHWAY	2	0.44144	0.76788	0.96121			1	1
KEGG_PENTOSE_AND_GLUCURONATE_INTERCONVERSIONS	1	0.76804	0.47055	0.96134			1	0
KEGG_GALACTOSE_METABOLISM	1	0.76804	0.47055	0.96134			1	0
KEGG_STARCH_AND_SUCROSE_METABOLISM	1	0.76804	0.47055	0.96134			1	0
KEGG_AMINO_SUGAR_AND_NUCLEOTIDE_SUGAR_METABOLISM	1	0.76804	0.47055	0.96134			1	0
GO_POLYSACCHARIDE_BIOSYNTHETIC_PROCESS	1	0.76804	0.47055	0.96134			1	0
GO_ENERGY_RESERVE_METABOLIC_PROCESS	1	0.76804	0.47055	0.96134			1	0
GO_POLYSACCHARIDE_METABOLIC_PROCESS	1	0.76804	0.47055	0.96134			1	0
GO_GLUCAN_METABOLIC_PROCESS	1	0.76804	0.47055	0.96134			1	0
GO_NUCLEOTIDE_SUGAR_METABOLIC_PROCESS	1	0.76804	0.47055	0.96134			1	0
GO_CELLULAR_CARBOHYDRATE_BIOSYNTHETIC_PROCESS	1	0.76804	0.47055	0.96134			1	0
GO_NUCLEOTIDE_SUGAR_BIOSYNTHETIC_PROCESS	1	0.76804	0.47055	0.96134			1	0
GO_GLUCOSE_BINDING	1	0.76804	0.47055	0.96134			1	0
GO_MONOSACCHARIDE_BINDING	1	0.76804	0.47055	0.96134			1	0
GO_GLYCOGEN_BIOSYNTHETIC_PROCESS	1	0.76804	0.47055	0.96134			1	0
GO_URIDYLYLTRANSFERASE_ACTIVITY	1	0.76804	0.47055	0.96134			1	0
GO_NEGATIVE_REGULATION_OF_PROTEIN_AUTOPHOSPHORYLATION	1	0.54124	0.9251	0.96136			0	1
GO_CONTRACTILE_ACTIN_FILAMENT_BUNDLE_ASSEMBLY	1	0.54124	0.9251	0.96136			0	1
GO_REGULATION_OF_PROTEIN_AUTOPHOSPHORYLATION	1	0.54124	0.9251	0.96136			0	1
GO_POSITIVE_REGULATION_OF_STRESS_FIBER_ASSEMBLY	1	0.54124	0.9251	0.96136			0	1
GO_REGULATION_OF_ACTOMYOSIN_STRUCTURE_ORGANIZATION	1	0.54124	0.9251	0.96136			0	1
GO_CYTOSKELETON_ORGANIZATION	17	0.16891	0.74384	0.96146			8	9
GO_TRANSFERASE_ACTIVITY_TRANSFERRING_HEXOSYL_GROUPS	3	0.32812	0.86707	0.96168			1	2
GO_TRANSFERASE_ACTIVITY_TRANSFERRING_GLYCOSYL_GROUPS	3	0.32812	0.86707	0.96168			1	2
GO_RNA_METHYLATION	1	0.58763	0.83004	0.96172			1	0
GO_MRNA_MODIFICATION	1	0.58763	0.83004	0.96172			1	0
GO_ENTRY_OF_BACTERIUM_INTO_HOST_CELL	1	0.58763	0.83004	0.96172			1	0
GO_MRNA_METHYLATION	1	0.58763	0.83004	0.96172			1	0
GO_MRNA_EDITING_COMPLEX	1	0.58763	0.83004	0.96172			1	0
GO_PEPTIDE_SECRETION	8	0.31064	0.40251	0.96182			5	3
GO_MICROTUBULE_BASED_PROCESS	6	0.24868	0.8285	0.96199			2	4
GO_MICROTUBULE_CYTOSKELETON_ORGANIZATION	6	0.24868	0.8285	0.96199			2	4
GO_CELLULAR_RESPONSE_TO_EXTERNAL_STIMULUS	8	0.30989	0.40947	0.96225			6	2
GO_ATPASE_ACTIVITY	6	0.35608	0.39757	0.96236			4	2
GO_PEPTIDYL_THREONINE_DEPHOSPHORYLATION	1	0.7732	0.46146	0.96253			1	0
GO_MAGNESIUM_DEPENDENT_PROTEIN_SERINE_THREONINE_PHOSPHATASE_ACTIVITY	1	0.7732	0.46146	0.96253			1	0
GO_PROTEIN_LOCALIZATION_TO_MEMBRANE	9	0.22291	0.73716	0.96267			5	4
GO_RESPONSE_TO_VIRUS	5	0.31081	0.67563	0.96366			3	2
GO_REGULATION_OF_CELL_PROJECTION_ORGANIZATION	6	0.28571	0.68003	0.96384			3	3
GO_REGULATION_OF_GTPASE_ACTIVITY	6	0.28571	0.68003	0.96384			2	4
GO_CELL_GROWTH	6	0.28571	0.68003	0.96384			3	3
KEGG_RIBOSOME	1	0.58247	0.83794	0.96396			1	0
GO_ESTABLISHMENT_OF_PROTEIN_LOCALIZATION_TO_ENDOPLASMIC_RETICULUM	1	0.58247	0.83794	0.96396			1	0
GO_RIBOSOME_ASSEMBLY	1	0.58247	0.83794	0.96396			1	0
GO_PROTEIN_LOCALIZATION_TO_ENDOPLASMIC_RETICULUM	1	0.58247	0.83794	0.96396			1	0
GO_PROTEIN_TARGETING_TO_MEMBRANE	1	0.58247	0.83794	0.96396			1	0
GO_RIBOSOMAL_LARGE_SUBUNIT_ASSEMBLY	1	0.58247	0.83794	0.96396			1	0
GO_STRUCTURAL_CONSTITUENT_OF_RIBOSOME	1	0.58247	0.83794	0.96396			1	0
GO_COTRANSLATIONAL_PROTEIN_TARGETING_TO_MEMBRANE	1	0.58247	0.83794	0.96396			1	0
GO_REGULATION_OF_CELL_DIFFERENTIATION	21	0.16515	0.68752	0.96408			8	13
GO_REGULATION_OF_CELL_DEATH	20	0.16657	0.69185	0.96437			12	8
GO_POSITIVE_REGULATION_OF_CELL_CYCLE_PROCESS	4	0.32544	0.75727	0.96481			2	2
GO_WHOLE_MEMBRANE	22	0.16157	0.68619	0.96501			15	7
GO_INTERLEUKIN_1_PRODUCTION	3	0.3241	0.87399	0.96521			2	1
GO_NEGATIVE_REGULATION_OF_NEURON_APOPTOTIC_PROCESS	1	0.51031	0.98913	0.96522			0	1
GO_ACTIVATION_OF_JUN_KINASE_ACTIVITY	1	0.51031	0.98913	0.96522			0	1
GO_PEPTIDYL_THREONINE_MODIFICATION	1	0.51031	0.98913	0.96522			0	1
GO_NEURON_APOPTOTIC_PROCESS	1	0.51031	0.98913	0.96522			0	1
GO_POSITIVE_REGULATION_OF_JUN_KINASE_ACTIVITY	1	0.51031	0.98913	0.96522			0	1
GO_HISTONE_PHOSPHORYLATION	1	0.51031	0.98913	0.96522			0	1
GO_NEGATIVE_REGULATION_OF_NEURON_DEATH	1	0.51031	0.98913	0.96522			0	1
GO_REGULATION_OF_JUN_KINASE_ACTIVITY	1	0.51031	0.98913	0.96522			0	1
GO_MAP_KINASE_KINASE_KINASE_ACTIVITY	1	0.51031	0.98913	0.96522			0	1
GO_ACTIVATION_OF_JNKK_ACTIVITY	1	0.51031	0.98913	0.96522			0	1
GO_MOTOR_NEURON_APOPTOTIC_PROCESS	1	0.51031	0.98913	0.96522			0	1
GO_REGULATION_OF_MOTOR_NEURON_APOPTOTIC_PROCESS	1	0.51031	0.98913	0.96522			0	1
GO_JUN_KINASE_KINASE_KINASE_ACTIVITY	1	0.51031	0.98913	0.96522			0	1
GO_SIGNALING_RECEPTOR_BINDING	9	0.23625	0.67518	0.96526			6	3
GO_REGULATION_OF_MEMBRANE_LIPID_DISTRIBUTION	3	0.32454	0.87237	0.96539			1	2
GO_ORGANOPHOSPHATE_ESTER_TRANSPORT	3	0.32454	0.87237	0.96539			1	2
GO_PHOSPHOLIPID_TRANSPORT	3	0.32454	0.87237	0.96539			1	2
GO_LIPID_TRANSPORTER_ACTIVITY	3	0.32454	0.87237	0.96539			1	2
GO_PHOSPHOLIPID_TRANSLOCATING_ATPASE_ACTIVITY	3	0.32454	0.87237	0.96539			1	2
GO_ATPASE_ACTIVITY_COUPLED_TO_MOVEMENT_OF_SUBSTANCES	3	0.32454	0.87237	0.96539			1	2
GO_PHOSPHOLIPID_TRANSPORTER_ACTIVITY	3	0.32454	0.87237	0.96539			1	2
GO_NEGATIVE_REGULATION_OF_CELLULAR_CATABOLIC_PROCESS	7	0.24468	0.77183	0.96558			3	4
GO_BEHAVIOR	4	0.28612	0.87887	0.96563			3	1
GO_SOMATODENDRITIC_COMPARTMENT	7	0.21809	0.8685	0.96595			3	4
GO_PROTEIN_ACYLATION	3	0.36076	0.7736	0.96599			2	1
GO_TRANSFERASE_ACTIVITY_TRANSFERRING_ACYL_GROUPS	3	0.36076	0.7736	0.96599			2	1
GO_SIN3_COMPLEX	1	0.51546	0.97846	0.96617			0	1
GO_SIN3_TYPE_COMPLEX	1	0.51546	0.97846	0.96617			0	1
GO_HISTONE_DEACETYLASE_COMPLEX	1	0.51546	0.97846	0.96617			0	1
GO_CELL_ACTIVATION_INVOLVED_IN_IMMUNE_RESPONSE	8	0.23025	0.74779	0.96669			6	2
GO_CELLULAR_COMPONENT_DISASSEMBLY	6	0.26307	0.77419	0.96671			4	2
GO_LEADING_EDGE_MEMBRANE	2	0.46305	0.71745	0.96696			1	1
GO_ORGANOPHOSPHATE_METABOLIC_PROCESS	12	0.19126	0.7693	0.96712			6	6
GO_ORGANIC_ANION_TRANSPORT	12	0.19126	0.7693	0.96712			5	7
GO_REGULATION_OF_RNA_SPLICING	4	0.34555	0.69577	0.96716			2	2
GO_REGULATION_OF_RNA_METABOLIC_PROCESS	4	0.34555	0.69577	0.96716			2	2
GO_NEGATIVE_REGULATION_OF_PROTEIN_CATABOLIC_PROCESS	5	0.30717	0.68982	0.96727			3	2
GO_REGULATION_OF_DNA_BINDING_TRANSCRIPTION_FACTOR_ACTIVITY	5	0.25413	0.87404	0.96729			3	2
KEGG_GLYCOLYSIS_GLUCONEOGENESIS	1	0.6134	0.77628	0.96741			1	0
KEGG_CYSTEINE_AND_METHIONINE_METABOLISM	1	0.6134	0.77628	0.96741			1	0
KEGG_PYRUVATE_METABOLISM	1	0.6134	0.77628	0.96741			1	0
KEGG_PROPANOATE_METABOLISM	1	0.6134	0.77628	0.96741			1	0
GO_RESPONSE_TO_ESTROGEN	1	0.6134	0.77628	0.96741			1	0
GO_PYRUVATE_METABOLIC_PROCESS	1	0.6134	0.77628	0.96741			1	0
GO_NAD_BINDING	1	0.6134	0.77628	0.96741			1	0
GO_COENZYME_BINDING	1	0.6134	0.77628	0.96741			1	0
GO_LACTATE_METABOLIC_PROCESS	1	0.6134	0.77628	0.96741			1	0
GO_POST_EMBRYONIC_ANIMAL_ORGAN_DEVELOPMENT	1	0.6134	0.77628	0.96741			1	0
GO_LACTATE_DEHYDROGENASE_ACTIVITY	1	0.6134	0.77628	0.96741			1	0
GO_L_LACTATE_DEHYDROGENASE_ACTIVITY	1	0.6134	0.77628	0.96741			1	0
GO_GLUCOSE_METABOLIC_PROCESS	2	0.37081	0.90285	0.9675			1	1
GO_MONOSACCHARIDE_METABOLIC_PROCESS	2	0.37081	0.90285	0.9675			1	1
GO_PHOSPHATIDYLINOSITOL_METABOLIC_PROCESS	3	0.3125	0.90261	0.96777			1	2
GO_SKELETAL_SYSTEM_MORPHOGENESIS	3	0.3125	0.90261	0.96777			1	2
GO_POST_EMBRYONIC_DEVELOPMENT	3	0.3125	0.90261	0.96777			1	2
GO_LAMELLIPODIUM	3	0.3125	0.90261	0.96777			1	2
GO_MAGNESIUM_ION_BINDING	5	0.24737	0.89619	0.96788			2	3
GO_INNATE_IMMUNE_RESPONSE_ACTIVATING_CELL_SURFACE_RECEPTOR_SIGNALING_PATHWAY	2	0.46512	0.71463	0.96793			1	1
GO_KINASE_ACTIVITY	12	0.20664	0.68661	0.96795			3	9
GO_INTRACELLULAR_STEROID_HORMONE_RECEPTOR_SIGNALING_PATHWAY	1	0.57216	0.85791	0.96808			1	0
GO_GUANOSINE_CONTAINING_COMPOUND_METABOLIC_PROCESS	1	0.57216	0.85791	0.96808			1	0
GO_REGULATION_OF_CHOLESTEROL_BIOSYNTHETIC_PROCESS	1	0.57216	0.85791	0.96808			1	0
GO_GLYCOSYL_COMPOUND_METABOLIC_PROCESS	1	0.57216	0.85791	0.96808			1	0
GO_STEROID_HORMONE_MEDIATED_SIGNALING_PATHWAY	1	0.57216	0.85791	0.96808			1	0
GO_REGULATION_OF_STEROID_BIOSYNTHETIC_PROCESS	1	0.57216	0.85791	0.96808			1	0
GO_STEROL_BIOSYNTHETIC_PROCESS	1	0.57216	0.85791	0.96808			1	0
GO_GTP_METABOLIC_PROCESS	1	0.57216	0.85791	0.96808			1	0
GO_ANDROGEN_RECEPTOR_SIGNALING_PATHWAY	1	0.57216	0.85791	0.96808			1	0
GO_RRNA_CONTAINING_RIBONUCLEOPROTEIN_COMPLEX_EXPORT_FROM_NUCLEUS	1	0.57216	0.85791	0.96808			1	0
GO_CENTRIOLE	1	0.57216	0.85791	0.96808			1	0
GO_ANDROGEN_RECEPTOR_BINDING	1	0.57216	0.85791	0.96808			1	0
GO_RIBOSOMAL_LARGE_SUBUNIT_EXPORT_FROM_NUCLEUS	1	0.57216	0.85791	0.96808			1	0
GO_RIBOSOMAL_SMALL_SUBUNIT_EXPORT_FROM_NUCLEUS	1	0.57216	0.85791	0.96808			1	0
GO_NUCLEOSIDE_METABOLIC_PROCESS	1	0.57216	0.85791	0.96808			1	0
GO_PURINE_NUCLEOSIDE_METABOLIC_PROCESS	1	0.57216	0.85791	0.96808			1	0
GO_PROTEIN_LOCALIZATION_TO_NUCLEOLUS	1	0.57216	0.85791	0.96808			1	0
GO_NUCLEAR_EXPORT_SIGNAL_RECEPTOR_ACTIVITY	1	0.57216	0.85791	0.96808			1	0
GO_NUCLEOCYTOPLASMIC_CARRIER_ACTIVITY	1	0.57216	0.85791	0.96808			1	0
GO_MONOVALENT_INORGANIC_CATION_TRANSPORT	5	0.31053	0.6826	0.9683			3	2
GO_POSITIVE_REGULATION_OF_SMALL_MOLECULE_METABOLIC_PROCESS	3	0.39034	0.69051	0.96833			2	1
GO_PHOSPHOPROTEIN_PHOSPHATASE_ACTIVITY	4	0.27749	0.89969	0.96845			2	2
GO_PHOSPHATASE_ACTIVITY	4	0.27749	0.89969	0.96845			2	2
GO_REGULATION_OF_CHROMATIN_SILENCING	1	0.61856	0.76759	0.96853			1	0
GO_NEGATIVE_REGULATION_OF_GENE_SILENCING	1	0.61856	0.76759	0.96853			1	0
GO_LYSINE_ACETYLATED_HISTONE_BINDING	1	0.61856	0.76759	0.96853			1	0
GO_NEGATIVE_REGULATION_OF_CHROMATIN_SILENCING	1	0.61856	0.76759	0.96853			1	0
GO_PHOSPHATIDYLINOSITOL_BINDING	5	0.30649	0.69181	0.96857			3	2
GO_NEGATIVE_REGULATION_OF_INTRACELLULAR_SIGNAL_TRANSDUCTION	6	0.28443	0.68262	0.96896			5	1
GO_NEGATIVE_REGULATION_OF_CATABOLIC_PROCESS	8	0.24599	0.67371	0.96897			3	5
GO_ORGANIC_ACID_BIOSYNTHETIC_PROCESS	2	0.37824	0.89372	0.96906			1	1
GO_POSITIVE_REGULATION_OF_FATTY_ACID_BIOSYNTHETIC_PROCESS	2	0.37824	0.89372	0.96906			1	1
GO_FATTY_ACID_BIOSYNTHETIC_PROCESS	2	0.37824	0.89372	0.96906			1	1
GO_MONOCARBOXYLIC_ACID_BIOSYNTHETIC_PROCESS	2	0.37824	0.89372	0.96906			1	1
GO_NEGATIVE_REGULATION_OF_PROTEIN_COMPLEX_DISASSEMBLY	2	0.37824	0.89372	0.96906			1	1
GO_REGULATION_OF_FATTY_ACID_BIOSYNTHETIC_PROCESS	2	0.37824	0.89372	0.96906			1	1
GO_NEGATIVE_REGULATION_OF_CYTOSKELETON_ORGANIZATION	2	0.37824	0.89372	0.96906			1	1
GO_POSITIVE_REGULATION_OF_LIPID_BIOSYNTHETIC_PROCESS	2	0.37824	0.89372	0.96906			1	1
GO_LONG_CHAIN_FATTY_ACID_TRANSPORT	2	0.37824	0.89372	0.96906			1	1
GO_FATTY_ACID_TRANSPORT	2	0.37824	0.89372	0.96906			1	1
GO_NEGATIVE_REGULATION_OF_SUPRAMOLECULAR_FIBER_ORGANIZATION	2	0.37824	0.89372	0.96906			1	1
GO_CYTOKINE_MEDIATED_SIGNALING_PATHWAY	7	0.21277	0.88384	0.96908			4	3
GO_PROTEIN_DOMAIN_SPECIFIC_BINDING	7	0.21277	0.88384	0.96908			3	4
GO_PHOSPHATASE_REGULATOR_ACTIVITY	2	0.37306	0.90133	0.96911			1	1
GO_NEGATIVE_REGULATION_OF_SIGNALING_RECEPTOR_ACTIVITY	2	0.36788	0.91067	0.96944			1	1
GO_INOSITOL_LIPID_MEDIATED_SIGNALING	2	0.46114	0.72897	0.96948			1	1
GO_RESPONSE_TO_WOUNDING	5	0.30981	0.68484	0.96954			3	2
GO_WOUND_HEALING	5	0.30981	0.68484	0.96954			3	2
GO_PLASMA_MEMBRANE_REGION	8	0.2139	0.82883	0.96969			4	4
GO_CYTOPLASMIC_SIDE_OF_MEMBRANE	1	0.57732	0.84664	0.96973			1	0
GO_EXTRINSIC_COMPONENT_OF_CYTOPLASMIC_SIDE_OF_PLASMA_MEMBRANE	1	0.57732	0.84664	0.96973			1	0
GO_G_PROTEIN_ALPHA_SUBUNIT_BINDING	1	0.57732	0.84664	0.96973			1	0
GO_LEUKOTRIENE_SIGNALING_PATHWAY	1	0.57732	0.84664	0.96973			1	0
GO_REGULATION_OF_MRNA_CATABOLIC_PROCESS	3	0.31393	0.8973	0.96988			1	2
GO_CYTOSKELETON_DEPENDENT_INTRACELLULAR_TRANSPORT	2	0.40415	0.84569	0.96991			1	1
GO_RAB_GTPASE_BINDING	2	0.40415	0.84569	0.96991			1	1
GO_NUCLEOBASE_CONTAINING_SMALL_MOLECULE_METABOLIC_PROCESS	5	0.26691	0.84068	0.96994			4	1
GO_ANTIGEN_PROCESSING_AND_PRESENTATION	3	0.33814	0.8426	0.97031			2	1
GO_HYDROLASE_ACTIVITY_ACTING_ON_ACID_ANHYDRIDES	10	0.20895	0.76333	0.97042			7	3
GO_NEGATIVE_REGULATION_OF_CELL_MOTILITY	3	0.33854	0.84237	0.97042			2	1
GO_POSITIVE_REGULATION_OF_CELL_CYCLE	5	0.26691	0.84068	0.97047			2	3
GO_POSITIVE_REGULATION_OF_MITOTIC_CELL_CYCLE	2	0.43523	0.78526	0.97049			1	1
GO_POSITIVE_REGULATION_OF_CELL_CYCLE_PHASE_TRANSITION	2	0.43523	0.78526	0.97049			1	1
GO_NEGATIVE_REGULATION_OF_CATALYTIC_ACTIVITY	7	0.22872	0.83056	0.97071			4	3
GO_NUCLEOSIDE_TRIPHOSPHATASE_REGULATOR_ACTIVITY	3	0.36458	0.76898	0.9708			2	1
GO_GTPASE_REGULATOR_ACTIVITY	3	0.36458	0.76898	0.9708			2	1
GO_TRANSCRIPTION_FACTOR_BINDING	10	0.19297	0.83975	0.97099			5	5
GO_CYTOSKELETAL_PART	17	0.16487	0.77169	0.97113			7	10
GO_NEGATIVE_REGULATION_OF_LOCOMOTION	4	0.28272	0.89023	0.97171			2	2
GO_PALLIUM_DEVELOPMENT	4	0.28272	0.89023	0.97171			1	3
GO_REGULATION_OF_CELL_SIZE	4	0.28272	0.89023	0.97171			3	1
GO_TELENCEPHALON_DEVELOPMENT	4	0.28272	0.89023	0.97171			1	3
GO_CIS_GOLGI_NETWORK	1	0.50515	1	0.97288			0	1
GO_GOLGI_CISTERNA_MEMBRANE	1	0.50515	1	0.97288			0	1
GO_MEIOTIC_CELL_CYCLE_PROCESS	2	0.45287	0.7444	0.97428			1	1
GO_MEIOSIS_I_CELL_CYCLE_PROCESS	2	0.45287	0.7444	0.97428			1	1
GO_REGULATION_OF_WATER_LOSS_VIA_SKIN	1	0.53093	0.94664	0.9747			0	1
GO_WATER_HOMEOSTASIS	1	0.53093	0.94664	0.9747			0	1
GO_STRUCTURAL_CONSTITUENT_OF_EPIDERMIS	1	0.53093	0.94664	0.9747			0	1
GO_MONOCARBOXYLIC_ACID_METABOLIC_PROCESS	3	0.38021	0.72306	0.97511			2	1
GO_REGULATION_OF_LIPID_BIOSYNTHETIC_PROCESS	3	0.38021	0.72306	0.97511			2	1
GO_MONOCARBOXYLIC_ACID_TRANSPORT	3	0.38021	0.72306	0.97511			2	1
GO_PROTEIN_DEPOLYMERIZATION	3	0.38021	0.72306	0.97511			2	1
GO_REGULATION_OF_PROTEIN_COMPLEX_DISASSEMBLY	3	0.38021	0.72306	0.97511			2	1
GO_REGULATION_OF_PROTEIN_DEPOLYMERIZATION	3	0.38021	0.72306	0.97511			2	1
GO_DENDRITIC_TREE	6	0.21693	0.93197	0.97662			3	3
GO_HEAD_DEVELOPMENT	7	0.22625	0.8368	0.97681			2	5
GO_TRANSFERASE_ACTIVITY_TRANSFERRING_PHOSPHORUS_CONTAINING_GROUPS	15	0.15925	0.84538	0.97709			5	10
GO_RESPONSE_TO_BIOTIC_STIMULUS	16	0.17757	0.73076	0.97739			11	5
GO_REGULATION_OF_SECRETION	7	0.25802	0.71206	0.97747			5	2
GO_CELL_CYCLE_G1_S_PHASE_TRANSITION	7	0.25891	0.70998	0.9776			4	3
GO_NEGATIVE_REGULATION_OF_HEMOPOIESIS	2	0.35233	0.93154	0.978			1	1
GO_NEGATIVE_REGULATION_OF_LEUKOCYTE_DIFFERENTIATION	2	0.35233	0.93154	0.978			1	1
GO_MACROAUTOPHAGY	1	0.60309	0.79921	0.9781			1	0
GO_RESPONSE_TO_MUSCLE_ACTIVITY	1	0.60309	0.79921	0.9781			1	0
GO_RESPONSE_TO_THYROID_HORMONE	1	0.60309	0.79921	0.9781			1	0
GO_PROTEIN_TRANSMEMBRANE_TRANSPORT	1	0.60309	0.79921	0.9781			1	0
GO_PROTEIN_IMPORT_INTO_MITOCHONDRIAL_MATRIX	1	0.60309	0.79921	0.9781			1	0
GO_RESPONSE_TO_ACTIVITY	1	0.60309	0.79921	0.9781			1	0
GO_ORGANELLE_MEMBRANE_CONTACT_SITE	1	0.60309	0.79921	0.9781			1	0
GO_OUTER_MITOCHONDRIAL_MEMBRANE_PROTEIN_COMPLEX	1	0.60309	0.79921	0.9781			1	0
GO_SIGNAL_SEQUENCE_BINDING	1	0.60309	0.79921	0.9781			1	0
GO_UNFOLDED_PROTEIN_BINDING	1	0.60309	0.79921	0.9781			1	0
GO_AMIDE_TRANSMEMBRANE_TRANSPORTER_ACTIVITY	1	0.60309	0.79921	0.9781			1	0
GO_MACROMOLECULE_TRANSMEMBRANE_TRANSPORTER_ACTIVITY	1	0.60309	0.79921	0.9781			1	0
GO_OUTER_MITOCHONDRIAL_MEMBRANE_ORGANIZATION	1	0.60309	0.79921	0.9781			1	0
GO_RNA_IMPORT_INTO_MITOCHONDRION	1	0.60309	0.79921	0.9781			1	0
GO_PROTEIN_TRANSMEMBRANE_IMPORT_INTO_INTRACELLULAR_ORGANELLE	1	0.60309	0.79921	0.9781			1	0
GO_INTRACELLULAR_PROTEIN_TRANSMEMBRANE_TRANSPORT	1	0.60309	0.79921	0.9781			1	0
GO_MITOCHONDRIAL_OUTER_MEMBRANE_TRANSLOCASE_COMPLEX	1	0.60309	0.79921	0.9781			1	0
GO_MITOCHONDRIA_ASSOCIATED_ENDOPLASMIC_RETICULUM_MEMBRANE	1	0.60309	0.79921	0.9781			1	0
GO_PRIMARY_ACTIVE_TRANSMEMBRANE_TRANSPORTER_ACTIVITY	1	0.60309	0.79921	0.9781			1	0
GO_P_P_BOND_HYDROLYSIS_DRIVEN_PROTEIN_TRANSMEMBRANE_TRANSPORTER_ACTIVITY	1	0.60309	0.79921	0.9781			1	0
GO_PEPTIDE_TRANSMEMBRANE_TRANSPORTER_ACTIVITY	1	0.60309	0.79921	0.9781			1	0
GO_AMINO_ACID_TRANSMEMBRANE_TRANSPORT	5	0.30526	0.70251	0.97861			2	3
GO_NEGATIVE_REGULATION_OF_PHOSPHORUS_METABOLIC_PROCESS	9	0.23118	0.70019	0.97869			5	4
GO_PROTEIN_CONTAINING_COMPLEX_BINDING	10	0.21974	0.70801	0.97939			6	4
GO_PROTEIN_PHOSPHORYLATION	23	0.11628	0.94347	0.97984			10	13
GO_ACTIN_BINDING	6	0.21164	0.9449	0.98034			3	3
GO_EAR_DEVELOPMENT	3	0.28646	0.94669	0.98179			2	1
GO_STRIATED_MUSCLE_CELL_DIFFERENTIATION	2	0.34197	0.94501	0.98187			1	1
GO_MUSCLE_CELL_DIFFERENTIATION	2	0.34197	0.94501	0.98187			1	1
GO_NEGATIVE_REGULATION_OF_CELL_PROJECTION_ORGANIZATION	3	0.28125	0.95269	0.9827			2	1
GO_NEGATIVE_REGULATION_OF_NEURON_PROJECTION_DEVELOPMENT	3	0.28125	0.95269	0.9827			2	1
GO_REGULATION_OF_PROTEIN_MODIFICATION_PROCESS	22	0.11561	0.9493	0.98285			12	10
GO_SPINDLE_ORGANIZATION	4	0.2493	0.95008	0.98336			2	2
GO_MANNOSYLATION	2	0.32642	0.96175	0.98613			1	1
GO_MANNOSYLTRANSFERASE_ACTIVITY	2	0.32642	0.96175	0.98613			1	1
GO_SENSORY_ORGAN_MORPHOGENESIS	3	0.27083	0.96631	0.98706			2	1
GO_NEGATIVE_REGULATION_OF_KINASE_ACTIVITY	4	0.22513	0.98297	0.99342			2	2
GO_NEGATIVE_REGULATION_OF_TRANSFERASE_ACTIVITY	4	0.22513	0.98297	0.99342			2	2
GO_INORGANIC_ANION_TRANSMEMBRANE_TRANSPORTER_ACTIVITY	3	0.25523	0.97831	0.99382			2	1
GO_POSITIVE_REGULATION_OF_PROTEIN_METABOLIC_PROCESS	16	0.11173	0.99096	0.99762			9	7
GO_MITOGEN_ACTIVATED_PROTEIN_KINASE_BINDING	2	0.28497	0.99935	0.99794			1	1
GO_ACTIVE_TRANSMEMBRANE_TRANSPORTER_ACTIVITY	3	0.22917	0.99746	0.99877			2	1
KEGG_PURINE_METABOLISM	2	-0.55169			0.56749	1	1	1
KEGG_PYRIMIDINE_METABOLISM	2	-0.55169			0.56749	1	1	1
KEGG_GLYCOSAMINOGLYCAN_BIOSYNTHESIS_CHONDROITIN_SULFATE	1	-0.52062			0.95832	1	0	1
KEGG_INOSITOL_PHOSPHATE_METABOLISM	1	-0.69072			0.62161	1	0	1
KEGG_GLYCOSYLPHOSPHATIDYLINOSITOL_GPI_ANCHOR_BIOSYNTHESIS	2	-0.6114			0.40067	1	0	2
KEGG_SULFUR_METABOLISM	1	-0.52062			0.95832	1	0	1
KEGG_HOMOLOGOUS_RECOMBINATION	2	-0.45964			0.80467	1	1	1
KEGG_MAPK_SIGNALING_PATHWAY	7	-0.36702			0.41778	1	2	5
KEGG_ERBB_SIGNALING_PATHWAY	1	-0.52577			0.94759	1	0	1
KEGG_CYTOKINE_CYTOKINE_RECEPTOR_INTERACTION	1	-0.95361			0.11089	1	0	1
KEGG_PHOSPHATIDYLINOSITOL_SIGNALING_SYSTEM	1	-0.69072			0.62161	1	0	1
[truncated: 1,184 more rows]

## Sheet: ILC3 NKp44+ - GSEA
ILC3 NKp44+ GSEA Enrichment for GO and KEGG terms
Name	Genes (tot)	Stat (dist.dir)	p (dist.dir.up)	p adj (dist.dir.up)	p (dist.dir.dn)	p adj (dist.dir.dn)	Genes (up)	Genes (down)
GO_INTERSPECIES_INTERACTION_BETWEEN_ORGANISMS	22	0.59601	0.00063052	0			21	1
GO_PEPTIDE_BIOSYNTHETIC_PROCESS	15	0.45809	0.0014786	0.18806			12	3
GO_ASSOCIATIVE_LEARNING	4	0.81915	0.0028827	0.2062			4	0
GO_LEARNING	4	0.81915	0.0028827	0.2062			4	0
GO_PROTEIN_HETERODIMERIZATION_ACTIVITY	5	0.72598	0.0080896	0.2076			5	0
GO_POSITIVE_REGULATION_OF_CYTOKINE_PRODUCTION	9	0.56318	0.0067466	0.21295			6	3
GO_RIBONUCLEOPROTEIN_COMPLEX_BIOGENESIS	6	0.66429	0.0081883	0.21558			6	0
GO_NEGATIVE_REGULATION_OF_IMMUNE_SYSTEM_PROCESS	7	0.63441	0.0061834	0.21575			6	1
GO_ADAPTIVE_IMMUNE_RESPONSE_BASED_ON_SOMATIC_RECOMBINATION_OF_IMMUNE_RECEPTORS_BUILT_FROM_IMMUNOGLOBULIN_SUPERFAMILY_DOMAINS	7	0.67742	0.0037788	0.22135			7	0
GO_ADAPTIVE_IMMUNE_RESPONSE	7	0.67742	0.0037788	0.22135			7	0
GO_RESPONSE_TO_TOXIC_SUBSTANCE	6	0.675	0.0068236	0.23332			6	0
GO_GUANYL_NUCLEOTIDE_BINDING	8	0.60152	0.0068444	0.24166			7	1
GO_TRANSMEMBRANE_RECEPTOR_PROTEIN_SERINE_THREONINE_KINASE_SIGNALING_PATHWAY	9	0.5031	0.015367	0.38375			8	1
GO_GTPASE_ACTIVITY	7	0.57959	0.01271	0.39532			6	1
GO_NEGATIVE_REGULATION_OF_IMMUNE_EFFECTOR_PROCESS	3	0.86572	0.0080214	0.39805			3	0
GO_RIBOSOME_BIOGENESIS	5	0.67972	0.014935	0.40233			5	0
GO_POSITIVE_REGULATION_OF_SECRETION	6	0.61071	0.018083	0.40902			4	2
GO_SISTER_CHROMATID_SEGREGATION	4	0.71986	0.019602	0.44339			4	0
GO_MITOTIC_NUCLEAR_DIVISION	4	0.71986	0.019602	0.44339			4	0
GO_POSITIVE_REGULATION_OF_CELL_DEATH	14	0.38504	0.020728	0.4664			11	3
GO_REGULATION_OF_LIPID_BIOSYNTHETIC_PROCESS	4	0.7234	0.019026	0.47153			4	0
GO_HORMONE_RECEPTOR_BINDING	4	0.7234	0.019026	0.47153			4	0
GO_VIRAL_LIFE_CYCLE	5	0.6548	0.02178	0.50386			5	0
GO_RESPONSE_TO_IONIZING_RADIATION	3	0.66784	0.10856	0.50735			3	0
GO_RESPONSE_TO_CORTICOSTEROID	3	0.66784	0.10856	0.50735			3	0
GO_REPRODUCTIVE_SYSTEM_DEVELOPMENT	3	0.66784	0.10856	0.50735			3	0
GO_T_CELL_MEDIATED_IMMUNITY	3	0.66784	0.10856	0.50735			3	0
GO_RUFFLE_ORGANIZATION	3	0.66784	0.10856	0.50735			3	0
GO_ENTRY_INTO_OTHER_ORGANISM_INVOLVED_IN_SYMBIOTIC_INTERACTION	3	0.66784	0.10856	0.50735			3	0
GO_RUFFLE_ASSEMBLY	3	0.66784	0.10856	0.50735			3	0
GO_NEGATIVE_REGULATION_OF_RESPONSE_TO_EXTERNAL_STIMULUS	5	0.51946	0.11325	0.51584			4	1
GO_REGULATION_OF_SMALL_MOLECULE_METABOLIC_PROCESS	7	0.43728	0.11233	0.51807			5	2
GO_NEGATIVE_REGULATION_OF_ORGANELLE_ORGANIZATION	5	0.51957	0.11325	0.51856			3	2
GO_REGULATION_OF_MYELOID_CELL_DIFFERENTIATION	4	0.58156	0.10493	0.52188			3	1
GO_LARGE_RIBOSOMAL_SUBUNIT	3	0.67138	0.10508	0.52296			3	0
GO_RIBOSOME	3	0.67138	0.10508	0.52296			3	0
GO_RIBOSOMAL_SUBUNIT	3	0.67138	0.10508	0.52296			3	0
GO_CELLULAR_RESPONSE_TO_EXTERNAL_STIMULUS	6	0.475	0.1143	0.52325			5	1
GO_CELLULAR_RESPONSE_TO_EXTRACELLULAR_STIMULUS	6	0.475	0.1143	0.52325			5	1
GO_RESPONSE_TO_TRANSFORMING_GROWTH_FACTOR_BETA	8	0.40647	0.10591	0.52828			6	2
GO_CELLULAR_AMIDE_METABOLIC_PROCESS	21	0.25492	0.082603	0.52849			14	7
GO_PEROXISOME_ORGANIZATION	3	0.65018	0.1238	0.52894			3	0
GO_REGULATION_OF_TRANSMEMBRANE_RECEPTOR_PROTEIN_SERINE_THREONINE_KINASE_SIGNALING_PATHWAY	3	0.65018	0.1238	0.52894			3	0
GO_MULTI_ORGANISM_LOCALIZATION	3	0.65018	0.1238	0.52894			3	0
GO_PEROXISOMAL_TRANSPORT	3	0.65018	0.1238	0.52894			3	0
GO_UBIQUITIN_LIKE_PROTEIN_LIGASE_BINDING	3	0.65018	0.1238	0.52894			3	0
GO_TRANSPORT_OF_VIRUS	3	0.65018	0.1238	0.52894			3	0
GO_OTHER_ORGANISM	3	0.65018	0.1238	0.52894			3	0
GO_CELLULAR_RESPONSE_TO_OXYGEN_CONTAINING_COMPOUND	24	0.23282	0.09275	0.52904			14	10
GO_CELL_CORTEX_PART	2	0.80986	0.092913	0.5311			2	0
GO_APICAL_JUNCTION_COMPLEX	2	0.80986	0.092913	0.5311			2	0
GO_SCHAFFER_COLLATERAL__CA1_SYNAPSE	2	0.80986	0.092913	0.5311			2	0
GO_POSTSYNAPTIC_SPECIALIZATION_INTRACELLULAR_COMPONENT	2	0.80986	0.092913	0.5311			2	0
GO_STRUCTURAL_CONSTITUENT_OF_CYTOSKELETON	2	0.78138	0.11946	0.53426			2	0
GO_POSITIVE_REGULATION_OF_CELLULAR_AMIDE_METABOLIC_PROCESS	3	0.66078	0.11444	0.53528			3	0
GO_MICROTUBULE_BASED_MOVEMENT	5	0.50534	0.13348	0.53543			3	2
GO_CELL_JUNCTION_ASSEMBLY	6	0.47857	0.11157	0.5357			3	3
GO_PEPTIDE_HORMONE_SECRETION	6	0.47857	0.11157	0.5357			4	2
GO_NEGATIVE_REGULATION_OF_PHOSPHORYLATION	8	0.39945	0.11383	0.53592			6	2
GO_RNA_POLYMERASE_II_SPECIFIC_DNA_BINDING_TRANSCRIPTION_FACTOR_BINDING	7	0.4245	0.13123	0.53647			6	1
GO_PROTEIN_ACETYLATION	3	0.65371	0.12139	0.53663			3	0
GO_PROTEIN_ACYLATION	3	0.65371	0.12139	0.53663			3	0
GO_PEPTIDYL_LYSINE_ACETYLATION	3	0.65371	0.12139	0.53663			3	0
GO_PROTEIN_ACETYLTRANSFERASE_COMPLEX	3	0.65371	0.12139	0.53663			3	0
GO_REGULATION_OF_MRNA_SPLICING_VIA_SPLICEOSOME	4	0.56028	0.12914	0.53684			3	1
GO_REGULATION_OF_MRNA_PROCESSING	4	0.56028	0.12914	0.53684			3	1
GO_POSITIVE_REGULATION_OF_ORGANELLE_ORGANIZATION	12	0.32727	0.11002	0.53744			7	5
GO_TRANSLATION_REGULATOR_ACTIVITY_NUCLEIC_ACID_BINDING	3	0.65724	0.11845	0.53855			3	0
GO_VIRAL_GENE_EXPRESSION	3	0.65724	0.11845	0.53855			3	0
GO_NEGATIVE_REGULATION_OF_RNA_SPLICING	2	0.79225	0.10832	0.54033			2	0
GO_NEGATIVE_REGULATION_OF_MRNA_SPLICING_VIA_SPLICEOSOME	2	0.79225	0.10832	0.54033			2	0
GO_NEGATIVE_REGULATION_OF_MRNA_PROCESSING	2	0.79225	0.10832	0.54033			2	0
KEGG_CYSTEINE_AND_METHIONINE_METABOLISM	2	0.77817	0.12349	0.54072			2	0
KEGG_ARGININE_AND_PROLINE_METABOLISM	2	0.77817	0.12349	0.54072			2	0
GO_GLYCOSAMINOGLYCAN_BINDING	2	0.77465	0.12562	0.54078			2	0
GO_ENDOPLASMIC_RETICULUM_PART	22	0.25446	0.080706	0.54114			15	7
GO_INTERLEUKIN_1_PRODUCTION	2	0.78521	0.11614	0.54138			2	0
GO_PHOSPHATIDYLINOSITOL_4_PHOSPHATE_BINDING	2	0.78521	0.11614	0.54138			2	0
GO_SPINDLE_POLE	2	0.78873	0.11235	0.54248			2	0
GO_CELLULAR_RESPONSE_TO_DRUG	7	0.42294	0.13569	0.54372			5	2
GO_NCRNA_METABOLIC_PROCESS	8	0.49566	0.025216	0.544			7	1
GO_PROTEASE_BINDING	5	0.52669	0.10361	0.544			3	2
GO_NEGATIVE_REGULATION_OF_OSSIFICATION	3	0.67438	0.10214	0.54636			2	1
GO_CELLULAR_MACROMOLECULE_CATABOLIC_PROCESS	22	0.25481	0.080076	0.54895			12	10
GO_RNA_BINDING	33	0.22141	0.040956	0.55064			21	12
GO_PROTEIN_KINASE_C_BINDING	4	0.58511	0.10147	0.55228			2	2
GO_REGULATION_OF_OSTEOCLAST_DIFFERENTIATION	2	0.81338	0.090306	0.5525			2	0
GO_POSITIVE_REGULATION_OF_OSTEOCLAST_DIFFERENTIATION	2	0.81338	0.090306	0.5525			2	0
GO_POSITIVE_REGULATION_OF_MYELOID_CELL_DIFFERENTIATION	2	0.81338	0.090306	0.5525			2	0
GO_REGULATION_OF_MYELOID_LEUKOCYTE_DIFFERENTIATION	2	0.81338	0.090306	0.5525			2	0
GO_POSITIVE_REGULATION_OF_MYELOID_LEUKOCYTE_DIFFERENTIATION	2	0.81338	0.090306	0.5525			2	0
GO_RNA_POLYMERASE_II_ACTIVATING_TRANSCRIPTION_FACTOR_BINDING	2	0.81338	0.090306	0.5525			2	0
GO_RIBOSOME_ASSEMBLY	3	0.67491	0.10187	0.55355			3	0
GO_POSITIVE_REGULATION_OF_ADAPTIVE_IMMUNE_RESPONSE	3	0.67845	0.098396	0.55415			3	0
GO_REGULATION_OF_ALPHA_BETA_T_CELL_ACTIVATION	3	0.67845	0.098396	0.55415			3	0
GO_REGULATION_OF_ADAPTIVE_IMMUNE_RESPONSE	3	0.67845	0.098396	0.55415			3	0
GO_ALPHA_BETA_T_CELL_DIFFERENTIATION	3	0.67845	0.098396	0.55415			3	0
GO_T_CELL_DIFFERENTIATION_INVOLVED_IN_IMMUNE_RESPONSE	3	0.67845	0.098396	0.55415			3	0
GO_POSITIVE_REGULATION_OF_CD4_POSITIVE_ALPHA_BETA_T_CELL_ACTIVATION	3	0.67845	0.098396	0.55415			3	0
GO_REGULATION_OF_CD4_POSITIVE_ALPHA_BETA_T_CELL_ACTIVATION	3	0.67845	0.098396	0.55415			3	0
GO_POSITIVE_REGULATION_OF_ALPHA_BETA_T_CELL_ACTIVATION	3	0.67845	0.098396	0.55415			3	0
GO_NEGATIVE_REGULATION_OF_DNA_BINDING_TRANSCRIPTION_FACTOR_ACTIVITY	3	0.67845	0.098396	0.55415			3	0
GO_CELL_PROJECTION_ASSEMBLY	8	0.43525	0.064121	0.55436			4	4
GO_PHOSPHOLIPID_METABOLIC_PROCESS	3	0.71378	0.071925	0.55523			3	0
GO_GLYCEROPHOSPHOLIPID_METABOLIC_PROCESS	3	0.71378	0.071925	0.55523			3	0
GO_NEGATIVE_REGULATION_OF_CELL_DEATH	17	0.34352	0.021796	0.55571			13	4
GO_POSITIVE_REGULATION_OF_CYTOSKELETON_ORGANIZATION	5	0.62989	0.029869	0.55683			4	1
GO_REGULATION_OF_SUPRAMOLECULAR_FIBER_ORGANIZATION	5	0.62989	0.029869	0.55683			4	1
KEGG_COMPLEMENT_AND_COAGULATION_CASCADES	2	0.86268	0.050723	0.55879			2	0
GO_B_CELL_MEDIATED_IMMUNITY	2	0.86268	0.050723	0.55879			2	0
GO_COMPLEMENT_ACTIVATION	2	0.86268	0.050723	0.55879			2	0
GO_HUMORAL_IMMUNE_RESPONSE	2	0.86268	0.050723	0.55879			2	0
GO_HUMORAL_IMMUNE_RESPONSE_MEDIATED_BY_CIRCULATING_IMMUNOGLOBULIN	2	0.86268	0.050723	0.55879			2	0
GO_REGULATION_OF_RESPONSE_TO_BIOTIC_STIMULUS	2	0.86268	0.050723	0.55879			2	0
GO_REGULATION_OF_HUMORAL_IMMUNE_RESPONSE	2	0.86268	0.050723	0.55879			2	0
GO_REGULATION_OF_MULTI_ORGANISM_PROCESS	2	0.86268	0.050723	0.55879			2	0
GO_NEGATIVE_REGULATION_OF_IMMUNE_RESPONSE	2	0.86268	0.050723	0.55879			2	0
GO_PROTEIN_STABILIZATION	2	0.8169	0.088173	0.56377			2	0
KEGG_PARKINSONS_DISEASE	3	0.68198	0.095187	0.57906			3	0
GO_INNER_MITOCHONDRIAL_MEMBRANE_PROTEIN_COMPLEX	3	0.68198	0.095187	0.57906			3	0
GO_MITOCHONDRIAL_PROTEIN_COMPLEX	3	0.68198	0.095187	0.57906			3	0
GO_TRANSFORMING_GROWTH_FACTOR_BETA_RECEPTOR_SIGNALING_PATHWAY	7	0.46645	0.070766	0.57979			6	1
GO_CYTOKINE_PRODUCTION	15	0.3161	0.069	0.58215			9	6
GO_CELLULAR_PROTEIN_CONTAINING_COMPLEX_ASSEMBLY	15	0.30433	0.085757	0.58377			11	4
GO_CELLULAR_RESPONSE_TO_LIPID	19	0.27341	0.074928	0.58535			12	7
GO_LIPID_DROPLET	2	0.82042	0.083195	0.58564			2	0
GO_CIRCADIAN_RHYTHM	4	0.5922	0.092534	0.58673			3	1
GO_GLYCEROLIPID_METABOLIC_PROCESS	4	0.5922	0.092534	0.58673			3	1
GO_RHYTHMIC_PROCESS	4	0.5922	0.092534	0.58673			3	1
GO_MITOCHONDRIAL_MEMBRANE_PART	4	0.5922	0.092534	0.58673			3	1
GO_POSITIVE_REGULATION_OF_ENDOCYTOSIS	3	0.70671	0.07754	0.58709			3	0
KEGG_HUNTINGTONS_DISEASE	4	0.61348	0.072355	0.58853			3	1
GO_CIS_GOLGI_NETWORK	2	0.84859	0.061152	0.59143			2	0
KEGG_AMINOACYL_TRNA_BIOSYNTHESIS	3	0.68905	0.089305	0.59639			3	0
GO_AMINO_ACID_ACTIVATION	3	0.68905	0.089305	0.59639			3	0
GO_CYTOKINE_PRODUCTION_INVOLVED_IN_IMMUNE_RESPONSE	3	0.68905	0.089305	0.59639			3	0
GO_PRODUCTION_OF_MOLECULAR_MEDIATOR_OF_IMMUNE_RESPONSE	3	0.68905	0.089305	0.59639			3	0
GO_ORGANIC_ACID_BINDING	3	0.68905	0.089305	0.59639			3	0
GO_LIGASE_ACTIVITY_FORMING_CARBON_OXYGEN_BONDS	3	0.68905	0.089305	0.59639			3	0
GO_MACROPHAGE_MIGRATION	3	0.68905	0.089305	0.59639			3	0
GO_REGULATION_OF_MACROPHAGE_MIGRATION	3	0.68905	0.089305	0.59639			3	0
KEGG_GAP_JUNCTION	1	1	0.0080808	0.59852			1	0
KEGG_PATHOGENIC_ESCHERICHIA_COLI_INFECTION	1	1	0.0080808	0.59852			1	0
GO_LYMPHOCYTE_ACTIVATION	9	0.39264	0.08096	0.60075			6	3
GO_T_CELL_ACTIVATION	9	0.39264	0.08096	0.60075			6	3
GO_LEUKOCYTE_MEDIATED_IMMUNITY	16	0.29961	0.086276	0.6009			8	8
GO_MITOTIC_SISTER_CHROMATID_SEGREGATION	3	0.71731	0.068449	0.60172			3	0
GO_CELLULAR_RESPONSE_TO_REACTIVE_OXYGEN_SPECIES	3	0.71731	0.068449	0.60172			3	0
GO_RESPONSE_TO_REACTIVE_OXYGEN_SPECIES	3	0.71731	0.068449	0.60172			3	0
GO_RNA_SPLICING_VIA_TRANSESTERIFICATION_REACTIONS	7	0.4496	0.08966	0.6025			5	2
GO_REGULATION_OF_CELL_PROJECTION_ASSEMBLY	4	0.62411	0.063995	0.60404			3	1
GO_POSITIVE_REGULATION_OF_ESTABLISHMENT_OF_PROTEIN_LOCALIZATION	5	0.53381	0.093653	0.60617			3	2
GO_MAMMARY_GLAND_DEVELOPMENT	2	0.82394	0.080114	0.60772			2	0
GO_SECRETORY_GRANULE_MEMBRANE	7	0.41935	0.13981	0.60782			3	4
GO_LIPID_CATABOLIC_PROCESS	4	0.59535	0.089651	0.60833			3	1
GO_MRNA_BINDING	5	0.56228	0.067828	0.60955			3	2
GO_INTRACELLULAR_STEROID_HORMONE_RECEPTOR_SIGNALING_PATHWAY	3	0.72085	0.065775	0.61373			3	0
GO_ORGANIC_HYDROXY_COMPOUND_BIOSYNTHETIC_PROCESS	3	0.72085	0.065775	0.61373			3	0
GO_REGULATION_OF_STEROID_METABOLIC_PROCESS	3	0.72085	0.065775	0.61373			3	0
GO_STEROL_BIOSYNTHETIC_PROCESS	3	0.72085	0.065775	0.61373			3	0
GO_ALCOHOL_BIOSYNTHETIC_PROCESS	3	0.72085	0.065775	0.61373			3	0
GO_NUCLEAR_HORMONE_RECEPTOR_BINDING	3	0.72085	0.065775	0.61373			3	0
GO_POSITIVE_REGULATION_OF_PEPTIDE_SECRETION	4	0.60638	0.079562	0.61466			3	1
GO_NEGATIVE_REGULATION_OF_PROTEIN_METABOLIC_PROCESS	19	0.28147	0.062248	0.61767			10	9
GO_POSITIVE_REGULATION_OF_HORMONE_SECRETION	2	0.84155	0.065892	0.62162			2	0
GO_MATURATION_OF_SSU_RRNA	2	0.83451	0.071344	0.63203			2	0
GO_RRNA_METABOLIC_PROCESS	2	0.83451	0.071344	0.63203			2	0
GO_RIBOSOMAL_SMALL_SUBUNIT_BIOGENESIS	2	0.83451	0.071344	0.63203			2	0
GO_MATURATION_OF_SSU_RRNA_FROM_TRICISTRONIC_RRNA_TRANSCRIPT_SSU_RRNA_5_8S_RRNA_LSU_RRNA_	2	0.83451	0.071344	0.63203			2	0
GO_REGULATION_OF_WOUND_HEALING	2	0.83099	0.073951	0.63213			2	0
GO_REGULATION_OF_RESPONSE_TO_WOUNDING	2	0.83099	0.073951	0.63213			2	0
GO_VISUAL_BEHAVIOR	2	0.83099	0.073951	0.63213			2	0
GO_RESPONSE_TO_DRUG	20	0.28697	0.056746	0.63762			14	6
GO_BLOOD_VESSEL_ENDOTHELIAL_CELL_MIGRATION	3	0.6907	0.087701	0.63849			2	1
GO_NEGATIVE_REGULATION_OF_LEUKOCYTE_MIGRATION	2	0.76408	0.13771	0.6423			2	0
GO_NEGATIVE_REGULATION_OF_DEFENSE_RESPONSE	2	0.76408	0.13771	0.6423			2	0
GO_NEUROINFLAMMATORY_RESPONSE	2	0.76408	0.13771	0.6423			2	0
GO_REGULATION_OF_NEUROINFLAMMATORY_RESPONSE	2	0.76408	0.13771	0.6423			2	0
GO_NEGATIVE_REGULATION_OF_MACROPHAGE_MIGRATION	2	0.76408	0.13771	0.6423			2	0
GO_NEGATIVE_REGULATION_OF_CELL_MOTILITY	2	0.76408	0.13771	0.6423			2	0
GO_ADHERENS_JUNCTION_ORGANIZATION	4	0.62766	0.062554	0.64523			3	1
GO_REGULATION_OF_ACTIN_FILAMENT_ORGANIZATION	4	0.62766	0.062554	0.64523			3	1
GO_POSITIVE_REGULATION_OF_SUPRAMOLECULAR_FIBER_ORGANIZATION	4	0.62766	0.062554	0.64523			3	1
GO_SUPRAMOLECULAR_FIBER_ORGANIZATION	7	0.41894	0.14085	0.64999			5	2
GO_NEGATIVE_REGULATION_OF_MULTICELLULAR_ORGANISMAL_PROCESS	16	0.27754	0.12714	0.65164			11	5
GO_RAB_PROTEIN_SIGNAL_TRANSDUCTION	3	0.72438	0.064706	0.66627			3	0
GO_POSITIVE_REGULATION_OF_TRANSPORT	18	0.29979	0.04796	0.66685			11	7
GO_REGULATION_OF_IMMUNE_EFFECTOR_PROCESS	8	0.48201	0.029179	0.67029			6	2
GO_REGULATION_OF_DNA_TEMPLATED_TRANSCRIPTION_INITIATION	3	0.72792	0.06123	0.67415			3	0
GO_REGULATION_OF_TRANSCRIPTION_INITIATION_FROM_RNA_POLYMERASE_II_PROMOTER	3	0.72792	0.06123	0.67415			3	0
GO_RNA_POLYMERASE_II_PREINITIATION_COMPLEX_ASSEMBLY	3	0.72792	0.06123	0.67415			3	0
GO_TRANSCRIPTION_PREINITIATION_COMPLEX_ASSEMBLY	3	0.72792	0.06123	0.67415			3	0
GO_MITOCHONDRIAL_TRANSLATION	2	0.87324	0.043612	0.67573			2	0
GO_MITOCHONDRIAL_GENE_EXPRESSION	2	0.87324	0.043612	0.67573			2	0
GO_SECRETORY_VESICLE	21	0.29975	0.027534	0.67769			10	11
GO_CARBOHYDRATE_BINDING	3	0.63251	0.14198	0.68209			2	1
GO_INTRACELLULAR_RECEPTOR_SIGNALING_PATHWAY	11	0.40364	0.040924	0.68585			9	2
GO_REGULATION_OF_DNA_BINDING_TRANSCRIPTION_FACTOR_ACTIVITY	8	0.46872	0.038184	0.69431			7	1
GO_T_CELL_ACTIVATION_INVOLVED_IN_IMMUNE_RESPONSE	4	0.67021	0.04324	0.69845			4	0
GO_LYMPHOCYTE_MEDIATED_IMMUNITY	4	0.67021	0.04324	0.69845			4	0
GO_INTERACTION_WITH_HOST	4	0.67021	0.04324	0.69845			4	0
GO_LYMPHOCYTE_ACTIVATION_INVOLVED_IN_IMMUNE_RESPONSE	4	0.67021	0.04324	0.69845			4	0
GO_RESPONSE_TO_ALCOHOL	4	0.67021	0.04324	0.69845			4	0
GO_NEGATIVE_REGULATION_OF_CYTOKINE_SECRETION	3	0.76678	0.03877	0.70063			3	0
GO_REGULATION_OF_MRNA_CATABOLIC_PROCESS	9	0.36101	0.13118	0.7034			5	4
GO_CD4_POSITIVE_ALPHA_BETA_T_CELL_ACTIVATION	4	0.68085	0.039204	0.70474			4	0
GO_ALPHA_BETA_T_CELL_ACTIVATION	4	0.68085	0.039204	0.70474			4	0
GO_REGULATION_OF_ORGAN_GROWTH	3	0.74912	0.048128	0.70485			3	0
GO_ORGAN_GROWTH	3	0.74912	0.048128	0.70485			3	0
GO_POSITIVE_REGULATION_OF_MUSCLE_TISSUE_DEVELOPMENT	3	0.74912	0.048128	0.70485			3	0
GO_RIBONUCLEOPROTEIN_COMPLEX_BINDING	3	0.74912	0.048128	0.70485			3	0
GO_REGULATION_OF_MUSCLE_ORGAN_DEVELOPMENT	3	0.74912	0.048128	0.70485			3	0
GO_SECRETORY_GRANULE_ORGANIZATION	2	0.87676	0.041716	0.70513			2	0
GO_ENDOCRINE_SYSTEM_DEVELOPMENT	2	0.87676	0.041716	0.70513			2	0
GO_POSITIVE_REGULATION_OF_LIPID_BIOSYNTHETIC_PROCESS	2	0.87676	0.041716	0.70513			2	0
GO_RESPONSE_TO_RADIATION	7	0.4157	0.14875	0.70533			6	1
GO_POSITIVE_REGULATION_OF_DNA_TEMPLATED_TRANSCRIPTION_INITIATION	2	0.76056	0.1415	0.70785			2	0
GO_POSITIVE_REGULATION_OF_TRANSCRIPTION_INITIATION_FROM_RNA_POLYMERASE_II_PROMOTER	2	0.76056	0.1415	0.70785			2	0
GO_REGULATION_OF_RNA_POLYMERASE_II_TRANSCRIPTIONAL_PREINITIATION_COMPLEX_ASSEMBLY	2	0.76056	0.1415	0.70785			2	0
GO_POSITIVE_REGULATION_OF_RNA_POLYMERASE_II_TRANSCRIPTIONAL_PREINITIATION_COMPLEX_ASSEMBLY	2	0.76056	0.1415	0.70785			2	0
GO_PROTEIN_DIMERIZATION_ACTIVITY	18	0.30938	0.042999	0.71021			12	6
GO_NEGATIVE_REGULATION_OF_CYTOKINE_PRODUCTION	5	0.59222	0.046671	0.71449			4	1
GO_RNA_CATABOLIC_PROCESS	13	0.3663	0.044969	0.71792			8	5
GO_CELL_JUNCTION_ORGANIZATION	7	0.48029	0.057369	0.71844			4	3
GO_RIBONUCLEOPROTEIN_COMPLEX_SUBUNIT_ORGANIZATION	4	0.65957	0.048141	0.72076			4	0
GO_TRANSLATION_REGULATOR_ACTIVITY	4	0.65957	0.048141	0.72076			4	0
GO_PROTEOLYSIS	25	0.25687	0.045549	0.72806			11	14
GO_PLATELET_DEGRANULATION	2	0.8838	0.03579	0.73227			2	0
GO_PLATELET_ALPHA_GRANULE	2	0.8838	0.03579	0.73227			2	0
GO_PLATELET_ALPHA_GRANULE_LUMEN	2	0.8838	0.03579	0.73227			2	0
GO_REGULATION_OF_PHOSPHOLIPASE_ACTIVITY	2	0.88028	0.039346	0.73671			2	0
GO_REGULATION_OF_LIPASE_ACTIVITY	2	0.88028	0.039346	0.73671			2	0
GO_REGULATION_OF_PHOSPHOLIPASE_A2_ACTIVITY	2	0.88028	0.039346	0.73671			2	0
GO_MAST_CELL_GRANULE	2	0.94014	0.012088	0.74541			2	0
GO_ORGANELLE_LOCALIZATION	14	0.34798	0.047444	0.75187			8	6
GO_REGULATION_OF_CELL_DEATH	28	0.24964	0.037749	0.75265			19	9
GO_MACROMOLECULE_CATABOLIC_PROCESS	29	0.2054	0.12395	0.76118			14	15
GO_POSITIVE_REGULATION_OF_CYTOKINE_SECRETION	3	0.60424	0.18262	0.76199			2	1
GO_POSITIVE_REGULATION_OF_INFLAMMATORY_RESPONSE	3	0.60424	0.18262	0.76199			2	1
GO_TRANSCRIPTION_FACTOR_BINDING	18	0.25009	0.15105	0.76345			12	6
GO_NEGATIVE_REGULATION_OF_PROTEOLYSIS	4	0.52482	0.18622	0.76427			2	2
GO_REGULATION_OF_PEPTIDASE_ACTIVITY	4	0.52482	0.18622	0.76427			3	1
GO_CELL_ADHESION_MEDIATOR_ACTIVITY	2	0.75704	0.14601	0.76512			2	0
GO_CELL_CELL_ADHESION_MEDIATOR_ACTIVITY	2	0.75704	0.14601	0.76512			2	0
GO_CLEAVAGE_INVOLVED_IN_RRNA_PROCESSING	1	0.94737	0.1097	0.76526			1	0
GO_CELL_DIFFERENTIATION_IN_SPINAL_CORD	1	0.94737	0.1097	0.76526			1	0
GO_SPINAL_CORD_MOTOR_NEURON_DIFFERENTIATION	1	0.94737	0.1097	0.76526			1	0
GO_VENTRAL_SPINAL_CORD_DEVELOPMENT	1	0.94737	0.1097	0.76526			1	0
GO_MATURATION_OF_5_8S_RRNA_FROM_TRICISTRONIC_RRNA_TRANSCRIPT_SSU_RRNA_5_8S_RRNA_LSU_RRNA_	1	0.94737	0.1097	0.76526			1	0
GO_MATURATION_OF_5_8S_RRNA	1	0.94737	0.1097	0.76526			1	0
GO_RIBOSOMAL_SMALL_SUBUNIT_ASSEMBLY	1	0.94737	0.1097	0.76526			1	0
GO_RNA_PHOSPHODIESTER_BOND_HYDROLYSIS_ENDONUCLEOLYTIC	1	0.94737	0.1097	0.76526			1	0
GO_ENDONUCLEOLYTIC_CLEAVAGE_IN_ITS1_TO_SEPARATE_SSU_RRNA_FROM_5_8S_RRNA_AND_LSU_RRNA_FROM_TRICISTRONIC_RRNA_TRANSCRIPT_SSU_RRNA_5_8S_RRNA_LSU_RRNA_	1	0.94737	0.1097	0.76526			1	0
GO_ENDONUCLEOLYTIC_CLEAVAGE_INVOLVED_IN_RRNA_PROCESSING	1	0.94737	0.1097	0.76526			1	0
GO_ENDONUCLEOLYTIC_CLEAVAGE_IN_5_ETS_OF_TRICISTRONIC_RRNA_TRANSCRIPT_SSU_RRNA_5_8S_RRNA_LSU_RRNA_	1	0.94737	0.1097	0.76526			1	0
GO_RNA_5_END_PROCESSING	1	0.94737	0.1097	0.76526			1	0
GO_ENDOCYTIC_VESICLE_MEMBRANE	4	0.65248	0.051023	0.7653			4	0
GO_SECRETORY_GRANULE	17	0.31149	0.050856	0.7656			7	10
GO_MRNA_3_END_PROCESSING	2	0.72887	0.18464	0.767			2	0
GO_RNA_3_END_PROCESSING	2	0.72887	0.18464	0.767			2	0
GO_SMAD_BINDING	2	0.72887	0.18464	0.767			2	0
GO_R_SMAD_BINDING	2	0.72887	0.18464	0.767			2	0
GO_REGULATION_OF_ORGANELLE_ASSEMBLY	5	0.47331	0.18326	0.76846			2	3
GO_MICROTUBULE_CYTOSKELETON	22	0.22904	0.15385	0.76904			10	12
GO_REGULATION_OF_VESICLE_FUSION	1	0.95088	0.10222	0.76979			1	0
GO_ACID_SECRETION	1	0.95088	0.10222	0.76979			1	0
GO_RESPONSE_TO_ESTRADIOL	1	0.95088	0.10222	0.76979			1	0
GO_REGULATION_OF_TYPE_2_IMMUNE_RESPONSE	1	0.95088	0.10222	0.76979			1	0
GO_REGULATION_OF_T_HELPER_2_CELL_DIFFERENTIATION	1	0.95088	0.10222	0.76979			1	0
GO_PANCREAS_DEVELOPMENT	1	0.95088	0.10222	0.76979			1	0
GO_POSITIVE_REGULATION_OF_FATTY_ACID_BIOSYNTHETIC_PROCESS	1	0.95088	0.10222	0.76979			1	0
GO_NEGATIVE_REGULATION_OF_TYPE_2_IMMUNE_RESPONSE	1	0.95088	0.10222	0.76979			1	0
GO_NEGATIVE_REGULATION_OF_CD4_POSITIVE_ALPHA_BETA_T_CELL_DIFFERENTIATION	1	0.95088	0.10222	0.76979			1	0
GO_T_HELPER_1_TYPE_IMMUNE_RESPONSE	1	0.95088	0.10222	0.76979			1	0
GO_ENDOCRINE_PANCREAS_DEVELOPMENT	1	0.95088	0.10222	0.76979			1	0
GO_POSITIVE_REGULATION_OF_T_HELPER_1_TYPE_IMMUNE_RESPONSE	1	0.95088	0.10222	0.76979			1	0
GO_NEGATIVE_REGULATION_OF_LIPASE_ACTIVITY	1	0.95088	0.10222	0.76979			1	0
GO_POSITIVE_REGULATION_OF_RESPONSE_TO_WOUNDING	1	0.95088	0.10222	0.76979			1	0
GO_NEGATIVE_REGULATION_OF_INTERLEUKIN_8_PRODUCTION	1	0.95088	0.10222	0.76979			1	0
GO_REGULATION_OF_FATTY_ACID_BIOSYNTHETIC_PROCESS	1	0.95088	0.10222	0.76979			1	0
GO_POSITIVE_REGULATION_OF_WOUND_HEALING	1	0.95088	0.10222	0.76979			1	0
GO_NEGATIVE_REGULATION_OF_ALPHA_BETA_T_CELL_ACTIVATION	1	0.95088	0.10222	0.76979			1	0
GO_POSITIVE_REGULATION_OF_INTERLEUKIN_2_PRODUCTION	1	0.95088	0.10222	0.76979			1	0
GO_NEGATIVE_REGULATION_OF_ALPHA_BETA_T_CELL_DIFFERENTIATION	1	0.95088	0.10222	0.76979			1	0
GO_MONOCYTE_CHEMOTAXIS	1	0.95088	0.10222	0.76979			1	0
GO_NEGATIVE_REGULATION_OF_CD4_POSITIVE_ALPHA_BETA_T_CELL_ACTIVATION	1	0.95088	0.10222	0.76979			1	0
GO_PROSTATE_GLAND_DEVELOPMENT	1	0.95088	0.10222	0.76979			1	0
GO_REGULATION_OF_T_HELPER_1_TYPE_IMMUNE_RESPONSE	1	0.95088	0.10222	0.76979			1	0
GO_UNSATURATED_FATTY_ACID_BIOSYNTHETIC_PROCESS	1	0.95088	0.10222	0.76979			1	0
GO_PROSTANOID_BIOSYNTHETIC_PROCESS	1	0.95088	0.10222	0.76979			1	0
GO_LEUKOCYTE_HOMEOSTASIS	1	0.95088	0.10222	0.76979			1	0
GO_PHAGOCYTIC_CUP	1	0.95088	0.10222	0.76979			1	0
GO_LATERAL_PLASMA_MEMBRANE	1	0.95088	0.10222	0.76979			1	0
GO_ACTIN_FILAMENT	1	0.95088	0.10222	0.76979			1	0
GO_CALCIUM_DEPENDENT_PROTEIN_BINDING	1	0.95088	0.10222	0.76979			1	0
GO_PHOSPHOLIPASE_INHIBITOR_ACTIVITY	1	0.95088	0.10222	0.76979			1	0
GO_LIPASE_INHIBITOR_ACTIVITY	1	0.95088	0.10222	0.76979			1	0
GO_ANNEALING_ACTIVITY	1	0.95088	0.10222	0.76979			1	0
GO_SINGLE_STRANDED_DNA_BINDING	1	0.95088	0.10222	0.76979			1	0
GO_NEUTROPHIL_HOMEOSTASIS	1	0.95088	0.10222	0.76979			1	0
GO_NEUTROPHIL_APOPTOTIC_PROCESS	1	0.95088	0.10222	0.76979			1	0
GO_INFLAMMATORY_CELL_APOPTOTIC_PROCESS	1	0.95088	0.10222	0.76979			1	0
GO_NEGATIVE_REGULATION_OF_PHOSPHOLIPASE_ACTIVITY	1	0.95088	0.10222	0.76979			1	0
GO_POSITIVE_REGULATION_OF_VESICLE_FUSION	1	0.95088	0.10222	0.76979			1	0
GO_REGULATION_OF_PROSTAGLANDIN_BIOSYNTHETIC_PROCESS	1	0.95088	0.10222	0.76979			1	0
GO_INTERLEUKIN_8_PRODUCTION	1	0.95088	0.10222	0.76979			1	0
GO_MYELOID_CELL_APOPTOTIC_PROCESS	1	0.95088	0.10222	0.76979			1	0
GO_POSITIVE_REGULATION_OF_MYELOID_CELL_APOPTOTIC_PROCESS	1	0.95088	0.10222	0.76979			1	0
GO_TYPE_2_IMMUNE_RESPONSE	1	0.95088	0.10222	0.76979			1	0
GO_T_HELPER_1_CELL_DIFFERENTIATION	1	0.95088	0.10222	0.76979			1	0
GO_T_HELPER_2_CELL_DIFFERENTIATION	1	0.95088	0.10222	0.76979			1	0
GO_NEGATIVE_REGULATION_OF_T_HELPER_CELL_DIFFERENTIATION	1	0.95088	0.10222	0.76979			1	0
GO_REGULATION_OF_T_HELPER_1_CELL_DIFFERENTIATION	1	0.95088	0.10222	0.76979			1	0
GO_POSITIVE_REGULATION_OF_T_HELPER_1_CELL_DIFFERENTIATION	1	0.95088	0.10222	0.76979			1	0
GO_ICOSANOID_BIOSYNTHETIC_PROCESS	1	0.95088	0.10222	0.76979			1	0
GO_ARACHIDONIC_ACID_SECRETION	1	0.95088	0.10222	0.76979			1	0
GO_MYOBLAST_MIGRATION	1	0.95088	0.10222	0.76979			1	0
GO_HEPATOCYTE_DIFFERENTIATION	1	0.95088	0.10222	0.76979			1	0
GO_PROLACTIN_SECRETION	1	0.95088	0.10222	0.76979			1	0
GO_INTERLEUKIN_8_SECRETION	1	0.95088	0.10222	0.76979			1	0
GO_NEUTROPHIL_CLEARANCE	1	0.95088	0.10222	0.76979			1	0
GO_NEGATIVE_REGULATION_OF_INTERLEUKIN_8_SECRETION	1	0.95088	0.10222	0.76979			1	0
GO_REGULATION_OF_UNSATURATED_FATTY_ACID_BIOSYNTHETIC_PROCESS	1	0.95088	0.10222	0.76979			1	0
GO_POSITIVE_REGULATION_OF_UNSATURATED_FATTY_ACID_BIOSYNTHETIC_PROCESS	1	0.95088	0.10222	0.76979			1	0
GO_EXTRINSIC_COMPONENT_OF_EXTERNAL_SIDE_OF_PLASMA_MEMBRANE	1	0.95088	0.10222	0.76979			1	0
GO_EXTRINSIC_COMPONENT_OF_ENDOSOME_MEMBRANE	1	0.95088	0.10222	0.76979			1	0
GO_PHOSPHOLIPASE_A2_INHIBITOR_ACTIVITY	1	0.95088	0.10222	0.76979			1	0
GO_CADHERIN_BINDING_INVOLVED_IN_CELL_CELL_ADHESION	1	0.95088	0.10222	0.76979			1	0
GO_ENDOPLASMIC_RETICULUM_LUMEN	4	0.6383	0.056212	0.77624			3	1
GO_INTRACELLULAR_ESTROGEN_RECEPTOR_SIGNALING_PATHWAY	2	0.72535	0.18891	0.77794			2	0
GO_HISTONE_ACETYLTRANSFERASE_BINDING	2	0.72535	0.18891	0.77794			2	0
GO_GENERAL_TRANSCRIPTION_INITIATION_FACTOR_BINDING	2	0.72535	0.18891	0.77794			2	0
GO_MYELOID_LEUKOCYTE_MIGRATION	7	0.39537	0.18344	0.77878			5	2
GO_PEPTIDYL_LYSINE_MODIFICATION	4	0.52128	0.19227	0.77884			3	1
GO_EXON_EXON_JUNCTION_COMPLEX	1	0.94386	0.11515	0.77956			1	0
GO_CELLULAR_RESPONSE_TO_INORGANIC_SUBSTANCE	5	0.60498	0.042004	0.78447			4	1
GO_GOLGI_VESICLE_TRANSPORT	7	0.48591	0.053933	0.78817			6	1
GO_CYTOSKELETAL_PART	26	0.25798	0.037011	0.78833			13	13
KEGG_CELL_ADHESION_MOLECULES_CAMS	3	0.62544	0.15294	0.78867			2	1
GO_NEGATIVE_REGULATION_OF_CELL_CELL_ADHESION	3	0.62544	0.15294	0.78867			2	1
GO_NEGATIVE_REGULATION_OF_CELL_ACTIVATION	3	0.62544	0.15294	0.78867			2	1
GO_POSITIVE_REGULATION_OF_ORGANELLE_ASSEMBLY	3	0.62544	0.15294	0.78867			2	1
GO_NEGATIVE_REGULATION_OF_LYMPHOCYTE_ACTIVATION	3	0.62544	0.15294	0.78867			2	1
GO_NEGATIVE_REGULATION_OF_LEUKOCYTE_CELL_CELL_ADHESION	3	0.62544	0.15294	0.78867			2	1
KEGG_SYSTEMIC_LUPUS_ERYTHEMATOSUS	1	0.94035	0.1198	0.78925			1	0
GO_DNA_PACKAGING_COMPLEX	1	0.94035	0.1198	0.78925			1	0
KEGG_TGF_BETA_SIGNALING_PATHWAY	1	0.97544	0.057374	0.78991			1	0
GO_RESPONSE_TO_AMMONIUM_ION	1	0.97544	0.057374	0.78991			1	0
GO_REGULATION_OF_PROTEIN_HOMODIMERIZATION_ACTIVITY	1	0.97544	0.057374	0.78991			1	0
GO_REGULATION_OF_ENDOTHELIAL_CELL_DIFFERENTIATION	1	0.97544	0.057374	0.78991			1	0
GO_LUNG_MORPHOGENESIS	1	0.97544	0.057374	0.78991			1	0
GO_NEGATIVE_REGULATION_OF_DENDRITE_MORPHOGENESIS	1	0.97544	0.057374	0.78991			1	0
GO_REGULATION_OF_EPITHELIAL_CELL_DIFFERENTIATION	1	0.97544	0.057374	0.78991			1	0
GO_NEGATIVE_REGULATION_OF_DNA_BINDING	1	0.97544	0.057374	0.78991			1	0
GO_PROTEIN_DESTABILIZATION	1	0.97544	0.057374	0.78991			1	0
GO_NEGATIVE_REGULATION_OF_DENDRITE_DEVELOPMENT	1	0.97544	0.057374	0.78991			1	0
GO_RESPONSE_TO_BMP	1	0.97544	0.057374	0.78991			1	0
GO_NEGATIVE_REGULATION_OF_EPITHELIAL_CELL_DIFFERENTIATION	1	0.97544	0.057374	0.78991			1	0
GO_PROTEIN_SELF_ASSOCIATION	1	0.97544	0.057374	0.78991			1	0
GO_PROTEASOME_BINDING	1	0.97544	0.057374	0.78991			1	0
GO_ENDOTHELIAL_CELL_MORPHOGENESIS	1	0.97544	0.057374	0.78991			1	0
GO_COLLAGEN_METABOLIC_PROCESS	1	0.97544	0.057374	0.78991			1	0
GO_NEGATIVE_REGULATION_OF_ENDOTHELIAL_CELL_DIFFERENTIATION	1	0.97544	0.057374	0.78991			1	0
GO_LUNG_VASCULATURE_DEVELOPMENT	1	0.97544	0.057374	0.78991			1	0
GO_CELLULAR_RESPONSE_TO_AMMONIUM_ION	1	0.97544	0.057374	0.78991			1	0
GO_RESPONSE_TO_CATECHOLAMINE	1	0.97544	0.057374	0.78991			1	0
GO_NEGATIVE_REGULATION_OF_COLD_INDUCED_THERMOGENESIS	1	0.97544	0.057374	0.78991			1	0
GO_RESPONSE_TO_DOPAMINE	1	0.97544	0.057374	0.78991			1	0
GO_ENDOCYTIC_VESICLE	9	0.34296	0.17466	0.79401			6	3
GO_REGULATION_OF_CHOLESTEROL_BIOSYNTHETIC_PROCESS	2	0.71831	0.1991	0.79687			2	0
GO_REGULATION_OF_NUCLEOCYTOPLASMIC_TRANSPORT	2	0.71831	0.1991	0.79687			2	0
GO_MITOTIC_SPINDLE_ORGANIZATION	2	0.71831	0.1991	0.79687			2	0
GO_REGULATION_OF_STEROID_BIOSYNTHETIC_PROCESS	2	0.71831	0.1991	0.79687			2	0
GO_REGULATION_OF_ALCOHOL_BIOSYNTHETIC_PROCESS	2	0.71831	0.1991	0.79687			2	0
GO_GDP_BINDING	2	0.71831	0.1991	0.79687			2	0
GO_STEROID_HORMONE_RECEPTOR_BINDING	2	0.71831	0.1991	0.79687			2	0
GO_MICROTUBULE_CYTOSKELETON_ORGANIZATION_INVOLVED_IN_MITOSIS	2	0.71831	0.1991	0.79687			2	0
GO_NUCLEAR_RECEPTOR_BINDING	2	0.71831	0.1991	0.79687			2	0
GO_SPLICEOSOMAL_COMPLEX	2	0.75352	0.14885	0.80256			2	0
GO_NEGATIVE_REGULATION_OF_CELLULAR_COMPONENT_ORGANIZATION	12	0.31022	0.14499	0.80366			7	5
GO_CELLULAR_RESPONSE_TO_ALCOHOL	1	0.93333	0.13313	0.80649			1	0
GO_CORTICAL_CYTOSKELETON	1	0.93333	0.13313	0.80649			1	0
GO_CORTICAL_ACTIN_CYTOSKELETON	1	0.93333	0.13313	0.80649			1	0
GO_PHOSPHATIDYLINOSITOL_5_PHOSPHATE_BINDING	1	0.93333	0.13313	0.80649			1	0
GO_NEGATIVE_REGULATION_OF_PEPTIDE_SECRETION	5	0.46622	0.19011	0.80868			4	1
GO_NEGATIVE_REGULATION_OF_ESTABLISHMENT_OF_PROTEIN_LOCALIZATION	5	0.46622	0.19011	0.80868			4	1
GO_RESPONSE_TO_NUTRIENT	6	0.42498	0.19072	0.81098			5	1
GO_NEGATIVE_REGULATION_OF_BIOMINERAL_TISSUE_DEVELOPMENT	1	0.93684	0.12747	0.81241			1	0
GO_GRANZYME_MEDIATED_APOPTOTIC_SIGNALING_PATHWAY	1	0.93684	0.12747	0.81241			1	0
GO_NEGATIVE_REGULATION_OF_BONE_MINERALIZATION	1	0.93684	0.12747	0.81241			1	0
GO_REGULATION_OF_CHROMOSOME_ORGANIZATION	4	0.51773	0.20063	0.81243			2	2
GO_REGULATION_OF_RESPONSE_TO_EXTERNAL_STIMULUS	14	0.28676	0.152	0.81297			7	7
GO_REGULATION_OF_CARDIAC_MUSCLE_TISSUE_DEVELOPMENT	2	0.74648	0.15809	0.81487			2	0
GO_POSITIVE_REGULATION_OF_CARDIAC_MUSCLE_TISSUE_DEVELOPMENT	2	0.74648	0.15809	0.81487			2	0
GO_POSITIVE_REGULATION_OF_DEVELOPMENTAL_GROWTH	2	0.74648	0.15809	0.81487			2	0
GO_REGULATION_OF_HEART_GROWTH	2	0.74648	0.15809	0.81487			2	0
GO_HEART_GROWTH	2	0.74648	0.15809	0.81487			2	0
GO_RESPONSE_TO_STEROID_HORMONE	9	0.33918	0.18066	0.81675			7	2
GO_CHROMOSOME_LOCALIZATION	2	0.71479	0.20431	0.81688			2	0
GO_RESPONSE_TO_EPIDERMAL_GROWTH_FACTOR	2	0.71479	0.20431	0.81688			2	0
GO_CELLULAR_RESPONSE_TO_TOXIC_SUBSTANCE	2	0.71479	0.20431	0.81688			2	0
GO_CELLULAR_RESPONSE_TO_HYDROGEN_PEROXIDE	2	0.71479	0.20431	0.81688			2	0
GO_REGULATION_OF_CYTOKINESIS	2	0.71479	0.20431	0.81688			2	0
GO_CELLULAR_RESPONSE_TO_ANTIBIOTIC	2	0.71479	0.20431	0.81688			2	0
GO_RESPONSE_TO_VITAMIN	2	0.71479	0.20431	0.81688			2	0
GO_LYTIC_VACUOLE_ORGANIZATION	2	0.71479	0.20431	0.81688			2	0
GO_RESPONSE_TO_HYDROGEN_PEROXIDE	2	0.71479	0.20431	0.81688			2	0
GO_CELLULAR_RESPONSE_TO_ORGANIC_CYCLIC_COMPOUND	11	0.31027	0.18517	0.81721			8	3
GO_CATALYTIC_STEP_2_SPLICEOSOME	1	0.97193	0.062626	0.8222			1	0
GO_3_5_RNA_HELICASE_ACTIVITY	1	0.97193	0.062626	0.8222			1	0
GO_ENDOTHELIAL_CELL_DEVELOPMENT	4	0.47518	0.28827	0.82242			2	2
GO_ENDOTHELIUM_DEVELOPMENT	4	0.47518	0.28827	0.82242			2	2
GO_POSITIVE_REGULATION_OF_ERK1_AND_ERK2_CASCADE	4	0.47518	0.28827	0.82242			3	1
GO_REGULATION_OF_INSULIN_SECRETION	4	0.47518	0.28827	0.82242			2	2
GO_POSITIVE_REGULATION_OF_CELL_ACTIVATION	6	0.38896	0.27158	0.82267			5	1
KEGG_GLYCOLYSIS_GLUCONEOGENESIS	1	0.86316	0.26343	0.82273			1	0
KEGG_ASCORBATE_AND_ALDARATE_METABOLISM	1	0.86316	0.26343	0.82273			1	0
KEGG_VALINE_LEUCINE_AND_ISOLEUCINE_DEGRADATION	1	0.86316	0.26343	0.82273			1	0
KEGG_LYSINE_DEGRADATION	1	0.86316	0.26343	0.82273			1	0
KEGG_TRYPTOPHAN_METABOLISM	1	0.86316	0.26343	0.82273			1	0
KEGG_BETA_ALANINE_METABOLISM	1	0.86316	0.26343	0.82273			1	0
KEGG_GLYCEROLIPID_METABOLISM	1	0.86316	0.26343	0.82273			1	0
KEGG_PYRUVATE_METABOLISM	1	0.86316	0.26343	0.82273			1	0
KEGG_PROPANOATE_METABOLISM	1	0.86316	0.26343	0.82273			1	0
KEGG_BUTANOATE_METABOLISM	1	0.86316	0.26343	0.82273			1	0
KEGG_LIMONENE_AND_PINENE_DEGRADATION	1	0.86316	0.26343	0.82273			1	0
GO_CELLULAR_ALDEHYDE_METABOLIC_PROCESS	1	0.86316	0.26343	0.82273			1	0
GO_OXIDOREDUCTASE_ACTIVITY_ACTING_ON_THE_ALDEHYDE_OR_OXO_GROUP_OF_DONORS_NAD_OR_NADP_AS_ACCEPTOR	1	0.86316	0.26343	0.82273			1	0
GO_ALDEHYDE_DEHYDROGENASE_NAD_ACTIVITY	1	0.86316	0.26343	0.82273			1	0
GO_OXIDOREDUCTASE_ACTIVITY_ACTING_ON_THE_ALDEHYDE_OR_OXO_GROUP_OF_DONORS	1	0.86316	0.26343	0.82273			1	0
GO_AMINO_ACID_BETAINE_BIOSYNTHETIC_PROCESS	1	0.86316	0.26343	0.82273			1	0
GO_CARNITINE_BIOSYNTHETIC_PROCESS	1	0.86316	0.26343	0.82273			1	0
GO_GLYCERALDEHYDE_3_PHOSPHATE_DEHYDROGENASE_NADPLUS__NON_PHOSPHORYLATING_ACTIVITY	1	0.86316	0.26343	0.82273			1	0
GO_REGULATION_OF_PEPTIDE_SECRETION	13	0.2642	0.26402	0.82599			8	5
KEGG_HEMATOPOIETIC_CELL_LINEAGE	1	0.85965	0.26808	0.82634			1	0
GO_POSITIVE_REGULATION_OF_ALPHA_BETA_T_CELL_PROLIFERATION	1	0.85965	0.26808	0.82634			1	0
GO_REGULATION_OF_LIPOPOLYSACCHARIDE_MEDIATED_SIGNALING_PATHWAY	1	0.85965	0.26808	0.82634			1	0
GO_NEGATIVE_REGULATION_OF_HUMORAL_IMMUNE_RESPONSE	1	0.85965	0.26808	0.82634			1	0
GO_LIPOPOLYSACCHARIDE_MEDIATED_SIGNALING_PATHWAY	1	0.85965	0.26808	0.82634			1	0
GO_ANCHORED_COMPONENT_OF_MEMBRANE	1	0.85965	0.26808	0.82634			1	0
GO_CD4_POSITIVE_ALPHA_BETA_T_CELL_PROLIFERATION	1	0.85965	0.26808	0.82634			1	0
GO_CD4_POSITIVE_ALPHA_BETA_T_CELL_CYTOKINE_PRODUCTION	1	0.85965	0.26808	0.82634			1	0
GO_NEGATIVE_REGULATION_OF_COMPLEMENT_ACTIVATION	1	0.85965	0.26808	0.82634			1	0
GO_ALPHA_BETA_T_CELL_PROLIFERATION	1	0.85965	0.26808	0.82634			1	0
GO_REGULATION_OF_PROTEIN_CATABOLIC_PROCESS	11	0.30909	0.19044	0.82793			5	6
GO_GLUCOSE_METABOLIC_PROCESS	3	0.59011	0.2	0.82908			1	2
GO_POSITIVE_REGULATION_OF_LIPID_METABOLIC_PROCESS	3	0.59011	0.2	0.82908			2	1
GO_INFLAMMATORY_RESPONSE	18	0.24427	0.17916	0.83004			9	9
KEGG_VIRAL_MYOCARDITIS	2	0.66549	0.28111	0.83046			2	0
GO_RESPONSE_TO_ETHANOL	2	0.66549	0.28111	0.83046			2	0
GO_NEUROTRANSMITTER_BIOSYNTHETIC_PROCESS	2	0.66549	0.28111	0.83046			2	0
GO_REGULATION_OF_RUFFLE_ASSEMBLY	2	0.66549	0.28111	0.83046			2	0
GO_RESPONSE_TO_COPPER_ION	2	0.66549	0.28111	0.83046			2	0
GO_REGULATION_OF_PROTEIN_POLYMERIZATION	2	0.66549	0.28111	0.83046			2	0
GO_CELLULAR_EXTRAVASATION	2	0.66549	0.28111	0.83046			2	0
GO_PROTEIN_POLYMERIZATION	2	0.66549	0.28111	0.83046			2	0
GO_CELLULAR_RESPONSE_TO_CORTICOSTEROID_STIMULUS	2	0.66549	0.28111	0.83046			2	0
GO_FEMALE_SEX_DIFFERENTIATION	2	0.66549	0.28111	0.83046			2	0
GO_INTERFERON_GAMMA_MEDIATED_SIGNALING_PATHWAY	2	0.66549	0.28111	0.83046			2	0
GO_LEUKOCYTE_ADHESION_TO_VASCULAR_ENDOTHELIAL_CELL	2	0.66549	0.28111	0.83046			2	0
GO_ACTIN_FILAMENT_POLYMERIZATION	2	0.66549	0.28111	0.83046			2	0
GO_SEX_DIFFERENTIATION	2	0.66549	0.28111	0.83046			2	0
GO_NEUROTRANSMITTER_METABOLIC_PROCESS	2	0.66549	0.28111	0.83046			2	0
GO_MALE_SEX_DIFFERENTIATION	2	0.66549	0.28111	0.83046			2	0
GO_DEVELOPMENT_OF_PRIMARY_SEXUAL_CHARACTERISTICS	2	0.66549	0.28111	0.83046			2	0
GO_DEVELOPMENT_OF_PRIMARY_FEMALE_SEXUAL_CHARACTERISTICS	2	0.66549	0.28111	0.83046			2	0
GO_EXOGENOUS_PROTEIN_BINDING	2	0.66549	0.28111	0.83046			2	0
GO_MRNA_CLEAVAGE_FACTOR_COMPLEX	2	0.71127	0.20953	0.83063			2	0
GO_RUFFLE	2	0.71127	0.20953	0.83063			2	0
GO_NEGATIVE_REGULATION_OF_GENE_EXPRESSION_EPIGENETIC	1	0.92632	0.14727	0.83103			1	0
GO_HISTONE_H2A_ACETYLATION	1	0.92632	0.14727	0.83103			1	0
GO_CHROMATIN_ORGANIZATION_INVOLVED_IN_REGULATION_OF_TRANSCRIPTION	1	0.92632	0.14727	0.83103			1	0
GO_H4_H2A_HISTONE_ACETYLTRANSFERASE_COMPLEX	1	0.92632	0.14727	0.83103			1	0
GO_CILIUM_ORGANIZATION	5	0.4306	0.26011	0.83126			2	3
GO_REGULATION_OF_CELLULAR_COMPONENT_SIZE	5	0.42705	0.27007	0.83378			3	2
GO_SPECIFIC_GRANULE	6	0.41786	0.20334	0.83568			2	4
GO_TERTIARY_GRANULE	6	0.41786	0.20334	0.83568			3	3
GO_SMAD_PROTEIN_SIGNAL_TRANSDUCTION	2	0.65845	0.29486	0.8362			2	0
GO_ENDOPLASMIC_RETICULUM_TO_GOLGI_VESICLE_MEDIATED_TRANSPORT	5	0.42555	0.27225	0.83664			4	1
KEGG_RIBOSOME	2	0.66901	0.27589	0.8373			2	0
GO_ESTABLISHMENT_OF_PROTEIN_LOCALIZATION_TO_ENDOPLASMIC_RETICULUM	2	0.66901	0.27589	0.8373			2	0
GO_PROTEIN_LOCALIZATION_TO_ENDOPLASMIC_RETICULUM	2	0.66901	0.27589	0.8373			2	0
GO_NUCLEAR_TRANSCRIBED_MRNA_CATABOLIC_PROCESS_NONSENSE_MEDIATED_DECAY	2	0.66901	0.27589	0.8373			2	0
GO_CYTOSOLIC_LARGE_RIBOSOMAL_SUBUNIT	2	0.66901	0.27589	0.8373			2	0
GO_CYTOSOLIC_RIBOSOME	2	0.66901	0.27589	0.8373			2	0
GO_STRUCTURAL_CONSTITUENT_OF_RIBOSOME	2	0.66901	0.27589	0.8373			2	0
GO_COTRANSLATIONAL_PROTEIN_TARGETING_TO_MEMBRANE	2	0.66901	0.27589	0.8373			2	0
GO_ORGANELLE_ENVELOPE_LUMEN	1	0.92281	0.15313	0.83873			1	0
GO_MITOCHONDRIAL_INTERMEMBRANE_SPACE_PROTEIN_TRANSPORTER_COMPLEX	1	0.92281	0.15313	0.83873			1	0
GO_TIM22_MITOCHONDRIAL_IMPORT_INNER_MEMBRANE_INSERTION_COMPLEX	1	0.92281	0.15313	0.83873			1	0
GO_CELLULAR_RESPONSE_TO_HORMONE_STIMULUS	14	0.27228	0.18885	0.83882			10	4
GO_LEUKOCYTE_CELL_CELL_ADHESION	7	0.36518	0.25421	0.83988			5	2
GO_HEAT_SHOCK_PROTEIN_BINDING	2	0.70775	0.21711	0.84107			2	0
GO_POSITIVE_REGULATION_OF_REPRODUCTIVE_PROCESS	1	0.87018	0.25091	0.84491			1	0
GO_PROTEIN_ACTIVATION_CASCADE	1	0.87018	0.25091	0.84491			1	0
GO_CELLULAR_RESPONSE_TO_VIRUS	1	0.87018	0.25091	0.84491			1	0
GO_DENDRITIC_CELL_MIGRATION	1	0.87018	0.25091	0.84491			1	0
GO_REGULATION_OF_DEFENSE_RESPONSE_TO_VIRUS	1	0.87018	0.25091	0.84491			1	0
GO_POSITIVE_REGULATION_OF_SUBSTRATE_ADHESION_DEPENDENT_CELL_SPREADING	1	0.87018	0.25091	0.84491			1	0
GO_NEGATIVE_REGULATION_OF_RESPONSE_TO_BIOTIC_STIMULUS	1	0.87018	0.25091	0.84491			1	0
GO_REGULATION_OF_SUBSTRATE_ADHESION_DEPENDENT_CELL_SPREADING	1	0.87018	0.25091	0.84491			1	0
GO_NEGATIVE_REGULATION_OF_DEFENSE_RESPONSE_TO_VIRUS	1	0.87018	0.25091	0.84491			1	0
GO_REGULATION_OF_MITOCHONDRIAL_TRANSLATION	1	0.87018	0.25091	0.84491			1	0
GO_NEGATIVE_REGULATION_OF_INTERFERON_GAMMA_PRODUCTION	1	0.87018	0.25091	0.84491			1	0
GO_PROTEIN_KINASE_B_SIGNALING	1	0.87018	0.25091	0.84491			1	0
GO_INTERFERON_GAMMA_PRODUCTION	1	0.87018	0.25091	0.84491			1	0
GO_BLOOD_COAGULATION_INTRINSIC_PATHWAY	1	0.87018	0.25091	0.84491			1	0
GO_REGULATION_OF_REPRODUCTIVE_PROCESS	1	0.87018	0.25091	0.84491			1	0
GO_NEGATIVE_REGULATION_OF_INTERLEUKIN_12_PRODUCTION	1	0.87018	0.25091	0.84491			1	0
GO_POSITIVE_REGULATION_OF_PROTEIN_KINASE_B_SIGNALING	1	0.87018	0.25091	0.84491			1	0
GO_NEGATIVE_REGULATION_OF_MULTI_ORGANISM_PROCESS	1	0.87018	0.25091	0.84491			1	0
GO_REGULATION_OF_VIRAL_INDUCED_CYTOPLASMIC_PATTERN_RECOGNITION_RECEPTOR_SIGNALING_PATHWAY	1	0.87018	0.25091	0.84491			1	0
GO_POSITIVE_REGULATION_OF_MULTI_ORGANISM_PROCESS	1	0.87018	0.25091	0.84491			1	0
GO_EMBRYO_IMPLANTATION	1	0.87018	0.25091	0.84491			1	0
GO_COMPLEMENT_BINDING	1	0.87018	0.25091	0.84491			1	0
GO_ADRENERGIC_RECEPTOR_BINDING	1	0.87018	0.25091	0.84491			1	0
GO_HYALURONIC_ACID_BINDING	1	0.87018	0.25091	0.84491			1	0
GO_RIBOSOME_BINDING	1	0.87018	0.25091	0.84491			1	0
GO_OPSONIN_BINDING	1	0.87018	0.25091	0.84491			1	0
GO_CYTOPLASMIC_PATTERN_RECOGNITION_RECEPTOR_SIGNALING_PATHWAY_IN_RESPONSE_TO_VIRUS	1	0.87018	0.25091	0.84491			1	0
GO_RIG_I_SIGNALING_PATHWAY	1	0.87018	0.25091	0.84491			1	0
GO_MDA_5_SIGNALING_PATHWAY	1	0.87018	0.25091	0.84491			1	0
GO_NEGATIVE_REGULATION_OF_VIRAL_INDUCED_CYTOPLASMIC_PATTERN_RECOGNITION_RECEPTOR_SIGNALING_PATHWAY	1	0.87018	0.25091	0.84491			1	0
GO_REGULATION_OF_MDA_5_SIGNALING_PATHWAY	1	0.87018	0.25091	0.84491			1	0
GO_NEGATIVE_REGULATION_OF_RIG_I_SIGNALING_PATHWAY	1	0.87018	0.25091	0.84491			1	0
GO_MATURE_RIBOSOME_ASSEMBLY	1	0.87018	0.25091	0.84491			1	0
GO_MULTI_ORGANISM_CELLULAR_PROCESS	1	0.87018	0.25091	0.84491			1	0
GO_TROPHOBLAST_CELL_MIGRATION	1	0.87018	0.25091	0.84491			1	0
GO_POSITIVE_REGULATION_OF_MITOCHONDRIAL_TRANSLATION	1	0.87018	0.25091	0.84491			1	0
GO_POSITIVE_REGULATION_OF_TROPHOBLAST_CELL_MIGRATION	1	0.87018	0.25091	0.84491			1	0
GO_REGULATION_OF_DENDRITIC_CELL_CHEMOTAXIS	1	0.87018	0.25091	0.84491			1	0
GO_GABA_ERGIC_SYNAPSE	1	0.87018	0.25091	0.84491			1	0
GO_COMPLEMENT_COMPONENT_C1Q_BINDING	1	0.87018	0.25091	0.84491			1	0
GO_TRANSLATION_ACTIVATOR_ACTIVITY	1	0.87018	0.25091	0.84491			1	0
GO_NEGATIVE_REGULATION_OF_PROTEIN_SERINE_THREONINE_KINASE_ACTIVITY	4	0.53546	0.16806	0.84534			3	1
GO_PROTEIN_TYROSINE_PHOSPHATASE_ACTIVITY	4	0.53546	0.16806	0.84534			1	3
GO_PEPTIDYL_TYROSINE_DEPHOSPHORYLATION	4	0.53546	0.16806	0.84534			1	3
GO_ESTABLISHMENT_OF_ORGANELLE_LOCALIZATION	10	0.30194	0.25545	0.85012			7	3
GO_POLYMERIC_CYTOSKELETAL_FIBER	12	0.29252	0.19232	0.85137			5	7
GO_SIGNAL_RELEASE	10	0.31817	0.20356	0.85206			6	4
GO_PRESYNAPSE	8	0.35638	0.20281	0.8525			5	3
GO_NEGATIVE_REGULATION_OF_LIPID_CATABOLIC_PROCESS	1	0.9193	0.15859	0.85272			1	0
GO_LIPID_DROPLET_ORGANIZATION	1	0.9193	0.15859	0.85272			1	0
GO_SIGNAL_TRANSDUCTION_IN_RESPONSE_TO_DNA_DAMAGE	1	0.90877	0.17657	0.85307			1	0
GO_G1_DNA_DAMAGE_CHECKPOINT	1	0.90877	0.17657	0.85307			1	0
GO_MITOTIC_DNA_INTEGRITY_CHECKPOINT	1	0.90877	0.17657	0.85307			1	0
GO_MITOTIC_CELL_CYCLE_CHECKPOINT	1	0.90877	0.17657	0.85307			1	0
GO_NUCLEAR_TRANSCRIBED_MRNA_POLY_A_TAIL_SHORTENING	1	0.90877	0.17657	0.85307			1	0
GO_REGULATION_OF_CELL_CYCLE_ARREST	1	0.90877	0.17657	0.85307			1	0
GO_POSITIVE_REGULATION_OF_CELL_CYCLE_ARREST	1	0.90877	0.17657	0.85307			1	0
GO_DNA_INTEGRITY_CHECKPOINT	1	0.90877	0.17657	0.85307			1	0
GO_CELL_CYCLE_CHECKPOINT	1	0.90877	0.17657	0.85307			1	0
GO_CCR4_NOT_COMPLEX	1	0.90877	0.17657	0.85307			1	0
GO_3_5_EXONUCLEASE_ACTIVITY	1	0.90877	0.17657	0.85307			1	0
GO_POLY_A_SPECIFIC_RIBONUCLEASE_ACTIVITY	1	0.90877	0.17657	0.85307			1	0
GO_EXONUCLEASE_ACTIVITY_ACTIVE_WITH_EITHER_RIBO_OR_DEOXYRIBONUCLEIC_ACIDS_AND_PRODUCING_5_PHOSPHOMONOESTERS	1	0.90877	0.17657	0.85307			1	0
GO_DNA_DAMAGE_RESPONSE_SIGNAL_TRANSDUCTION_BY_P53_CLASS_MEDIATOR	1	0.90877	0.17657	0.85307			1	0
GO_SIGNAL_TRANSDUCTION_INVOLVED_IN_CELL_CYCLE_CHECKPOINT	1	0.90877	0.17657	0.85307			1	0
GO_CCR4_NOT_CORE_COMPLEX	1	0.90877	0.17657	0.85307			1	0
GO_SPROUTING_ANGIOGENESIS	3	0.58304	0.21257	0.85342			1	2
GO_POSITIVE_REGULATION_OF_SPROUTING_ANGIOGENESIS	3	0.58304	0.21257	0.85342			1	2
GO_CELL_CELL_JUNCTION_ASSEMBLY	3	0.58304	0.21257	0.85342			2	1
GO_REGULATION_OF_SPROUTING_ANGIOGENESIS	3	0.58304	0.21257	0.85342			1	2
GO_CELL_CELL_JUNCTION_ORGANIZATION	3	0.58304	0.21257	0.85342			2	1
GO_EUKARYOTIC_INITIATION_FACTOR_4E_BINDING	1	0.85263	0.28525	0.85409			1	0
GO_INTERMEDIATE_FILAMENT_CYTOSKELETON	3	0.58657	0.20722	0.85415			1	2
GO_NEGATIVE_REGULATION_OF_CELLULAR_AMIDE_METABOLIC_PROCESS	3	0.57951	0.22005	0.85461			2	1
GO_PROTEIN_TYROSINE_KINASE_BINDING	2	0.69718	0.23252	0.85523			2	0
GO_RECEPTOR_TYROSINE_KINASE_BINDING	2	0.69718	0.23252	0.85523			2	0
GO_CARDIAC_MUSCLE_TISSUE_DEVELOPMENT	4	0.47163	0.29778	0.85723			3	1
GO_CYTOPLASMIC_TRANSLATION	2	0.65493	0.30102	0.85761			2	0
GO_TRANSLATION_FACTOR_ACTIVITY_RNA_BINDING	2	0.65493	0.30102	0.85761			2	0
KEGG_ANTIGEN_PROCESSING_AND_PRESENTATION	2	0.70423	0.22209	0.85911			2	0
GO_POSITIVE_REGULATION_OF_RECEPTOR_MEDIATED_ENDOCYTOSIS	2	0.70423	0.22209	0.85911			2	0
GO_REGULATION_OF_RECEPTOR_MEDIATED_ENDOCYTOSIS	2	0.70423	0.22209	0.85911			2	0
GO_POSITIVE_REGULATION_OF_CELL_KILLING	2	0.70423	0.22209	0.85911			2	0
GO_RESPONSE_TO_IRON_ION	2	0.70423	0.22209	0.85911			2	0
GO_PHAGOCYTIC_VESICLE_MEMBRANE	2	0.70423	0.22209	0.85911			2	0
GO_T_CELL_CYTOKINE_PRODUCTION	2	0.70423	0.22209	0.85911			2	0
GO_APOPTOTIC_PROCESS	26	0.2045	0.18434	0.85936			17	9
GO_POSITIVE_REGULATION_OF_MUSCLE_CELL_DIFFERENTIATION	2	0.7007	0.22707	0.86346			2	0
GO_REGULATION_OF_STRIATED_MUSCLE_CELL_DIFFERENTIATION	2	0.7007	0.22707	0.86346			2	0
GO_MYOBLAST_DIFFERENTIATION	2	0.7007	0.22707	0.86346			2	0
GO_REGULATION_OF_MUSCLE_CELL_DIFFERENTIATION	2	0.7007	0.22707	0.86346			2	0
GO_POSITIVE_REGULATION_OF_STRIATED_MUSCLE_CELL_DIFFERENTIATION	2	0.7007	0.22707	0.86346			2	0
GO_REGULATION_OF_CELLULAR_RESPONSE_TO_GROWTH_FACTOR_STIMULUS	2	0.64789	0.31216	0.86601			2	0
GO_POSTREPLICATION_REPAIR	2	0.64789	0.31216	0.86601			2	0
GO_NUCLEOTIDE_EXCISION_REPAIR_DNA_DAMAGE_RECOGNITION	2	0.64789	0.31216	0.86601			2	0
GO_NEGATIVE_REGULATION_OF_CELLULAR_RESPONSE_TO_GROWTH_FACTOR_STIMULUS	2	0.64789	0.31216	0.86601			2	0
GO_ERROR_FREE_TRANSLESION_SYNTHESIS	2	0.64789	0.31216	0.86601			2	0
GO_NUCLEOTIDE_EXCISION_REPAIR_DNA_GAP_FILLING	2	0.64789	0.31216	0.86601			2	0
GO_TRANSLESION_SYNTHESIS	2	0.64789	0.31216	0.86601			2	0
GO_REGULATION_OF_CELLULAR_RESPONSE_TO_TRANSFORMING_GROWTH_FACTOR_BETA_STIMULUS	2	0.64789	0.31216	0.86601			2	0
GO_VIRION_ASSEMBLY	2	0.64789	0.31216	0.86601			2	0
GO_DNA_SYNTHESIS_INVOLVED_IN_DNA_REPAIR	2	0.64789	0.31216	0.86601			2	0
GO_DETECTION_OF_STIMULUS	2	0.64789	0.31216	0.86601			2	0
GO_ERROR_PRONE_TRANSLESION_SYNTHESIS	2	0.64789	0.31216	0.86601			2	0
GO_MYD88_INDEPENDENT_TOLL_LIKE_RECEPTOR_SIGNALING_PATHWAY	2	0.64789	0.31216	0.86601			2	0
GO_DNA_DAMAGE_RESPONSE_DETECTION_OF_DNA_DAMAGE	2	0.64789	0.31216	0.86601			2	0
GO_NEGATIVE_REGULATION_OF_TRANSMEMBRANE_RECEPTOR_PROTEIN_SERINE_THREONINE_KINASE_SIGNALING_PATHWAY	2	0.64789	0.31216	0.86601			2	0
GO_NEGATIVE_REGULATION_OF_CELLULAR_RESPONSE_TO_TRANSFORMING_GROWTH_FACTOR_BETA_STIMULUS	2	0.64789	0.31216	0.86601			2	0
GO_PROTEIN_TAG	2	0.64789	0.31216	0.86601			2	0
GO_PEROXISOME_PROLIFERATOR_ACTIVATED_RECEPTOR_SIGNALING_PATHWAY	1	0.84912	0.29091	0.86722			1	0
GO_ER_MEMBRANE_PROTEIN_COMPLEX	1	0.91228	0.17091	0.86749			1	0
GO_HISTONE_H4_ACETYLATION	2	0.65141	0.30623	0.86898			2	0
GO_H4_HISTONE_ACETYLTRANSFERASE_COMPLEX	2	0.65141	0.30623	0.86898			2	0
GO_REGULATION_OF_LIPID_METABOLIC_PROCESS	7	0.35558	0.27516	0.86912			5	2
GO_RESPONSE_TO_INTERLEUKIN_1	7	0.40502	0.1673	0.86989			5	2
GO_VESICLE_MEMBRANE	20	0.21429	0.27968	0.87025			9	11
GO_VESICLE_DOCKING_INVOLVED_IN_EXOCYTOSIS	1	0.8386	0.31111	0.87058			1	0
GO_REGULATION_OF_ENDOCRINE_PROCESS	1	0.8386	0.31111	0.87058			1	0
GO_VESICLE_DOCKING	1	0.8386	0.31111	0.87058			1	0
GO_ENDOCRINE_PROCESS	1	0.8386	0.31111	0.87058			1	0
GO_TRANS_GOLGI_NETWORK_TRANSPORT_VESICLE	1	0.8386	0.31111	0.87058			1	0
GO_PEROXISOMAL_MEMBRANE_TRANSPORT	1	0.8386	0.31111	0.87058			1	0
GO_PROTEIN_IMPORT_INTO_PEROXISOME_MEMBRANE	1	0.8386	0.31111	0.87058			1	0
GO_CORTICOTROPIN_SECRETION	1	0.8386	0.31111	0.87058			1	0
GO_POSITIVE_REGULATION_OF_CORTICOTROPIN_SECRETION	1	0.8386	0.31111	0.87058			1	0
GO_ENDOCRINE_HORMONE_SECRETION	1	0.8386	0.31111	0.87058			1	0
GO_POSITIVE_REGULATION_OF_PEPTIDE_HORMONE_SECRETION	1	0.8386	0.31111	0.87058			1	0
GO_EXOCYTIC_PROCESS	1	0.8386	0.31111	0.87058			1	0
GO_CELL_TIP	1	0.8386	0.31111	0.87058			1	0
GO_TPR_DOMAIN_BINDING	1	0.8386	0.31111	0.87058			1	0
GO_ANTIGEN_PROCESSING_AND_PRESENTATION	6	0.43786	0.16445	0.8706			5	1
GO_BEHAVIOR	7	0.34774	0.30058	0.87107			4	3
GO_PROTEASOMAL_PROTEIN_CATABOLIC_PROCESS	8	0.32014	0.31448	0.87164			5	3
GO_NEGATIVE_REGULATION_OF_CATABOLIC_PROCESS	8	0.32014	0.31448	0.87164			3	5
GO_RESPONSE_TO_PEPTIDE_HORMONE	5	0.4197	0.29154	0.87181			4	1
GO_NON_CANONICAL_WNT_SIGNALING_PATHWAY	5	0.41281	0.31083	0.87192			2	3
GO_CELL_CELL_JUNCTION	5	0.41281	0.31083	0.87192			3	2
GO_REGULATION_OF_ANIMAL_ORGAN_MORPHOGENESIS	5	0.41281	0.31083	0.87192			3	2
GO_NUCLEAR_TRANSCRIBED_MRNA_CATABOLIC_PROCESS	5	0.41993	0.29123	0.87263			4	1
GO_REGULATION_OF_CARBOHYDRATE_METABOLIC_PROCESS	2	0.64437	0.31903	0.8728			1	1
GO_MICROTUBULE	9	0.30778	0.27999	0.87283			3	6
GO_NEGATIVE_REGULATION_OF_RNA_BIOSYNTHETIC_PROCESS	18	0.22187	0.28831	0.87299			11	7
GO_NCRNA_TRANSCRIPTION	1	0.96491	0.077778	0.8736			1	0
GO_SNRNA_PROCESSING	1	0.96491	0.077778	0.8736			1	0
GO_INTEGRATOR_COMPLEX	1	0.96491	0.077778	0.8736			1	0
GO_SNRNA_TRANSCRIPTION	1	0.96491	0.077778	0.8736			1	0
GO_NEGATIVE_REGULATION_OF_MAP_KINASE_ACTIVITY	3	0.53357	0.3107	0.8738			2	1
GO_NEGATIVE_REGULATION_OF_MAPK_CASCADE	3	0.53357	0.3107	0.8738			2	1
GO_ONE_CARBON_METABOLIC_PROCESS	1	0.84211	0.30404	0.87396			1	0
GO_PROTEIN_HEXAMERIZATION	1	0.84211	0.30404	0.87396			1	0
KEGG_TERPENOID_BACKBONE_BIOSYNTHESIS	1	0.82807	0.33051	0.87443			1	0
GO_REGULATION_OF_SKELETAL_MUSCLE_TISSUE_DEVELOPMENT	1	0.82807	0.33051	0.87443			1	0
GO_POSITIVE_REGULATION_OF_SKELETAL_MUSCLE_TISSUE_DEVELOPMENT	1	0.82807	0.33051	0.87443			1	0
GO_COENZYME_A_METABOLIC_PROCESS	1	0.82807	0.33051	0.87443			1	0
GO_NEGATIVE_REGULATION_OF_MUSCLE_CELL_APOPTOTIC_PROCESS	1	0.82807	0.33051	0.87443			1	0
GO_ISOPRENOID_BIOSYNTHETIC_PROCESS	1	0.82807	0.33051	0.87443			1	0
GO_NEGATIVE_REGULATION_OF_RESPONSE_TO_WOUNDING	1	0.82807	0.33051	0.87443			1	0
GO_POSITIVE_REGULATION_OF_MUSCLE_CELL_APOPTOTIC_PROCESS	1	0.82807	0.33051	0.87443			1	0
GO_NEGATIVE_REGULATION_OF_STRIATED_MUSCLE_CELL_APOPTOTIC_PROCESS	1	0.82807	0.33051	0.87443			1	0
GO_QUINONE_METABOLIC_PROCESS	1	0.82807	0.33051	0.87443			1	0
GO_PROTEIN_PHOSPHATASE_BINDING	1	0.82807	0.33051	0.87443			1	0
GO_NADPH_BINDING	1	0.82807	0.33051	0.87443			1	0
GO_PROTEIN_PHOSPHATASE_2A_BINDING	1	0.82807	0.33051	0.87443			1	0
GO_MUSCLE_CELL_APOPTOTIC_PROCESS	1	0.82807	0.33051	0.87443			1	0
GO_STRIATED_MUSCLE_CELL_APOPTOTIC_PROCESS	1	0.82807	0.33051	0.87443			1	0
GO_POSITIVE_REGULATION_OF_STRIATED_MUSCLE_CELL_APOPTOTIC_PROCESS	1	0.82807	0.33051	0.87443			1	0
GO_INSULIN_SECRETION_INVOLVED_IN_CELLULAR_RESPONSE_TO_GLUCOSE_STIMULUS	1	0.82807	0.33051	0.87443			1	0
GO_NEGATIVE_REGULATION_OF_INSULIN_SECRETION	1	0.82807	0.33051	0.87443			1	0
GO_NEGATIVE_REGULATION_OF_INSULIN_SECRETION_INVOLVED_IN_CELLULAR_RESPONSE_TO_GLUCOSE_STIMULUS	1	0.82807	0.33051	0.87443			1	0
GO_NEGATIVE_REGULATION_OF_PEPTIDE_HORMONE_SECRETION	1	0.82807	0.33051	0.87443			1	0
GO_AMYLOID_BETA_CLEARANCE	1	0.82807	0.33051	0.87443			1	0
GO_REGULATION_OF_AMYLOID_BETA_CLEARANCE	1	0.82807	0.33051	0.87443			1	0
GO_NEGATIVE_REGULATION_OF_AMYLOID_BETA_CLEARANCE	1	0.82807	0.33051	0.87443			1	0
GO_ORGANELLE_TRANSPORT_ALONG_MICROTUBULE	2	0.69366	0.23963	0.87633			2	0
GO_DIENCEPHALON_DEVELOPMENT	2	0.69366	0.23963	0.87633			2	0
GO_CYTOSKELETON_DEPENDENT_INTRACELLULAR_TRANSPORT	2	0.69366	0.23963	0.87633			2	0
GO_EXOCYTIC_VESICLE	6	0.37857	0.29819	0.87848			4	2
GO_RESPONSE_TO_HORMONE	15	0.23841	0.28931	0.87923			10	5
GO_NEURAL_NUCLEUS_DEVELOPMENT	1	0.83509	0.31778	0.87969			1	0
GO_SUBSTANTIA_NIGRA_DEVELOPMENT	1	0.83509	0.31778	0.87969			1	0
GO_MIDBRAIN_DEVELOPMENT	1	0.83509	0.31778	0.87969			1	0
GO_NEUROMUSCULAR_JUNCTION	1	0.83509	0.31778	0.87969			1	0
GO_SH2_DOMAIN_BINDING	1	0.83509	0.31778	0.87969			1	0
GO_SCF_UBIQUITIN_LIGASE_COMPLEX	1	0.82456	0.33717	0.88077			1	0
GO_MONOSACCHARIDE_METABOLIC_PROCESS	4	0.46809	0.30672	0.88102			1	3
GO_ACUTE_INFLAMMATORY_RESPONSE	3	0.5265	0.32727	0.88111			2	1
GO_CARBOXYLIC_ESTER_HYDROLASE_ACTIVITY	2	0.6338	0.33847	0.88185			1	1
GO_NADP_BINDING	2	0.6338	0.33847	0.88185			1	1
GO_HEART_DEVELOPMENT	10	0.28623	0.31802	0.88241			5	5
GO_PHOSPHOLIPID_BIOSYNTHETIC_PROCESS	3	0.53004	0.31791	0.88252			2	1
GO_PROTEIN_LOCALIZATION_TO_MITOCHONDRION	3	0.53004	0.31791	0.88252			2	1
GO_PROTEIN_TARGETING_TO_MITOCHONDRION	3	0.53004	0.31791	0.88252			2	1
GO_CHROMATIN	8	0.32296	0.30403	0.88264			4	4
GO_NCRNA_PROCESSING	5	0.40909	0.31861	0.88392			4	1
GO_NEGATIVE_REGULATION_OF_PEPTIDASE_ACTIVITY	3	0.52297	0.33342	0.88407			2	1
GO_SPECIFIC_GRANULE_LUMEN	3	0.52297	0.33342	0.88407			2	1
GO_TERTIARY_GRANULE_LUMEN	3	0.52297	0.33342	0.88407			2	1
GO_NEGATIVE_REGULATION_OF_CELL_DIFFERENTIATION	10	0.28956	0.30059	0.88427			7	3
GO_NEGATIVE_REGULATION_OF_CYCLIN_DEPENDENT_PROTEIN_KINASE_ACTIVITY	1	0.82105	0.34667	0.88436			1	0
GO_MAMMARY_GLAND_EPITHELIUM_DEVELOPMENT	1	0.82105	0.34667	0.88436			1	0
GO_REGULATION_OF_INTRACELLULAR_STEROID_HORMONE_RECEPTOR_SIGNALING_PATHWAY	1	0.82105	0.34667	0.88436			1	0
GO_MAMMARY_GLAND_EPITHELIAL_CELL_DIFFERENTIATION	1	0.82105	0.34667	0.88436			1	0
GO_HIPPO_SIGNALING	1	0.82105	0.34667	0.88436			1	0
GO_REGULATION_OF_PEPTIDYL_SERINE_PHOSPHORYLATION	1	0.82105	0.34667	0.88436			1	0
GO_REGULATION_OF_INTRACELLULAR_ESTROGEN_RECEPTOR_SIGNALING_PATHWAY	1	0.82105	0.34667	0.88436			1	0
GO_REGULATION_OF_CYCLIN_DEPENDENT_PROTEIN_KINASE_ACTIVITY	1	0.82105	0.34667	0.88436			1	0
GO_CYTOPLASMIC_SEQUESTERING_OF_PROTEIN	1	0.82105	0.34667	0.88436			1	0
GO_POSITIVE_REGULATION_OF_PEPTIDYL_SERINE_PHOSPHORYLATION	1	0.82105	0.34667	0.88436			1	0
GO_ESTROGEN_RECEPTOR_BINDING	1	0.82105	0.34667	0.88436			1	0
GO_INNER_CELL_MASS_CELL_DIFFERENTIATION	1	0.82105	0.34667	0.88436			1	0
GO_90S_PRERIBOSOME	1	0.83158	0.32263	0.88513			1	0
GO_NUCLEOLAR_PART	1	0.83158	0.32263	0.88513			1	0
GO_PRERIBOSOME	1	0.83158	0.32263	0.88513			1	0
GO_SMALL_SUBUNIT_PROCESSOME	1	0.83158	0.32263	0.88513			1	0
GO_PWP2P_CONTAINING_SUBCOMPLEX_OF_90S_PRERIBOSOME	1	0.83158	0.32263	0.88513			1	0
GO_ACTIN_FILAMENT_BASED_PROCESS	13	0.24908	0.33304	0.88583			7	6
GO_REGULATION_OF_CATABOLIC_PROCESS	25	0.18407	0.31263	0.88606			10	15
GO_RESPONSE_TO_OXYGEN_CONTAINING_COMPOUND	29	0.18764	0.21347	0.88611			15	14
GO_HYDROLASE_ACTIVITY_ACTING_ON_ESTER_BONDS	17	0.2432	0.20291	0.88636			5	12
KEGG_MAPK_SIGNALING_PATHWAY	7	0.3405	0.33184	0.88637			2	5
GO_RESPONSE_TO_PEPTIDE	8	0.33813	0.25793	0.88653			6	2
GO_NEGATIVE_REGULATION_OF_CHROMOSOME_ORGANIZATION	3	0.5159	0.34759	0.88668			1	2
GO_CELL_CYCLE_G2_M_PHASE_TRANSITION	5	0.43416	0.25078	0.88679			3	2
GO_ACTIN_FILAMENT_BUNDLE_ORGANIZATION	2	0.62324	0.35838	0.88686			1	1
GO_ADHERENS_JUNCTION_ASSEMBLY	2	0.62324	0.35838	0.88686			1	1
GO_CELL_SUBSTRATE_JUNCTION_ASSEMBLY	2	0.62324	0.35838	0.88686			1	1
GO_REGULATION_OF_CELL_SUBSTRATE_ADHESION	2	0.62324	0.35838	0.88686			1	1
GO_REGULATION_OF_ACTIN_FILAMENT_BUNDLE_ASSEMBLY	2	0.62324	0.35838	0.88686			1	1
GO_POSITIVE_REGULATION_OF_ACTIN_FILAMENT_BUNDLE_ASSEMBLY	2	0.62324	0.35838	0.88686			1	1
GO_POSITIVE_REGULATION_OF_CELL_SUBSTRATE_ADHESION	2	0.62324	0.35838	0.88686			1	1
GO_RESPONSE_TO_GROWTH_FACTOR	14	0.26647	0.21234	0.88697			9	5
GO_FICOLIN_1_RICH_GRANULE_MEMBRANE	2	0.63028	0.34605	0.887			1	1
GO_DNA_BINDING_TRANSCRIPTION_ACTIVATOR_ACTIVITY	6	0.39643	0.25486	0.88724			2	4
GO_AMIDE_BIOSYNTHETIC_PROCESS	19	0.22427	0.23573	0.88726			13	6
GO_REGULATION_OF_CELLULAR_COMPONENT_BIOGENESIS	16	0.26663	0.15641	0.88749			8	8
GO_REGULATION_OF_TRANS_SYNAPTIC_SIGNALING	8	0.31295	0.33934	0.88812			3	5
KEGG_MELANOGENESIS	1	0.87368	0.24465	0.88826			1	0
KEGG_VASOPRESSIN_REGULATED_WATER_REABSORPTION	1	0.87368	0.24465	0.88826			1	0
KEGG_PROSTATE_CANCER	1	0.87368	0.24465	0.88826			1	0
GO_MEMORY	1	0.87368	0.24465	0.88826			1	0
GO_LUNG_EPITHELIUM_DEVELOPMENT	1	0.87368	0.24465	0.88826			1	0
GO_LUNG_CELL_DIFFERENTIATION	1	0.87368	0.24465	0.88826			1	0
GO_POSITIVE_REGULATION_OF_FAT_CELL_DIFFERENTIATION	1	0.87368	0.24465	0.88826			1	0
GO_PITUITARY_GLAND_DEVELOPMENT	1	0.87368	0.24465	0.88826			1	0
GO_RESPONSE_TO_GLUCAGON	1	0.87368	0.24465	0.88826			1	0
GO_RESPONSE_TO_PLATELET_DERIVED_GROWTH_FACTOR	1	0.87368	0.24465	0.88826			1	0
GO_RESPONSE_TO_HEPATOCYTE_GROWTH_FACTOR	1	0.87368	0.24465	0.88826			1	0
GO_RESPONSE_TO_NICOTINE	1	0.87368	0.24465	0.88826			1	0
GO_CELLULAR_RESPONSE_TO_ZINC_ION	1	0.87368	0.24465	0.88826			1	0
GO_POSITIVE_REGULATION_OF_LONG_TERM_SYNAPTIC_POTENTIATION	1	0.87368	0.24465	0.88826			1	0
GO_POSITIVE_REGULATION_OF_TRANSFORMING_GROWTH_FACTOR_BETA_PRODUCTION	1	0.87368	0.24465	0.88826			1	0
GO_BODY_FLUID_SECRETION	1	0.87368	0.24465	0.88826			1	0
GO_POSITIVE_REGULATION_OF_MULTICELLULAR_ORGANISM_GROWTH	1	0.87368	0.24465	0.88826			1	0
GO_LUNG_ALVEOLUS_DEVELOPMENT	1	0.87368	0.24465	0.88826			1	0
GO_RESPONSE_TO_ACTIVITY	1	0.87368	0.24465	0.88826			1	0
GO_LACTATION	1	0.87368	0.24465	0.88826			1	0
GO_NUCLEAR_EUCHROMATIN	1	0.87368	0.24465	0.88826			1	0
GO_EUCHROMATIN	1	0.87368	0.24465	0.88826			1	0
GO_ENHANCER_BINDING	1	0.87368	0.24465	0.88826			1	0
GO_CAMP_RESPONSE_ELEMENT_BINDING	1	0.87368	0.24465	0.88826			1	0
GO_HSP70_PROTEIN_BINDING	1	0.87368	0.24465	0.88826			1	0
GO_RNA_POLYMERASE_II_DISTAL_ENHANCER_SEQUENCE_SPECIFIC_DNA_BINDING	1	0.87368	0.24465	0.88826			1	0
GO_NEGATIVE_REGULATION_OF_TRANSCRIPTION_BY_COMPETITIVE_PROMOTER_BINDING	1	0.87368	0.24465	0.88826			1	0
GO_FIBROBLAST_PROLIFERATION	1	0.87368	0.24465	0.88826			1	0
GO_LUNG_SACCULE_DEVELOPMENT	1	0.87368	0.24465	0.88826			1	0
GO_TYPE_I_PNEUMOCYTE_DIFFERENTIATION	1	0.87368	0.24465	0.88826			1	0
GO_TRANSFORMING_GROWTH_FACTOR_BETA_PRODUCTION	1	0.87368	0.24465	0.88826			1	0
GO_RESPONSE_TO_L_GLUTAMATE	1	0.87368	0.24465	0.88826			1	0
GO_CELLULAR_RESPONSE_TO_INSULIN_LIKE_GROWTH_FACTOR_STIMULUS	1	0.87368	0.24465	0.88826			1	0
GO_ARRESTIN_FAMILY_PROTEIN_BINDING	1	0.87368	0.24465	0.88826			1	0
GO_MEMBRANE_DEPOLARIZATION	1	0.90175	0.1903	0.88838			1	0
GO_REGULATION_OF_MEMBRANE_DEPOLARIZATION	1	0.90175	0.1903	0.88838			1	0
GO_POSITIVE_REGULATION_OF_POTASSIUM_ION_TRANSPORT	1	0.90175	0.1903	0.88838			1	0
GO_REGULATION_OF_POTASSIUM_ION_TRANSMEMBRANE_TRANSPORTER_ACTIVITY	1	0.90175	0.1903	0.88838			1	0
GO_PATTERN_RECOGNITION_RECEPTOR_SIGNALING_PATHWAY	5	0.40214	0.3407	0.8888			3	2
GO_INTERLEUKIN_1_MEDIATED_SIGNALING_PATHWAY	5	0.40214	0.3407	0.8888			3	2
GO_ENDOTHELIAL_CELL_MIGRATION	4	0.44685	0.3514	0.88932			2	2
GO_TISSUE_MIGRATION	4	0.44685	0.3514	0.88932			2	2
GO_INSULIN_SECRETION	5	0.47687	0.17642	0.88982			3	2
GO_REGULATION_OF_NEUROTRANSMITTER_LEVELS	5	0.47687	0.17642	0.88982			3	2
GO_POSITIVE_REGULATION_OF_IMMUNE_EFFECTOR_PROCESS	5	0.47687	0.17642	0.88982			4	1
GO_ERK1_AND_ERK2_CASCADE	5	0.47687	0.17642	0.88982			4	1
GO_REGULATION_OF_PEPTIDE_HORMONE_SECRETION	5	0.47687	0.17642	0.88982			3	2
GO_CELL_CORTEX_REGION	1	0.80702	0.37636	0.89123			1	0
GO_ENTRY_OF_BACTERIUM_INTO_HOST_CELL	1	0.80702	0.37636	0.89123			1	0
GO_ZONULA_ADHERENS	1	0.80702	0.37636	0.89123			1	0
GO_CATENIN_COMPLEX	1	0.80702	0.37636	0.89123			1	0
GO_HIPPOCAMPAL_MOSSY_FIBER_TO_CA3_SYNAPSE	1	0.80702	0.37636	0.89123			1	0
GO_PRESYNAPTIC_ACTIVE_ZONE_CYTOPLASMIC_COMPONENT	1	0.80702	0.37636	0.89123			1	0
GO_POSTSYNAPTIC_DENSITY_INTRACELLULAR_COMPONENT	1	0.80702	0.37636	0.89123			1	0
KEGG_T_CELL_RECEPTOR_SIGNALING_PATHWAY	1	0.81053	0.36869	0.89157			1	0
KEGG_B_CELL_RECEPTOR_SIGNALING_PATHWAY	1	0.81053	0.36869	0.89157			1	0
KEGG_PATHWAYS_IN_CANCER	1	0.81053	0.36869	0.89157			1	0
KEGG_COLORECTAL_CANCER	1	0.81053	0.36869	0.89157			1	0
GO_POSITIVE_REGULATION_OF_NEURON_DEATH	1	0.81053	0.36869	0.89157			1	0
GO_RESPONSE_TO_MUSCLE_STRETCH	1	0.81053	0.36869	0.89157			1	0
GO_RESPONSE_TO_IMMOBILIZATION_STRESS	1	0.81053	0.36869	0.89157			1	0
GO_CELLULAR_RESPONSE_TO_CADMIUM_ION	1	0.81053	0.36869	0.89157			1	0
GO_RESPONSE_TO_GRAVITY	1	0.81053	0.36869	0.89157			1	0
GO_RESPONSE_TO_PROGESTERONE	1	0.81053	0.36869	0.89157			1	0
GO_RESPONSE_TO_CORTICOSTERONE	1	0.81053	0.36869	0.89157			1	0
GO_SLEEP	1	0.81053	0.36869	0.89157			1	0
GO_RESPONSE_TO_MINERALOCORTICOID	1	0.81053	0.36869	0.89157			1	0
GO_RESPONSE_TO_MECHANICAL_STIMULUS	1	0.81053	0.36869	0.89157			1	0
GO_CORE_PROMOTER_BINDING	1	0.81053	0.36869	0.89157			1	0
GO_RNA_POLYMERASE_II_CORE_PROMOTER_SEQUENCE_SPECIFIC_DNA_BINDING	1	0.81053	0.36869	0.89157			1	0
GO_CORE_PROMOTER_SEQUENCE_SPECIFIC_DNA_BINDING	1	0.81053	0.36869	0.89157			1	0
GO_CONDITIONED_TASTE_AVERSION	1	0.81053	0.36869	0.89157			1	0
GO_TRANSCRIPTION_FACTOR_AP_1_COMPLEX	1	0.81053	0.36869	0.89157			1	0
GO_POSITIVE_REGULATION_OF_CELLULAR_PROTEIN_CATABOLIC_PROCESS	2	0.69014	0.24698	0.89306			2	0
GO_REGULATION_OF_INTRINSIC_APOPTOTIC_SIGNALING_PATHWAY	2	0.69014	0.24698	0.89306			2	0
GO_ION_CHANNEL_BINDING	2	0.69014	0.24698	0.89306			2	0
GO_POSITIVE_REGULATION_OF_PROTEOLYSIS_INVOLVED_IN_CELLULAR_PROTEIN_CATABOLIC_PROCESS	2	0.69014	0.24698	0.89306			2	0
GO_RESPONSE_TO_BACTERIUM	12	0.28467	0.21834	0.89323			7	5
GO_PROTEIN_POLYUBIQUITINATION	6	0.35357	0.37564	0.89332			3	3
GO_REGULATION_OF_CHEMOTAXIS	6	0.35357	0.37564	0.89332			3	3
GO_PHAGOCYTOSIS	6	0.35357	0.37564	0.89332			4	2
GO_RESPONSE_TO_EXTRACELLULAR_STIMULUS	11	0.27332	0.30835	0.89352			8	3
GO_AMMONIUM_ION_METABOLIC_PROCESS	1	0.81754	0.35515	0.89391			1	0
GO_PHOSPHATIDYLCHOLINE_METABOLIC_PROCESS	1	0.81754	0.35515	0.89391			1	0
GO_LIPID_HOMEOSTASIS	1	0.81754	0.35515	0.89391			1	0
GO_PHOSPHATIDYLETHANOLAMINE_ACYL_CHAIN_REMODELING	1	0.81754	0.35515	0.89391			1	0
GO_UNFOLDED_PROTEIN_BINDING	1	0.89825	0.19475	0.89391			1	0
GO_PREFOLDIN_COMPLEX	1	0.89825	0.19475	0.89391			1	0
GO_ANAPHASE_PROMOTING_COMPLEX_DEPENDENT_CATABOLIC_PROCESS	4	0.43262	0.3932	0.89427			3	1
GO_ANTIGEN_RECEPTOR_MEDIATED_SIGNALING_PATHWAY	4	0.43262	0.3932	0.89427			3	1
GO_CELLULAR_KETONE_METABOLIC_PROCESS	4	0.43262	0.3932	0.89427			2	2
GO_REGULATION_OF_CELL_CYCLE_G2_M_PHASE_TRANSITION	4	0.43262	0.3932	0.89427			2	2
GO_REGULATION_OF_TRANSCRIPTION_FROM_RNA_POLYMERASE_II_PROMOTER_IN_RESPONSE_TO_HYPOXIA	4	0.43262	0.3932	0.89427			3	1
GO_REGULATION_OF_DNA_TEMPLATED_TRANSCRIPTION_IN_RESPONSE_TO_STRESS	4	0.43262	0.3932	0.89427			3	1
GO_CELL_CORTEX	4	0.49424	0.23811	0.89466			3	1
GO_ENDOPLASMIC_RETICULUM	33	0.17742	0.20648	0.89483			20	13
GO_T_CELL_DIFFERENTIATION	5	0.32984	0.59428	0.89484			4	1
GO_LYMPHOCYTE_DIFFERENTIATION	5	0.32984	0.59428	0.89484			4	1
GO_HEAD_DEVELOPMENT	11	0.22208	0.59724	0.8951			6	5
GO_APICAL_JUNCTION_ASSEMBLY	1	0.95789	0.089899	0.89528			1	0
GO_CELLULAR_COMPONENT_MAINTENANCE	1	0.95789	0.089899	0.89528			1	0
GO_GTP_DEPENDENT_PROTEIN_BINDING	1	0.95789	0.089899	0.89528			1	0
GO_CELL_JUNCTION_MAINTENANCE	1	0.95789	0.089899	0.89528			1	0
GO_CELL_CELL_JUNCTION_MAINTENANCE	1	0.95789	0.089899	0.89528			1	0
GO_TIGHT_JUNCTION_ORGANIZATION	1	0.95789	0.089899	0.89528			1	0
GO_REGULATION_OF_PROTEIN_LOCALIZATION_TO_CENTROSOME	1	0.95789	0.089899	0.89528			1	0
GO_POSITIVE_REGULATION_OF_PROTEIN_LOCALIZATION_TO_CENTROSOME	1	0.95789	0.089899	0.89528			1	0
GO_TIGHT_JUNCTION	1	0.95789	0.089899	0.89528			1	0
GO_NUCLEAR_CHROMATIN	6	0.35365	0.36813	0.89562			3	3
GO_RESPONSE_TO_AMINE	1	0.66316	0.67394	0.89563			1	0
GO_ESTABLISHMENT_OF_ENDOTHELIAL_INTESTINAL_BARRIER	1	0.66316	0.67394	0.89563			1	0
GO_POSITIVE_REGULATION_OF_REACTIVE_OXYGEN_SPECIES_BIOSYNTHETIC_PROCESS	1	0.66316	0.67394	0.89563			1	0
GO_POSITIVE_REGULATION_OF_CELLULAR_EXTRAVASATION	1	0.66316	0.67394	0.89563			1	0
GO_SERTOLI_CELL_DEVELOPMENT	1	0.66316	0.67394	0.89563			1	0
GO_REACTIVE_OXYGEN_SPECIES_BIOSYNTHETIC_PROCESS	1	0.66316	0.67394	0.89563			1	0
GO_REGULATION_OF_EXTRINSIC_APOPTOTIC_SIGNALING_PATHWAY_VIA_DEATH_DOMAIN_RECEPTORS	1	0.66316	0.67394	0.89563			1	0
GO_OVARIAN_FOLLICLE_DEVELOPMENT	1	0.66316	0.67394	0.89563			1	0
GO_POSITIVE_REGULATION_OF_VASOCONSTRICTION	1	0.66316	0.67394	0.89563			1	0
GO_RESPONSE_TO_ALKALOID	1	0.66316	0.67394	0.89563			1	0
GO_RESPONSE_TO_AMPHETAMINE	1	0.66316	0.67394	0.89563			1	0
GO_REGULATION_OF_CELLULAR_EXTRAVASATION	1	0.66316	0.67394	0.89563			1	0
GO_EXTRINSIC_APOPTOTIC_SIGNALING_PATHWAY_VIA_DEATH_DOMAIN_RECEPTORS	1	0.66316	0.67394	0.89563			1	0
GO_INFLAMMATORY_RESPONSE_TO_ANTIGENIC_STIMULUS	1	0.66316	0.67394	0.89563			1	0
GO_NEGATIVE_REGULATION_OF_EXTRINSIC_APOPTOTIC_SIGNALING_PATHWAY_VIA_DEATH_DOMAIN_RECEPTORS	1	0.66316	0.67394	0.89563			1	0
GO_RESPONSE_TO_DEXAMETHASONE	1	0.66316	0.67394	0.89563			1	0
GO_POSITIVE_REGULATION_OF_ACTIN_FILAMENT_POLYMERIZATION	1	0.66316	0.67394	0.89563			1	0
GO_REGULATION_OF_REACTIVE_OXYGEN_SPECIES_BIOSYNTHETIC_PROCESS	1	0.66316	0.67394	0.89563			1	0
GO_CELL_ADHESION_MEDIATED_BY_INTEGRIN	1	0.66316	0.67394	0.89563			1	0
GO_RESPONSE_TO_GONADOTROPIN	1	0.66316	0.67394	0.89563			1	0
GO_SERTOLI_CELL_DIFFERENTIATION	1	0.66316	0.67394	0.89563			1	0
GO_POSITIVE_REGULATION_OF_PROTEIN_POLYMERIZATION	1	0.66316	0.67394	0.89563			1	0
GO_CELLULAR_RESPONSE_TO_DEXAMETHASONE_STIMULUS	1	0.66316	0.67394	0.89563			1	0
GO_CELLULAR_RESPONSE_TO_ALKALOID	1	0.66316	0.67394	0.89563			1	0
GO_IMMUNOLOGICAL_SYNAPSE	1	0.66316	0.67394	0.89563			1	0
GO_T_CELL_ACTIVATION_VIA_T_CELL_RECEPTOR_CONTACT_WITH_ANTIGEN_BOUND_TO_MHC_MOLECULE_ON_ANTIGEN_PRESENTING_CELL	1	0.66316	0.67394	0.89563			1	0
GO_ACUTE_INFLAMMATORY_RESPONSE_TO_ANTIGENIC_STIMULUS	1	0.66316	0.67394	0.89563			1	0
GO_T_CELL_ANTIGEN_PROCESSING_AND_PRESENTATION	1	0.66316	0.67394	0.89563			1	0
GO_NITRIC_OXIDE_BIOSYNTHETIC_PROCESS	1	0.66316	0.67394	0.89563			1	0
GO_VIRION_ATTACHMENT_TO_HOST_CELL	1	0.66316	0.67394	0.89563			1	0
GO_MEMBRANE_TO_MEMBRANE_DOCKING	1	0.66316	0.67394	0.89563			1	0
GO_ADHESION_OF_SYMBIONT_TO_HOST	1	0.66316	0.67394	0.89563			1	0
GO_ADHESION_OF_SYMBIONT_TO_HOST_CELL	1	0.66316	0.67394	0.89563			1	0
GO_POSITIVE_REGULATION_OF_NITRIC_OXIDE_BIOSYNTHETIC_PROCESS	1	0.66316	0.67394	0.89563			1	0
GO_RECEPTOR_MEDIATED_VIRION_ATTACHMENT_TO_HOST_CELL	1	0.66316	0.67394	0.89563			1	0
GO_T_CELL_EXTRAVASATION	1	0.66316	0.67394	0.89563			1	0
GO_RESPONSE_TO_BRONCHODILATOR	1	0.66316	0.67394	0.89563			1	0
GO_ESTABLISHMENT_OF_SERTOLI_CELL_BARRIER	1	0.66316	0.67394	0.89563			1	0
GO_REGULATION_OF_LEUKOCYTE_ADHESION_TO_VASCULAR_ENDOTHELIAL_CELL	1	0.66316	0.67394	0.89563			1	0
GO_POSITIVE_REGULATION_OF_LEUKOCYTE_ADHESION_TO_VASCULAR_ENDOTHELIAL_CELL	1	0.66316	0.67394	0.89563			1	0
GO_REGULATION_OF_FAT_CELL_DIFFERENTIATION	2	0.73239	0.17848	0.89583			2	0
GO_REGULATION_OF_CIRCADIAN_RHYTHM	2	0.73239	0.17848	0.89583			2	0
GO_CELL_FATE_COMMITMENT	2	0.73239	0.17848	0.89583			2	0
GO_POSITIVE_REGULATION_OF_MACROPHAGE_ACTIVATION	2	0.68662	0.25267	0.896			2	0
GO_REGULATION_OF_STRESS_ACTIVATED_PROTEIN_KINASE_SIGNALING_CASCADE	2	0.68662	0.25267	0.896			2	0
GO_POSITIVE_REGULATION_OF_CYTOKINE_PRODUCTION_INVOLVED_IN_IMMUNE_RESPONSE	2	0.68662	0.25267	0.896			2	0
GO_POSITIVE_REGULATION_OF_STRESS_ACTIVATED_PROTEIN_KINASE_SIGNALING_CASCADE	2	0.68662	0.25267	0.896			2	0
GO_REGULATION_OF_CYTOKINE_PRODUCTION_INVOLVED_IN_IMMUNE_RESPONSE	2	0.68662	0.25267	0.896			2	0
GO_REGULATION_OF_MACROPHAGE_CHEMOTAXIS	2	0.68662	0.25267	0.896			2	0
GO_MACROPHAGE_CHEMOTAXIS	2	0.68662	0.25267	0.896			2	0
GO_POSITIVE_REGULATION_OF_PRODUCTION_OF_MOLECULAR_MEDIATOR_OF_IMMUNE_RESPONSE	2	0.68662	0.25267	0.896			2	0
GO_RESPONSE_TO_X_RAY	2	0.68662	0.25267	0.896			2	0
GO_REGULATION_OF_PRODUCTION_OF_MOLECULAR_MEDIATOR_OF_IMMUNE_RESPONSE	2	0.68662	0.25267	0.896			2	0
GO_AMINO_ACID_BINDING	2	0.68662	0.25267	0.896			2	0
GO_MONONUCLEAR_CELL_MIGRATION	2	0.68662	0.25267	0.896			2	0
GO_RESPONSE_TO_ANTIBIOTIC	6	0.43521	0.16888	0.8974			5	1
KEGG_NOTCH_SIGNALING_PATHWAY	2	0.59859	0.40555	0.89792			1	1
GO_ADULT_BEHAVIOR	2	0.59859	0.40555	0.89792			1	1
GO_REGULATION_OF_SYNAPTIC_PLASTICITY	2	0.59859	0.40555	0.89792			1	1
GO_LONG_TERM_SYNAPTIC_POTENTIATION	2	0.59859	0.40555	0.89792			1	1
GO_CELLULAR_RESPONSE_TO_CALCIUM_ION	2	0.59859	0.40555	0.89792			1	1
GO_REGULATION_OF_LONG_TERM_SYNAPTIC_POTENTIATION	2	0.59859	0.40555	0.89792			1	1
GO_PIGMENT_GRANULE	2	0.59859	0.40555	0.89792			1	1
GO_PROTEIN_PROCESSING	2	0.59859	0.40555	0.89792			1	1
GO_AMYLOID_BETA_METABOLIC_PROCESS	2	0.59859	0.40555	0.89792			1	1
GO_CYTOKINE_SECRETION	7	0.40046	0.17485	0.89824			5	2
KEGG_STEROID_BIOSYNTHESIS	1	0.80351	0.38424	0.89832			1	0
GO_DRUG_TRANSMEMBRANE_TRANSPORT	1	0.80351	0.38424	0.89832			1	0
GO_STEROL_METABOLIC_PROCESS	1	0.80351	0.38424	0.89832			1	0
GO_INTRAMOLECULAR_OXIDOREDUCTASE_ACTIVITY_TRANSPOSING_C_C_BONDS	1	0.80351	0.38424	0.89832			1	0
GO_SECONDARY_ALCOHOL_METABOLIC_PROCESS	1	0.80351	0.38424	0.89832			1	0
GO_POSITIVE_REGULATION_OF_INTERLEUKIN_1_SECRETION	1	0.78246	0.42747	0.89843			1	0
GO_PORE_COMPLEX_ASSEMBLY	1	0.78246	0.42747	0.89843			1	0
GO_POSITIVE_REGULATION_OF_INTERLEUKIN_1_PRODUCTION	1	0.78246	0.42747	0.89843			1	0
GO_DEFENSE_RESPONSE_TO_GRAM_NEGATIVE_BACTERIUM	1	0.78246	0.42747	0.89843			1	0
GO_DEFENSE_RESPONSE_TO_GRAM_POSITIVE_BACTERIUM	1	0.78246	0.42747	0.89843			1	0
GO_CYTOLYSIS	1	0.78246	0.42747	0.89843			1	0
GO_DEFENSE_RESPONSE_TO_BACTERIUM	1	0.78246	0.42747	0.89843			1	0
GO_INFLAMMASOME_COMPLEX	1	0.78246	0.42747	0.89843			1	0
GO_PHOSPHATIDYLSERINE_BINDING	1	0.78246	0.42747	0.89843			1	0
GO_MODIFIED_AMINO_ACID_BINDING	1	0.78246	0.42747	0.89843			1	0
GO_INTERLEUKIN_1_BETA_PRODUCTION	1	0.78246	0.42747	0.89843			1	0
GO_INTERLEUKIN_1_SECRETION	1	0.78246	0.42747	0.89843			1	0
GO_INTERLEUKIN_1_BETA_SECRETION	1	0.78246	0.42747	0.89843			1	0
GO_MEMBRANE_DISRUPTION_IN_OTHER_ORGANISM	1	0.78246	0.42747	0.89843			1	0
GO_PYROPTOSIS	1	0.78246	0.42747	0.89843			1	0
GO_NLRP3_INFLAMMASOME_COMPLEX	1	0.78246	0.42747	0.89843			1	0
GO_PHOSPHATIDYLGLYCEROL_BINDING	1	0.78246	0.42747	0.89843			1	0
GO_CARDIOLIPIN_BINDING	1	0.78246	0.42747	0.89843			1	0
GO_ORGANELLE_FISSION	7	0.33333	0.35967	0.89846			5	2
GO_CYTOPLASMIC_REGION	5	0.39554	0.35501	0.89904			3	2
GO_CELLULAR_RESPONSE_TO_STEROID_HORMONE_STIMULUS	8	0.29975	0.38689	0.89912			6	2
GO_CELL_ACTIVATION_INVOLVED_IN_IMMUNE_RESPONSE	21	0.19413	0.34355	0.89939			11	10
GO_RNA_METABOLIC_PROCESS	23	0.22172	0.14738	0.89954			14	9
GO_MITOTIC_CELL_CYCLE	21	0.19684	0.32353	0.89956			12	9
GO_RESPONSE_TO_MOLECULE_OF_BACTERIAL_ORIGIN	10	0.28261	0.33109	0.89965			6	4
GO_SUPRAMOLECULAR_COMPLEX	15	0.22079	0.38098	0.89968			5	10
GO_POSITIVE_REGULATION_OF_CELL_POPULATION_PROLIFERATION	10	0.27915	0.34139	0.89978			6	4
GO_POLYAMINE_METABOLIC_PROCESS	1	0.77544	0.44222	0.89982			1	0
GO_S_ADENOSYLMETHIONINE_METABOLIC_PROCESS	1	0.77544	0.44222	0.89982			1	0
GO_PURINE_NUCLEOSIDE_BIOSYNTHETIC_PROCESS	1	0.77544	0.44222	0.89982			1	0
GO_AMINE_BIOSYNTHETIC_PROCESS	1	0.77544	0.44222	0.89982			1	0
GO_CARBOXY_LYASE_ACTIVITY	1	0.77544	0.44222	0.89982			1	0
GO_CARBON_CARBON_LYASE_ACTIVITY	1	0.77544	0.44222	0.89982			1	0
GO_LYASE_ACTIVITY	1	0.77544	0.44222	0.89982			1	0
GO_AMMONIUM_ION_BINDING	1	0.77544	0.44222	0.89982			1	0
GO_CELLULAR_BIOGENIC_AMINE_METABOLIC_PROCESS	1	0.77544	0.44222	0.89982			1	0
GO_POLYAMINE_BIOSYNTHETIC_PROCESS	1	0.77544	0.44222	0.89982			1	0
GO_OSTEOBLAST_DIFFERENTIATION	3	0.5053	0.37299	0.89989			1	2
GO_INTRINSIC_APOPTOTIC_SIGNALING_PATHWAY	3	0.5053	0.37299	0.89989			2	1
GO_RESPONSE_TO_ATP	1	0.77193	0.44848	0.89993			1	0
GO_SULFUR_COMPOUND_BINDING	1	0.77193	0.44848	0.89993			1	0
GO_HEPARIN_BINDING	1	0.77193	0.44848	0.89993			1	0
GO_GLYCOLIPID_BINDING	1	0.77193	0.44848	0.89993			1	0
GO_LEUKOCYTE_TETHERING_OR_ROLLING	1	0.77193	0.44848	0.89993			1	0
GO_GLYCOSPHINGOLIPID_BINDING	1	0.77193	0.44848	0.89993			1	0
GO_SPHINGOLIPID_BINDING	1	0.77193	0.44848	0.89993			1	0
GO_OLIGOSACCHARIDE_BINDING	1	0.77193	0.44848	0.89993			1	0
GO_REGULATION_OF_B_CELL_RECEPTOR_SIGNALING_PATHWAY	1	0.79298	0.40545	0.89997			1	0
GO_REGULATION_OF_ANTIGEN_RECEPTOR_MEDIATED_SIGNALING_PATHWAY	1	0.79298	0.40545	0.89997			1	0
GO_POSITIVE_REGULATION_OF_ACTIN_CYTOSKELETON_REORGANIZATION	1	0.79298	0.40545	0.89997			1	0
GO_POSITIVE_REGULATION_OF_ANTIGEN_RECEPTOR_MEDIATED_SIGNALING_PATHWAY	1	0.79298	0.40545	0.89997			1	0
GO_NEGATIVE_REGULATION_OF_RESPONSE_TO_CYTOKINE_STIMULUS	1	0.79298	0.40545	0.89997			1	0
GO_REGULATION_OF_MEMBRANE_INVAGINATION	1	0.79298	0.40545	0.89997			1	0
GO_NEGATIVE_REGULATION_OF_LEUKOCYTE_CHEMOTAXIS	1	0.79298	0.40545	0.89997			1	0
GO_REGULATION_OF_ACTIN_CYTOSKELETON_REORGANIZATION	1	0.79298	0.40545	0.89997			1	0
GO_REGULATION_OF_RESPONSE_TO_CYTOKINE_STIMULUS	1	0.79298	0.40545	0.89997			1	0
GO_B_CELL_RECEPTOR_SIGNALING_PATHWAY	1	0.79298	0.40545	0.89997			1	0
GO_LEUKOCYTE_ACTIVATION_INVOLVED_IN_INFLAMMATORY_RESPONSE	1	0.79298	0.40545	0.89997			1	0
GO_NEGATIVE_REGULATION_OF_MACROPHAGE_CHEMOTAXIS	1	0.79298	0.40545	0.89997			1	0
GO_RESPONSE_TO_MACROPHAGE_COLONY_STIMULATING_FACTOR	1	0.79298	0.40545	0.89997			1	0
GO_MACROPHAGE_COLONY_STIMULATING_FACTOR_SIGNALING_PATHWAY	1	0.79298	0.40545	0.89997			1	0
GO_POSITIVE_REGULATION_OF_B_CELL_RECEPTOR_SIGNALING_PATHWAY	1	0.79298	0.40545	0.89997			1	0
GO_POSITIVE_REGULATION_OF_PHAGOCYTOSIS_ENGULFMENT	1	0.79298	0.40545	0.89997			1	0
GO_GLIAL_CELL_ACTIVATION	1	0.79298	0.40545	0.89997			1	0
GO_NEGATIVE_REGULATION_OF_PLASMA_MEMBRANE_BOUNDED_CELL_PROJECTION_ASSEMBLY	1	0.79298	0.40545	0.89997			1	0
GO_POSITIVE_REGULATION_OF_NEUROINFLAMMATORY_RESPONSE	1	0.79298	0.40545	0.89997			1	0
GO_NEGATIVE_REGULATION_OF_RUFFLE_ASSEMBLY	1	0.79298	0.40545	0.89997			1	0
GO_REGULATION_OF_CELLULAR_RESPONSE_TO_MACROPHAGE_COLONY_STIMULATING_FACTOR_STIMULUS	1	0.79298	0.40545	0.89997			1	0
GO_REGULATION_OF_GLIAL_CELL_MIGRATION	1	0.79298	0.40545	0.89997			1	0
GO_REGULATION_OF_MICROGLIAL_CELL_ACTIVATION	1	0.79298	0.40545	0.89997			1	0
GO_POSITIVE_REGULATION_OF_MICROGLIAL_CELL_ACTIVATION	1	0.79298	0.40545	0.89997			1	0
GO_REGULATION_OF_NON_MEMBRANE_SPANNING_PROTEIN_TYROSINE_KINASE_ACTIVITY	1	0.79298	0.40545	0.89997			1	0
GO_MICROGLIAL_CELL_MIGRATION	1	0.79298	0.40545	0.89997			1	0
GO_TRANSMEMBRANE_RECEPTOR_PROTEIN_TYROSINE_KINASE_ADAPTOR_ACTIVITY	1	0.79298	0.40545	0.89997			1	0
GO_LENS_FIBER_CELL_DIFFERENTIATION	1	0.65614	0.68929	0.89998			1	0
GO_INTERMEDIATE_FILAMENT_BASED_PROCESS	1	0.65614	0.68929	0.89998			1	0
GO_INTERMEDIATE_FILAMENT_ORGANIZATION	1	0.65614	0.68929	0.89998			1	0
GO_RESPONSE_TO_MURAMYL_DIPEPTIDE	1	0.65614	0.68929	0.89998			1	0
GO_ASTROCYTE_DIFFERENTIATION	1	0.65614	0.68929	0.89998			1	0
GO_LENS_FIBER_CELL_DEVELOPMENT	1	0.65614	0.68929	0.89998			1	0
GO_ASTROCYTE_DEVELOPMENT	1	0.65614	0.68929	0.89998			1	0
GO_LENS_DEVELOPMENT_IN_CAMERA_TYPE_EYE	1	0.65614	0.68929	0.89998			1	0
GO_POLYSOME	1	0.65614	0.68929	0.89998			1	0
GO_NUCLEAR_MATRIX	1	0.65614	0.68929	0.89998			1	0
GO_NUCLEAR_PERIPHERY	1	0.65614	0.68929	0.89998			1	0
GO_STRUCTURAL_CONSTITUENT_OF_EYE_LENS	1	0.65614	0.68929	0.89998			1	0
GO_SCAFFOLD_PROTEIN_BINDING	1	0.65614	0.68929	0.89998			1	0
GO_INTERMEDIATE_FILAMENT_BINDING	1	0.65614	0.68929	0.89998			1	0
GO_MUSCLE_FILAMENT_SLIDING	1	0.65614	0.68929	0.89998			1	0
GO_POSITIVE_REGULATION_OF_COLLAGEN_BIOSYNTHETIC_PROCESS	1	0.65614	0.68929	0.89998			1	0
GO_CAMERA_TYPE_EYE_DEVELOPMENT	1	0.65614	0.68929	0.89998			1	0
GO_SENSORY_SYSTEM_DEVELOPMENT	1	0.65614	0.68929	0.89998			1	0
GO_BERGMANN_GLIAL_CELL_DIFFERENTIATION	1	0.65614	0.68929	0.89998			1	0
GO_CELLULAR_RESPONSE_TO_MURAMYL_DIPEPTIDE	1	0.65614	0.68929	0.89998			1	0
GO_KERATIN_FILAMENT_BINDING	1	0.65614	0.68929	0.89998			1	0
KEGG_NATURAL_KILLER_CELL_MEDIATED_CYTOTOXICITY	2	0.59507	0.41384	0.90005			1	1
GO_PHOSPHOPROTEIN_BINDING	2	0.59507	0.41384	0.90005			1	1
GO_PROTEIN_PHOSPHORYLATED_AMINO_ACID_BINDING	2	0.59507	0.41384	0.90005			1	1
GO_SIGNALING_ADAPTOR_ACTIVITY	2	0.59507	0.41384	0.90005			1	1
GO_SH3_SH2_ADAPTOR_ACTIVITY	2	0.59507	0.41384	0.90005			1	1
GO_PHOSPHOTYROSINE_RESIDUE_BINDING	2	0.59507	0.41384	0.90005			1	1
GO_NEGATIVE_REGULATION_OF_BIOSYNTHETIC_PROCESS	23	0.18792	0.3358	0.90026			13	10
GO_ORGANIC_CYCLIC_COMPOUND_CATABOLIC_PROCESS	15	0.22623	0.35387	0.90049			8	7
GO_ESTABLISHMENT_OF_PROTEIN_LOCALIZATION_TO_ORGANELLE	11	0.27224	0.31686	0.90053			8	3
GO_BLASTOCYST_FORMATION	2	0.6162	0.37213	0.90062			1	1
GO_BLASTOCYST_DEVELOPMENT	2	0.6162	0.37213	0.90062			1	1
GO_CELLULAR_RESPONSE_TO_OXIDATIVE_STRESS	5	0.40569	0.33012	0.90083			3	2
GO_MOTILE_CILIUM	2	0.60915	0.38611	0.90088			1	1
GO_MYELOID_LEUKOCYTE_MEDIATED_IMMUNITY	14	0.28171	0.1626	0.90103			6	8
GO_PEPTIDYL_PROLINE_HYDROXYLATION	1	0.81404	0.36121	0.90107			1	0
GO_CELLULAR_MODIFIED_AMINO_ACID_METABOLIC_PROCESS	1	0.81404	0.36121	0.90107			1	0
GO_PEPTIDYL_PROLINE_MODIFICATION	1	0.81404	0.36121	0.90107			1	0
GO_PROTEIN_HYDROXYLATION	1	0.81404	0.36121	0.90107			1	0
GO_CHAPERONE_MEDIATED_PROTEIN_FOLDING	1	0.81404	0.36121	0.90107			1	0
KEGG_RNA_DEGRADATION	3	0.41696	0.61979	0.90149			2	1
GO_RESPONSE_TO_KETONE	3	0.41696	0.61979	0.90149			2	1
GO_NUCLEAR_TRANSCRIBED_MRNA_CATABOLIC_PROCESS_DEADENYLATION_DEPENDENT_DECAY	3	0.41696	0.61979	0.90149			2	1
GO_NUCLEAR_TRANSCRIBED_MRNA_CATABOLIC_PROCESS_EXONUCLEOLYTIC	3	0.41696	0.61979	0.90149			2	1
GO_INTRINSIC_APOPTOTIC_SIGNALING_PATHWAY_BY_P53_CLASS_MEDIATOR	2	0.50352	0.62124	0.90151			1	1
GO_POSITIVE_REGULATION_OF_APOPTOTIC_SIGNALING_PATHWAY	2	0.50352	0.62124	0.90151			1	1
GO_TRANSLATIONAL_ELONGATION	1	0.65965	0.68323	0.90179			1	0
GO_TRANSLATION_ELONGATION_FACTOR_ACTIVITY	1	0.65965	0.68323	0.90179			1	0
GO_CELLULAR_AMINO_ACID_METABOLIC_PROCESS	6	0.43571	0.16888	0.90239			4	2
GO_NEGATIVE_REGULATION_OF_HISTONE_MODIFICATION	2	0.51761	0.58734	0.9029			1	1
GO_REGULATION_OF_CHROMATIN_ORGANIZATION	2	0.51761	0.58734	0.9029			1	1
GO_MONOVALENT_INORGANIC_CATION_HOMEOSTASIS	2	0.51761	0.58734	0.9029			1	1
GO_REGULATION_OF_HISTONE_MODIFICATION	2	0.51761	0.58734	0.9029			1	1
GO_NEGATIVE_REGULATION_OF_CHROMATIN_ORGANIZATION	2	0.51761	0.58734	0.9029			1	1
GO_CYTOPLASMIC_TRANSLATIONAL_INITIATION	1	0.65263	0.69737	0.90298			1	0
GO_EUKARYOTIC_TRANSLATION_INITIATION_FACTOR_3_COMPLEX	1	0.65263	0.69737	0.90298			1	0
GO_TRANSLATION_PREINITIATION_COMPLEX	1	0.65263	0.69737	0.90298			1	0
GO_TRANSLATION_INITIATION_FACTOR_ACTIVITY	1	0.65263	0.69737	0.90298			1	0
GO_FORMATION_OF_CYTOPLASMIC_TRANSLATION_INITIATION_COMPLEX	1	0.65263	0.69737	0.90298			1	0
GO_VIRAL_TRANSLATION	1	0.65263	0.69737	0.90298			1	0
GO_IRES_DEPENDENT_VIRAL_TRANSLATIONAL_INITIATION	1	0.65263	0.69737	0.90298			1	0
GO_EUKARYOTIC_48S_PREINITIATION_COMPLEX	1	0.65263	0.69737	0.90298			1	0
GO_EUKARYOTIC_TRANSLATION_INITIATION_FACTOR_3_COMPLEX_EIF3M	1	0.65263	0.69737	0.90298			1	0
GO_POSITIVE_REGULATION_OF_LYMPHOCYTE_APOPTOTIC_PROCESS	1	0.67368	0.65152	0.90308			1	0
GO_REGULATION_OF_LYMPHOCYTE_APOPTOTIC_PROCESS	1	0.67368	0.65152	0.90308			1	0
GO_REGULATION_OF_T_CELL_APOPTOTIC_PROCESS	1	0.67368	0.65152	0.90308			1	0
GO_NEGATIVE_REGULATION_OF_NF_KAPPAB_TRANSCRIPTION_FACTOR_ACTIVITY	1	0.67368	0.65152	0.90308			1	0
GO_REGULATION_OF_THYMOCYTE_APOPTOTIC_PROCESS	1	0.67368	0.65152	0.90308			1	0
GO_NEGATIVE_REGULATION_OF_I_KAPPAB_KINASE_NF_KAPPAB_SIGNALING	1	0.67368	0.65152	0.90308			1	0
GO_POSITIVE_REGULATION_OF_T_CELL_APOPTOTIC_PROCESS	1	0.67368	0.65152	0.90308			1	0
GO_LYMPHOCYTE_APOPTOTIC_PROCESS	1	0.67368	0.65152	0.90308			1	0
GO_T_CELL_APOPTOTIC_PROCESS	1	0.67368	0.65152	0.90308			1	0
GO_NF_KAPPAB_BINDING	1	0.67368	0.65152	0.90308			1	0
GO_REGULATION_OF_T_CELL_DIFFERENTIATION_IN_THYMUS	1	0.67368	0.65152	0.90308			1	0
GO_NEGATIVE_REGULATION_OF_T_CELL_DIFFERENTIATION_IN_THYMUS	1	0.67368	0.65152	0.90308			1	0
GO_THYMOCYTE_APOPTOTIC_PROCESS	1	0.67368	0.65152	0.90308			1	0
GO_POSITIVE_REGULATION_OF_THYMOCYTE_APOPTOTIC_PROCESS	1	0.67368	0.65152	0.90308			1	0
GO_REGULATION_OF_T_HELPER_17_TYPE_IMMUNE_RESPONSE	1	0.67368	0.65152	0.90308			1	0
GO_POSITIVE_REGULATION_OF_T_HELPER_17_TYPE_IMMUNE_RESPONSE	1	0.67368	0.65152	0.90308			1	0
GO_POSITIVE_REGULATION_OF_T_HELPER_17_CELL_DIFFERENTIATION	1	0.67368	0.65152	0.90308			1	0
GO_REGULATION_OF_IMMUNE_RESPONSE	22	0.15706	0.64691	0.9031			14	8
GO_LEUKOCYTE_MEDIATED_CYTOTOXICITY	4	0.52837	0.17988	0.90321			3	1
GO_CELL_KILLING	4	0.52837	0.17988	0.90321			3	1
GO_REGULATION_OF_CELL_KILLING	4	0.52837	0.17988	0.90321			3	1
GO_NEGATIVE_REGULATION_OF_PHOSPHORUS_METABOLIC_PROCESS	10	0.23389	0.56594	0.90368			6	4
GO_POSITIVE_REGULATION_OF_CELL_CELL_ADHESION	5	0.32401	0.61294	0.90381			4	1
GO_POSITIVE_REGULATION_OF_LEUKOCYTE_CELL_CELL_ADHESION	5	0.32401	0.61294	0.90381			4	1
GO_MITOCHONDRION_LOCALIZATION	2	0.59155	0.42143	0.90395			1	1
GO_RNA_PHOSPHODIESTER_BOND_HYDROLYSIS	4	0.42587	0.4053	0.90447			2	2
GO_VESICLE_ORGANIZATION	11	0.23491	0.53079	0.90459			6	5
GO_MAINTENANCE_OF_CELL_NUMBER	1	0.8	0.39172	0.9046			1	0
GO_HISTONE_MRNA_METABOLIC_PROCESS	1	0.8	0.39172	0.9046			1	0
GO_HISTONE_MRNA_CATABOLIC_PROCESS	1	0.8	0.39172	0.9046			1	0
GO_PRE_MRNA_BINDING	1	0.8	0.39172	0.9046			1	0
GO_SM_LIKE_PROTEIN_FAMILY_COMPLEX	1	0.8	0.39172	0.9046			1	0
GO_MESSENGER_RIBONUCLEOPROTEIN_COMPLEX	1	0.8	0.39172	0.9046			1	0
GO_LSM1_7_PAT1_COMPLEX	1	0.8	0.39172	0.9046			1	0
GO_MICROTUBULE_MOTOR_ACTIVITY	2	0.5	0.63214	0.90471			0	2
GO_MOTOR_ACTIVITY	2	0.5	0.63214	0.90471			0	2
GO_PROTEIN_CATABOLIC_PROCESS	16	0.21852	0.36831	0.90479			8	8
GO_CYTOSOLIC_PART	5	0.33331	0.5809	0.90491			4	1
GO_MITOCHONDRIAL_TRANSPORT	4	0.53191	0.17411	0.90496			2	2
GO_PROTEIN_FOLDING	4	0.53191	0.17411	0.90496			3	1
GO_ANTIGEN_PROCESSING_AND_PRESENTATION_VIA_MHC_CLASS_IB	1	0.70175	0.59293	0.90501			1	0
GO_REGULATION_OF_RECEPTOR_BINDING	1	0.70175	0.59293	0.90501			1	0
GO_POSITIVE_REGULATION_OF_T_CELL_MEDIATED_CYTOTOXICITY	1	0.70175	0.59293	0.90501			1	0
GO_TRANSITION_METAL_ION_HOMEOSTASIS	1	0.70175	0.59293	0.90501			1	0
GO_REGULATION_OF_DEFENSE_RESPONSE_TO_VIRUS_BY_VIRUS	1	0.70175	0.59293	0.90501			1	0
GO_POSITIVE_REGULATION_OF_LYMPHOCYTE_MEDIATED_IMMUNITY	1	0.70175	0.59293	0.90501			1	0
GO_REGULATION_OF_T_CELL_MEDIATED_CYTOTOXICITY	1	0.70175	0.59293	0.90501			1	0
GO_POSITIVE_REGULATION_OF_T_CELL_CYTOKINE_PRODUCTION	1	0.70175	0.59293	0.90501			1	0
GO_REGULATION_OF_LYMPHOCYTE_MEDIATED_IMMUNITY	1	0.70175	0.59293	0.90501			1	0
GO_REGULATION_OF_ERYTHROCYTE_DIFFERENTIATION	1	0.70175	0.59293	0.90501			1	0
GO_REGULATION_OF_T_CELL_CYTOKINE_PRODUCTION	1	0.70175	0.59293	0.90501			1	0
GO_REGULATION_OF_T_CELL_MEDIATED_IMMUNITY	1	0.70175	0.59293	0.90501			1	0
GO_RETINA_HOMEOSTASIS	1	0.70175	0.59293	0.90501			1	0
GO_PROTEIN_REFOLDING	1	0.70175	0.59293	0.90501			1	0
GO_POSITIVE_REGULATION_OF_T_CELL_MEDIATED_IMMUNITY	1	0.70175	0.59293	0.90501			1	0
GO_ANTIGEN_PROCESSING_AND_PRESENTATION_OF_ENDOGENOUS_ANTIGEN	1	0.70175	0.59293	0.90501			1	0
GO_NEGATIVE_REGULATION_OF_RECEPTOR_BINDING	1	0.70175	0.59293	0.90501			1	0
GO_IRON_ION_HOMEOSTASIS	1	0.70175	0.59293	0.90501			1	0
GO_ANTIGEN_PROCESSING_AND_PRESENTATION_OF_ENDOGENOUS_PEPTIDE_ANTIGEN	1	0.70175	0.59293	0.90501			1	0
GO_POSITIVE_REGULATION_OF_LEUKOCYTE_MEDIATED_IMMUNITY	1	0.70175	0.59293	0.90501			1	0
GO_ENDOSOME_LUMEN	1	0.70175	0.59293	0.90501			1	0
GO_MHC_PROTEIN_COMPLEX	1	0.70175	0.59293	0.90501			1	0
GO_MHC_CLASS_I_PROTEIN_COMPLEX	1	0.70175	0.59293	0.90501			1	0
GO_T_CELL_MEDIATED_CYTOTOXICITY	1	0.70175	0.59293	0.90501			1	0
GO_ANTIGEN_PROCESSING_AND_PRESENTATION_OF_PEPTIDE_ANTIGEN_VIA_MHC_CLASS_IB	1	0.70175	0.59293	0.90501			1	0
GO_ANTIGEN_PROCESSING_AND_PRESENTATION_OF_EXOGENOUS_PEPTIDE_ANTIGEN_VIA_MHC_CLASS_I_TAP_INDEPENDENT	1	0.70175	0.59293	0.90501			1	0
GO_RESPONSE_TO_IRON_III_ION	1	0.70175	0.59293	0.90501			1	0
GO_REGULATION_OF_IRON_ION_TRANSPORT	1	0.70175	0.59293	0.90501			1	0
GO_CELLULAR_RESPONSE_TO_IRON_ION	1	0.70175	0.59293	0.90501			1	0
GO_POSITIVE_REGULATION_OF_RECEPTOR_BINDING	1	0.70175	0.59293	0.90501			1	0
GO_HFE_TRANSFERRIN_RECEPTOR_COMPLEX	1	0.70175	0.59293	0.90501			1	0
GO_HISTONE_H4_K16_ACETYLATION	1	0.64912	0.70505	0.90526			1	0
GO_ACETYLTRANSFERASE_ACTIVITY	1	0.64912	0.70505	0.90526			1	0
GO_H4_HISTONE_ACETYLTRANSFERASE_ACTIVITY	1	0.64912	0.70505	0.90526			1	0
GO_PEPTIDE_N_ACETYLTRANSFERASE_ACTIVITY	1	0.64912	0.70505	0.90526			1	0
GO_N_ACYLTRANSFERASE_ACTIVITY	1	0.64912	0.70505	0.90526			1	0
GO_N_ACETYLTRANSFERASE_ACTIVITY	1	0.64912	0.70505	0.90526			1	0
GO_HISTONE_H4_K5_ACETYLATION	1	0.64912	0.70505	0.90526			1	0
GO_NSL_COMPLEX	1	0.64912	0.70505	0.90526			1	0
GO_HISTONE_ACETYLTRANSFERASE_ACTIVITY_H4_K5_SPECIFIC_	1	0.64912	0.70505	0.90526			1	0
GO_PRODUCTION_OF_MOLECULAR_MEDIATOR_INVOLVED_IN_INFLAMMATORY_RESPONSE	2	0.60211	0.39725	0.9054			1	1
GO_CYTOKINE_PRODUCTION_INVOLVED_IN_INFLAMMATORY_RESPONSE	2	0.60211	0.39725	0.9054			1	1
GO_POSITIVE_REGULATION_OF_CYTOKINE_PRODUCTION_INVOLVED_IN_INFLAMMATORY_RESPONSE	2	0.60211	0.39725	0.9054			1	1
GO_DOUBLE_STRAND_BREAK_REPAIR	2	0.51408	0.59469	0.90547			1	1
GO_POSITIVE_REGULATION_OF_CHROMOSOME_ORGANIZATION	2	0.51408	0.59469	0.90547			1	1
GO_RECOMBINATIONAL_REPAIR	2	0.51408	0.59469	0.90547			1	1
GO_ENDODEOXYRIBONUCLEASE_ACTIVITY_PRODUCING_5_PHOSPHOMONOESTERS	2	0.51408	0.59469	0.90547			0	2
GO_ENDONUCLEASE_ACTIVITY_ACTIVE_WITH_EITHER_RIBO_OR_DEOXYRIBONUCLEIC_ACIDS_AND_PRODUCING_5_PHOSPHOMONOESTERS	2	0.51408	0.59469	0.90547			0	2
GO_ENDODEOXYRIBONUCLEASE_ACTIVITY	2	0.51408	0.59469	0.90547			0	2
GO_DEOXYRIBONUCLEASE_ACTIVITY	2	0.51408	0.59469	0.90547			0	2
GO_ENDONUCLEASE_ACTIVITY	2	0.51408	0.59469	0.90547			0	2
GO_EMBRYONIC_MORPHOGENESIS	5	0.39146	0.37368	0.90553			1	4
GO_ACTIN_FILAMENT_ORGANIZATION	5	0.39146	0.37368	0.90553			3	2
GO_ACROSOMAL_VESICLE	3	0.42049	0.60829	0.90559			0	3
GO_NEGATIVE_REGULATION_OF_CELL_MORPHOGENESIS_INVOLVED_IN_DIFFERENTIATION	2	0.49757	0.63261	0.90582			1	1
GO_MICROTUBULE_POLYMERIZATION_OR_DEPOLYMERIZATION	1	0.78596	0.42	0.90587			1	0
GO_REGULATION_OF_MICROTUBULE_BASED_PROCESS	1	0.78596	0.42	0.90587			1	0
GO_POSITIVE_REGULATION_OF_MICROTUBULE_POLYMERIZATION_OR_DEPOLYMERIZATION	1	0.78596	0.42	0.90587			1	0
GO_MICROTUBULE_DEPOLYMERIZATION	1	0.78596	0.42	0.90587			1	0
GO_NEGATIVE_REGULATION_OF_CYTOSKELETON_ORGANIZATION	1	0.78596	0.42	0.90587			1	0
GO_POSITIVE_REGULATION_OF_PROTEIN_DEPOLYMERIZATION	1	0.78596	0.42	0.90587			1	0
GO_REGULATION_OF_MICROTUBULE_POLYMERIZATION_OR_DEPOLYMERIZATION	1	0.78596	0.42	0.90587			1	0
GO_MICROTUBULE_SEVERING_ATPASE_ACTIVITY	1	0.78596	0.42	0.90587			1	0
GO_NEGATIVE_REGULATION_OF_MICROTUBULE_DEPOLYMERIZATION	1	0.78596	0.42	0.90587			1	0
GO_NEGATIVE_REGULATION_OF_MICROTUBULE_POLYMERIZATION_OR_DEPOLYMERIZATION	1	0.78596	0.42	0.90587			1	0
GO_REGULATION_OF_MICROTUBULE_DEPOLYMERIZATION	1	0.78596	0.42	0.90587			1	0
GO_CHROMOSOME_MOVEMENT_TOWARDS_SPINDLE_POLE	1	0.78596	0.42	0.90587			1	0
GO_REGULATION_OF_PROTEIN_DEPOLYMERIZATION	1	0.78596	0.42	0.90587			1	0
GO_NEGATIVE_REGULATION_OF_SUPRAMOLECULAR_FIBER_ORGANIZATION	1	0.78596	0.42	0.90587			1	0
GO_DYNEIN_COMPLEX_BINDING	1	0.78596	0.42	0.90587			1	0
GO_SPECIFIC_GRANULE_MEMBRANE	3	0.41343	0.62834	0.9063			0	3
GO_MICROTUBULE_ASSOCIATED_COMPLEX	3	0.50177	0.38235	0.90632			1	2
GO_FC_RECEPTOR_SIGNALING_PATHWAY	6	0.40357	0.23371	0.90646			3	3
GO_STRESS_ACTIVATED_PROTEIN_KINASE_SIGNALING_CASCADE	6	0.40357	0.23371	0.90646			4	2
GO_POSITIVE_REGULATION_OF_MYOTUBE_DIFFERENTIATION	1	0.69825	0.5996	0.90664			1	0
GO_POSITIVE_REGULATION_OF_NOTCH_SIGNALING_PATHWAY	1	0.69825	0.5996	0.90664			1	0
GO_CARDIAC_CONDUCTION_SYSTEM_DEVELOPMENT	1	0.69825	0.5996	0.90664			1	0
GO_CARDIAC_MUSCLE_CELL_DIFFERENTIATION	1	0.69825	0.5996	0.90664			1	0
GO_REGULATION_OF_NOTCH_SIGNALING_PATHWAY	1	0.69825	0.5996	0.90664			1	0
GO_REGULATION_OF_MYOTUBE_DIFFERENTIATION	1	0.69825	0.5996	0.90664			1	0
GO_CARDIOCYTE_DIFFERENTIATION	1	0.69825	0.5996	0.90664			1	0
GO_MYOTUBE_DIFFERENTIATION	1	0.69825	0.5996	0.90664			1	0
GO_CARDIAC_CELL_DEVELOPMENT	1	0.69825	0.5996	0.90664			1	0
GO_PEPTIDE_ANTIGEN_BINDING	1	0.69825	0.5996	0.90664			1	0
GO_ANTIGEN_BINDING	1	0.69825	0.5996	0.90664			1	0
GO_CARDIAC_PACEMAKER_CELL_DIFFERENTIATION	1	0.69825	0.5996	0.90664			1	0
GO_NEGATIVE_REGULATION_OF_INTRACELLULAR_SIGNAL_TRANSDUCTION	12	0.22263	0.54158	0.90669			5	7
GO_CELLULAR_PROTEIN_CATABOLIC_PROCESS	12	0.21533	0.58763	0.90727			7	5
GO_COGNITION	6	0.40412	0.22996	0.90749			4	2
GO_ANIMAL_ORGAN_MORPHOGENESIS	12	0.21898	0.56546	0.90752			5	7
GO_REGULATION_OF_CELLULAR_PROTEIN_CATABOLIC_PROCESS	6	0.31786	0.51996	0.90756			4	2
GO_NEUTRAL_AMINO_ACID_TRANSPORT	1	0.89123	0.20828	0.90761			1	0
GO_NEUTRAL_AMINO_ACID_TRANSMEMBRANE_TRANSPORTER_ACTIVITY	1	0.89123	0.20828	0.90761			1	0
GO_ANTIGEN_PROCESSING_AND_PRESENTATION_OF_PEPTIDE_ANTIGEN	3	0.4311	0.58369	0.90773			2	1
GO_AMINE_METABOLIC_PROCESS	3	0.4311	0.58369	0.90773			2	1
GO_ANTIGEN_PROCESSING_AND_PRESENTATION_OF_PEPTIDE_ANTIGEN_VIA_MHC_CLASS_I	3	0.4311	0.58369	0.90773			2	1
GO_REGULATION_OF_CELLULAR_KETONE_METABOLIC_PROCESS	3	0.4311	0.58369	0.90773			1	2
GO_NIK_NF_KAPPAB_SIGNALING	3	0.4311	0.58369	0.90773			1	2
GO_T_CELL_RECEPTOR_SIGNALING_PATHWAY	3	0.4311	0.58369	0.90773			2	1
GO_ANTIGEN_PROCESSING_AND_PRESENTATION_OF_EXOGENOUS_PEPTIDE_ANTIGEN_VIA_MHC_CLASS_I	3	0.4311	0.58369	0.90773			2	1
GO_NEGATIVE_REGULATION_OF_CELL_CYCLE_G2_M_PHASE_TRANSITION	3	0.4311	0.58369	0.90773			2	1
KEGG_OXIDATIVE_PHOSPHORYLATION	1	0.6807	0.63758	0.90781			1	0
GO_MITOCHONDRIAL_ELECTRON_TRANSPORT_UBIQUINOL_TO_CYTOCHROME_C	1	0.6807	0.63758	0.90781			1	0
GO_OXIDATIVE_PHOSPHORYLATION	1	0.6807	0.63758	0.90781			1	0
GO_CYTOCHROME_COMPLEX	1	0.6807	0.63758	0.90781			1	0
GO_2_IRON_2_SULFUR_CLUSTER_BINDING	1	0.6807	0.63758	0.90781			1	0
GO_ATP_SYNTHESIS_COUPLED_ELECTRON_TRANSPORT	1	0.6807	0.63758	0.90781			1	0
GO_MITOCHONDRIAL_RESPIRATORY_CHAIN_COMPLEX_IV	1	0.6807	0.63758	0.90781			1	0
GO_RESPIRATORY_CHAIN_COMPLEX_III	1	0.6807	0.63758	0.90781			1	0
GO_RESPIRATORY_CHAIN_COMPLEX_IV	1	0.6807	0.63758	0.90781			1	0
GO_RESPIRASOME	1	0.6807	0.63758	0.90781			1	0
GO_RESPIRATORY_CHAIN_COMPLEX	1	0.6807	0.63758	0.90781			1	0
GO_ELECTRON_TRANSFER_ACTIVITY	1	0.6807	0.63758	0.90781			1	0
GO_OXIDOREDUCTASE_ACTIVITY_ACTING_ON_DIPHENOLS_AND_RELATED_SUBSTANCES_AS_DONORS	1	0.6807	0.63758	0.90781			1	0
KEGG_ADHERENS_JUNCTION	2	0.52817	0.55937	0.90792			1	1
KEGG_TIGHT_JUNCTION	2	0.52817	0.55937	0.90792			1	1
GO_POSITIVE_REGULATION_OF_INTRACELLULAR_PROTEIN_TRANSPORT	2	0.52817	0.55937	0.90792			1	1
GO_POSITIVE_REGULATION_OF_INTRACELLULAR_TRANSPORT	2	0.52817	0.55937	0.90792			1	1
GO_REGULATION_OF_CHROMOSOME_SEGREGATION	2	0.52817	0.55937	0.90792			1	1
GO_HORMONE_TRANSPORT	8	0.30585	0.36275	0.90798			5	3
GO_REGULATION_OF_HORMONE_SECRETION	8	0.30585	0.36275	0.90798			5	3
GO_RIBOSOMAL_LARGE_SUBUNIT_ASSEMBLY	1	0.67018	0.65758	0.90809			1	0
GO_RIBOSOMAL_LARGE_SUBUNIT_BIOGENESIS	1	0.67018	0.65758	0.90809			1	0
GO_MICROTUBULE_ORGANIZING_CENTER	14	0.20657	0.52464	0.90815			8	6
GO_NEGATIVE_REGULATION_OF_LOCOMOTION	3	0.43816	0.55963	0.90821			2	1
GO_PEPTIDE_SECRETION	14	0.19767	0.59235	0.90846			8	6
GO_REGULATION_OF_MONONUCLEAR_CELL_MIGRATION	1	0.68421	0.63091	0.90848			1	0
GO_POSITIVE_REGULATION_OF_PEPTIDASE_ACTIVITY	1	0.68421	0.63091	0.90848			1	0
GO_POSITIVE_REGULATION_OF_MACROPHAGE_CHEMOTAXIS	1	0.68421	0.63091	0.90848			1	0
GO_POSITIVE_REGULATION_OF_P38MAPK_CASCADE	1	0.68421	0.63091	0.90848			1	0
GO_ADENYLYLTRANSFERASE_ACTIVITY	1	0.68421	0.63091	0.90848			1	0
GO_CYTOKINE_SECRETION_INVOLVED_IN_IMMUNE_RESPONSE	1	0.68421	0.63091	0.90848			1	0
GO_POSITIVE_REGULATION_OF_CYTOKINE_SECRETION_INVOLVED_IN_IMMUNE_RESPONSE	1	0.68421	0.63091	0.90848			1	0
GO_POSITIVE_REGULATION_OF_METALLOPEPTIDASE_ACTIVITY	1	0.68421	0.63091	0.90848			1	0
GO_POSITIVE_REGULATION_OF_MACROPHAGE_MIGRATION	1	0.68421	0.63091	0.90848			1	0
GO_AMINOACYL_TRNA_SYNTHETASE_MULTIENZYME_COMPLEX	1	0.68421	0.63091	0.90848			1	0
GO_RESPONSE_TO_LEUKEMIA_INHIBITORY_FACTOR	5	0.34286	0.54294	0.90858			4	1
GO_NUCLEAR_ENVELOPE	6	0.30964	0.55067	0.90868			4	2
GO_RESPONSE_TO_ORGANIC_CYCLIC_COMPOUND	18	0.25384	0.13837	0.90872			12	6
GO_ORGANELLE_SUBCOMPARTMENT	5	0.34164	0.55227	0.90886			3	2
GO_CYTOPLASMIC_MICROTUBULE	2	0.5144	0.58829	0.90894			1	1
GO_REGULATION_OF_OSSIFICATION	4	0.43725	0.37821	0.90912			2	2
GO_IMMUNE_EFFECTOR_PROCESS	25	0.15448	0.56798	0.90918			13	12
GO_UBIQUITIN_LIKE_PROTEIN_TRANSFERASE_ACTIVITY	4	0.37589	0.56818	0.90923			2	2
GO_GOLGI_ORGANIZATION	2	0.61268	0.37853	0.90949			1	1
GO_NEGATIVE_REGULATION_OF_RESPONSE_TO_ENDOPLASMIC_RETICULUM_STRESS	1	0.68772	0.62505	0.90965			1	0
GO_ENDOPLASMIC_RETICULUM_TO_CYTOSOL_TRANSPORT	1	0.68772	0.62505	0.90965			1	0
GO_CELLULAR_RESPONSE_TO_TOPOLOGICALLY_INCORRECT_PROTEIN	1	0.68772	0.62505	0.90965			1	0
GO_NEGATIVE_REGULATION_OF_INTRINSIC_APOPTOTIC_SIGNALING_PATHWAY	1	0.68772	0.62505	0.90965			1	0
GO_REGULATION_OF_ENDOPLASMIC_RETICULUM_STRESS_INDUCED_INTRINSIC_APOPTOTIC_SIGNALING_PATHWAY	1	0.68772	0.62505	0.90965			1	0
GO_NEGATIVE_REGULATION_OF_CYSTEINE_TYPE_ENDOPEPTIDASE_ACTIVITY	1	0.68772	0.62505	0.90965			1	0
GO_PERK_MEDIATED_UNFOLDED_PROTEIN_RESPONSE	1	0.68772	0.62505	0.90965			1	0
GO_REGULATION_OF_CYSTEINE_TYPE_ENDOPEPTIDASE_ACTIVITY	1	0.68772	0.62505	0.90965			1	0
GO_NEGATIVE_REGULATION_OF_ENDOPLASMIC_RETICULUM_STRESS_INDUCED_INTRINSIC_APOPTOTIC_SIGNALING_PATHWAY	1	0.68772	0.62505	0.90965			1	0
GO_ERAD_PATHWAY	1	0.68772	0.62505	0.90965			1	0
GO_INTRINSIC_APOPTOTIC_SIGNALING_PATHWAY_IN_RESPONSE_TO_ENDOPLASMIC_RETICULUM_STRESS	1	0.68772	0.62505	0.90965			1	0
GO_PROTEIN_EXIT_FROM_ENDOPLASMIC_RETICULUM	1	0.68772	0.62505	0.90965			1	0
GO_REGULATION_OF_ERAD_PATHWAY	1	0.68772	0.62505	0.90965			1	0
GO_POSITIVE_REGULATION_OF_ERAD_PATHWAY	1	0.68772	0.62505	0.90965			1	0
GO_CALCIUM_CHANNEL_COMPLEX	1	0.68772	0.62505	0.90965			1	0
GO_UBIQUITIN_DEPENDENT_ERAD_PATHWAY	1	0.68772	0.62505	0.90965			1	0
GO_ENDOPLASMIC_RETICULUM_UNFOLDED_PROTEIN_RESPONSE	1	0.68772	0.62505	0.90965			1	0
GO_REGULATION_OF_ER_ASSOCIATED_UBIQUITIN_DEPENDENT_PROTEIN_CATABOLIC_PROCESS	1	0.68772	0.62505	0.90965			1	0
GO_POSITIVE_REGULATION_OF_ER_ASSOCIATED_UBIQUITIN_DEPENDENT_PROTEIN_CATABOLIC_PROCESS	1	0.68772	0.62505	0.90965			1	0
GO_REGULATION_OF_RESPONSE_TO_ENDOPLASMIC_RETICULUM_STRESS	1	0.68772	0.62505	0.90965			1	0
GO_POSITIVE_REGULATION_OF_RESPONSE_TO_ENDOPLASMIC_RETICULUM_STRESS	1	0.68772	0.62505	0.90965			1	0
GO_POSITIVE_REGULATION_OF_UBIQUITIN_DEPENDENT_PROTEIN_CATABOLIC_PROCESS	1	0.68772	0.62505	0.90965			1	0
GO_LEWY_BODY	1	0.68772	0.62505	0.90965			1	0
GO_MITOCHONDRIAL_RNA_METABOLIC_PROCESS	1	0.95439	0.096566	0.90968			1	0
GO_TRNA_AMINOACYLATION_FOR_MITOCHONDRIAL_PROTEIN_TRANSLATION	1	0.95439	0.096566	0.90968			1	0
GO_REGULATION_OF_CELLULAR_AMIDE_METABOLIC_PROCESS	6	0.30914	0.55101	0.90992			4	2
GO_REGULATION_OF_LEUKOCYTE_MEDIATED_IMMUNITY	2	0.52465	0.56767	0.91003			1	1
KEGG_SPLICEOSOME	1	0.78947	0.41313	0.91004			1	0
GO_CENTRAL_NERVOUS_SYSTEM_NEURON_DIFFERENTIATION	3	0.42403	0.6008	0.91026			2	1
GO_REGULATION_OF_CELL_SIZE	3	0.42403	0.6008	0.91026			1	2
GO_MIDBODY	5	0.39238	0.36683	0.91033			4	1
GO_CELLULAR_RESPONSE_TO_BIOTIC_STIMULUS	7	0.27957	0.58846	0.91039			4	3
GO_POSITIVE_REGULATION_OF_MITOTIC_NUCLEAR_DIVISION	1	0.71228	0.56929	0.9104			1	0
GO_ATTACHMENT_OF_SPINDLE_MICROTUBULES_TO_KINETOCHORE	1	0.71228	0.56929	0.9104			1	0
GO_REGULATION_OF_NUCLEAR_DIVISION	1	0.71228	0.56929	0.9104			1	0
GO_POSITIVE_REGULATION_OF_VACUOLE_ORGANIZATION	1	0.71228	0.56929	0.9104			1	0
GO_NEGATIVE_REGULATION_OF_REACTIVE_OXYGEN_SPECIES_METABOLIC_PROCESS	1	0.71228	0.56929	0.9104			1	0
GO_APOPTOTIC_CELL_CLEARANCE	1	0.71228	0.56929	0.9104			1	0
GO_NEGATIVE_REGULATION_OF_ORGANELLE_ASSEMBLY	1	0.71228	0.56929	0.9104			1	0
GO_POSITIVE_REGULATION_OF_MUSCLE_HYPERTROPHY	1	0.71228	0.56929	0.9104			1	0
GO_REGULATION_OF_REACTIVE_OXYGEN_SPECIES_METABOLIC_PROCESS	1	0.71228	0.56929	0.9104			1	0
GO_REGULATION_OF_MUSCLE_HYPERTROPHY	1	0.71228	0.56929	0.9104			1	0
GO_REGULATION_OF_ATTACHMENT_OF_SPINDLE_MICROTUBULES_TO_KINETOCHORE	1	0.71228	0.56929	0.9104			1	0
GO_RESPONSE_TO_VITAMIN_E	1	0.71228	0.56929	0.9104			1	0
GO_POSITIVE_REGULATION_OF_NUCLEAR_DIVISION	1	0.71228	0.56929	0.9104			1	0
GO_CELLULAR_RESPONSE_TO_GLUCOSE_STARVATION	1	0.71228	0.56929	0.9104			1	0
GO_RECEPTOR_CATABOLIC_PROCESS	1	0.71228	0.56929	0.9104			1	0
GO_POSITIVE_REGULATION_OF_CHROMOSOME_SEGREGATION	1	0.71228	0.56929	0.9104			1	0
GO_CELLULAR_DEFENSE_RESPONSE	1	0.71228	0.56929	0.9104			1	0
GO_REGULATION_OF_SISTER_CHROMATID_SEGREGATION	1	0.71228	0.56929	0.9104			1	0
GO_RESPONSE_TO_LEAD_ION	1	0.71228	0.56929	0.9104			1	0
GO_METAPHASE_PLATE_CONGRESSION	1	0.71228	0.56929	0.9104			1	0
GO_PHOSPHATIDYLINOSITOL_3_KINASE_COMPLEX	1	0.71228	0.56929	0.9104			1	0
GO_PHOSPHATIDYLINOSITOL_3_KINASE_BINDING	1	0.71228	0.56929	0.9104			1	0
GO_CELLULAR_RESPONSE_TO_NITROGEN_STARVATION	1	0.71228	0.56929	0.9104			1	0
GO_MITOTIC_METAPHASE_PLATE_CONGRESSION	1	0.71228	0.56929	0.9104			1	0
GO_RESPONSE_TO_IRON_II_ION	1	0.71228	0.56929	0.9104			1	0
GO_RESPONSE_TO_ALUMINUM_ION	1	0.71228	0.56929	0.9104			1	0
GO_ENGULFMENT_OF_APOPTOTIC_CELL	1	0.71228	0.56929	0.9104			1	0
GO_LATE_ENDOSOME_TO_VACUOLE_TRANSPORT	1	0.71228	0.56929	0.9104			1	0
GO_ATTACHMENT_OF_MITOTIC_SPINDLE_MICROTUBULES_TO_KINETOCHORE	1	0.71228	0.56929	0.9104			1	0
GO_POSITIVE_REGULATION_OF_ATTACHMENT_OF_SPINDLE_MICROTUBULES_TO_KINETOCHORE	1	0.71228	0.56929	0.9104			1	0
GO_POSITIVE_REGULATION_OF_MITOTIC_SISTER_CHROMATID_SEGREGATION	1	0.71228	0.56929	0.9104			1	0
GO_CELLULAR_RESPONSE_TO_COPPER_ION	1	0.71228	0.56929	0.9104			1	0
GO_REGULATION_OF_METAPHASE_PLATE_CONGRESSION	1	0.71228	0.56929	0.9104			1	0
GO_RESPONSE_TO_MITOCHONDRIAL_DEPOLARISATION	1	0.71228	0.56929	0.9104			1	0
GO_NEGATIVE_REGULATION_OF_AUTOPHAGOSOME_ASSEMBLY	1	0.71228	0.56929	0.9104			1	0
GO_REGULATION_OF_LYSOSOME_ORGANIZATION	1	0.71228	0.56929	0.9104			1	0
GO_POSITIVE_REGULATION_OF_AUTOPHAGOSOME_ASSEMBLY	1	0.71228	0.56929	0.9104			1	0
GO_PHOSPHATIDYLINOSITOL_3_KINASE_COMPLEX_CLASS_III	1	0.71228	0.56929	0.9104			1	0
GO_PEPTIDASE_REGULATOR_ACTIVITY	2	0.52113	0.57881	0.91043			1	1
GO_INTEGRIN_BINDING	2	0.52113	0.57881	0.91043			1	1
GO_REGULATION_OF_METALLOPEPTIDASE_ACTIVITY	2	0.52113	0.57881	0.91043			1	1
GO_ENDOPEPTIDASE_REGULATOR_ACTIVITY	2	0.52113	0.57881	0.91043			1	1
KEGG_INOSITOL_PHOSPHATE_METABOLISM	1	0.70877	0.57636	0.91052			1	0
KEGG_PHOSPHATIDYLINOSITOL_SIGNALING_SYSTEM	1	0.70877	0.57636	0.91052			1	0
KEGG_FC_GAMMA_R_MEDIATED_PHAGOCYTOSIS	1	0.70877	0.57636	0.91052			1	0
KEGG_REGULATION_OF_ACTIN_CYTOSKELETON	1	0.70877	0.57636	0.91052			1	0
GO_PHOSPHATIDYLINOSITOL_METABOLIC_PROCESS	1	0.70877	0.57636	0.91052			1	0
GO_PHOSPHATIDYLINOSITOL_BIOSYNTHETIC_PROCESS	1	0.70877	0.57636	0.91052			1	0
GO_LIPID_PHOSPHORYLATION	1	0.70877	0.57636	0.91052			1	0
GO_RUFFLE_MEMBRANE	1	0.70877	0.57636	0.91052			1	0
GO_PHOSPHATIDYLINOSITOL_PHOSPHATE_KINASE_ACTIVITY	1	0.70877	0.57636	0.91052			1	0
GO_PHOSPHATIDYLINOSITOL_PHOSPHORYLATION	1	0.70877	0.57636	0.91052			1	0
GO_1_PHOSPHATIDYLINOSITOL_4_PHOSPHATE_5_KINASE_ACTIVITY	1	0.70877	0.57636	0.91052			1	0
GO_NEGATIVE_REGULATION_OF_MOLECULAR_FUNCTION	18	0.17574	0.59813	0.91061			11	7
GO_PROTEIN_CONTAINING_COMPLEX_BINDING	15	0.20278	0.50715	0.91063			9	6
GO_POSITIVE_REGULATION_OF_RESPONSE_TO_EXTERNAL_STIMULUS	5	0.35231	0.51089	0.91067			3	2
GO_GRANULOCYTE_MIGRATION	5	0.35231	0.51089	0.91067			3	2
GO_MEMBRANE_REGION	5	0.35231	0.51089	0.91067			3	2
GO_ORGANOPHOSPHATE_METABOLIC_PROCESS	7	0.29874	0.48815	0.91079			5	2
GO_CHROMATIN_ORGANIZATION	7	0.28405	0.56201	0.91093			4	3
GO_REGULATION_OF_BODY_FLUID_LEVELS	6	0.322	0.4971	0.911			3	3
GO_REGULATION_OF_ESTABLISHMENT_OF_PROTEIN_LOCALIZATION	16	0.18889	0.58073	0.91107			9	7
GO_POSITIVE_REGULATION_OF_CELL_CYCLE_PROCESS	4	0.36868	0.59066	0.91117			3	1
GO_POSITIVE_REGULATION_OF_CELL_CYCLE	4	0.36868	0.59066	0.91117			3	1
GO_CELL_ADHESION_MOLECULE_BINDING	12	0.22583	0.52367	0.91125			8	4
GO_MODULATION_BY_SYMBIONT_OF_HOST_CELLULAR_PROCESS	1	0.67719	0.64485	0.91126			1	0
GO_MODIFICATION_BY_SYMBIONT_OF_HOST_MORPHOLOGY_OR_PHYSIOLOGY	1	0.67719	0.64485	0.91126			1	0
GO_ANTIPORTER_ACTIVITY	1	0.67719	0.64485	0.91126			1	0
GO_ION_ANTIPORTER_ACTIVITY	1	0.67719	0.64485	0.91126			1	0
GO_ANION_ANION_ANTIPORTER_ACTIVITY	1	0.67719	0.64485	0.91126			1	0
GO_MODIFICATION_OF_MORPHOLOGY_OR_PHYSIOLOGY_OF_OTHER_ORGANISM_INVOLVED_IN_SYMBIOTIC_INTERACTION	1	0.67719	0.64485	0.91126			1	0
GO_RESPONSE_TO_DEFENSES_OF_OTHER_ORGANISM_INVOLVED_IN_SYMBIOTIC_INTERACTION	1	0.67719	0.64485	0.91126			1	0
GO_RESPONSE_TO_IMMUNE_RESPONSE_OF_OTHER_ORGANISM_INVOLVED_IN_SYMBIOTIC_INTERACTION	1	0.67719	0.64485	0.91126			1	0
GO_TIM23_MITOCHONDRIAL_IMPORT_INNER_MEMBRANE_TRANSLOCASE_COMPLEX	1	0.67719	0.64485	0.91126			1	0
GO_ROUGH_ENDOPLASMIC_RETICULUM	1	0.66667	0.66566	0.91157			1	0
GO_UBIQUITIN_LIKE_PROTEIN_BINDING	2	0.54577	0.51553	0.91166			1	1
GO_REGULATION_OF_ORGANELLE_ORGANIZATION	20	0.16802	0.59294	0.91178			9	11
GO_FOREBRAIN_DEVELOPMENT	4	0.42553	0.41338	0.91268			2	2
GO_TRANSPORT_VESICLE	9	0.28014	0.39618	0.91275			6	3
GO_PHOSPHATIDYLSERINE_METABOLIC_PROCESS	1	0.76842	0.45596	0.91277			1	0
GO_NEGATIVE_REGULATION_OF_DEVELOPMENTAL_PROCESS	12	0.24074	0.42473	0.91301			8	4
KEGG_LEUKOCYTE_TRANSENDOTHELIAL_MIGRATION	3	0.4735	0.45561	0.91331			2	1
GO_HEPATICOBILIARY_SYSTEM_DEVELOPMENT	3	0.4735	0.45561	0.91331			1	2
GO_RESPONSE_TO_ORGANOPHOSPHORUS	3	0.4735	0.45561	0.91331			2	1
GO_CELLULAR_RESPONSE_TO_CARBOHYDRATE_STIMULUS	3	0.4735	0.45561	0.91331			2	1
GO_NEUROTRANSMITTER_TRANSPORT	3	0.4735	0.45561	0.91331			1	2
GO_RESPONSE_TO_CARBOHYDRATE	3	0.4735	0.45561	0.91331			2	1
GO_CELLULAR_GLUCOSE_HOMEOSTASIS	3	0.4735	0.45561	0.91331			2	1
GO_ESTABLISHMENT_OF_ENDOTHELIAL_BARRIER	3	0.4735	0.45561	0.91331			1	2
GO_RESPONSE_TO_PURINE_CONTAINING_COMPOUND	3	0.4735	0.45561	0.91331			2	1
GO_SIGNAL_RELEASE_FROM_SYNAPSE	3	0.4735	0.45561	0.91331			1	2
GO_PROTEIN_TARGETING	11	0.25298	0.41856	0.91341			8	3
GO_CELL_MIGRATION_INVOLVED_IN_SPROUTING_ANGIOGENESIS	2	0.58099	0.44276	0.91419			1	1
GO_REGULATION_OF_EPITHELIAL_CELL_MIGRATION	2	0.58099	0.44276	0.91419			1	1
GO_POSITIVE_REGULATION_OF_ENDOTHELIAL_CELL_MIGRATION	2	0.58099	0.44276	0.91419			1	1
GO_REGULATION_OF_ENDOTHELIAL_CELL_MIGRATION	2	0.58099	0.44276	0.91419			1	1
GO_REGULATION_OF_CELL_MIGRATION_INVOLVED_IN_SPROUTING_ANGIOGENESIS	2	0.58099	0.44276	0.91419			1	1
GO_REGULATION_OF_OSTEOBLAST_DIFFERENTIATION	2	0.58099	0.44276	0.91419			1	1
GO_POSITIVE_REGULATION_OF_EPITHELIAL_CELL_MIGRATION	2	0.58099	0.44276	0.91419			1	1
GO_NEGATIVE_REGULATION_OF_OSTEOBLAST_DIFFERENTIATION	2	0.58099	0.44276	0.91419			1	1
GO_POSITIVE_REGULATION_OF_BLOOD_VESSEL_ENDOTHELIAL_CELL_MIGRATION	2	0.58099	0.44276	0.91419			1	1
GO_INTERLEUKIN_2_PRODUCTION	2	0.58099	0.44276	0.91419			1	1
GO_POSITIVE_REGULATION_OF_CELL_MIGRATION_INVOLVED_IN_SPROUTING_ANGIOGENESIS	2	0.58099	0.44276	0.91419			1	1
GO_REGULATION_OF_CELL_ACTIVATION	8	0.2497	0.6304	0.91451			5	3
GO_NEGATIVE_REGULATION_OF_NEURON_PROJECTION_DEVELOPMENT	4	0.43972	0.3759	0.91485			3	1
GO_NEGATIVE_REGULATION_OF_NEURON_DEATH	4	0.35647	0.63044	0.91495			3	1
GO_REGULATION_OF_HORMONE_LEVELS	10	0.27696	0.35287	0.91501			6	4
GO_REGULATION_OF_PROTEIN_STABILITY	4	0.44066	0.37071	0.91533			3	1
GO_REGULATION_OF_ATPASE_ACTIVITY	1	0.70526	0.58465	0.91572			1	0
GO_POSITIVE_REGULATION_OF_ATPASE_ACTIVITY	1	0.70526	0.58465	0.91572			1	0
GO_ATPASE_ACTIVATOR_ACTIVITY	1	0.70526	0.58465	0.91572			1	0
GO_ATPASE_REGULATOR_ACTIVITY	1	0.70526	0.58465	0.91572			1	0
GO_HSP90_PROTEIN_BINDING	1	0.70526	0.58465	0.91572			1	0
GO_RESPONSE_TO_WOUNDING	8	0.26952	0.53206	0.91578			4	4
GO_WOUND_HEALING	8	0.26952	0.53206	0.91578			4	4
GO_SIGNAL_SEQUENCE_BINDING	1	0.79649	0.39778	0.91584			1	0
GO_NUCLEAR_LOCALIZATION_SEQUENCE_BINDING	1	0.79649	0.39778	0.91584			1	0
GO_NEGATIVE_REGULATION_OF_INTERLEUKIN_6_PRODUCTION	1	0.7614	0.47051	0.91664			1	0
GO_NEGATIVE_REGULATION_OF_INFLAMMATORY_RESPONSE	1	0.7614	0.47051	0.91664			1	0
GO_REGULATION_OF_LYMPHOCYTE_MIGRATION	1	0.7614	0.47051	0.91664			1	0
GO_HETEROTYPIC_CELL_CELL_ADHESION	1	0.7614	0.47051	0.91664			1	0
GO_REGULATION_OF_T_CELL_MIGRATION	1	0.7614	0.47051	0.91664			1	0
GO_INTERLEUKIN_6_SECRETION	1	0.7614	0.47051	0.91664			1	0
GO_NEGATIVE_REGULATION_OF_NEUROINFLAMMATORY_RESPONSE	1	0.7614	0.47051	0.91664			1	0
GO_NEGATIVE_REGULATION_OF_INTERLEUKIN_6_SECRETION	1	0.7614	0.47051	0.91664			1	0
GO_NEGATIVE_REGULATION_OF_LYMPHOCYTE_MIGRATION	1	0.7614	0.47051	0.91664			1	0
GO_NEGATIVE_REGULATION_OF_T_CELL_MIGRATION	1	0.7614	0.47051	0.91664			1	0
GO_IMMUNOGLOBULIN_RECEPTOR_ACTIVITY	1	0.7614	0.47051	0.91664			1	0
GO_FOREBRAIN_NEURON_DEVELOPMENT	1	0.69123	0.61778	0.91666			1	0
GO_FOREBRAIN_GENERATION_OF_NEURONS	1	0.69123	0.61778	0.91666			1	0
GO_HYPOTHALAMUS_DEVELOPMENT	1	0.69123	0.61778	0.91666			1	0
GO_POSITIVE_REGULATION_OF_SIGNAL_TRANSDUCTION_BY_P53_CLASS_MEDIATOR	1	0.69123	0.61778	0.91666			1	0
GO_MALE_MEIOSIS_I	1	0.69123	0.61778	0.91666			1	0
GO_REGULATION_OF_MITOCHONDRIAL_MEMBRANE_POTENTIAL	1	0.69123	0.61778	0.91666			1	0
GO_REGULATION_OF_INTRINSIC_APOPTOTIC_SIGNALING_PATHWAY_BY_P53_CLASS_MEDIATOR	1	0.69123	0.61778	0.91666			1	0
GO_POSITIVE_REGULATION_OF_INTRINSIC_APOPTOTIC_SIGNALING_PATHWAY	1	0.69123	0.61778	0.91666			1	0
GO_ESTABLISHMENT_OF_MITOCHONDRION_LOCALIZATION	1	0.69123	0.61778	0.91666			1	0
GO_LIMBIC_SYSTEM_DEVELOPMENT	1	0.69123	0.61778	0.91666			1	0
GO_MALE_MEIOTIC_NUCLEAR_DIVISION	1	0.69123	0.61778	0.91666			1	0
GO_FEMALE_MEIOTIC_NUCLEAR_DIVISION	1	0.69123	0.61778	0.91666			1	0
GO_FEMALE_MEIOSIS_I	1	0.69123	0.61778	0.91666			1	0
GO_FOREBRAIN_NEURON_DIFFERENTIATION	1	0.69123	0.61778	0.91666			1	0
GO_HYPOTHALAMUS_CELL_DIFFERENTIATION	1	0.69123	0.61778	0.91666			1	0
GO_FAT_PAD_DEVELOPMENT	1	0.69123	0.61778	0.91666			1	0
GO_SEMINIFEROUS_TUBULE_DEVELOPMENT	1	0.69123	0.61778	0.91666			1	0
GO_POSITIVE_REGULATION_OF_INTRINSIC_APOPTOTIC_SIGNALING_PATHWAY_BY_P53_CLASS_MEDIATOR	1	0.69123	0.61778	0.91666			1	0
GO_CELLULAR_LIPID_CATABOLIC_PROCESS	2	0.58803	0.42925	0.91671			1	1
GO_CELLULAR_RESPONSE_TO_FATTY_ACID	2	0.58803	0.42925	0.91671			1	1
GO_REGULATION_OF_LIPID_CATABOLIC_PROCESS	2	0.58803	0.42925	0.91671			1	1
GO_FEEDING_BEHAVIOR	2	0.58803	0.42925	0.91671			1	1
GO_POSITIVE_REGULATION_OF_SMALL_MOLECULE_METABOLIC_PROCESS	2	0.58803	0.42925	0.91671			1	1
GO_PROTEIN_SERINE_THREONINE_KINASE_ACTIVATOR_ACTIVITY	1	0.69474	0.60828	0.91689			1	0
GO_WW_DOMAIN_BINDING	1	0.69474	0.60828	0.91689			1	0
GO_MITOGEN_ACTIVATED_PROTEIN_KINASE_KINASE_KINASE_BINDING	1	0.69474	0.60828	0.91689			1	0
GO_LEUKOCYTE_MIGRATION	12	0.21988	0.55565	0.9173			7	5
GO_UBIQUITIN_LIGASE_COMPLEX	4	0.38968	0.51946	0.91733			3	1
GO_REGULATION_OF_HEMOPOIESIS	9	0.25672	0.51874	0.91743			6	3
GO_PEPTIDE_CROSS_LINKING	2	0.58451	0.43517	0.91788			1	1
GO_CORNIFIED_ENVELOPE	2	0.58451	0.43517	0.91788			1	1
GO_PHOSPHATIDYLINOSITOL_3_PHOSPHATE_BINDING	3	0.4496	0.51283	0.91788			2	1
GO_ORGANELLE_DISASSEMBLY	3	0.44876	0.5246	0.91794			1	2
GO_AUTOPHAGY_OF_MITOCHONDRION	3	0.44876	0.5246	0.91794			1	2
GO_SPERM_PART	4	0.42199	0.42231	0.91809			0	4
GO_NUCLEAR_OUTER_MEMBRANE_ENDOPLASMIC_RETICULUM_MEMBRANE_NETWORK	18	0.20135	0.41621	0.9181			12	6
GO_PROTEIN_NEDDYLATION	1	0.76491	0.46404	0.91814			1	0
GO_UBIQUITIN_LIKE_PROTEIN_CONJUGATING_ENZYME_BINDING	1	0.76491	0.46404	0.91814			1	0
GO_CULLIN_FAMILY_PROTEIN_BINDING	1	0.76491	0.46404	0.91814			1	0
GO_REGULATION_OF_UBIQUITIN_PROTEIN_TRANSFERASE_ACTIVITY	1	0.76491	0.46404	0.91814			1	0
GO_POSITIVE_REGULATION_OF_UBIQUITIN_PROTEIN_TRANSFERASE_ACTIVITY	1	0.76491	0.46404	0.91814			1	0
GO_UBIQUITIN_CONJUGATING_ENZYME_BINDING	1	0.76491	0.46404	0.91814			1	0
GO_SULFUR_COMPOUND_METABOLIC_PROCESS	4	0.39007	0.51917	0.91826			1	3
GO_REGULATION_OF_DEVELOPMENTAL_GROWTH	7	0.31183	0.44143	0.91838			4	3
GO_REGULATION_OF_METAL_ION_TRANSPORT	7	0.31183	0.44143	0.91838			3	4
GO_CELLULAR_RESPONSE_TO_PEPTIDE	7	0.31183	0.44143	0.91838			5	2
GO_POST_TRANSLATIONAL_PROTEIN_MODIFICATION	7	0.36792	0.24802	0.91865			5	2
GO_REGULATION_OF_CELL_DIVISION	3	0.4841	0.42406	0.91933			2	1
GO_FATTY_ACID_DERIVATIVE_TRANSPORT	2	0.57042	0.46978	0.9197			1	1
GO_INACTIVATION_OF_MAPK_ACTIVITY	2	0.53169	0.55108	0.9197			1	1
GO_MAP_KINASE_PHOSPHATASE_ACTIVITY	2	0.53169	0.55108	0.9197			1	1
GO_SECONDARY_ACTIVE_TRANSMEMBRANE_TRANSPORTER_ACTIVITY	2	0.57042	0.46978	0.9197			1	1
GO_EPITHELIAL_CELL_DIFFERENTIATION	14	0.21956	0.43943	0.91971			7	7
GO_RRNA_BINDING	2	0.67254	0.27187	0.91977			2	0
GO_RESPONSE_TO_LIPID	23	0.20233	0.24092	0.9198			13	10
KEGG_LYSOSOME	1	0.87719	0.23677	0.91985			1	0
GO_PH_REDUCTION	1	0.87719	0.23677	0.91985			1	0
GO_MEMBRANE_RAFT_ORGANIZATION	1	0.87719	0.23677	0.91985			1	0
GO_ADULT_LOCOMOTORY_BEHAVIOR	1	0.87719	0.23677	0.91985			1	0
GO_MEMBRANE_LIPID_CATABOLIC_PROCESS	1	0.87719	0.23677	0.91985			1	0
GO_CELLULAR_MONOVALENT_INORGANIC_CATION_HOMEOSTASIS	1	0.87719	0.23677	0.91985			1	0
GO_VACUOLAR_ACIDIFICATION	1	0.87719	0.23677	0.91985			1	0
GO_REGULATION_OF_PH	1	0.87719	0.23677	0.91985			1	0
GO_GROOMING_BEHAVIOR	1	0.87719	0.23677	0.91985			1	0
GO_LOCOMOTORY_BEHAVIOR	1	0.87719	0.23677	0.91985			1	0
GO_COA_HYDROLASE_ACTIVITY	1	0.87719	0.23677	0.91985			1	0
GO_THIOLESTER_HYDROLASE_ACTIVITY	1	0.87719	0.23677	0.91985			1	0
GO_PALMITOYL_COA_HYDROLASE_ACTIVITY	1	0.87719	0.23677	0.91985			1	0
GO_LYSOSOMAL_LUMEN_ACIDIFICATION	1	0.87719	0.23677	0.91985			1	0
GO_REGULATION_OF_LYSOSOMAL_LUMEN_PH	1	0.87719	0.23677	0.91985			1	0
GO_LIPOPROTEIN_CATABOLIC_PROCESS	1	0.87719	0.23677	0.91985			1	0
GO_REGULATION_OF_PINOCYTOSIS	1	0.87719	0.23677	0.91985			1	0
GO_POSITIVE_REGULATION_OF_PINOCYTOSIS	1	0.87719	0.23677	0.91985			1	0
GO_MACROMOLECULE_DEPALMITOYLATION	1	0.87719	0.23677	0.91985			1	0
GO_PALMITOYL_PROTEIN_HYDROLASE_ACTIVITY	1	0.87719	0.23677	0.91985			1	0
GO_NEURON_RECOGNITION	1	0.75439	0.48485	0.91988			1	0
GO_REGULATION_OF_INCLUSION_BODY_ASSEMBLY	1	0.75789	0.47596	0.91988			1	0
GO_CELL_RECOGNITION	1	0.75439	0.48485	0.91988			1	0
GO_PROTEASOME_REGULATORY_PARTICLE_BASE_SUBCOMPLEX	1	0.75789	0.47596	0.91988			1	0
GO_BLOOD_MICROPARTICLE	1	0.75789	0.47596	0.91988			1	0
GO_PEPTIDE_HORMONE_RECEPTOR_BINDING	1	0.75789	0.47596	0.91988			1	0
GO_TBP_CLASS_PROTEIN_BINDING	1	0.75789	0.47596	0.91988			1	0
GO_LACTATE_TRANSPORT	1	0.75439	0.48485	0.91988			1	0
GO_DENDRITE_SELF_AVOIDANCE	1	0.75439	0.48485	0.91988			1	0
GO_INCLUSION_BODY_ASSEMBLY	1	0.75789	0.47596	0.91988			1	0
GO_PROTEASOME_ACTIVATING_ATPASE_ACTIVITY	1	0.75789	0.47596	0.91988			1	0
GO_REGULATION_OF_ESTABLISHMENT_OF_PLANAR_POLARITY	4	0.41135	0.45344	0.92042			2	2
GO_MORPHOGENESIS_OF_A_POLARIZED_EPITHELIUM	4	0.41135	0.45344	0.92042			2	2
GO_SENSORY_ORGAN_DEVELOPMENT	4	0.41135	0.45344	0.92042			1	3
GO_ACTIN_CYTOSKELETON_REORGANIZATION	4	0.41135	0.45344	0.92042			3	1
GO_REGULATION_OF_MORPHOGENESIS_OF_AN_EPITHELIUM	4	0.41135	0.45344	0.92042			2	2
KEGG_ALZHEIMERS_DISEASE	3	0.48057	0.43422	0.92056			1	2
GO_CELL_CELL_ADHERENS_JUNCTION	3	0.48057	0.43422	0.92056			2	1
GO_RIBONUCLEOPROTEIN_GRANULE	4	0.41844	0.43355	0.92069			2	2
GO_P_BODY	4	0.41844	0.43355	0.92069			2	2
GO_REGULATION_OF_CARBOHYDRATE_METABOLIC_PROCESS_BY_REGULATION_OF_TRANSCRIPTION_FROM_RNA_POLYMERASE_II_PROMOTER	1	0.64211	0.72101	0.92147			0	1
GO_EAR_DEVELOPMENT	3	0.40989	0.6377	0.92155			0	3
GO_POSITIVE_REGULATION_OF_CANONICAL_WNT_SIGNALING_PATHWAY	3	0.40989	0.6377	0.92155			1	2
GO_EPITHELIAL_CELL_DEVELOPMENT	6	0.33929	0.42955	0.92192			3	3
GO_PHAGOCYTIC_VESICLE	6	0.33929	0.42955	0.92192			4	2
GO_ORGANIC_HYDROXY_COMPOUND_METABOLIC_PROCESS	4	0.35372	0.64485	0.92193			3	1
GO_POSITIVE_REGULATION_OF_RNA_SPLICING	1	0.75088	0.49212	0.92222			1	0
GO_POSITIVE_REGULATION_OF_MRNA_PROCESSING	1	0.75088	0.49212	0.92222			1	0
GO_POSITIVE_REGULATION_OF_MRNA_SPLICING_VIA_SPLICEOSOME	1	0.75088	0.49212	0.92222			1	0
GO_POLY_PYRIMIDINE_TRACT_BINDING	1	0.75088	0.49212	0.92222			1	0
GO_TRANSLATION_REPRESSOR_ACTIVITY	1	0.75088	0.49212	0.92222			1	0
GO_MRNA_3_UTR_BINDING	1	0.75088	0.49212	0.92222			1	0
GO_POSITIVE_REGULATION_OF_RNA_METABOLIC_PROCESS	1	0.75088	0.49212	0.92222			1	0
GO_RIBOSOMAL_LARGE_SUBUNIT_BINDING	1	0.75088	0.49212	0.92222			1	0
GO_SMALL_RIBOSOMAL_SUBUNIT_RRNA_BINDING	1	0.75088	0.49212	0.92222			1	0
GO_MODIFICATION_DEPENDENT_MACROMOLECULE_CATABOLIC_PROCESS	11	0.21455	0.656	0.92226			6	5
GO_POSITIVE_REGULATION_OF_CELLULAR_COMPONENT_ORGANIZATION	27	0.13774	0.67422	0.92234			13	14
GO_POSITIVE_REGULATION_OF_CELLULAR_COMPONENT_BIOGENESIS	11	0.21433	0.6564	0.92249			6	5
GO_TRANS_GOLGI_NETWORK	4	0.41489	0.44451	0.92256			3	1
GO_VACUOLAR_MEMBRANE	4	0.41489	0.44451	0.92256			1	3
GO_RESPONSE_TO_INTERLEUKIN_17	2	0.49296	0.65063	0.92261			0	2
GO_INTERLEUKIN_17_RECEPTOR_ACTIVITY	2	0.49296	0.65063	0.92261			0	2
GO_CELL_CYCLE	30	0.15492	0.44971	0.92302			16	14
GO_RNA_HELICASE_ACTIVITY	2	0.57746	0.45058	0.92308			1	1
GO_POSITIVE_REGULATION_OF_MRNA_CATABOLIC_PROCESS	2	0.57746	0.45058	0.92308			1	1
KEGG_JAK_STAT_SIGNALING_PATHWAY	1	0.74386	0.50646	0.92328			1	0
KEGG_ACUTE_MYELOID_LEUKEMIA	1	0.74386	0.50646	0.92328			1	0
GO_POSITIVE_REGULATION_OF_HEART_GROWTH	1	0.74386	0.50646	0.92328			1	0
GO_HYALURONAN_METABOLIC_PROCESS	1	0.74386	0.50646	0.92328			1	0
GO_REGULATION_OF_HEART_MORPHOGENESIS	1	0.74386	0.50646	0.92328			1	0
GO_HEART_FORMATION	1	0.74386	0.50646	0.92328			1	0
GO_CELLULAR_RESPONSE_TO_NUTRIENT	1	0.74386	0.50646	0.92328			1	0
GO_RESPONSE_TO_VITAMIN_D	1	0.74386	0.50646	0.92328			1	0
GO_POSITIVE_REGULATION_OF_CARDIAC_MUSCLE_CELL_PROLIFERATION	1	0.74386	0.50646	0.92328			1	0
GO_STRIATED_MUSCLE_CELL_PROLIFERATION	1	0.74386	0.50646	0.92328			1	0
GO_CELLULAR_RESPONSE_TO_VITAMIN	1	0.74386	0.50646	0.92328			1	0
GO_CELLULAR_RESPONSE_TO_VITAMIN_D	1	0.74386	0.50646	0.92328			1	0
GO_POSITIVE_REGULATION_OF_ORGAN_GROWTH	1	0.74386	0.50646	0.92328			1	0
GO_MUCOPOLYSACCHARIDE_METABOLIC_PROCESS	1	0.74386	0.50646	0.92328			1	0
GO_RIBOSOMAL_SMALL_SUBUNIT_BINDING	1	0.74386	0.50646	0.92328			1	0
GO_REGULATION_OF_ANIMAL_ORGAN_FORMATION	1	0.74386	0.50646	0.92328			1	0
GO_CARDIOBLAST_PROLIFERATION	1	0.74386	0.50646	0.92328			1	0
GO_ANIMAL_ORGAN_FORMATION	1	0.74386	0.50646	0.92328			1	0
GO_CARDIAC_MUSCLE_CELL_PROLIFERATION	1	0.74386	0.50646	0.92328			1	0
GO_CELL_PROLIFERATION_INVOLVED_IN_HEART_MORPHOGENESIS	1	0.74386	0.50646	0.92328			1	0
GO_VITAMIN_D_RECEPTOR_SIGNALING_PATHWAY	1	0.74386	0.50646	0.92328			1	0
GO_POSITIVE_REGULATION_OF_ANIMAL_ORGAN_MORPHOGENESIS	1	0.74386	0.50646	0.92328			1	0
GO_POSITIVE_REGULATION_OF_CELL_PROLIFERATION_INVOLVED_IN_HEART_MORPHOGENESIS	1	0.74386	0.50646	0.92328			1	0
GO_RNA_SPLICING	9	0.26946	0.44903	0.92329			5	4
GO_MEMBRANE_BIOGENESIS	2	0.5669	0.47618	0.92417			1	1
GO_DNA_TEMPLATED_TRANSCRIPTION_INITIATION	7	0.26838	0.63896	0.92439			5	2
GO_TRANSCRIPTION_INITIATION_FROM_RNA_POLYMERASE_II_PROMOTER	7	0.26838	0.63896	0.92439			5	2
GO_CELL_CELL_ADHESION	13	0.19625	0.65138	0.92441			8	5
GO_PROTEIN_SERINE_THREONINE_TYROSINE_KINASE_ACTIVITY	1	0.6386	0.72626	0.92543			0	1
GO_MITOTIC_SPINDLE_ASSEMBLY	1	0.73684	0.52121	0.9261			1	0
GO_REGULATION_OF_CILIUM_ASSEMBLY	1	0.73684	0.52121	0.9261			1	0
GO_CILIARY_BASAL_BODY	1	0.73684	0.52121	0.9261			1	0
GO_POSITIVE_REGULATION_OF_CILIUM_ASSEMBLY	1	0.73684	0.52121	0.9261			1	0
GO_POSITIVE_REGULATION_OF_PLASMA_MEMBRANE_BOUNDED_CELL_PROJECTION_ASSEMBLY	1	0.73684	0.52121	0.9261			1	0
GO_REGULATION_OF_NON_MOTILE_CILIUM_ASSEMBLY	1	0.73684	0.52121	0.9261			1	0
GO_POSITIVE_REGULATION_OF_NON_MOTILE_CILIUM_ASSEMBLY	1	0.73684	0.52121	0.9261			1	0
GO_NON_MOTILE_CILIUM_ASSEMBLY	1	0.73684	0.52121	0.9261			1	0
GO_NEGATIVE_REGULATION_OF_NEURON_DIFFERENTIATION	5	0.44128	0.23678	0.927			4	1
GO_NEGATIVE_REGULATION_OF_CELL_PROJECTION_ORGANIZATION	5	0.44128	0.23678	0.927			4	1
GO_RESPONSE_TO_NITROGEN_COMPOUND	12	0.23454	0.46141	0.92785			8	4
GO_INTRINSIC_COMPONENT_OF_ENDOPLASMIC_RETICULUM_MEMBRANE	3	0.4688	0.46791	0.92787			2	1
GO_VACUOLE	13	0.19556	0.65405	0.92802			5	8
GO_LEUKOTRIENE_METABOLIC_PROCESS	2	0.5493	0.50889	0.92902			0	2
GO_CELLULAR_RESPONSE_TO_VASCULAR_ENDOTHELIAL_GROWTH_FACTOR_STIMULUS	2	0.5493	0.50889	0.92902			1	1
GO_ICOSANOID_METABOLIC_PROCESS	2	0.5493	0.50889	0.92902			0	2
GO_INTERLEUKIN_6_PRODUCTION	2	0.5493	0.50889	0.92902			1	1
GO_P38MAPK_CASCADE	2	0.5493	0.50889	0.92902			1	1
GO_REGULATION_OF_INFLAMMATORY_RESPONSE	8	0.28058	0.47731	0.92966			4	4
GO_CYTOSKELETON_ORGANIZATION	23	0.16658	0.49192	0.92971			12	11
GO_NEGATIVE_REGULATION_OF_ERK1_AND_ERK2_CASCADE	1	0.74737	0.50061	0.92994			1	0
GO_RESPONSE_TO_NITROSATIVE_STRESS	1	0.74737	0.50061	0.92994			1	0
KEGG_BASAL_TRANSCRIPTION_FACTORS	1	0.72281	0.54869	0.93015			1	0
GO_NEGATIVE_REGULATION_OF_HISTONE_ACETYLATION	1	0.72281	0.54869	0.93015			1	0
GO_REGULATION_OF_PROTEIN_ACETYLATION	1	0.72281	0.54869	0.93015			1	0
GO_AMMONIUM_TRANSPORT	1	0.72281	0.54869	0.93015			1	0
GO_NEGATIVE_REGULATION_OF_PROTEIN_ACETYLATION	1	0.72281	0.54869	0.93015			1	0
GO_TRANSCRIPTION_FACTOR_TFTC_COMPLEX	1	0.72281	0.54869	0.93015			1	0
GO_HISTONE_METHYLTRANSFERASE_COMPLEX	1	0.72281	0.54869	0.93015			1	0
GO_SAGA_TYPE_COMPLEX	1	0.72281	0.54869	0.93015			1	0
GO_MLL1_2_COMPLEX	1	0.72281	0.54869	0.93015			1	0
GO_METHYLTRANSFERASE_COMPLEX	1	0.72281	0.54869	0.93015			1	0
GO_METHYLATED_HISTONE_BINDING	1	0.72281	0.54869	0.93015			1	0
GO_VITAMIN_D_RECEPTOR_BINDING	1	0.72281	0.54869	0.93015			1	0
GO_BASAL_TRANSCRIPTION_MACHINERY_BINDING	1	0.72281	0.54869	0.93015			1	0
GO_THYROID_HORMONE_RECEPTOR_BINDING	1	0.72281	0.54869	0.93015			1	0
GO_POLYAMINE_TRANSPORT	1	0.72281	0.54869	0.93015			1	0
GO_REGULATION_OF_PEPTIDYL_LYSINE_ACETYLATION	1	0.72281	0.54869	0.93015			1	0
GO_NEGATIVE_REGULATION_OF_PEPTIDYL_LYSINE_ACETYLATION	1	0.72281	0.54869	0.93015			1	0
GO_RNA_POLYMERASE_II_GENERAL_TRANSCRIPTION_INITIATION_FACTOR_BINDING	1	0.72281	0.54869	0.93015			1	0
GO_TRNA_TRANSPORT	1	0.71579	0.56364	0.93027			1	0
GO_POSITIVE_REGULATION_OF_NUCLEOCYTOPLASMIC_TRANSPORT	1	0.71579	0.56364	0.93027			1	0
GO_REGULATION_OF_PROTEIN_IMPORT	1	0.71579	0.56364	0.93027			1	0
GO_POSITIVE_REGULATION_OF_PROTEIN_IMPORT	1	0.71579	0.56364	0.93027			1	0
GO_ANDROGEN_RECEPTOR_SIGNALING_PATHWAY	1	0.71579	0.56364	0.93027			1	0
GO_RRNA_CONTAINING_RIBONUCLEOPROTEIN_COMPLEX_EXPORT_FROM_NUCLEUS	1	0.71579	0.56364	0.93027			1	0
GO_ANDROGEN_RECEPTOR_BINDING	1	0.71579	0.56364	0.93027			1	0
GO_RIBOSOMAL_LARGE_SUBUNIT_EXPORT_FROM_NUCLEUS	1	0.71579	0.56364	0.93027			1	0
GO_RIBOSOMAL_SMALL_SUBUNIT_EXPORT_FROM_NUCLEUS	1	0.71579	0.56364	0.93027			1	0
GO_MIRNA_METABOLIC_PROCESS	1	0.71579	0.56364	0.93027			1	0
GO_IMPORT_INTO_NUCLEUS	1	0.71579	0.56364	0.93027			1	0
GO_NCRNA_EXPORT_FROM_NUCLEUS	1	0.71579	0.56364	0.93027			1	0
GO_NUCLEAR_EXPORT_SIGNAL_RECEPTOR_ACTIVITY	1	0.71579	0.56364	0.93027			1	0
GO_PRE_MIRNA_BINDING	1	0.71579	0.56364	0.93027			1	0
GO_MOLECULAR_CARRIER_ACTIVITY	1	0.71579	0.56364	0.93027			1	0
GO_NUCLEOCYTOPLASMIC_CARRIER_ACTIVITY	1	0.71579	0.56364	0.93027			1	0
GO_COAGULATION	3	0.40454	0.65107	0.93095			2	1
GO_CHROMOSOME_ORGANIZATION	18	0.16697	0.67641	0.93105			11	7
GO_REGENERATION	4	0.35106	0.65523	0.93136			1	3
GO_NEGATIVE_REGULATION_OF_PROTEIN_CATABOLIC_PROCESS	4	0.35106	0.65523	0.93136			1	3
GO_POSITIVE_REGULATION_OF_LEUKOCYTE_MIGRATION	4	0.35106	0.65523	0.93136			3	1
GO_REGULATION_OF_LEUKOCYTE_CHEMOTAXIS	4	0.35106	0.65523	0.93136			3	1
GO_EPITHELIAL_CELL_PROLIFERATION	4	0.35106	0.65523	0.93136			1	3
GO_MUSCLE_CELL_DIFFERENTIATION	4	0.35106	0.65523	0.93136			2	2
GO_POSITIVE_REGULATION_OF_LEUKOCYTE_APOPTOTIC_PROCESS	2	0.67606	0.26831	0.93228			2	0
GO_REGULATION_OF_LEUKOCYTE_APOPTOTIC_PROCESS	2	0.67606	0.26831	0.93228			2	0
GO_REGULATION_OF_T_HELPER_CELL_DIFFERENTIATION	2	0.67606	0.26831	0.93228			2	0
GO_NEGATIVE_REGULATION_OF_HEMOPOIESIS	2	0.67606	0.26831	0.93228			2	0
GO_REGULATION_OF_ALPHA_BETA_T_CELL_DIFFERENTIATION	2	0.67606	0.26831	0.93228			2	0
GO_POSITIVE_REGULATION_OF_T_HELPER_CELL_DIFFERENTIATION	2	0.67606	0.26831	0.93228			2	0
GO_LEUKOCYTE_APOPTOTIC_PROCESS	2	0.67606	0.26831	0.93228			2	0
GO_NEGATIVE_REGULATION_OF_T_CELL_DIFFERENTIATION	2	0.67606	0.26831	0.93228			2	0
GO_POSITIVE_REGULATION_OF_ALPHA_BETA_T_CELL_DIFFERENTIATION	2	0.67606	0.26831	0.93228			2	0
GO_NEGATIVE_REGULATION_OF_LEUKOCYTE_DIFFERENTIATION	2	0.67606	0.26831	0.93228			2	0
GO_NEGATIVE_REGULATION_OF_LYMPHOCYTE_DIFFERENTIATION	2	0.67606	0.26831	0.93228			2	0
GO_T_CELL_DIFFERENTIATION_IN_THYMUS	2	0.67606	0.26831	0.93228			2	0
GO_REGULATION_OF_CD4_POSITIVE_ALPHA_BETA_T_CELL_DIFFERENTIATION	2	0.67606	0.26831	0.93228			2	0
GO_T_HELPER_17_TYPE_IMMUNE_RESPONSE	2	0.67606	0.26831	0.93228			2	0
GO_CENTROSOME	11	0.24033	0.49028	0.93239			6	5
GO_POSITIVE_REGULATION_OF_HEMOPOIESIS	5	0.35834	0.48538	0.93265			4	1
GO_REGULATION_OF_LEUKOCYTE_DIFFERENTIATION	5	0.35834	0.48538	0.93265			4	1
GO_POSITIVE_REGULATION_OF_LEUKOCYTE_DIFFERENTIATION	5	0.35834	0.48538	0.93265			4	1
GO_INTRA_GOLGI_VESICLE_MEDIATED_TRANSPORT	1	0.7193	0.55576	0.93314			1	0
GO_EARLY_ENDOSOME_TO_GOLGI_TRANSPORT	1	0.7193	0.55576	0.93314			1	0
GO_RETROGRADE_TRANSPORT_ENDOSOME_TO_GOLGI	1	0.7193	0.55576	0.93314			1	0
GO_TRANS_GOLGI_NETWORK_MEMBRANE	1	0.7193	0.55576	0.93314			1	0
GO_MYOSIN_V_BINDING	1	0.7193	0.55576	0.93314			1	0
GO_RETROGRADE_VESICLE_MEDIATED_TRANSPORT_GOLGI_TO_ENDOPLASMIC_RETICULUM	1	0.7193	0.55576	0.93314			1	0
GO_MINUS_END_DIRECTED_ORGANELLE_TRANSPORT_ALONG_MICROTUBULE	1	0.7193	0.55576	0.93314			1	0
KEGG_ECM_RECEPTOR_INTERACTION	1	0.62105	0.76424	0.93347			0	1
GO_NEGATIVE_REGULATION_OF_LEUKOCYTE_PROLIFERATION	1	0.62105	0.76424	0.93347			0	1
GO_CONTRACTILE_ACTIN_FILAMENT_BUNDLE_ASSEMBLY	1	0.62105	0.76424	0.93347			0	1
GO_POSITIVE_REGULATION_OF_CELL_MATRIX_ADHESION	1	0.62105	0.76424	0.93347			0	1
GO_REGULATION_OF_ADHERENS_JUNCTION_ORGANIZATION	1	0.62105	0.76424	0.93347			0	1
GO_POSITIVE_REGULATION_OF_CELL_JUNCTION_ASSEMBLY	1	0.62105	0.76424	0.93347			0	1
GO_POSITIVE_REGULATION_OF_EXOCYTOSIS	1	0.62105	0.76424	0.93347			0	1
GO_ACTOMYOSIN_STRUCTURE_ORGANIZATION	1	0.62105	0.76424	0.93347			0	1
GO_REGULATION_OF_EXOSOMAL_SECRETION	1	0.62105	0.76424	0.93347			0	1
GO_NEGATIVE_REGULATION_OF_T_CELL_PROLIFERATION	1	0.62105	0.76424	0.93347			0	1
GO_MECHANORECEPTOR_DIFFERENTIATION	1	0.62105	0.76424	0.93347			0	1
GO_POSITIVE_REGULATION_OF_ADHERENS_JUNCTION_ORGANIZATION	1	0.62105	0.76424	0.93347			0	1
GO_REGULATION_OF_CELL_MATRIX_ADHESION	1	0.62105	0.76424	0.93347			0	1
GO_ISOPRENOID_METABOLIC_PROCESS	1	0.62105	0.76424	0.93347			0	1
GO_INNER_EAR_RECEPTOR_CELL_DEVELOPMENT	1	0.62105	0.76424	0.93347			0	1
GO_COSTAMERE	1	0.62105	0.76424	0.93347			0	1
GO_FIBRONECTIN_BINDING	1	0.62105	0.76424	0.93347			0	1
GO_DITERPENOID_METABOLIC_PROCESS	1	0.62105	0.76424	0.93347			0	1
GO_POSITIVE_REGULATION_OF_STRESS_FIBER_ASSEMBLY	1	0.62105	0.76424	0.93347			0	1
GO_POSITIVE_REGULATION_OF_FOCAL_ADHESION_ASSEMBLY	1	0.62105	0.76424	0.93347			0	1
GO_INNER_EAR_RECEPTOR_CELL_STEREOCILIUM_ORGANIZATION	1	0.62105	0.76424	0.93347			0	1
GO_EXTRACELLULAR_EXOSOME_ASSEMBLY	1	0.62105	0.76424	0.93347			0	1
GO_REGULATION_OF_ACTOMYOSIN_STRUCTURE_ORGANIZATION	1	0.62105	0.76424	0.93347			0	1
GO_EXTRACELLULAR_VESICLE_BIOGENESIS	1	0.62105	0.76424	0.93347			0	1
GO_MICROTUBULE_CYTOSKELETON_ORGANIZATION	9	0.26699	0.46627	0.93386			5	4
GO_LEUKOCYTE_DIFFERENTIATION	8	0.28463	0.45281	0.93394			6	2
GO_RESPONSE_TO_LIGHT_STIMULUS	4	0.4131	0.44595	0.93415			3	1
GO_POSITIVE_REGULATION_OF_CATABOLIC_PROCESS	10	0.22101	0.64475	0.93422			4	6
GO_POSITIVE_REGULATION_OF_CELL_ADHESION	8	0.24083	0.68156	0.93422			5	3
GO_TOLL_LIKE_RECEPTOR_SIGNALING_PATHWAY	4	0.40071	0.48919	0.93429			2	2
GO_FC_EPSILON_RECEPTOR_SIGNALING_PATHWAY	4	0.40071	0.48919	0.93429			2	2
GO_POSITIVE_REGULATION_OF_NF_KAPPAB_TRANSCRIPTION_FACTOR_ACTIVITY	4	0.40071	0.48919	0.93429			3	1
GO_CYTOPLASMIC_PATTERN_RECOGNITION_RECEPTOR_SIGNALING_PATHWAY	4	0.40071	0.48919	0.93429			3	1
GO_POSITIVE_REGULATION_OF_DNA_BINDING_TRANSCRIPTION_FACTOR_ACTIVITY	4	0.40071	0.48919	0.93429			3	1
GO_NEGATIVE_REGULATION_OF_CELLULAR_CATABOLIC_PROCESS	5	0.31673	0.65432	0.93447			1	4
GO_PROTEIN_DNA_COMPLEX_SUBUNIT_ORGANIZATION	6	0.33154	0.46059	0.93451			5	1
GO_NUCLEAR_CHROMOSOME_SEGREGATION	6	0.33214	0.45957	0.93468			4	2
GO_NUCLEOSIDE_BISPHOSPHATE_METABOLIC_PROCESS	2	0.56338	0.47997	0.9347			1	1
GO_REGULATION_OF_MACROPHAGE_ACTIVATION	3	0.39576	0.68235	0.93476			2	1
GO_REGULATION_OF_CELL_CELL_ADHESION	6	0.32607	0.47765	0.93484			4	2
GO_INTERSTRAND_CROSS_LINK_REPAIR	4	0.32979	0.72067	0.93487			2	2
GO_ACTIN_CYTOSKELETON	8	0.23132	0.7201	0.93491			5	3
GO_SENSORY_PERCEPTION_OF_MECHANICAL_STIMULUS	2	0.55634	0.49609	0.93495			1	1
GO_ALTERNATIVE_MRNA_SPLICING_VIA_SPLICEOSOME	2	0.55634	0.49609	0.93495			1	1
GO_HINDBRAIN_DEVELOPMENT	1	0.59649	0.81232	0.93524			0	1
GO_METENCEPHALON_DEVELOPMENT	1	0.59649	0.81232	0.93524			0	1
GO_NOTCH_RECEPTOR_PROCESSING	1	0.59649	0.81232	0.93524			0	1
GO_AMYLOID_PRECURSOR_PROTEIN_METABOLIC_PROCESS	1	0.59649	0.81232	0.93524			0	1
GO_EPHRIN_RECEPTOR_SIGNALING_PATHWAY	1	0.59649	0.81232	0.93524			0	1
GO_MEMBRANE_PROTEIN_INTRACELLULAR_DOMAIN_PROTEOLYSIS	1	0.59649	0.81232	0.93524			0	1
GO_DOPAMINE_RECEPTOR_SIGNALING_PATHWAY	1	0.59649	0.81232	0.93524			0	1
GO_PRESYNAPTIC_MEMBRANE	1	0.59649	0.81232	0.93524			0	1
GO_AMYLOID_BETA_FORMATION	1	0.59649	0.81232	0.93524			0	1
GO_NOTCH_RECEPTOR_PROCESSING_LIGAND_DEPENDENT	1	0.59649	0.81232	0.93524			0	1
GO_AMYLOID_PRECURSOR_PROTEIN_BIOSYNTHETIC_PROCESS	1	0.59649	0.81232	0.93524			0	1
GO_AMYLOID_PRECURSOR_PROTEIN_CATABOLIC_PROCESS	1	0.59649	0.81232	0.93524			0	1
GO_AZUROPHIL_GRANULE_MEMBRANE	1	0.59649	0.81232	0.93524			0	1
GO_AZUROPHIL_GRANULE	1	0.59649	0.81232	0.93524			0	1
GO_GAMMA_SECRETASE_COMPLEX	1	0.59649	0.81232	0.93524			0	1
GO_INTRINSIC_COMPONENT_OF_PRESYNAPTIC_MEMBRANE	1	0.59649	0.81232	0.93524			0	1
GO_INTRINSIC_COMPONENT_OF_SYNAPTIC_MEMBRANE	1	0.59649	0.81232	0.93524			0	1
GO_SKELETAL_MUSCLE_CELL_DIFFERENTIATION	2	0.55282	0.50273	0.93545			1	1
GO_REGULATION_OF_LEUKOCYTE_MIGRATION	8	0.28323	0.4629	0.93546			6	2
GO_CIRCADIAN_REGULATION_OF_GENE_EXPRESSION	1	0.72982	0.53434	0.93616			1	0
GO_RESPONSE_TO_STEROL	1	0.72982	0.53434	0.93616			1	0
GO_REGULATION_OF_GLUCOSE_METABOLIC_PROCESS	1	0.72982	0.53434	0.93616			1	0
GO_POSITIVE_REGULATION_OF_CIRCADIAN_RHYTHM	1	0.72982	0.53434	0.93616			1	0
GO_CELLULAR_RESPONSE_TO_STEROL	1	0.72982	0.53434	0.93616			1	0
GO_REGULATION_OF_TRANSCRIPTION_INVOLVED_IN_CELL_FATE_COMMITMENT	1	0.72982	0.53434	0.93616			1	0
GO_STEROL_BINDING	1	0.72982	0.53434	0.93616			1	0
GO_REGULATION_OF_CELLULAR_CARBOHYDRATE_METABOLIC_PROCESS	1	0.72982	0.53434	0.93616			1	0
GO_OXYSTEROL_BINDING	1	0.72982	0.53434	0.93616			1	0
GO_CENTRAL_NERVOUS_SYSTEM_DEVELOPMENT	15	0.18	0.68162	0.93625			8	7
GO_MICROTUBULE_BASED_PROCESS	12	0.23123	0.47889	0.93626			7	5
GO_NEGATIVE_REGULATION_OF_KINASE_ACTIVITY	6	0.28008	0.67213	0.9366			4	2
GO_NEGATIVE_REGULATION_OF_TRANSFERASE_ACTIVITY	6	0.28008	0.67213	0.9366			4	2
GO_REGULATION_OF_ACTIN_FILAMENT_BASED_PROCESS	7	0.24975	0.72346	0.93665			4	3
GO_MEMBRANE_DOCKING	3	0.4629	0.48316	0.93677			2	1
GO_RAS_PROTEIN_SIGNAL_TRANSDUCTION	8	0.2446	0.6621	0.93679			4	4
GO_SMALL_GTPASE_MEDIATED_SIGNAL_TRANSDUCTION	8	0.2446	0.6621	0.93679			4	4
GO_MUSCLE_ORGAN_DEVELOPMENT	8	0.28148	0.4665	0.93684			5	3
KEGG_PENTOSE_PHOSPHATE_PATHWAY	1	0.63158	0.74061	0.93739			0	1
GO_MYELOID_LEUKOCYTE_ACTIVATION	19	0.18665	0.49222	0.93739			8	11
GO_CELLULAR_MODIFIED_AMINO_ACID_BIOSYNTHETIC_PROCESS	2	0.55986	0.48685	0.93754			1	1
GO_POSITIVE_REGULATION_OF_DEPHOSPHORYLATION	1	0.61754	0.77051	0.93754			0	1
GO_REGULATION_OF_FILOPODIUM_ASSEMBLY	1	0.61754	0.77051	0.93754			0	1
GO_FILOPODIUM_ASSEMBLY	1	0.61754	0.77051	0.93754			0	1
GO_BLOOD_VESSEL_ENDOTHELIAL_CELL_PROLIFERATION_INVOLVED_IN_SPROUTING_ANGIOGENESIS	1	0.61754	0.77051	0.93754			0	1
GO_POSITIVE_REGULATION_OF_PROTEIN_DEPHOSPHORYLATION	1	0.61754	0.77051	0.93754			0	1
GO_PEPTIDYL_SERINE_DEPHOSPHORYLATION	1	0.61754	0.77051	0.93754			0	1
GO_REGULATION_OF_PEPTIDYL_SERINE_DEPHOSPHORYLATION	1	0.61754	0.77051	0.93754			0	1
GO_POSITIVE_REGULATION_OF_BLOOD_VESSEL_ENDOTHELIAL_CELL_PROLIFERATION_INVOLVED_IN_SPROUTING_ANGIOGENESIS	1	0.61754	0.77051	0.93754			0	1
GO_CELLULAR_RESPONSE_TO_RETINOIC_ACID	3	0.40283	0.66043	0.93757			1	2
GO_RESPONSE_TO_RETINOIC_ACID	3	0.40283	0.66043	0.93757			1	2
GO_POSITIVE_REGULATION_OF_INTERLEUKIN_13_PRODUCTION	1	0.6	0.80646	0.93757			0	1
GO_RESPONSE_TO_FUNGUS	1	0.6	0.80646	0.93757			0	1
GO_DEFENSE_RESPONSE_TO_FUNGUS	1	0.6	0.80646	0.93757			0	1
GO_INTERLEUKIN_13_PRODUCTION	1	0.6	0.80646	0.93757			0	1
GO_INTERLEUKIN_23_PRODUCTION	1	0.6	0.80646	0.93757			0	1
GO_INTERLEUKIN_5_PRODUCTION	1	0.6	0.80646	0.93757			0	1
GO_POSITIVE_REGULATION_OF_INTERLEUKIN_23_PRODUCTION	1	0.6	0.80646	0.93757			0	1
GO_POSITIVE_REGULATION_OF_INTERLEUKIN_5_PRODUCTION	1	0.6	0.80646	0.93757			0	1
GO_FIBROBLAST_ACTIVATION	1	0.6	0.80646	0.93757			0	1
GO_INTERLEUKIN_5_SECRETION	1	0.6	0.80646	0.93757			0	1
GO_INTERLEUKIN_13_SECRETION	1	0.6	0.80646	0.93757			0	1
GO_POSITIVE_REGULATION_OF_INTERLEUKIN_5_SECRETION	1	0.6	0.80646	0.93757			0	1
GO_POSITIVE_REGULATION_OF_INTERLEUKIN_13_SECRETION	1	0.6	0.80646	0.93757			0	1
GO_REGULATION_OF_GROWTH	13	0.22344	0.47017	0.93791			7	6
GO_SPERM_MOTILITY	1	0.60702	0.79374	0.93797			0	1
GO_INNER_DYNEIN_ARM_ASSEMBLY	1	0.60702	0.79374	0.93797			0	1
GO_EPITHELIAL_CILIUM_MOVEMENT	1	0.60702	0.79374	0.93797			0	1
GO_CILIUM_MOVEMENT	1	0.60702	0.79374	0.93797			0	1
GO_CILIUM_OR_FLAGELLUM_DEPENDENT_CELL_MOTILITY	1	0.60702	0.79374	0.93797			0	1
GO_AXONEME_PART	1	0.60702	0.79374	0.93797			0	1
GO_DYNEIN_COMPLEX	1	0.60702	0.79374	0.93797			0	1
GO_CILIARY_PLASM	1	0.60702	0.79374	0.93797			0	1
GO_AXONEMAL_DYNEIN_COMPLEX	1	0.60702	0.79374	0.93797			0	1
GO_ATP_DEPENDENT_MICROTUBULE_MOTOR_ACTIVITY	1	0.60702	0.79374	0.93797			0	1
GO_SPERM_AXONEME_ASSEMBLY	1	0.60702	0.79374	0.93797			0	1
GO_CILIUM_MOVEMENT_INVOLVED_IN_CELL_MOTILITY	1	0.60702	0.79374	0.93797			0	1
GO_PLASMA_MEMBRANE_BOUNDED_CELL_PROJECTION_CYTOPLASM	1	0.60702	0.79374	0.93797			0	1
GO_9PLUS2_MOTILE_CILIUM	1	0.60702	0.79374	0.93797			0	1
GO_ATP_DEPENDENT_MICROTUBULE_MOTOR_ACTIVITY_MINUS_END_DIRECTED	1	0.60702	0.79374	0.93797			0	1
GO_DYNEIN_LIGHT_CHAIN_BINDING	1	0.60702	0.79374	0.93797			0	1
GO_DYNEIN_INTERMEDIATE_CHAIN_BINDING	1	0.60702	0.79374	0.93797			0	1
GO_DYNEIN_LIGHT_INTERMEDIATE_CHAIN_BINDING	1	0.60702	0.79374	0.93797			0	1
GO_REGULATION_OF_PROTEIN_EXPORT_FROM_NUCLEUS	1	0.72632	0.5404	0.93823			1	0
GO_REGULATION_OF_NUCLEOBASE_CONTAINING_COMPOUND_TRANSPORT	1	0.72632	0.5404	0.93823			1	0
GO_ACTIVIN_RECEPTOR_SIGNALING_PATHWAY	1	0.72632	0.5404	0.93823			1	0
GO_RNA_POLYADENYLATION	1	0.72632	0.5404	0.93823			1	0
GO_POSITIVE_REGULATION_OF_TRANSMEMBRANE_RECEPTOR_PROTEIN_SERINE_THREONINE_KINASE_SIGNALING_PATHWAY	1	0.72632	0.5404	0.93823			1	0
GO_REGULATION_OF_ACTIVIN_RECEPTOR_SIGNALING_PATHWAY	1	0.72632	0.5404	0.93823			1	0
GO_REGULATION_OF_MRNA_EXPORT_FROM_NUCLEUS	1	0.72632	0.5404	0.93823			1	0
GO_POSITIVE_REGULATION_OF_ACTIVIN_RECEPTOR_SIGNALING_PATHWAY	1	0.72632	0.5404	0.93823			1	0
GO_REGULATION_OF_RIBONUCLEOPROTEIN_COMPLEX_LOCALIZATION	1	0.72632	0.5404	0.93823			1	0
GO_L_ASCORBIC_ACID_METABOLIC_PROCESS	1	0.62807	0.74869	0.9383			0	1
GO_WATER_SOLUBLE_VITAMIN_METABOLIC_PROCESS	1	0.62807	0.74869	0.9383			0	1
GO_VITAMIN_METABOLIC_PROCESS	1	0.62807	0.74869	0.9383			0	1
GO_PERIKARYON	1	0.62807	0.74869	0.9383			0	1
GO_GLUCOSE_BINDING	1	0.62807	0.74869	0.9383			0	1
GO_SUGAR_TRANSMEMBRANE_TRANSPORTER_ACTIVITY	1	0.62807	0.74869	0.9383			0	1
GO_MONOSACCHARIDE_BINDING	1	0.62807	0.74869	0.9383			0	1
GO_CARBOHYDRATE_TRANSMEMBRANE_TRANSPORTER_ACTIVITY	1	0.62807	0.74869	0.9383			0	1
GO_HEXOSE_TRANSMEMBRANE_TRANSPORTER_ACTIVITY	1	0.62807	0.74869	0.9383			0	1
GO_REGULATION_OF_ANATOMICAL_STRUCTURE_SIZE	8	0.23741	0.69741	0.93862			4	4
GO_NEGATIVE_REGULATION_OF_RESPONSE_TO_STIMULUS	33	0.12143	0.74488	0.93862			16	17
GO_MICROTUBULE_ORGANIZING_CENTER_PART	6	0.27164	0.70658	0.93862			4	2
GO_REGULATION_OF_PROTEIN_COMPLEX_ASSEMBLY	5	0.31295	0.66521	0.93866			4	1
KEGG_PYRIMIDINE_METABOLISM	1	0.60351	0.79939	0.93877			0	1
KEGG_RNA_POLYMERASE	1	0.60351	0.79939	0.93877			0	1
KEGG_CYTOSOLIC_DNA_SENSING_PATHWAY	1	0.60351	0.79939	0.93877			0	1
GO_POSITIVE_REGULATION_OF_TYPE_I_INTERFERON_PRODUCTION	1	0.60351	0.79939	0.93877			0	1
GO_POSITIVE_REGULATION_OF_INTERFERON_BETA_PRODUCTION	1	0.60351	0.79939	0.93877			0	1
GO_TRANSCRIPTION_BY_RNA_POLYMERASE_III	1	0.60351	0.79939	0.93877			0	1
GO_TYPE_I_INTERFERON_PRODUCTION	1	0.60351	0.79939	0.93877			0	1
GO_INTERFERON_BETA_PRODUCTION	1	0.60351	0.79939	0.93877			0	1
GO_RNA_POLYMERASE_III_COMPLEX	1	0.60351	0.79939	0.93877			0	1
GO_RNA_POLYMERASE_III_ACTIVITY	1	0.60351	0.79939	0.93877			0	1
GO_SECRETION	33	0.11989	0.75939	0.93882			16	17
KEGG_NEUROTROPHIN_SIGNALING_PATHWAY	2	0.47183	0.70822	0.93893			0	2
GO_REGULATION_OF_CELL_JUNCTION_ASSEMBLY	2	0.47183	0.70822	0.93893			0	2
GO_NEGATIVE_REGULATION_OF_EXOCYTOSIS	2	0.47183	0.70822	0.93893			1	1
GO_RESPONSE_TO_CAMP	2	0.47183	0.70822	0.93893			1	1
GO_POSITIVE_REGULATION_OF_PHAGOCYTOSIS	2	0.47183	0.70822	0.93893			1	1
GO_VASCULOGENESIS	2	0.47183	0.70822	0.93893			0	2
GO_COLLAGEN_BIOSYNTHETIC_PROCESS	2	0.47183	0.70822	0.93893			1	1
GO_REGULATION_OF_COLLAGEN_BIOSYNTHETIC_PROCESS	2	0.47183	0.70822	0.93893			1	1
GO_RESPONSE_TO_ANTINEOPLASTIC_AGENT	2	0.47183	0.70822	0.93893			1	1
GO_NEGATIVE_REGULATION_OF_CELL_DEVELOPMENT	7	0.25181	0.70903	0.93894			5	2
GO_NEGATIVE_REGULATION_OF_NERVOUS_SYSTEM_DEVELOPMENT	7	0.25181	0.70903	0.93894			5	2
GO_REGULATION_OF_CYTOSKELETON_ORGANIZATION	8	0.23341	0.7147	0.93901			5	3
GO_EXONUCLEASE_ACTIVITY	3	0.38163	0.7262	0.93929			1	2
GO_AXON	11	0.2014	0.72569	0.93946			6	5
GO_NEURON_DEATH	8	0.23457	0.70533	0.93963			5	3
GO_CELLULAR_RESPONSE_TO_NITROGEN_COMPOUND	9	0.22022	0.72489	0.93968			5	4
GO_FATTY_ACID_CATABOLIC_PROCESS	1	0.58596	0.83091	0.93978			0	1
GO_FATTY_ACID_BETA_OXIDATION	1	0.58596	0.83091	0.93978			0	1
GO_MITOCHONDRIAL_TRANSMEMBRANE_TRANSPORT	1	0.58596	0.83091	0.93978			0	1
GO_REGULATION_OF_FATTY_ACID_METABOLIC_PROCESS	1	0.58596	0.83091	0.93978			0	1
GO_EATING_BEHAVIOR	1	0.58596	0.83091	0.93978			0	1
GO_ORGANIC_ACID_CATABOLIC_PROCESS	1	0.58596	0.83091	0.93978			0	1
GO_ORGANIC_ACID_TRANSMEMBRANE_TRANSPORT	5	0.29181	0.74798	0.93978			2	3
GO_POSITIVE_REGULATION_OF_LIPID_CATABOLIC_PROCESS	1	0.58596	0.83091	0.93978			0	1
GO_SMALL_MOLECULE_CATABOLIC_PROCESS	1	0.58596	0.83091	0.93978			0	1
GO_AMINO_ACID_BETAINE_METABOLIC_PROCESS	1	0.58596	0.83091	0.93978			0	1
GO_REGULATION_OF_FATTY_ACID_OXIDATION	1	0.58596	0.83091	0.93978			0	1
GO_INTRACELLULAR_LIPID_TRANSPORT	1	0.58596	0.83091	0.93978			0	1
GO_POSITIVE_REGULATION_OF_FATTY_ACID_METABOLIC_PROCESS	1	0.58596	0.83091	0.93978			0	1
GO_MONOCARBOXYLIC_ACID_CATABOLIC_PROCESS	1	0.58596	0.83091	0.93978			0	1
GO_LIPID_OXIDATION	1	0.58596	0.83091	0.93978			0	1
GO_REGULATION_OF_FATTY_ACID_BETA_OXIDATION	1	0.58596	0.83091	0.93978			0	1
GO_INTRINSIC_COMPONENT_OF_MITOCHONDRIAL_OUTER_MEMBRANE	1	0.58596	0.83091	0.93978			0	1
GO_INTRINSIC_COMPONENT_OF_MITOCHONDRIAL_MEMBRANE	1	0.58596	0.83091	0.93978			0	1
GO_PALMITOYLTRANSFERASE_ACTIVITY	1	0.58596	0.83091	0.93978			0	1
GO_O_ACYLTRANSFERASE_ACTIVITY	1	0.58596	0.83091	0.93978			0	1
GO_ACYLGLYCEROL_METABOLIC_PROCESS	1	0.58596	0.83091	0.93978			0	1
GO_TRIGLYCERIDE_METABOLIC_PROCESS	1	0.58596	0.83091	0.93978			0	1
GO_CARNITINE_SHUTTLE	1	0.58596	0.83091	0.93978			0	1
GO_POSITIVE_REGULATION_OF_FATTY_ACID_BETA_OXIDATION	1	0.58596	0.83091	0.93978			0	1
GO_FATTY_ACID_TRANSMEMBRANE_TRANSPORT	1	0.58596	0.83091	0.93978			0	1
GO_CARNITINE_O_ACYLTRANSFERASE_ACTIVITY	1	0.58596	0.83091	0.93978			0	1
GO_O_PALMITOYLTRANSFERASE_ACTIVITY	1	0.58596	0.83091	0.93978			0	1
GO_PROXIMAL_PROMOTER_SEQUENCE_SPECIFIC_DNA_BINDING	4	0.32322	0.73681	0.93979			3	1
GO_CELLULAR_RESPONSE_TO_PEPTIDE_HORMONE_STIMULUS	3	0.38417	0.71765	0.93988			2	1
KEGG_CARDIAC_MUSCLE_CONTRACTION	2	0.47887	0.68903	0.94009			1	1
GO_RESPONSE_TO_ENDOPLASMIC_RETICULUM_STRESS	2	0.47887	0.68903	0.94009			1	1
GO_RESPONSE_TO_HEAT	2	0.47887	0.68903	0.94009			0	2
GO_ACTIN_FILAMENT_BASED_MOVEMENT	2	0.47887	0.68903	0.94009			1	1
GO_ER_NUCLEUS_SIGNALING_PATHWAY	2	0.47887	0.68903	0.94009			1	1
GO_MUSCLE_ADAPTATION	2	0.47887	0.68903	0.94009			1	1
GO_CELLULAR_RESPONSE_TO_HEAT	2	0.47887	0.68903	0.94009			0	2
GO_ACTIN_MEDIATED_CELL_CONTRACTION	2	0.47887	0.68903	0.94009			1	1
GO_ENDOPLASMIC_RETICULUM_CALCIUM_ION_HOMEOSTASIS	2	0.47887	0.68903	0.94009			1	1
GO_MUSCLE_HYPERTROPHY	2	0.47887	0.68903	0.94009			1	1
GO_POSITIVE_REGULATION_OF_BLOOD_CIRCULATION	2	0.47887	0.68903	0.94009			1	1
GO_REGULATION_OF_MUSCLE_ADAPTATION	2	0.47887	0.68903	0.94009			1	1
GO_NUCLEOTIDE_BINDING_DOMAIN_LEUCINE_RICH_REPEAT_CONTAINING_RECEPTOR_SIGNALING_PATHWAY	3	0.39929	0.67032	0.94013			2	1
GO_MYD88_DEPENDENT_TOLL_LIKE_RECEPTOR_SIGNALING_PATHWAY	3	0.39929	0.67032	0.94013			2	1
GO_JNK_CASCADE	3	0.39929	0.67032	0.94013			2	1
GO_PROTEIN_SERINE_THREONINE_PHOSPHATASE_ACTIVITY	3	0.39929	0.67032	0.94013			1	2
GO_INTRAMOLECULAR_OXIDOREDUCTASE_ACTIVITY	2	0.46479	0.72861	0.94013			1	1
GO_ISOMERASE_ACTIVITY	2	0.46479	0.72861	0.94013			1	1
GO_GLAND_DEVELOPMENT	6	0.28214	0.66974	0.94022			3	3
GO_GOLGI_MEMBRANE	10	0.20652	0.72871	0.94063			6	4
GO_EPITHELIUM_DEVELOPMENT	21	0.14362	0.76783	0.94094			9	12
GO_SH3_DOMAIN_BINDING	1	0.59298	0.81939	0.94127			0	1
GO_CELLULAR_RESPONSE_TO_ENDOGENOUS_STIMULUS	27	0.13229	0.72663	0.94128			16	11
GO_REGULATION_OF_ERBB_SIGNALING_PATHWAY	1	0.61404	0.77778	0.94143			0	1
GO_NEGATIVE_REGULATION_OF_ERBB_SIGNALING_PATHWAY	1	0.61404	0.77778	0.94143			0	1
GO_ERBB2_SIGNALING_PATHWAY	1	0.61404	0.77778	0.94143			0	1
GO_ERBB_SIGNALING_PATHWAY	1	0.61404	0.77778	0.94143			0	1
GO_NON_MEMBRANE_SPANNING_PROTEIN_TYROSINE_PHOSPHATASE_ACTIVITY	1	0.61404	0.77778	0.94143			0	1
GO_DNA_BINDING_TRANSCRIPTION_FACTOR_BINDING	9	0.20954	0.77099	0.94169			6	3
GO_REGULATION_OF_RNA_SPLICING	6	0.26237	0.74991	0.94175			3	3
GO_ESTABLISHMENT_OR_MAINTENANCE_OF_CELL_POLARITY	2	0.44425	0.77222	0.94179			1	1
GO_CELL_PROJECTION_ORGANIZATION	31	0.12057	0.79407	0.94201			13	18
GO_APOPTOTIC_SIGNALING_PATHWAY	7	0.24427	0.74923	0.94204			4	3
GO_REGULATION_OF_ENDOCYTOSIS	4	0.32204	0.74632	0.94205			3	1
GO_ENDOPLASMIC_RETICULUM_GOLGI_INTERMEDIATE_COMPARTMENT_MEMBRANE	3	0.38788	0.70241	0.94205			2	1
GO_ENDOPLASMIC_RETICULUM_GOLGI_INTERMEDIATE_COMPARTMENT	3	0.38788	0.70241	0.94205			2	1
GO_CYTOKINE_MEDIATED_SIGNALING_PATHWAY	20	0.14533	0.77765	0.94213			12	8
GO_MOLECULAR_ADAPTOR_ACTIVITY	5	0.28853	0.75358	0.9422			3	2
GO_STEROID_HORMONE_MEDIATED_SIGNALING_PATHWAY	6	0.26071	0.76493	0.94226			4	2
GO_REGULATION_OF_PROTEOLYSIS	10	0.30797	0.23287	0.94229			6	4
GO_GLUTAMATERGIC_SYNAPSE	7	0.24373	0.76159	0.94236			3	4
GO_WNT_SIGNALING_PATHWAY_CALCIUM_MODULATING_PATHWAY	1	0.57544	0.8499	0.94241			0	1
GO_REGULATION_OF_MEGAKARYOCYTE_DIFFERENTIATION	1	0.57544	0.8499	0.94241			0	1
GO_RNA_DESTABILIZATION	1	0.57544	0.8499	0.94241			0	1
GO_MRNA_CLEAVAGE	1	0.57544	0.8499	0.94241			0	1
GO_MEGAKARYOCYTE_DIFFERENTIATION	1	0.57544	0.8499	0.94241			0	1
GO_CYTOPLASMIC_STRESS_GRANULE	1	0.57544	0.8499	0.94241			0	1
GO_POLE_PLASM	1	0.57544	0.8499	0.94241			0	1
GO_REGULATION_OF_TRANSPOSITION	1	0.57544	0.8499	0.94241			0	1
GO_TRANSPOSITION	1	0.57544	0.8499	0.94241			0	1
GO_TRANSPOSITION_RNA_MEDIATED	1	0.57544	0.8499	0.94241			0	1
GO_REGULATION_OF_T_CELL_ACTIVATION	5	0.28669	0.76478	0.94241			3	2
GO_REGULATION_OF_LYMPHOCYTE_ACTIVATION	5	0.28669	0.76478	0.94241			3	2
GO_3_UTR_MEDIATED_MRNA_DESTABILIZATION	1	0.57544	0.8499	0.94241			0	1
GO_NEURON_PROJECTION_ARBORIZATION	1	0.57544	0.8499	0.94241			0	1
GO_REGULATION_OF_NEURON_PROJECTION_ARBORIZATION	1	0.57544	0.8499	0.94241			0	1
GO_PROTEIN_LOCALIZATION_TO_GOLGI_APPARATUS	2	0.44718	0.77104	0.94244			1	1
GO_MITOPHAGY	2	0.44718	0.77104	0.94244			1	1
GO_REGULATION_OF_WATER_LOSS_VIA_SKIN	1	0.58246	0.83737	0.94249			0	1
GO_WATER_HOMEOSTASIS	1	0.58246	0.83737	0.94249			0	1
GO_KERATINIZATION	1	0.58246	0.83737	0.94249			0	1
GO_MAINTENANCE_OF_PROTEIN_LOCATION	4	0.33688	0.70078	0.94249			2	2
GO_CORNIFICATION	1	0.58246	0.83737	0.94249			0	1
GO_STRUCTURAL_CONSTITUENT_OF_EPIDERMIS	1	0.58246	0.83737	0.94249			0	1
GO_KINASE_BINDING	16	0.16993	0.73007	0.94251			9	7
GO_REGULATION_OF_NIK_NF_KAPPAB_SIGNALING	1	0.57895	0.84242	0.94254			0	1
GO_HISTONE_H3_DEACETYLATION	1	0.57895	0.84242	0.94254			0	1
GO_NEGATIVE_REGULATION_OF_INTERLEUKIN_2_PRODUCTION	1	0.57895	0.84242	0.94254			0	1
GO_14_3_3_PROTEIN_BINDING	1	0.57895	0.84242	0.94254			0	1
GO_NAD_DEPENDENT_PROTEIN_DEACETYLASE_ACTIVITY	1	0.57895	0.84242	0.94254			0	1
GO_HISTONE_DEACETYLASE_ACTIVITY_H3_K14_SPECIFIC_	1	0.57895	0.84242	0.94254			0	1
GO_NEGATIVE_REGULATION_OF_NIK_NF_KAPPAB_SIGNALING	1	0.57895	0.84242	0.94254			0	1
GO_ACTIN_POLYMERIZATION_OR_DEPOLYMERIZATION	3	0.38869	0.70107	0.94257			2	1
GO_MACROMOLECULE_DEACYLATION	4	0.32114	0.74748	0.94267			2	2
GO_REGULATION_OF_VACUOLE_ORGANIZATION	2	0.46831	0.71699	0.94292			1	1
GO_CELLULAR_RESPONSE_TO_STARVATION	2	0.46831	0.71699	0.94292			1	1
GO_REGULATION_OF_AUTOPHAGOSOME_ASSEMBLY	2	0.46831	0.71699	0.94292			1	1
GO_RESPONSE_TO_STARVATION	2	0.46831	0.71699	0.94292			1	1
GO_RESPONSE_TO_AMINO_ACID_STARVATION	2	0.46831	0.71699	0.94292			1	1
GO_LYSOSOME_LOCALIZATION	1	0.61053	0.78646	0.94331			0	1
GO_REGULATION_OF_PLASMA_MEMBRANE_ORGANIZATION	1	0.61053	0.78646	0.94331			0	1
GO_KINESIN_BINDING	1	0.61053	0.78646	0.94331			0	1
GO_REGULATION_OF_MEMBRANE_TUBULATION	1	0.61053	0.78646	0.94331			0	1
GO_GOLGI_ASSOCIATED_VESICLE	4	0.30899	0.78293	0.94396			3	1
GO_SIGNAL_TRANSDUCTION_BY_PROTEIN_PHOSPHORYLATION	18	0.14642	0.828	0.944			9	9
GO_EXTERNAL_SIDE_OF_PLASMA_MEMBRANE	7	0.23406	0.80522	0.94404			5	2
GO_AMEBOIDAL_TYPE_CELL_MIGRATION	9	0.20302	0.80135	0.94412			4	5
KEGG_TAURINE_AND_HYPOTAURINE_METABOLISM	1	0.55789	0.88566	0.94442			0	1
KEGG_GLUTATHIONE_METABOLISM	1	0.55789	0.88566	0.94442			0	1
KEGG_ARACHIDONIC_ACID_METABOLISM	1	0.55789	0.88566	0.94442			0	1
GO_ALPHA_AMINO_ACID_BIOSYNTHETIC_PROCESS	1	0.55789	0.88566	0.94442			0	1
GO_ALPHA_AMINO_ACID_METABOLIC_PROCESS	1	0.55789	0.88566	0.94442			0	1
GO_GLUTAMATE_METABOLIC_PROCESS	1	0.55789	0.88566	0.94442			0	1
GO_CELLULAR_MODIFIED_AMINO_ACID_CATABOLIC_PROCESS	1	0.55789	0.88566	0.94442			0	1
GO_SERINE_FAMILY_AMINO_ACID_BIOSYNTHETIC_PROCESS	1	0.55789	0.88566	0.94442			0	1
GO_GLUTAMINE_FAMILY_AMINO_ACID_METABOLIC_PROCESS	1	0.55789	0.88566	0.94442			0	1
GO_COFACTOR_CATABOLIC_PROCESS	1	0.55789	0.88566	0.94442			0	1
GO_NONRIBOSOMAL_PEPTIDE_BIOSYNTHETIC_PROCESS	1	0.55789	0.88566	0.94442			0	1
GO_GLUTATHIONE_METABOLIC_PROCESS	1	0.55789	0.88566	0.94442			0	1
GO_PEPTIDE_CATABOLIC_PROCESS	1	0.55789	0.88566	0.94442			0	1
GO_SERINE_FAMILY_AMINO_ACID_METABOLIC_PROCESS	1	0.55789	0.88566	0.94442			0	1
GO_OMEGA_PEPTIDASE_ACTIVITY	1	0.55789	0.88566	0.94442			0	1
GO_TRANSFERASE_ACTIVITY_TRANSFERRING_AMINO_ACYL_GROUPS	1	0.55789	0.88566	0.94442			0	1
GO_EXOPEPTIDASE_ACTIVITY	1	0.55789	0.88566	0.94442			0	1
GO_GLUTATHIONE_CATABOLIC_PROCESS	1	0.55789	0.88566	0.94442			0	1
GO_CYSTEINE_BIOSYNTHETIC_PROCESS	1	0.55789	0.88566	0.94442			0	1
GO_LEUKOTRIENE_D4_BIOSYNTHETIC_PROCESS	1	0.55789	0.88566	0.94442			0	1
GO_PEPTIDYLTRANSFERASE_ACTIVITY	1	0.55789	0.88566	0.94442			0	1
GO_GLUTATHIONE_HYDROLASE_ACTIVITY	1	0.55789	0.88566	0.94442			0	1
GO_HYPOGLYCIN_A_GAMMA_GLUTAMYL_TRANSPEPTIDASE_ACTIVITY	1	0.55789	0.88566	0.94442			0	1
GO_MODIFICATION_OF_MORPHOLOGY_OR_PHYSIOLOGY_OF_OTHER_ORGANISM	2	0.67958	0.26191	0.94463			2	0
GO_RESPONSE_TO_BIOTIC_STIMULUS	20	0.22343	0.23567	0.94488			11	9
GO_POSITIVE_REGULATION_OF_T_CELL_PROLIFERATION	3	0.39779	0.67219	0.94501			2	1
GO_POSITIVE_REGULATION_OF_LEUKOCYTE_PROLIFERATION	3	0.39779	0.67219	0.94501			2	1
GO_CATALYTIC_ACTIVITY_ACTING_ON_RNA	10	0.21715	0.6701	0.94605			5	5
GO_RESPONSE_TO_CYTOKINE	30	0.12145	0.79551	0.94678			15	15
GO_CARBOHYDRATE_HOMEOSTASIS	4	0.31206	0.78063	0.94694			2	2
GO_REGULATION_OF_LEUKOCYTE_PROLIFERATION	4	0.31207	0.77429	0.94711			2	2
GO_MAINTENANCE_OF_LOCATION	7	0.24731	0.73858	0.94713			3	4
GO_AXONEMAL_DYNEIN_COMPLEX_ASSEMBLY	2	0.42606	0.81299	0.94725			0	2
GO_MICROTUBULE_BUNDLE_FORMATION	2	0.42606	0.81299	0.94725			0	2
GO_AXONEME_ASSEMBLY	2	0.42606	0.81299	0.94725			0	2
GO_RNA_LOCALIZATION	4	0.31242	0.77313	0.94729			3	1
GO_RNA_EXPORT_FROM_NUCLEUS	4	0.31242	0.77313	0.94729			3	1
GO_ESTABLISHMENT_OF_RNA_LOCALIZATION	4	0.31242	0.77313	0.94729			3	1
KEGG_VEGF_SIGNALING_PATHWAY	1	0.54737	0.90566	0.94731			0	1
GO_RNA_STABILIZATION	1	0.54737	0.90566	0.94731			0	1
GO_3_UTR_MEDIATED_MRNA_STABILIZATION	1	0.54737	0.90566	0.94731			0	1
GO_VASCULAR_ENDOTHELIAL_GROWTH_FACTOR_RECEPTOR_SIGNALING_PATHWAY	1	0.54737	0.90566	0.94731			0	1
GO_REGULATION_OF_CELLULAR_RESPONSE_TO_HEAT	1	0.54737	0.90566	0.94731			0	1
GO_POSITIVE_REGULATION_OF_TUMOR_NECROSIS_FACTOR_SUPERFAMILY_CYTOKINE_PRODUCTION	1	0.54737	0.90566	0.94731			0	1
GO_POSITIVE_REGULATION_OF_CYTOKINE_BIOSYNTHETIC_PROCESS	1	0.54737	0.90566	0.94731			0	1
GO_CALMODULIN_DEPENDENT_PROTEIN_KINASE_ACTIVITY	1	0.54737	0.90566	0.94731			0	1
GO_CALCIUM_DEPENDENT_PROTEIN_KINASE_ACTIVITY	1	0.54737	0.90566	0.94731			0	1
GO_TUMOR_NECROSIS_FACTOR_BIOSYNTHETIC_PROCESS	1	0.54737	0.90566	0.94731			0	1
GO_POSITIVE_REGULATION_OF_TUMOR_NECROSIS_FACTOR_BIOSYNTHETIC_PROCESS	1	0.54737	0.90566	0.94731			0	1
GO_TUMOR_NECROSIS_FACTOR_SUPERFAMILY_CYTOKINE_PRODUCTION	1	0.54737	0.90566	0.94731			0	1
GO_NEGATIVE_REGULATION_OF_RNA_CATABOLIC_PROCESS	1	0.54737	0.90566	0.94731			0	1
GO_MITOCHONDRION_DISTRIBUTION	1	0.58947	0.82525	0.94736			0	1
GO_INTRACELLULAR_DISTRIBUTION_OF_MITOCHONDRIA	1	0.58947	0.82525	0.94736			0	1
GO_REGULATION_OF_VASCULATURE_DEVELOPMENT	7	0.233	0.809	0.94748			2	5
GO_TRANSCRIPTION_COREGULATOR_ACTIVITY	9	0.21506	0.75112	0.9475			5	4
GO_HISTONE_BINDING	3	0.35336	0.80909	0.94772			1	2
GO_POSITIVE_REGULATION_OF_DENDRITE_DEVELOPMENT	1	0.56491	0.8701	0.94777			0	1
GO_POSITIVE_REGULATION_OF_DENDRITE_MORPHOGENESIS	1	0.56491	0.8701	0.94777			0	1
GO_TRANSMEMBRANE_RECEPTOR_PROTEIN_PHOSPHATASE_ACTIVITY	1	0.56491	0.8701	0.94777			0	1
GO_TRANSMEMBRANE_RECEPTOR_PROTEIN_TYROSINE_PHOSPHATASE_SIGNALING_PATHWAY	1	0.56491	0.8701	0.94777			0	1
GO_PRESYNAPTIC_MEMBRANE_ORGANIZATION	1	0.56491	0.8701	0.94777			0	1
GO_PRESYNAPTIC_MEMBRANE_ASSEMBLY	1	0.56491	0.8701	0.94777			0	1
GO_POSTSYNAPTIC_DENSITY_ASSEMBLY	1	0.56491	0.8701	0.94777			0	1
GO_POSTSYNAPTIC_SPECIALIZATION_ASSEMBLY	1	0.56491	0.8701	0.94777			0	1
GO_POSTSYNAPSE_ASSEMBLY	1	0.56491	0.8701	0.94777			0	1
GO_POSTSYNAPTIC_SPECIALIZATION_ORGANIZATION	1	0.56491	0.8701	0.94777			0	1
GO_REGULATION_OF_POSTSYNAPTIC_SPECIALIZATION_ASSEMBLY	1	0.56491	0.8701	0.94777			0	1
GO_PRESYNAPSE_ORGANIZATION	1	0.56491	0.8701	0.94777			0	1
GO_REGULATION_OF_PRESYNAPSE_ORGANIZATION	1	0.56491	0.8701	0.94777			0	1
GO_TRANS_SYNAPTIC_SIGNALING_BY_TRANS_SYNAPTIC_COMPLEX	1	0.56491	0.8701	0.94777			0	1
GO_SYNAPTIC_MEMBRANE_ADHESION	1	0.56491	0.8701	0.94777			0	1
GO_EXCITATORY_SYNAPSE_ASSEMBLY	1	0.56491	0.8701	0.94777			0	1
GO_REGULATION_OF_EXCITATORY_SYNAPSE_ASSEMBLY	1	0.56491	0.8701	0.94777			0	1
GO_REGULATION_OF_POSTSYNAPTIC_DENSITY_ORGANIZATION	1	0.56491	0.8701	0.94777			0	1
GO_NEURON_MATURATION	1	0.55439	0.89253	0.94791			0	1
GO_POSITIVE_REGULATION_OF_LYMPHOCYTE_ACTIVATION	4	0.31634	0.76131	0.94794			3	1
GO_INTRACELLULAR_PROTEIN_TRANSPORT	22	0.13757	0.79634	0.94804			14	8
GO_STRIATED_MUSCLE_CELL_DIFFERENTIATION	3	0.34982	0.81711	0.94813			2	1
[truncated: 1,870 more rows]

## Sheet: NK CD127– - GSEA
NK CD127– GSEA Enrichment for GO and KEGG terms
Name	Genes (tot)	Stat (dist.dir)	p (dist.dir.up)	p adj (dist.dir.up)	p (dist.dir.dn)	p adj (dist.dir.dn)	Genes (up)	Genes (down)
GO_CELL_ACTIVATION	12	0.57322	0.0026227	0.09292			11	1
GO_LEUKOCYTE_MEDIATED_IMMUNITY	9	0.61301	0.0035863	0.1362			9	0
GO_LYMPHOCYTE_ACTIVATION	8	0.68657	0.0020723	0.1368			8	0
GO_REGULATION_OF_LYMPHOCYTE_ACTIVATION	7	0.67647	0.0032418	0.17901			7	0
GO_B_CELL_ACTIVATION	6	0.67523	0.0083714	0.22129			6	0
GO_REGULATION_OF_B_CELL_ACTIVATION	6	0.67523	0.0083714	0.22129			6	0
GO_POSITIVE_REGULATION_OF_LIPID_KINASE_ACTIVITY	2	0.94521	0.0084422	0.3445			2	0
GO_REGULATION_OF_PHOSPHOLIPID_METABOLIC_PROCESS	2	0.94521	0.0084422	0.3445			2	0
GO_REGULATION_OF_LIPID_METABOLIC_PROCESS	2	0.94521	0.0084422	0.3445			2	0
GO_REGULATION_OF_LIPID_KINASE_ACTIVITY	2	0.94521	0.0084422	0.3445			2	0
GO_POSITIVE_REGULATION_OF_LIPID_METABOLIC_PROCESS	2	0.94521	0.0084422	0.3445			2	0
GO_LEUKOCYTE_MIGRATION	3	0.77824	0.02556	0.34455			3	0
GO_CELL_SURFACE	8	0.5151	0.043331	0.35115			6	2
GO_SIDE_OF_MEMBRANE	8	0.57611	0.015637	0.35272			8	0
GO_POSITIVE_REGULATION_OF_NOTCH_SIGNALING_PATHWAY	2	0.93151	0.01206	0.35331			2	0
GO_NOTCH_SIGNALING_PATHWAY	2	0.93151	0.01206	0.35331			2	0
GO_REGULATION_OF_NOTCH_SIGNALING_PATHWAY	2	0.93151	0.01206	0.35331			2	0
GO_GAMMA_DELTA_T_CELL_ACTIVATION	2	0.93151	0.01206	0.35331			2	0
GO_REGULATION_OF_CELL_ACTIVATION	9	0.49742	0.03624	0.3534			8	1
GO_ADAPTIVE_IMMUNE_RESPONSE_BASED_ON_SOMATIC_RECOMBINATION_OF_IMMUNE_RECEPTORS_BUILT_FROM_IMMUNOGLOBULIN_SUPERFAMILY_DOMAINS	5	0.65714	0.024682	0.35569			5	0
GO_B_CELL_MEDIATED_IMMUNITY	5	0.65714	0.024682	0.35569			5	0
GO_COMPLEMENT_ACTIVATION	5	0.65714	0.024682	0.35569			5	0
GO_LYMPHOCYTE_MEDIATED_IMMUNITY	5	0.65714	0.024682	0.35569			5	0
GO_HUMORAL_IMMUNE_RESPONSE	5	0.65714	0.024682	0.35569			5	0
GO_POSITIVE_REGULATION_OF_B_CELL_ACTIVATION	5	0.65714	0.024682	0.35569			5	0
GO_DEFENSE_RESPONSE_TO_BACTERIUM	5	0.65714	0.024682	0.35569			5	0
GO_EXTERNAL_SIDE_OF_PLASMA_MEMBRANE	5	0.65714	0.024682	0.35569			5	0
GO_POSITIVE_REGULATION_OF_LYMPHOCYTE_ACTIVATION	5	0.65714	0.024682	0.35569			5	0
GO_IMMUNE_EFFECTOR_PROCESS	12	0.48351	0.017984	0.37522			11	1
GO_EMBRYONIC_MORPHOGENESIS	3	0.80556	0.021038	0.38095			3	0
GO_CENTRAL_NERVOUS_SYSTEM_DEVELOPMENT	3	0.76389	0.035588	0.40818			3	0
GO_RESPONSE_TO_BACTERIUM	6	0.54698	0.061834	0.47378			6	0
GO_POSITIVE_REGULATION_OF_CELL_ACTIVATION	6	0.54698	0.061834	0.47378			6	0
GO_HUMORAL_IMMUNE_RESPONSE_MEDIATED_BY_CIRCULATING_IMMUNOGLOBULIN	4	0.64789	0.058298	0.49322			4	0
GO_REGULATION_OF_HUMORAL_IMMUNE_RESPONSE	4	0.64789	0.058298	0.49322			4	0
GO_CELL_RECOGNITION	4	0.64789	0.058298	0.49322			4	0
GO_MEMBRANE_INVAGINATION	4	0.64789	0.058298	0.49322			4	0
GO_PHAGOCYTOSIS_RECOGNITION	4	0.64789	0.058298	0.49322			4	0
GO_IMMUNOGLOBULIN_COMPLEX	4	0.64789	0.058298	0.49322			4	0
GO_IMMUNOGLOBULIN_RECEPTOR_BINDING	4	0.64789	0.058298	0.49322			4	0
GO_REGULATION_OF_IMMUNE_EFFECTOR_PROCESS	6	0.55696	0.053843	0.5027			6	0
GO_HEAD_DEVELOPMENT	2	0.86301	0.043417	0.51427			2	0
GO_DEFENSE_RESPONSE_TO_OTHER_ORGANISM	7	0.52678	0.05778	0.51499			6	1
GO_SIGNALING_RECEPTOR_BINDING	11	0.42227	0.076194	0.54218			9	2
GO_ENDOCYTOSIS	5	0.57143	0.077709	0.55902			5	0
GO_SITE_OF_POLARIZED_GROWTH	3	0.70833	0.070586	0.56058			3	0
GO_AXON_PART	3	0.70833	0.070586	0.56058			3	0
GO_DISTAL_AXON	3	0.70833	0.070586	0.56058			3	0
GO_NEURON_PART	9	0.44582	0.087203	0.58419			7	2
GO_CALCIUM_ION_BINDING	3	0.69937	0.073142	0.59456			3	0
GO_MAGNESIUM_ION_BINDING	2	0.83562	0.058894	0.59649			2	0
GO_B_CELL_RECEPTOR_SIGNALING_PATHWAY	6	0.51415	0.090373	0.6241			5	1
GO_SENSORY_ORGAN_DEVELOPMENT	2	0.82192	0.067337	0.63026			2	0
GO_TRANSCRIPTION_FACTOR_BINDING	4	0.60379	0.097163	0.63526			3	1
GO_POSITIVE_REGULATION_OF_KINASE_ACTIVITY	5	0.54787	0.09757	0.67248			4	1
GO_REGULATION_OF_IMMUNE_SYSTEM_PROCESS	15	0.35431	0.11485	0.67428			11	4
GO_CARBOHYDRATE_DERIVATIVE_METABOLIC_PROCESS	4	0.59155	0.11174	0.6756			4	0
GO_NEURAL_TUBE_DEVELOPMENT	2	0.79452	0.088643	0.67619			2	0
GO_MORPHOGENESIS_OF_EMBRYONIC_EPITHELIUM	2	0.79452	0.088643	0.67619			2	0
GO_REGULATION_OF_PROTEIN_MODIFICATION_BY_SMALL_PROTEIN_CONJUGATION_OR_REMOVAL	2	0.79452	0.088643	0.67619			2	0
GO_POSITIVE_REGULATION_OF_PROTEIN_MODIFICATION_BY_SMALL_PROTEIN_CONJUGATION_OR_REMOVAL	2	0.79452	0.088643	0.67619			2	0
GO_RESPONSE_TO_BIOTIC_STIMULUS	8	0.45187	0.11021	0.67817			7	1
GO_ANTIGEN_BINDING	5	0.52857	0.12842	0.73877			5	0
GO_T_CELL_ACTIVATION	3	0.65278	0.12721	0.73881			3	0
GO_AXON	4	0.57746	0.13	0.74303			4	0
GO_LYMPHOCYTE_DIFFERENTIATION	3	0.65611	0.1162	0.74433			3	0
GO_POSITIVE_REGULATION_OF_TRANSFERASE_ACTIVITY	6	0.47477	0.1465	0.79149			5	1
GO_REGULATION_OF_KINASE_ACTIVITY	6	0.47685	0.14326	0.79982			4	2
GO_CELL_ACTIVATION_INVOLVED_IN_IMMUNE_RESPONSE	4	0.56097	0.15527	0.80296			4	0
GO_BLOOD_MICROPARTICLE	3	0.63889	0.14648	0.8069			3	0
GO_SECRETORY_GRANULE	2	0.68493	0.21226	0.82348			2	0
GO_CYTOPLASMIC_SIDE_OF_MEMBRANE	2	0.68493	0.21226	0.82348			2	0
GO_SECRETORY_VESICLE	2	0.68493	0.21226	0.82348			2	0
GO_VESICLE_LUMEN	2	0.68493	0.21226	0.82348			2	0
GO_VACUOLAR_LUMEN	2	0.68493	0.21226	0.82348			2	0
GO_HYDROLASE_ACTIVITY_ACTING_ON_GLYCOSYL_BONDS	2	0.68493	0.21226	0.82348			2	0
GO_AZUROPHIL_GRANULE_LUMEN	2	0.68493	0.21226	0.82348			2	0
GO_AZUROPHIL_GRANULE	2	0.68493	0.21226	0.82348			2	0
GO_KINASE_BINDING	5	0.46295	0.2445	0.82373			3	2
GO_ANTIGEN_RECEPTOR_MEDIATED_SIGNALING_PATHWAY	8	0.38218	0.24755	0.82442			6	2
GO_EXTRINSIC_COMPONENT_OF_MEMBRANE	2	0.75342	0.12442	0.82546			2	0
KEGG_NOTCH_SIGNALING_PATHWAY	1	0.91892	0.1947	0.83142			1	0
GO_THYMIC_T_CELL_SELECTION	1	0.91892	0.1947	0.83142			1	0
GO_EPIDERMAL_CELL_DIFFERENTIATION	1	0.91892	0.1947	0.83142			1	0
GO_EAR_DEVELOPMENT	1	0.91892	0.1947	0.83142			1	0
GO_APOPTOTIC_PROCESS_INVOLVED_IN_DEVELOPMENT	1	0.91892	0.1947	0.83142			1	0
GO_EPIDERMIS_DEVELOPMENT	1	0.91892	0.1947	0.83142			1	0
GO_EPITHELIAL_CELL_APOPTOTIC_PROCESS	1	0.91892	0.1947	0.83142			1	0
GO_COLUMNAR_CUBOIDAL_EPITHELIAL_CELL_DIFFERENTIATION	1	0.91892	0.1947	0.83142			1	0
GO_MECHANORECEPTOR_DIFFERENTIATION	1	0.91892	0.1947	0.83142			1	0
GO_HAIR_CELL_DIFFERENTIATION	1	0.91892	0.1947	0.83142			1	0
GO_CELL_FATE_COMMITMENT	1	0.91892	0.1947	0.83142			1	0
GO_ODONTOGENESIS_OF_DENTIN_CONTAINING_TOOTH	1	0.91892	0.1947	0.83142			1	0
GO_NEUROEPITHELIAL_CELL_DIFFERENTIATION	1	0.91892	0.1947	0.83142			1	0
GO_NEURON_FATE_COMMITMENT	1	0.91892	0.1947	0.83142			1	0
GO_APOPTOTIC_PROCESS_INVOLVED_IN_MORPHOGENESIS	1	0.91892	0.1947	0.83142			1	0
GO_EPITHELIAL_CELL_FATE_COMMITMENT	1	0.91892	0.1947	0.83142			1	0
GO_T_CELL_SELECTION	1	0.91892	0.1947	0.83142			1	0
GO_ODONTOGENESIS	1	0.91892	0.1947	0.83142			1	0
GO_GROWTH_FACTOR_ACTIVITY	1	0.91892	0.1947	0.83142			1	0
GO_NOTCH_BINDING	1	0.91892	0.1947	0.83142			1	0
GO_AUDITORY_RECEPTOR_CELL_FATE_COMMITMENT	1	0.91892	0.1947	0.83142			1	0
GO_T_CELL_DIFFERENTIATION_IN_THYMUS	1	0.91892	0.1947	0.83142			1	0
GO_INNER_EAR_AUDITORY_RECEPTOR_CELL_DIFFERENTIATION	1	0.91892	0.1947	0.83142			1	0
GO_GAMMA_DELTA_T_CELL_DIFFERENTIATION	1	0.91892	0.1947	0.83142			1	0
GO_ROOF_OF_MOUTH_DEVELOPMENT	1	0.91892	0.1947	0.83142			1	0
GO_SECONDARY_PALATE_DEVELOPMENT	1	0.91892	0.1947	0.83142			1	0
GO_VACUOLAR_PART	7	0.41176	0.22902	0.84172			7	0
GO_POSITIVE_REGULATION_OF_EPITHELIAL_CELL_PROLIFERATION	3	0.58656	0.2151	0.84348			2	1
GO_EPITHELIAL_CELL_PROLIFERATION	3	0.58656	0.2151	0.84348			2	1
GO_MEMBRANE_ORGANIZATION	8	0.38585	0.23945	0.84634			6	2
GO_DIGESTION	1	0.93243	0.16456	0.8469			1	0
GO_REGULATION_OF_LEUKOCYTE_APOPTOTIC_PROCESS	1	0.93243	0.16456	0.8469			1	0
GO_POSITIVE_REGULATION_OF_CYTOKINE_PRODUCTION_INVOLVED_IN_IMMUNE_RESPONSE	1	0.93243	0.16456	0.8469			1	0
GO_REGULATION_OF_TYPE_2_IMMUNE_RESPONSE	1	0.93243	0.16456	0.8469			1	0
GO_REGULATION_OF_OXIDOREDUCTASE_ACTIVITY	1	0.93243	0.16456	0.8469			1	0
GO_TISSUE_HOMEOSTASIS	1	0.93243	0.16456	0.8469			1	0
GO_DETECTION_OF_OTHER_ORGANISM	1	0.93243	0.16456	0.8469			1	0
GO_RESPONSE_TO_MURAMYL_DIPEPTIDE	1	0.93243	0.16456	0.8469			1	0
GO_POSITIVE_REGULATION_OF_STRESS_ACTIVATED_PROTEIN_KINASE_SIGNALING_CASCADE	1	0.93243	0.16456	0.8469			1	0
GO_REGULATION_OF_CYTOKINE_PRODUCTION_INVOLVED_IN_IMMUNE_RESPONSE	1	0.93243	0.16456	0.8469			1	0
GO_NEGATIVE_REGULATION_OF_LEUKOCYTE_APOPTOTIC_PROCESS	1	0.93243	0.16456	0.8469			1	0
GO_POSITIVE_REGULATION_OF_NITRIC_OXIDE_SYNTHASE_BIOSYNTHETIC_PROCESS	1	0.93243	0.16456	0.8469			1	0
GO_POSITIVE_REGULATION_OF_TYPE_2_IMMUNE_RESPONSE	1	0.93243	0.16456	0.8469			1	0
GO_POSITIVE_REGULATION_OF_NIK_NF_KAPPAB_SIGNALING	1	0.93243	0.16456	0.8469			1	0
GO_PRODUCTION_OF_MOLECULAR_MEDIATOR_INVOLVED_IN_INFLAMMATORY_RESPONSE	1	0.93243	0.16456	0.8469			1	0
GO_POSITIVE_REGULATION_OF_ANTIGEN_PROCESSING_AND_PRESENTATION	1	0.93243	0.16456	0.8469			1	0
GO_MAINTENANCE_OF_GASTROINTESTINAL_EPITHELIUM	1	0.93243	0.16456	0.8469			1	0
GO_DETECTION_OF_MOLECULE_OF_BACTERIAL_ORIGIN	1	0.93243	0.16456	0.8469			1	0
GO_REGULATION_OF_NIK_NF_KAPPAB_SIGNALING	1	0.93243	0.16456	0.8469			1	0
GO_NIK_NF_KAPPAB_SIGNALING	1	0.93243	0.16456	0.8469			1	0
GO_DIGESTIVE_SYSTEM_PROCESS	1	0.93243	0.16456	0.8469			1	0
GO_LEUKOCYTE_APOPTOTIC_PROCESS	1	0.93243	0.16456	0.8469			1	0
GO_DETECTION_OF_BIOTIC_STIMULUS	1	0.93243	0.16456	0.8469			1	0
GO_POSITIVE_REGULATION_OF_OXIDOREDUCTASE_ACTIVITY	1	0.93243	0.16456	0.8469			1	0
GO_REGULATION_OF_CELL_CELL_ADHESION	1	0.93243	0.16456	0.8469			1	0
GO_REGULATION_OF_LEUKOCYTE_MEDIATED_IMMUNITY	1	0.93243	0.16456	0.8469			1	0
GO_DETECTION_OF_STIMULUS	1	0.93243	0.16456	0.8469			1	0
GO_CYTOKINE_PRODUCTION_INVOLVED_IN_IMMUNE_RESPONSE	1	0.93243	0.16456	0.8469			1	0
GO_LEUKOCYTE_CELL_CELL_ADHESION	1	0.93243	0.16456	0.8469			1	0
GO_POSITIVE_REGULATION_OF_INTERLEUKIN_17_PRODUCTION	1	0.93243	0.16456	0.8469			1	0
GO_POSITIVE_REGULATION_OF_CELL_CELL_ADHESION	1	0.93243	0.16456	0.8469			1	0
GO_POSITIVE_REGULATION_OF_PRODUCTION_OF_MOLECULAR_MEDIATOR_OF_IMMUNE_RESPONSE	1	0.93243	0.16456	0.8469			1	0
GO_PROTEIN_K63_LINKED_UBIQUITINATION	1	0.93243	0.16456	0.8469			1	0
GO_NEGATIVE_REGULATION_OF_MYELOID_CELL_APOPTOTIC_PROCESS	1	0.93243	0.16456	0.8469			1	0
GO_EPITHELIAL_STRUCTURE_MAINTENANCE	1	0.93243	0.16456	0.8469			1	0
GO_PRODUCTION_OF_MOLECULAR_MEDIATOR_OF_IMMUNE_RESPONSE	1	0.93243	0.16456	0.8469			1	0
GO_REGULATION_OF_PROTEIN_POLYUBIQUITINATION	1	0.93243	0.16456	0.8469			1	0
GO_POSITIVE_REGULATION_OF_INTERLEUKIN_10_PRODUCTION	1	0.93243	0.16456	0.8469			1	0
GO_POSITIVE_REGULATION_OF_INTERLEUKIN_6_PRODUCTION	1	0.93243	0.16456	0.8469			1	0
GO_CELLULAR_RESPONSE_TO_DRUG	1	0.93243	0.16456	0.8469			1	0
GO_POSITIVE_REGULATION_OF_LEUKOCYTE_MEDIATED_IMMUNITY	1	0.93243	0.16456	0.8469			1	0
GO_REGULATION_OF_PRODUCTION_OF_MOLECULAR_MEDIATOR_OF_IMMUNE_RESPONSE	1	0.93243	0.16456	0.8469			1	0
GO_GLYCOSAMINOGLYCAN_BINDING	1	0.93243	0.16456	0.8469			1	0
GO_HSP70_PROTEIN_BINDING	1	0.93243	0.16456	0.8469			1	0
GO_PEPTIDOGLYCAN_BINDING	1	0.93243	0.16456	0.8469			1	0
GO_DENDRITIC_CELL_CYTOKINE_PRODUCTION	1	0.93243	0.16456	0.8469			1	0
GO_CYTOKINE_SECRETION_INVOLVED_IN_IMMUNE_RESPONSE	1	0.93243	0.16456	0.8469			1	0
GO_DENDRITIC_CELL_ANTIGEN_PROCESSING_AND_PRESENTATION	1	0.93243	0.16456	0.8469			1	0
GO_CYTOKINE_PRODUCTION_INVOLVED_IN_INFLAMMATORY_RESPONSE	1	0.93243	0.16456	0.8469			1	0
GO_POSITIVE_REGULATION_OF_DENDRITIC_CELL_ANTIGEN_PROCESSING_AND_PRESENTATION	1	0.93243	0.16456	0.8469			1	0
GO_POSITIVE_REGULATION_OF_DENDRITIC_CELL_CYTOKINE_PRODUCTION	1	0.93243	0.16456	0.8469			1	0
GO_INFLAMMATORY_CELL_APOPTOTIC_PROCESS	1	0.93243	0.16456	0.8469			1	0
GO_RESPONSE_TO_PEPTIDOGLYCAN	1	0.93243	0.16456	0.8469			1	0
GO_INTERLEUKIN_10_PRODUCTION	1	0.93243	0.16456	0.8469			1	0
GO_INTERLEUKIN_17_PRODUCTION	1	0.93243	0.16456	0.8469			1	0
GO_INTERLEUKIN_6_PRODUCTION	1	0.93243	0.16456	0.8469			1	0
GO_MYELOID_CELL_APOPTOTIC_PROCESS	1	0.93243	0.16456	0.8469			1	0
GO_TYPE_2_IMMUNE_RESPONSE	1	0.93243	0.16456	0.8469			1	0
GO_POSITIVE_REGULATION_OF_JNK_CASCADE	1	0.93243	0.16456	0.8469			1	0
GO_REGULATION_OF_GAMMA_DELTA_T_CELL_ACTIVATION	1	0.93243	0.16456	0.8469			1	0
GO_POSITIVE_REGULATION_OF_GAMMA_DELTA_T_CELL_ACTIVATION	1	0.93243	0.16456	0.8469			1	0
GO_NITRIC_OXIDE_SYNTHASE_BIOSYNTHETIC_PROCESS	1	0.93243	0.16456	0.8469			1	0
GO_NUCLEOTIDE_BINDING_OLIGOMERIZATION_DOMAIN_CONTAINING_2_SIGNALING_PATHWAY	1	0.93243	0.16456	0.8469			1	0
GO_CELLULAR_RESPONSE_TO_PEPTIDOGLYCAN	1	0.93243	0.16456	0.8469			1	0
GO_CELLULAR_RESPONSE_TO_MURAMYL_DIPEPTIDE	1	0.93243	0.16456	0.8469			1	0
GO_MACROPHAGE_APOPTOTIC_PROCESS	1	0.93243	0.16456	0.8469			1	0
GO_DETECTION_OF_EXTERNAL_BIOTIC_STIMULUS	1	0.93243	0.16456	0.8469			1	0
GO_POSITIVE_REGULATION_OF_CYTOKINE_PRODUCTION_INVOLVED_IN_INFLAMMATORY_RESPONSE	1	0.93243	0.16456	0.8469			1	0
GO_REGULATION_OF_PROTEIN_K63_LINKED_UBIQUITINATION	1	0.93243	0.16456	0.8469			1	0
GO_POSITIVE_REGULATION_OF_PROTEIN_POLYUBIQUITINATION	1	0.93243	0.16456	0.8469			1	0
GO_POSITIVE_REGULATION_OF_LEUKOCYTE_CELL_CELL_ADHESION	1	0.93243	0.16456	0.8469			1	0
GO_REGULATION_OF_MACROPHAGE_APOPTOTIC_PROCESS	1	0.93243	0.16456	0.8469			1	0
GO_NEGATIVE_REGULATION_OF_MACROPHAGE_APOPTOTIC_PROCESS	1	0.93243	0.16456	0.8469			1	0
GO_CARD_DOMAIN_BINDING	1	0.93243	0.16456	0.8469			1	0
GO_EXOCYTOSIS	4	0.51197	0.23144	0.8494			4	0
GO_PROTEIN_POLYUBIQUITINATION	2	0.69863	0.19196	0.85			2	0
GO_GLYCOPROTEIN_METABOLIC_PROCESS	2	0.69863	0.19196	0.85			2	0
GO_CELL_BODY	2	0.69863	0.19196	0.85			2	0
KEGG_MTOR_SIGNALING_PATHWAY	1	0.89189	0.24392	0.85161			1	0
GO_RESPONSE_TO_ACID_CHEMICAL	1	0.89189	0.24392	0.85161			1	0
GO_RESPONSE_TO_HEAT	1	0.89189	0.24392	0.85161			1	0
GO_CELLULAR_RESPONSE_TO_ACID_CHEMICAL	1	0.89189	0.24392	0.85161			1	0
GO_REGULATION_OF_CELLULAR_RESPONSE_TO_HEAT	1	0.89189	0.24392	0.85161			1	0
GO_POSITIVE_REGULATION_OF_G1_S_TRANSITION_OF_MITOTIC_CELL_CYCLE	1	0.89189	0.24392	0.85161			1	0
GO_MACROAUTOPHAGY	1	0.89189	0.24392	0.85161			1	0
GO_POSITIVE_REGULATION_OF_PEPTIDYL_THREONINE_PHOSPHORYLATION	1	0.89189	0.24392	0.85161			1	0
GO_CELLULAR_RESPONSE_TO_HEAT	1	0.89189	0.24392	0.85161			1	0
GO_RESPONSE_TO_AMINO_ACID	1	0.89189	0.24392	0.85161			1	0
GO_CELLULAR_RESPONSE_TO_AMINO_ACID_STIMULUS	1	0.89189	0.24392	0.85161			1	0
GO_REGULATION_OF_PEPTIDYL_THREONINE_PHOSPHORYLATION	1	0.89189	0.24392	0.85161			1	0
GO_POSITIVE_REGULATION_OF_CELL_CYCLE_G1_S_PHASE_TRANSITION	1	0.89189	0.24392	0.85161			1	0
GO_POSITIVE_REGULATION_OF_CELL_CYCLE_PHASE_TRANSITION	1	0.89189	0.24392	0.85161			1	0
GO_NEGATIVE_REGULATION_OF_PROTEIN_SERINE_THREONINE_KINASE_ACTIVITY	1	0.89189	0.24392	0.85161			1	0
GO_CYTOPLASMIC_STRESS_GRANULE	1	0.89189	0.24392	0.85161			1	0
GO_TOR_COMPLEX	1	0.89189	0.24392	0.85161			1	0
GO_KINASE_INHIBITOR_ACTIVITY	1	0.89189	0.24392	0.85161			1	0
GO_PROTEIN_SERINE_THREONINE_KINASE_INHIBITOR_ACTIVITY	1	0.89189	0.24392	0.85161			1	0
GO_14_3_3_PROTEIN_BINDING	1	0.89189	0.24392	0.85161			1	0
GO_ENZYME_INHIBITOR_ACTIVITY	1	0.89189	0.24392	0.85161			1	0
GO_REGULATION_OF_TRANSCRIPTION_BY_RNA_POLYMERASE_III	1	0.89189	0.24392	0.85161			1	0
GO_TRANSCRIPTION_BY_RNA_POLYMERASE_III	1	0.89189	0.24392	0.85161			1	0
GO_REGULATION_OF_MACROAUTOPHAGY	1	0.89189	0.24392	0.85161			1	0
GO_TORC1_SIGNALING	1	0.89189	0.24392	0.85161			1	0
GO_RESPONSE_TO_LEUCINE	1	0.89189	0.24392	0.85161			1	0
GO_POSITIVE_REGULATION_OF_TRANSCRIPTION_BY_RNA_POLYMERASE_III	1	0.89189	0.24392	0.85161			1	0
GO_CELLULAR_RESPONSE_TO_LEUCINE	1	0.89189	0.24392	0.85161			1	0
GO_TORC1_COMPLEX	1	0.89189	0.24392	0.85161			1	0
GO_RDNA_BINDING	1	0.89189	0.24392	0.85161			1	0
GO_RNA_POLYMERASE_III_REGULATORY_REGION_DNA_BINDING	1	0.89189	0.24392	0.85161			1	0
GO_RNA_POLYMERASE_III_TYPE_1_PROMOTER_DNA_BINDING	1	0.89189	0.24392	0.85161			1	0
GO_RNA_POLYMERASE_III_TYPE_3_PROMOTER_DNA_BINDING	1	0.89189	0.24392	0.85161			1	0
GO_ADAPTIVE_IMMUNE_RESPONSE	8	0.37134	0.27543	0.85529			5	3
GO_REGULATION_OF_CELLULAR_RESPONSE_TO_STRESS	4	0.49028	0.28333	0.85594			3	1
GO_CELL_PROJECTION_PART	8	0.36895	0.28127	0.85789			5	3
GO_CYTOPLASMIC_REGION	3	0.57089	0.23791	0.87633			2	1
GO_NEGATIVE_REGULATION_OF_LOCOMOTION	3	0.56944	0.25049	0.87751			3	0
GO_POSITIVE_REGULATION_OF_IMMUNE_SYSTEM_PROCESS	13	0.31262	0.25868	0.87795			9	4
GO_NEGATIVE_REGULATION_OF_TRANSMEMBRANE_TRANSPORT	1	0.87838	0.27748	0.87948			1	0
GO_NEGATIVE_REGULATION_OF_TRANSPORTER_ACTIVITY	1	0.87838	0.27748	0.87948			1	0
GO_NEGATIVE_REGULATION_OF_CATION_CHANNEL_ACTIVITY	1	0.87838	0.27748	0.87948			1	0
GO_NEGATIVE_REGULATION_OF_TRANSPORT	1	0.87838	0.27748	0.87948			1	0
GO_NEGATIVE_REGULATION_OF_CALCIUM_ION_TRANSPORT	1	0.87838	0.27748	0.87948			1	0
GO_NEGATIVE_REGULATION_OF_ION_TRANSPORT	1	0.87838	0.27748	0.87948			1	0
GO_NEGATIVE_REGULATION_OF_CALCIUM_ION_TRANSMEMBRANE_TRANSPORT	1	0.87838	0.27748	0.87948			1	0
GO_GTPASE_ACTIVITY	1	0.87838	0.27748	0.87948			1	0
GO_CHANNEL_REGULATOR_ACTIVITY	1	0.87838	0.27748	0.87948			1	0
GO_GDP_BINDING	1	0.87838	0.27748	0.87948			1	0
GO_GUANYL_NUCLEOTIDE_BINDING	1	0.87838	0.27748	0.87948			1	0
GO_CALCIUM_CHANNEL_REGULATOR_ACTIVITY	1	0.87838	0.27748	0.87948			1	0
GO_NEGATIVE_REGULATION_OF_ION_TRANSMEMBRANE_TRANSPORT	1	0.87838	0.27748	0.87948			1	0
GO_NEGATIVE_REGULATION_OF_VOLTAGE_GATED_CALCIUM_CHANNEL_ACTIVITY	1	0.87838	0.27748	0.87948			1	0
GO_NEGATIVE_REGULATION_OF_HIGH_VOLTAGE_GATED_CALCIUM_CHANNEL_ACTIVITY	1	0.87838	0.27748	0.87948			1	0
GO_ION_CHANNEL_REGULATOR_ACTIVITY	1	0.87838	0.27748	0.87948			1	0
GO_REGULATION_OF_CELL_POPULATION_PROLIFERATION	8	0.36687	0.28636	0.8797			6	2
GO_ERAD_PATHWAY	2	0.65753	0.2599	0.88164			2	0
GO_RESPONSE_TO_NUTRIENT	2	0.65753	0.2599	0.88164			2	0
GO_LIGASE_ACTIVITY	2	0.65753	0.2599	0.88164			2	0
GO_UBIQUITIN_DEPENDENT_ERAD_PATHWAY	2	0.65753	0.2599	0.88164			2	0
GO_RESPONSE_TO_EXTRACELLULAR_STIMULUS	4	0.48253	0.29304	0.88391			4	0
GO_MYELOID_LEUKOCYTE_ACTIVATION	3	0.4433	0.5523	0.90859			3	0
GO_MYELOID_LEUKOCYTE_MEDIATED_IMMUNITY	3	0.4433	0.5523	0.90859			3	0
GO_REGULATION_OF_TRANSPORT	9	0.27179	0.58777	0.90872			7	2
KEGG_CELL_ADHESION_MOLECULES_CAMS	2	0.50685	0.64462	0.90941			2	0
KEGG_ANTIGEN_PROCESSING_AND_PRESENTATION	2	0.50685	0.64462	0.90941			2	0
KEGG_INTESTINAL_IMMUNE_NETWORK_FOR_IGA_PRODUCTION	2	0.50685	0.64462	0.90941			2	0
KEGG_TYPE_I_DIABETES_MELLITUS	2	0.50685	0.64462	0.90941			2	0
KEGG_ASTHMA	2	0.50685	0.64462	0.90941			2	0
KEGG_AUTOIMMUNE_THYROID_DISEASE	2	0.50685	0.64462	0.90941			2	0
KEGG_SYSTEMIC_LUPUS_ERYTHEMATOSUS	2	0.50685	0.64462	0.90941			2	0
KEGG_ALLOGRAFT_REJECTION	2	0.50685	0.64462	0.90941			2	0
KEGG_GRAFT_VERSUS_HOST_DISEASE	2	0.50685	0.64462	0.90941			2	0
KEGG_VIRAL_MYOCARDITIS	2	0.50685	0.64462	0.90941			2	0
GO_ANTIGEN_PROCESSING_AND_PRESENTATION_OF_PEPTIDE_OR_POLYSACCHARIDE_ANTIGEN_VIA_MHC_CLASS_II	2	0.50685	0.64462	0.90941			2	0
GO_ANTIGEN_PROCESSING_AND_PRESENTATION_OF_PEPTIDE_ANTIGEN	2	0.50685	0.64462	0.90941			2	0
GO_INTERFERON_GAMMA_MEDIATED_SIGNALING_PATHWAY	2	0.50685	0.64462	0.90941			2	0
GO_MHC_PROTEIN_COMPLEX	2	0.50685	0.64462	0.90941			2	0
GO_MHC_CLASS_II_PROTEIN_COMPLEX	2	0.50685	0.64462	0.90941			2	0
GO_ACTIVATION_OF_GTPASE_ACTIVITY	3	0.44444	0.54856	0.90965			3	0
GO_NEGATIVE_REGULATION_OF_PROTEIN_MODIFICATION_PROCESS	3	0.44444	0.54856	0.90965			3	0
GO_PROTEIN_DOMAIN_SPECIFIC_BINDING	3	0.44444	0.54856	0.90965			3	0
KEGG_LYSOSOME	1	0.67568	0.67591	0.90986			1	0
GO_CARBOHYDRATE_CATABOLIC_PROCESS	1	0.67568	0.67591	0.90986			1	0
GO_CERAMIDE_CATABOLIC_PROCESS	1	0.67568	0.67591	0.90986			1	0
GO_OLIGOSACCHARIDE_CATABOLIC_PROCESS	1	0.67568	0.67591	0.90986			1	0
GO_MEMBRANE_LIPID_CATABOLIC_PROCESS	1	0.67568	0.67591	0.90986			1	0
GO_NEUROMUSCULAR_PROCESS_CONTROLLING_BALANCE	1	0.67568	0.67591	0.90986			1	0
GO_GLYCOLIPID_CATABOLIC_PROCESS	1	0.67568	0.67591	0.90986			1	0
GO_LIPOSACCHARIDE_METABOLIC_PROCESS	1	0.67568	0.67591	0.90986			1	0
GO_NEUROMUSCULAR_PROCESS	1	0.67568	0.67591	0.90986			1	0
GO_LYSOSOMAL_LUMEN	1	0.67568	0.67591	0.90986			1	0
GO_LIPID_TRANSPORTER_ACTIVITY	1	0.67568	0.67591	0.90986			1	0
GO_HYDROLASE_ACTIVITY_HYDROLYZING_O_GLYCOSYL_COMPOUNDS	1	0.67568	0.67591	0.90986			1	0
GO_HEXOSAMINIDASE_ACTIVITY	1	0.67568	0.67591	0.90986			1	0
GO_GANGLIOSIDE_CATABOLIC_PROCESS	1	0.67568	0.67591	0.90986			1	0
GO_BETA_N_ACETYLHEXOSAMINIDASE_ACTIVITY	1	0.67568	0.67591	0.90986			1	0
KEGG_ADHERENS_JUNCTION	1	0.85135	0.32791	0.91051			1	0
KEGG_LEUKOCYTE_TRANSENDOTHELIAL_MIGRATION	1	0.85135	0.32791	0.91051			1	0
GO_CELL_CELL_JUNCTION_ASSEMBLY	1	0.85135	0.32791	0.91051			1	0
GO_CELL_CORTEX_PART	1	0.85135	0.32791	0.91051			1	0
GO_APICAL_JUNCTION_COMPLEX	1	0.85135	0.32791	0.91051			1	0
GO_CELL_CORTEX_REGION	1	0.85135	0.32791	0.91051			1	0
GO_NEURON_SPINE	1	0.85135	0.32791	0.91051			1	0
GO_CELL_CELL_ADHERENS_JUNCTION	1	0.85135	0.32791	0.91051			1	0
GO_PRESYNAPTIC_ACTIVE_ZONE	1	0.85135	0.32791	0.91051			1	0
GO_CELL_CORTEX	1	0.85135	0.32791	0.91051			1	0
GO_EXTRINSIC_COMPONENT_OF_PLASMA_MEMBRANE	1	0.85135	0.32791	0.91051			1	0
GO_ENTRY_OF_BACTERIUM_INTO_HOST_CELL	1	0.85135	0.32791	0.91051			1	0
GO_CELL_CELL_JUNCTION_ORGANIZATION	1	0.85135	0.32791	0.91051			1	0
GO_REGULATION_OF_POSTSYNAPTIC_MEMBRANE_NEUROTRANSMITTER_RECEPTOR_LEVELS	1	0.85135	0.32791	0.91051			1	0
GO_ZONULA_ADHERENS	1	0.85135	0.32791	0.91051			1	0
GO_CATENIN_COMPLEX	1	0.85135	0.32791	0.91051			1	0
GO_SCHAFFER_COLLATERAL__CA1_SYNAPSE	1	0.85135	0.32791	0.91051			1	0
GO_HIPPOCAMPAL_MOSSY_FIBER_TO_CA3_SYNAPSE	1	0.85135	0.32791	0.91051			1	0
GO_PRESYNAPTIC_ACTIVE_ZONE_CYTOPLASMIC_COMPONENT	1	0.85135	0.32791	0.91051			1	0
GO_GLUTAMATERGIC_SYNAPSE	1	0.85135	0.32791	0.91051			1	0
GO_NEURON_TO_NEURON_SYNAPSE	1	0.85135	0.32791	0.91051			1	0
GO_POSTSYNAPTIC_SPECIALIZATION_INTRACELLULAR_COMPONENT	1	0.85135	0.32791	0.91051			1	0
GO_POSTSYNAPTIC_DENSITY_INTRACELLULAR_COMPONENT	1	0.85135	0.32791	0.91051			1	0
GO_METAL_ION_TRANSPORT	5	0.36033	0.53124	0.91081			4	1
GO_REGULATION_OF_METAL_ION_TRANSPORT	5	0.36033	0.53124	0.91081			4	1
GO_REGULATION_OF_CALCIUM_ION_TRANSPORT	5	0.36033	0.53124	0.91081			4	1
GO_CALCIUM_ION_TRANSMEMBRANE_TRANSPORT	5	0.36033	0.53124	0.91081			4	1
GO_REGULATION_OF_ION_TRANSPORT	5	0.36033	0.53124	0.91081			4	1
GO_DIVALENT_INORGANIC_CATION_TRANSPORT	5	0.36033	0.53124	0.91081			4	1
GO_NEURON_DIFFERENTIATION	6	0.32921	0.55061	0.91161			5	1
GO_POSITIVE_REGULATION_OF_CELL_POPULATION_PROLIFERATION	4	0.46912	0.32414	0.91191			2	2
GO_PEPTIDYL_AMINO_ACID_MODIFICATION	5	0.35608	0.55226	0.91192			2	3
GO_SEXUAL_REPRODUCTION	5	0.35698	0.55033	0.91293			4	1
GO_MULTI_ORGANISM_REPRODUCTIVE_PROCESS	5	0.35698	0.55033	0.91293			4	1
KEGG_AMINOACYL_TRNA_BIOSYNTHESIS	1	0.86486	0.304	0.91332			1	0
GO_AMINO_ACID_ACTIVATION	1	0.86486	0.304	0.91332			1	0
GO_TRNA_METABOLIC_PROCESS	1	0.86486	0.304	0.91332			1	0
GO_NCRNA_METABOLIC_PROCESS	1	0.86486	0.304	0.91332			1	0
GO_MITOCHONDRIAL_RNA_METABOLIC_PROCESS	1	0.86486	0.304	0.91332			1	0
GO_TRNA_BINDING	1	0.86486	0.304	0.91332			1	0
GO_LIGASE_ACTIVITY_FORMING_CARBON_OXYGEN_BONDS	1	0.86486	0.304	0.91332			1	0
GO_TRNA_AMINOACYLATION_FOR_MITOCHONDRIAL_PROTEIN_TRANSLATION	1	0.86486	0.304	0.91332			1	0
KEGG_GLYCOSAMINOGLYCAN_BIOSYNTHESIS_CHONDROITIN_SULFATE	1	0.7027	0.6297	0.91346			1	0
GO_EPITHELIUM_DEVELOPMENT	5	0.43139	0.32433	0.91346			4	1
GO_SULFUR_COMPOUND_BIOSYNTHETIC_PROCESS	1	0.7027	0.6297	0.91346			1	0
GO_AMINOGLYCAN_BIOSYNTHETIC_PROCESS	1	0.7027	0.6297	0.91346			1	0
GO_CHONDROITIN_SULFATE_PROTEOGLYCAN_BIOSYNTHETIC_PROCESS	1	0.7027	0.6297	0.91346			1	0
GO_PROTEOGLYCAN_METABOLIC_PROCESS	1	0.7027	0.6297	0.91346			1	0
GO_HEPARAN_SULFATE_PROTEOGLYCAN_METABOLIC_PROCESS	1	0.7027	0.6297	0.91346			1	0
GO_CARBOHYDRATE_DERIVATIVE_BIOSYNTHETIC_PROCESS	1	0.7027	0.6297	0.91346			1	0
GO_AMINOGLYCAN_METABOLIC_PROCESS	1	0.7027	0.6297	0.91346			1	0
GO_CHONDROITIN_SULFATE_BIOSYNTHETIC_PROCESS	1	0.7027	0.6297	0.91346			1	0
GO_PROTEOGLYCAN_BIOSYNTHETIC_PROCESS	1	0.7027	0.6297	0.91346			1	0
GO_CHONDROITIN_SULFATE_PROTEOGLYCAN_METABOLIC_PROCESS	1	0.7027	0.6297	0.91346			1	0
GO_RACEMASE_AND_EPIMERASE_ACTIVITY	1	0.7027	0.6297	0.91346			1	0
GO_ISOMERASE_ACTIVITY	1	0.7027	0.6297	0.91346			1	0
GO_GLYCOPROTEIN_BIOSYNTHETIC_PROCESS	1	0.7027	0.6297	0.91346			1	0
GO_DERMATAN_SULFATE_BIOSYNTHETIC_PROCESS	1	0.7027	0.6297	0.91346			1	0
GO_DERMATAN_SULFATE_PROTEOGLYCAN_BIOSYNTHETIC_PROCESS	1	0.7027	0.6297	0.91346			1	0
GO_RACEMASE_AND_EPIMERASE_ACTIVITY_ACTING_ON_CARBOHYDRATES_AND_DERIVATIVES	1	0.7027	0.6297	0.91346			1	0
GO_ORGANONITROGEN_COMPOUND_CATABOLIC_PROCESS	6	0.31344	0.60274	0.91441			4	2
GO_ORGANELLE_LOCALIZATION	5	0.33785	0.60721	0.91465			3	2
GO_FC_EPSILON_RECEPTOR_SIGNALING_PATHWAY	3	0.41853	0.61876	0.91475			1	2
GO_HEAT_SHOCK_PROTEIN_BINDING	2	0.53489	0.54513	0.91573			1	1
GO_HSP90_PROTEIN_BINDING	2	0.53489	0.54513	0.91573			1	1
KEGG_HYPERTROPHIC_CARDIOMYOPATHY_HCM	1	0.71622	0.59875	0.91606			1	0
KEGG_ARRHYTHMOGENIC_RIGHT_VENTRICULAR_CARDIOMYOPATHY_ARVC	1	0.71622	0.59875	0.91606			1	0
KEGG_DILATED_CARDIOMYOPATHY	1	0.71622	0.59875	0.91606			1	0
GO_NEUROMUSCULAR_JUNCTION_DEVELOPMENT	1	0.71622	0.59875	0.91606			1	0
GO_SYNAPTIC_VESICLE_LOCALIZATION	1	0.71622	0.59875	0.91606			1	0
GO_MEMBRANE_DEPOLARIZATION	1	0.71622	0.59875	0.91606			1	0
GO_POSITIVE_REGULATION_OF_CALCIUM_ION_DEPENDENT_EXOCYTOSIS	1	0.71622	0.59875	0.91606			1	0
GO_SYNAPSE_ORGANIZATION	1	0.71622	0.59875	0.91606			1	0
GO_POSITIVE_REGULATION_OF_CATION_CHANNEL_ACTIVITY	1	0.71622	0.59875	0.91606			1	0
GO_MEMBRANE_DEPOLARIZATION_DURING_ACTION_POTENTIAL	1	0.71622	0.59875	0.91606			1	0
GO_REGULATION_OF_NEUROTRANSMITTER_SECRETION	1	0.71622	0.59875	0.91606			1	0
GO_REGULATION_OF_EXOCYTOSIS	1	0.71622	0.59875	0.91606			1	0
GO_NEUROTRANSMITTER_TRANSPORT	1	0.71622	0.59875	0.91606			1	0
GO_SYNAPTIC_VESICLE_CYCLE	1	0.71622	0.59875	0.91606			1	0
GO_POSITIVE_REGULATION_OF_INTRACELLULAR_TRANSPORT	1	0.71622	0.59875	0.91606			1	0
GO_POSITIVE_REGULATION_OF_REGULATED_SECRETORY_PATHWAY	1	0.71622	0.59875	0.91606			1	0
GO_CELL_COMMUNICATION_INVOLVED_IN_CARDIAC_CONDUCTION	1	0.71622	0.59875	0.91606			1	0
GO_SENSORY_PERCEPTION_OF_LIGHT_STIMULUS	1	0.71622	0.59875	0.91606			1	0
GO_POSITIVE_REGULATION_OF_EXOCYTOSIS	1	0.71622	0.59875	0.91606			1	0
GO_REGULATION_OF_HEART_RATE	1	0.71622	0.59875	0.91606			1	0
GO_CELL_CELL_SIGNALING_INVOLVED_IN_CARDIAC_CONDUCTION	1	0.71622	0.59875	0.91606			1	0
GO_MEMBRANE_DEPOLARIZATION_DURING_CARDIAC_MUSCLE_CELL_ACTION_POTENTIAL	1	0.71622	0.59875	0.91606			1	0
GO_REGULATION_OF_NEUROTRANSMITTER_TRANSPORT	1	0.71622	0.59875	0.91606			1	0
GO_REGULATION_OF_REGULATED_SECRETORY_PATHWAY	1	0.71622	0.59875	0.91606			1	0
GO_REGULATION_OF_CALCIUM_ION_DEPENDENT_EXOCYTOSIS	1	0.71622	0.59875	0.91606			1	0
GO_POSITIVE_REGULATION_OF_NEUROTRANSMITTER_SECRETION	1	0.71622	0.59875	0.91606			1	0
GO_SIGNAL_RELEASE	1	0.71622	0.59875	0.91606			1	0
GO_CALCIUM_ION_REGULATED_EXOCYTOSIS	1	0.71622	0.59875	0.91606			1	0
GO_POSITIVE_REGULATION_OF_NEUROTRANSMITTER_TRANSPORT	1	0.71622	0.59875	0.91606			1	0
GO_REGULATION_OF_HEART_RATE_BY_CARDIAC_CONDUCTION	1	0.71622	0.59875	0.91606			1	0
GO_CARDIAC_MUSCLE_CELL_ACTION_POTENTIAL	1	0.71622	0.59875	0.91606			1	0
GO_REGULATION_OF_SYNAPTIC_VESICLE_TRANSPORT	1	0.71622	0.59875	0.91606			1	0
GO_VOLTAGE_GATED_CALCIUM_CHANNEL_COMPLEX	1	0.71622	0.59875	0.91606			1	0
GO_CATION_CHANNEL_COMPLEX	1	0.71622	0.59875	0.91606			1	0
GO_CALCIUM_CHANNEL_COMPLEX	1	0.71622	0.59875	0.91606			1	0
GO_VOLTAGE_GATED_ION_CHANNEL_ACTIVITY	1	0.71622	0.59875	0.91606			1	0
GO_VOLTAGE_GATED_CATION_CHANNEL_ACTIVITY	1	0.71622	0.59875	0.91606			1	0
GO_GATED_CHANNEL_ACTIVITY	1	0.71622	0.59875	0.91606			1	0
GO_PASSIVE_TRANSMEMBRANE_TRANSPORTER_ACTIVITY	1	0.71622	0.59875	0.91606			1	0
GO_CALCIUM_ION_TRANSMEMBRANE_TRANSPORTER_ACTIVITY	1	0.71622	0.59875	0.91606			1	0
GO_HIGH_VOLTAGE_GATED_CALCIUM_CHANNEL_ACTIVITY	1	0.71622	0.59875	0.91606			1	0
GO_VOLTAGE_GATED_CALCIUM_CHANNEL_ACTIVITY	1	0.71622	0.59875	0.91606			1	0
GO_CATION_CHANNEL_ACTIVITY	1	0.71622	0.59875	0.91606			1	0
GO_SYNAPTIC_VESICLE_EXOCYTOSIS	1	0.71622	0.59875	0.91606			1	0
GO_CALCIUM_ION_TRANSMEMBRANE_TRANSPORT_VIA_HIGH_VOLTAGE_GATED_CALCIUM_CHANNEL	1	0.71622	0.59875	0.91606			1	0
GO_NEURON_CELLULAR_HOMEOSTASIS	1	0.71622	0.59875	0.91606			1	0
GO_CARDIAC_MUSCLE_CELL_ACTION_POTENTIAL_INVOLVED_IN_CONTRACTION	1	0.71622	0.59875	0.91606			1	0
GO_ATRIAL_CARDIAC_MUSCLE_CELL_TO_AV_NODE_CELL_SIGNALING	1	0.71622	0.59875	0.91606			1	0
GO_MEMBRANE_DEPOLARIZATION_DURING_AV_NODE_CELL_ACTION_POTENTIAL	1	0.71622	0.59875	0.91606			1	0
GO_AV_NODE_CELL_TO_BUNDLE_OF_HIS_CELL_COMMUNICATION	1	0.71622	0.59875	0.91606			1	0
GO_REGULATION_OF_SYNAPTIC_VESICLE_CYCLE	1	0.71622	0.59875	0.91606			1	0
GO_VESICLE_MEDIATED_TRANSPORT_IN_SYNAPSE	1	0.71622	0.59875	0.91606			1	0
GO_PRESYNAPTIC_MODULATION_OF_CHEMICAL_SYNAPTIC_TRANSMISSION	1	0.71622	0.59875	0.91606			1	0
GO_REGULATION_OF_PRESYNAPTIC_CYTOSOLIC_CALCIUM_ION_CONCENTRATION	1	0.71622	0.59875	0.91606			1	0
GO_SIGNAL_RELEASE_FROM_SYNAPSE	1	0.71622	0.59875	0.91606			1	0
GO_POSITIVE_REGULATION_OF_VOLTAGE_GATED_CALCIUM_CHANNEL_ACTIVITY	1	0.71622	0.59875	0.91606			1	0
GO_POSITIVE_REGULATION_OF_HIGH_VOLTAGE_GATED_CALCIUM_CHANNEL_ACTIVITY	1	0.71622	0.59875	0.91606			1	0
GO_POSITIVE_REGULATION_OF_SYNAPTIC_VESICLE_TRANSPORT	1	0.71622	0.59875	0.91606			1	0
GO_RIBBON_SYNAPSE	1	0.71622	0.59875	0.91606			1	0
GO_PHOTORECEPTOR_RIBBON_SYNAPSE	1	0.71622	0.59875	0.91606			1	0
GO_L_TYPE_VOLTAGE_GATED_CALCIUM_CHANNEL_COMPLEX	1	0.71622	0.59875	0.91606			1	0
GO_VOLTAGE_GATED_CALCIUM_CHANNEL_ACTIVITY_INVOLVED_IN_CARDIAC_MUSCLE_CELL_ACTION_POTENTIAL	1	0.71622	0.59875	0.91606			1	0
GO_VOLTAGE_GATED_CALCIUM_CHANNEL_ACTIVITY_INVOLVED_IN_REGULATION_OF_CYTOSOLIC_CALCIUM_LEVELS	1	0.71622	0.59875	0.91606			1	0
GO_VOLTAGE_GATED_CALCIUM_CHANNEL_ACTIVITY_INVOLVED_IN_REGULATION_OF_PRESYNAPTIC_CYTOSOLIC_CALCIUM_LEVELS	1	0.71622	0.59875	0.91606			1	0
GO_NEGATIVE_REGULATION_OF_KINASE_ACTIVITY	2	0.51265	0.61789	0.91772			1	1
GO_POSITIVE_REGULATION_OF_MITOTIC_CELL_CYCLE	2	0.51265	0.61789	0.91772			1	1
GO_NEGATIVE_REGULATION_OF_TRANSFERASE_ACTIVITY	2	0.51265	0.61789	0.91772			1	1
GO_NEGATIVE_REGULATION_OF_CATALYTIC_ACTIVITY	2	0.51265	0.61789	0.91772			1	1
GO_RIBONUCLEOPROTEIN_GRANULE	2	0.51265	0.61789	0.91772			1	1
GO_REGULATORY_REGION_NUCLEIC_ACID_BINDING	2	0.51265	0.61789	0.91772			1	1
GO_DOUBLE_STRANDED_DNA_BINDING	2	0.51265	0.61789	0.91772			1	1
GO_GENERAL_TRANSCRIPTION_INITIATION_FACTOR_BINDING	2	0.51265	0.61789	0.91772			1	1
GO_SEQUENCE_SPECIFIC_DOUBLE_STRANDED_DNA_BINDING	2	0.51265	0.61789	0.91772			1	1
GO_INTRACELLULAR_PROTEIN_TRANSPORT	8	0.2966	0.52675	0.9188			4	4
GO_HOMEOSTATIC_PROCESS	7	0.30235	0.57475	0.91981			5	2
GO_REGULATION_OF_STRESS_ACTIVATED_PROTEIN_KINASE_SIGNALING_CASCADE	2	0.5308	0.57065	0.92002			2	0
GO_POSITIVE_REGULATION_OF_IMMUNE_EFFECTOR_PROCESS	2	0.5308	0.57065	0.92002			2	0
GO_REGULATION_OF_CELL_ADHESION	5	0.35305	0.56035	0.92031			3	2
GO_REGULATION_OF_LEUKOCYTE_MIGRATION	2	0.60467	0.36161	0.92082			2	0
GO_LEUKOCYTE_CHEMOTAXIS	2	0.60467	0.36161	0.92082			2	0
GO_REGULATION_OF_LYMPHOCYTE_CHEMOTAXIS	2	0.60467	0.36161	0.92082			2	0
GO_LYMPHOCYTE_CHEMOTAXIS	2	0.60467	0.36161	0.92082			2	0
GO_REGULATION_OF_LEUKOCYTE_CHEMOTAXIS	2	0.60467	0.36161	0.92082			2	0
GO_LYMPHOCYTE_MIGRATION	2	0.60467	0.36161	0.92082			2	0
GO_REGULATION_OF_LYMPHOCYTE_MIGRATION	2	0.60467	0.36161	0.92082			2	0
GO_RESPONSE_TO_CHEMOKINE	2	0.60467	0.36161	0.92082			2	0
GO_EMBRYONIC_SKELETAL_SYSTEM_DEVELOPMENT	2	0.53425	0.56623	0.9209			2	0
GO_CELLULAR_RESPONSE_TO_OXYGEN_CONTAINING_COMPOUND	5	0.36191	0.527	0.9218			4	1
GO_INTRACELLULAR_TRANSPORT	9	0.28528	0.52378	0.9219			5	4
GO_SKELETAL_SYSTEM_DEVELOPMENT	3	0.54167	0.30397	0.92245			3	0
GO_REGULATION_OF_ANTIGEN_PROCESSING_AND_PRESENTATION	2	0.64384	0.28482	0.92412			2	0
GO_T_CELL_DIFFERENTIATION	2	0.64384	0.28482	0.92412			2	0
GO_REGULATION_OF_T_CELL_ACTIVATION	2	0.64384	0.28482	0.92412			2	0
GO_POSITIVE_REGULATION_OF_GENE_EXPRESSION_EPIGENETIC	2	0.51494	0.61467	0.92663			1	1
GO_CHROMATIN_ORGANIZATION_INVOLVED_IN_REGULATION_OF_TRANSCRIPTION	2	0.51494	0.61467	0.92663			1	1
GO_IMMUNE_SYSTEM_DEVELOPMENT	5	0.40976	0.38295	0.92818			4	1
GO_PROTEIN_DEMANNOSYLATION	1	0.68919	0.6528	0.92881			1	0
GO_PROTEIN_AUTOUBIQUITINATION	1	0.68919	0.6528	0.92881			1	0
GO_PROTEIN_DEGLYCOSYLATION	1	0.68919	0.6528	0.92881			1	0
GO_PROTEIN_K48_LINKED_UBIQUITINATION	1	0.68919	0.6528	0.92881			1	0
GO_ENDOPLASMIC_RETICULUM_QUALITY_CONTROL_COMPARTMENT	1	0.68919	0.6528	0.92881			1	0
GO_DERLIN_1_RETROTRANSLOCATION_COMPLEX	1	0.68919	0.6528	0.92881			1	0
GO_UBIQUITIN_UBIQUITIN_LIGASE_ACTIVITY	1	0.68919	0.6528	0.92881			1	0
GO_PROTEASE_BINDING	1	0.68919	0.6528	0.92881			1	0
GO_CHAPERONE_BINDING	1	0.68919	0.6528	0.92881			1	0
GO_UBIQUITIN_SPECIFIC_PROTEASE_BINDING	1	0.68919	0.6528	0.92881			1	0
GO_ENDOPLASMIC_RETICULUM_MANNOSE_TRIMMING	1	0.68919	0.6528	0.92881			1	0
GO_ANIMAL_ORGAN_MORPHOGENESIS	6	0.37622	0.39269	0.92888			5	1
GO_EPITHELIAL_CELL_DIFFERENTIATION	2	0.51539	0.61427	0.92901			2	0
GO_PROTEIN_LOCALIZATION_TO_PLASMA_MEMBRANE	2	0.60274	0.38533	0.93012			2	0
GO_SINGLE_FERTILIZATION	1	0.66216	0.70143	0.93363			1	0
GO_SKELETAL_MUSCLE_ORGAN_DEVELOPMENT	1	0.66216	0.70143	0.93363			1	0
GO_REGULATION_OF_PHOSPHORUS_METABOLIC_PROCESS	11	0.24193	0.6196	0.93364			7	4
GO_CELLULAR_RESPONSE_TO_EXTRACELLULAR_STIMULUS	2	0.49009	0.68704	0.93396			2	0
GO_POSITIVE_REGULATION_OF_TOR_SIGNALING	2	0.49009	0.68704	0.93396			2	0
GO_CELLULAR_RESPONSE_TO_STARVATION	2	0.49009	0.68704	0.93396			2	0
GO_TOR_SIGNALING	2	0.49009	0.68704	0.93396			2	0
GO_RESPONSE_TO_STARVATION	2	0.49009	0.68704	0.93396			2	0
GO_MITOCHONDRIAL_TRANSLATION	2	0.48037	0.6995	0.93717			1	1
GO_MACROMOLECULE_METHYLATION	2	0.47945	0.71698	0.93717			2	0
GO_MITOCHONDRIAL_MATRIX	2	0.48037	0.6995	0.93717			1	1
GO_S_ADENOSYLMETHIONINE_DEPENDENT_METHYLTRANSFERASE_ACTIVITY	2	0.47945	0.71698	0.93717			2	0
GO_TRANSFERASE_ACTIVITY_TRANSFERRING_ONE_CARBON_GROUPS	2	0.47945	0.71698	0.93717			2	0
GO_MITOCHONDRIAL_GENE_EXPRESSION	2	0.48037	0.6995	0.93717			1	1
GO_NEGATIVE_REGULATION_OF_PROTEIN_METABOLIC_PROCESS	4	0.3662	0.61601	0.93721			4	0
GO_REGULATION_OF_ANTIGEN_RECEPTOR_MEDIATED_SIGNALING_PATHWAY	2	0.47952	0.70271	0.93731			1	1
GO_CELLULAR_COMPONENT_DISASSEMBLY	2	0.60534	0.36121	0.93756			1	1
GO_PROTEIN_KINASE_B_SIGNALING	3	0.40087	0.67814	0.93784			3	0
GO_POSITIVE_REGULATION_OF_PROTEIN_SERINE_THREONINE_KINASE_ACTIVITY	4	0.43187	0.42052	0.93817			3	1
GO_REGULATION_OF_PROTEIN_SERINE_THREONINE_KINASE_ACTIVITY	4	0.43187	0.42052	0.93817			3	1
GO_ACTIVATION_OF_PROTEIN_KINASE_ACTIVITY	4	0.43187	0.42052	0.93817			3	1
GO_POSITIVE_REGULATION_OF_PHOSPHORUS_METABOLIC_PROCESS	8	0.33882	0.36775	0.93884			5	3
GO_CELL_MOTILITY	10	0.24633	0.6529	0.93893			6	4
GO_CHROMOSOME_LOCALIZATION	2	0.4913	0.68603	0.93936			1	1
GO_METAPHASE_PLATE_CONGRESSION	2	0.4913	0.68603	0.93936			1	1
GO_MITOTIC_SPINDLE	2	0.4913	0.68603	0.93936			1	1
GO_SPINDLE_MIDZONE	2	0.4913	0.68603	0.93936			1	1
GO_IMPORT_INTO_CELL	6	0.38074	0.3731	0.93953			5	1
GO_PROTEIN_MODIFICATION_BY_SMALL_PROTEIN_CONJUGATION	6	0.36809	0.41305	0.94018			5	1
GO_RESPONSE_TO_LEUKEMIA_INHIBITORY_FACTOR	3	0.40857	0.64943	0.94022			2	1
GO_REGULATION_OF_CELL_DIFFERENTIATION	8	0.26866	0.64375	0.94069			6	2
GO_NEUROGENESIS	8	0.26866	0.64375	0.94069			7	1
GO_EMBRYONIC_DIGIT_MORPHOGENESIS	1	0.81081	0.40868	0.94088			1	0
GO_CELL_PROJECTION_ASSEMBLY	1	0.81081	0.40868	0.94088			1	0
GO_PROTEIN_LOCALIZATION_TO_CILIUM	1	0.81081	0.40868	0.94088			1	0
GO_EMBRYONIC_SKELETAL_SYSTEM_MORPHOGENESIS	1	0.81081	0.40868	0.94088			1	0
GO_SPECIFICATION_OF_SYMMETRY	1	0.81081	0.40868	0.94088			1	0
GO_EMBRYONIC_ORGAN_MORPHOGENESIS	1	0.81081	0.40868	0.94088			1	0
GO_CILIUM_ORGANIZATION	1	0.81081	0.40868	0.94088			1	0
GO_APPENDAGE_DEVELOPMENT	1	0.81081	0.40868	0.94088			1	0
GO_PHOTORECEPTOR_CELL_DEVELOPMENT	1	0.81081	0.40868	0.94088			1	0
GO_CRANIAL_SKELETAL_SYSTEM_DEVELOPMENT	1	0.81081	0.40868	0.94088			1	0
GO_REGULATION_OF_SMOOTHENED_SIGNALING_PATHWAY	1	0.81081	0.40868	0.94088			1	0
GO_PHOTORECEPTOR_CELL_DIFFERENTIATION	1	0.81081	0.40868	0.94088			1	0
GO_UROGENITAL_SYSTEM_DEVELOPMENT	1	0.81081	0.40868	0.94088			1	0
GO_SMOOTHENED_SIGNALING_PATHWAY	1	0.81081	0.40868	0.94088			1	0
GO_REGULATION_OF_CILIUM_ASSEMBLY	1	0.81081	0.40868	0.94088			1	0
GO_REGULATION_OF_CELL_PROJECTION_ASSEMBLY	1	0.81081	0.40868	0.94088			1	0
GO_RETINA_DEVELOPMENT_IN_CAMERA_TYPE_EYE	1	0.81081	0.40868	0.94088			1	0
GO_PATTERN_SPECIFICATION_PROCESS	1	0.81081	0.40868	0.94088			1	0
GO_EMBRYONIC_ORGAN_DEVELOPMENT	1	0.81081	0.40868	0.94088			1	0
GO_REGIONALIZATION	1	0.81081	0.40868	0.94088			1	0
GO_SKELETAL_SYSTEM_MORPHOGENESIS	1	0.81081	0.40868	0.94088			1	0
GO_EMBRYONIC_CAMERA_TYPE_EYE_DEVELOPMENT	1	0.81081	0.40868	0.94088			1	0
GO_NEURAL_TUBE_PATTERNING	1	0.81081	0.40868	0.94088			1	0
GO_EMBRYONIC_CRANIAL_SKELETON_MORPHOGENESIS	1	0.81081	0.40868	0.94088			1	0
GO_CILIARY_TIP	1	0.81081	0.40868	0.94088			1	0
GO_CILIARY_PART	1	0.81081	0.40868	0.94088			1	0
GO_CILIARY_TRANSITION_ZONE	1	0.81081	0.40868	0.94088			1	0
GO_PHOTORECEPTOR_CONNECTING_CILIUM	1	0.81081	0.40868	0.94088			1	0
GO_INTRACILIARY_TRANSPORT_PARTICLE	1	0.81081	0.40868	0.94088			1	0
GO_CILIARY_PLASM	1	0.81081	0.40868	0.94088			1	0
GO_CILIUM	1	0.81081	0.40868	0.94088			1	0
GO_CILIARY_BASAL_BODY	1	0.81081	0.40868	0.94088			1	0
GO_PHOTORECEPTOR_OUTER_SEGMENT	1	0.81081	0.40868	0.94088			1	0
GO_APPENDAGE_MORPHOGENESIS	1	0.81081	0.40868	0.94088			1	0
GO_INTRACILIARY_RETROGRADE_TRANSPORT	1	0.81081	0.40868	0.94088			1	0
GO_INTRACILIARY_TRANSPORT_INVOLVED_IN_CILIUM_ASSEMBLY	1	0.81081	0.40868	0.94088			1	0
GO_PHOTORECEPTOR_CELL_OUTER_SEGMENT_ORGANIZATION	1	0.81081	0.40868	0.94088			1	0
GO_INTRACILIARY_TRANSPORT	1	0.81081	0.40868	0.94088			1	0
GO_CAMERA_TYPE_EYE_DEVELOPMENT	1	0.81081	0.40868	0.94088			1	0
GO_SENSORY_SYSTEM_DEVELOPMENT	1	0.81081	0.40868	0.94088			1	0
GO_RENAL_SYSTEM_DEVELOPMENT	1	0.81081	0.40868	0.94088			1	0
GO_NON_MOTILE_CILIUM_ASSEMBLY	1	0.81081	0.40868	0.94088			1	0
GO_EMBRYONIC_BRAIN_DEVELOPMENT	1	0.81081	0.40868	0.94088			1	0
GO_INTRACILIARY_TRANSPORT_PARTICLE_A	1	0.81081	0.40868	0.94088			1	0
GO_NON_MOTILE_CILIUM	1	0.81081	0.40868	0.94088			1	0
GO_9PLUS0_NON_MOTILE_CILIUM	1	0.81081	0.40868	0.94088			1	0
GO_RESPONSE_TO_NITROGEN_COMPOUND	4	0.4355	0.41527	0.94102			3	1
GO_CELLULAR_RESPONSE_TO_NITROGEN_COMPOUND	4	0.4355	0.41527	0.94102			3	1
KEGG_RIG_I_LIKE_RECEPTOR_SIGNALING_PATHWAY	1	0.64865	0.73257	0.9411			1	0
GO_MOVEMENT_IN_ENVIRONMENT_OF_OTHER_ORGANISM_INVOLVED_IN_SYMBIOTIC_INTERACTION	1	0.64865	0.73257	0.9411			1	0
GO_NEGATIVE_REGULATION_OF_TYPE_I_INTERFERON_PRODUCTION	1	0.64865	0.73257	0.9411			1	0
GO_POSTREPLICATION_REPAIR	1	0.64865	0.73257	0.9411			1	0
GO_PROTEIN_MONOUBIQUITINATION	1	0.64865	0.73257	0.9411			1	0
GO_RESPONSE_TO_ESTROGEN	1	0.64865	0.73257	0.9411			1	0
GO_TRANSLESION_SYNTHESIS	1	0.64865	0.73257	0.9411			1	0
GO_DNA_SYNTHESIS_INVOLVED_IN_DNA_REPAIR	1	0.64865	0.73257	0.9411			1	0
GO_RESPONSE_TO_VITAMIN_D	1	0.64865	0.73257	0.9411			1	0
GO_NEGATIVE_REGULATION_OF_VIRAL_ENTRY_INTO_HOST_CELL	1	0.64865	0.73257	0.9411			1	0
GO_RESPONSE_TO_VITAMIN	1	0.64865	0.73257	0.9411			1	0
GO_NEGATIVE_REGULATION_OF_CYTOKINE_PRODUCTION	1	0.64865	0.73257	0.9411			1	0
GO_REGULATION_OF_VIRAL_ENTRY_INTO_HOST_CELL	1	0.64865	0.73257	0.9411			1	0
GO_NEGATIVE_REGULATION_OF_VIRAL_RELEASE_FROM_HOST_CELL	1	0.64865	0.73257	0.9411			1	0
GO_TYPE_I_INTERFERON_PRODUCTION	1	0.64865	0.73257	0.9411			1	0
GO_REGULATION_OF_VIRAL_LIFE_CYCLE	1	0.64865	0.73257	0.9411			1	0
KEGG_INSULIN_SIGNALING_PATHWAY	2	0.4825	0.69688	0.94239			2	0
GO_REGULATION_OF_AUTOPHAGY	2	0.46893	0.72583	0.94245			1	1
GO_CELL_CYCLE_PHASE_TRANSITION	2	0.46893	0.72583	0.94245			1	1
GO_REGULATION_OF_CELL_CYCLE_G1_S_PHASE_TRANSITION	2	0.46893	0.72583	0.94245			1	1
GO_CELL_CYCLE_G1_S_PHASE_TRANSITION	2	0.46893	0.72583	0.94245			1	1
GO_REGULATION_OF_CELL_CYCLE_PHASE_TRANSITION	2	0.46893	0.72583	0.94245			1	1
GO_PROCESS_UTILIZING_AUTOPHAGIC_MECHANISM	2	0.46893	0.72583	0.94245			1	1
GO_MITOCHONDRION	5	0.32696	0.64481	0.94279			3	2
GO_METHYLATION	3	0.48611	0.42882	0.94314			3	0
GO_PROTEIN_CATABOLIC_PROCESS	4	0.43552	0.41527	0.94495			3	1
GO_PROTEASOMAL_PROTEIN_CATABOLIC_PROCESS	4	0.43552	0.41527	0.94495			3	1
GO_MODIFICATION_DEPENDENT_MACROMOLECULE_CATABOLIC_PROCESS	4	0.43552	0.41527	0.94495			3	1
GO_CELLULAR_PROTEIN_CATABOLIC_PROCESS	4	0.43552	0.41527	0.94495			3	1
GO_REGULATION_OF_ANTIGEN_PROCESSING_AND_PRESENTATION_OF_PEPTIDE_ANTIGEN	1	0.63514	0.75608	0.94662			1	0
GO_REGULATION_OF_LYMPHOCYTE_DIFFERENTIATION	1	0.63514	0.75608	0.94662			1	0
GO_REGULATION_OF_T_CELL_DIFFERENTIATION	1	0.63514	0.75608	0.94662			1	0
GO_MHC_PROTEIN_COMPLEX_BINDING	1	0.63514	0.75608	0.94662			1	0
GO_MHC_CLASS_II_RECEPTOR_ACTIVITY	1	0.63514	0.75608	0.94662			1	0
GO_MHC_CLASS_II_PROTEIN_COMPLEX_BINDING	1	0.63514	0.75608	0.94662			1	0
GO_NEGATIVE_REGULATION_OF_ANTIGEN_PROCESSING_AND_PRESENTATION	1	0.63514	0.75608	0.94662			1	0
GO_REGULATION_OF_ANTIGEN_PROCESSING_AND_PRESENTATION_OF_PEPTIDE_OR_POLYSACCHARIDE_ANTIGEN_VIA_MHC_CLASS_II	1	0.63514	0.75608	0.94662			1	0
GO_VACUOLE	8	0.2656	0.65599	0.9467			7	1
GO_NEGATIVE_REGULATION_OF_IMMUNE_SYSTEM_PROCESS	3	0.39852	0.6801	0.94725			3	0
GO_CATALYTIC_ACTIVITY_ACTING_ON_A_TRNA	2	0.47177	0.72563	0.94813			2	0
KEGG_SNARE_INTERACTIONS_IN_VESICULAR_TRANSPORT	1	0.7973	0.435	0.94817			1	0
GO_MEMBRANE_FUSION	1	0.7973	0.435	0.94817			1	0
GO_MEMBRANE_DOCKING	1	0.7973	0.435	0.94817			1	0
GO_ORGANELLE_MEMBRANE_FUSION	1	0.7973	0.435	0.94817			1	0
GO_VESICLE_DOCKING	1	0.7973	0.435	0.94817			1	0
GO_ORGANELLE_FUSION	1	0.7973	0.435	0.94817			1	0
GO_SNARE_COMPLEX	1	0.7973	0.435	0.94817			1	0
GO_SNAP_RECEPTOR_ACTIVITY	1	0.7973	0.435	0.94817			1	0
GO_SNARE_BINDING	1	0.7973	0.435	0.94817			1	0
GO_APICAL_PROTEIN_LOCALIZATION	1	0.74324	0.54169	0.94931			1	0
GO_EXTRINSIC_APOPTOTIC_SIGNALING_PATHWAY	1	0.74324	0.54169	0.94931			1	0
GO_MEMBRANE_RAFT_ORGANIZATION	1	0.74324	0.54169	0.94931			1	0
GO_REGULATION_OF_EXTRINSIC_APOPTOTIC_SIGNALING_PATHWAY_VIA_DEATH_DOMAIN_RECEPTORS	1	0.74324	0.54169	0.94931			1	0
GO_APOPTOTIC_SIGNALING_PATHWAY	1	0.74324	0.54169	0.94931			1	0
GO_ENSHEATHMENT_OF_NEURONS	1	0.74324	0.54169	0.94931			1	0
GO_REGULATION_OF_EXTRINSIC_APOPTOTIC_SIGNALING_PATHWAY	1	0.74324	0.54169	0.94931			1	0
GO_EXTRINSIC_APOPTOTIC_SIGNALING_PATHWAY_VIA_DEATH_DOMAIN_RECEPTORS	1	0.74324	0.54169	0.94931			1	0
GO_LOCALIZATION_WITHIN_MEMBRANE	1	0.74324	0.54169	0.94931			1	0
GO_POSITIVE_REGULATION_OF_EXTRINSIC_APOPTOTIC_SIGNALING_PATHWAY	1	0.74324	0.54169	0.94931			1	0
GO_POSITIVE_REGULATION_OF_EXTRINSIC_APOPTOTIC_SIGNALING_PATHWAY_VIA_DEATH_DOMAIN_RECEPTORS	1	0.74324	0.54169	0.94931			1	0
GO_PROTEIN_INSERTION_INTO_MEMBRANE	1	0.74324	0.54169	0.94931			1	0
GO_POSITIVE_REGULATION_OF_APOPTOTIC_SIGNALING_PATHWAY	1	0.74324	0.54169	0.94931			1	0
GO_REGULATION_OF_APOPTOTIC_SIGNALING_PATHWAY	1	0.74324	0.54169	0.94931			1	0
GO_PLASMA_MEMBRANE_RAFT	1	0.74324	0.54169	0.94931			1	0
GO_PEPTIDASE_REGULATOR_ACTIVITY	1	0.74324	0.54169	0.94931			1	0
GO_PEPTIDASE_ACTIVATOR_ACTIVITY	1	0.74324	0.54169	0.94931			1	0
GO_PEPTIDASE_ACTIVATOR_ACTIVITY_INVOLVED_IN_APOPTOTIC_PROCESS	1	0.74324	0.54169	0.94931			1	0
GO_PROTEIN_LOCALIZATION_TO_PARANODE_REGION_OF_AXON	1	0.74324	0.54169	0.94931			1	0
GO_MEMBRANE_RAFT_DISTRIBUTION	1	0.74324	0.54169	0.94931			1	0
GO_MEMBRANE_RAFT_LOCALIZATION	1	0.74324	0.54169	0.94931			1	0
GO_PROTEIN_LOCALIZATION_TO_AXON	1	0.74324	0.54169	0.94931			1	0
GO_STRUCTURAL_CONSTITUENT_OF_MYELIN_SHEATH	1	0.74324	0.54169	0.94931			1	0
GO_SOMATODENDRITIC_COMPARTMENT	5	0.37411	0.4892	0.95117			3	2
GO_DENDRITIC_TREE	5	0.37411	0.4892	0.95117			3	2
GO_CYTOSOLIC_CALCIUM_ION_TRANSPORT	2	0.58977	0.39719	0.95162			2	0
GO_POSITIVE_REGULATION_OF_PROTEIN_KINASE_B_SIGNALING	2	0.58977	0.39719	0.95162			2	0
GO_SEQUESTERING_OF_CALCIUM_ION	2	0.58977	0.39719	0.95162			2	0
GO_CALCIUM_ION_TRANSMEMBRANE_IMPORT_INTO_CYTOSOL	2	0.58977	0.39719	0.95162			2	0
KEGG_WNT_SIGNALING_PATHWAY	1	0.78378	0.46393	0.95258			1	0
GO_REGULATION_OF_ESTABLISHMENT_OF_PLANAR_POLARITY	1	0.78378	0.46393	0.95258			1	0
GO_NON_CANONICAL_WNT_SIGNALING_PATHWAY	1	0.78378	0.46393	0.95258			1	0
GO_NUCLEAR_TRANSPORT	1	0.78378	0.46393	0.95258			1	0
GO_REGULATION_OF_MYOBLAST_DIFFERENTIATION	1	0.78378	0.46393	0.95258			1	0
GO_MYOBLAST_DIFFERENTIATION	1	0.78378	0.46393	0.95258			1	0
GO_NEGATIVE_REGULATION_OF_MYOBLAST_DIFFERENTIATION	1	0.78378	0.46393	0.95258			1	0
GO_CARDIOBLAST_DIFFERENTIATION	1	0.78378	0.46393	0.95258			1	0
GO_TUBE_FORMATION	1	0.78378	0.46393	0.95258			1	0
GO_MORPHOGENESIS_OF_A_POLARIZED_EPITHELIUM	1	0.78378	0.46393	0.95258			1	0
GO_NEURAL_TUBE_FORMATION	1	0.78378	0.46393	0.95258			1	0
GO_NUCLEAR_ENVELOPE	1	0.78378	0.46393	0.95258			1	0
GO_NUCLEAR_MEMBRANE	1	0.78378	0.46393	0.95258			1	0
GO_IMPORT_INTO_NUCLEUS	1	0.78378	0.46393	0.95258			1	0
GO_REGULATION_OF_CARDIOBLAST_DIFFERENTIATION	1	0.78378	0.46393	0.95258			1	0
GO_CARDIAC_MUSCLE_CELL_MYOBLAST_DIFFERENTIATION	1	0.78378	0.46393	0.95258			1	0
GO_TUBE_CLOSURE	1	0.78378	0.46393	0.95258			1	0
GO_REGULATION_OF_CARDIOCYTE_DIFFERENTIATION	1	0.78378	0.46393	0.95258			1	0
GO_NEGATIVE_REGULATION_OF_CARDIOCYTE_DIFFERENTIATION	1	0.78378	0.46393	0.95258			1	0
GO_REGULATION_OF_MORPHOGENESIS_OF_AN_EPITHELIUM	1	0.78378	0.46393	0.95258			1	0
GO_REGULATION_OF_ANIMAL_ORGAN_MORPHOGENESIS	1	0.78378	0.46393	0.95258			1	0
GO_REGULATION_OF_RESPONSE_TO_EXTERNAL_STIMULUS	6	0.34642	0.49068	0.95276			4	2
GO_POSITIVE_REGULATION_OF_SIGNALING	14	0.25048	0.48161	0.95296			10	4
GO_RIBONUCLEOTIDE_BINDING	8	0.30811	0.47589	0.9534			3	5
GO_EMBRYO_DEVELOPMENT_ENDING_IN_BIRTH_OR_EGG_HATCHING	5	0.39981	0.4194	0.9583			4	1
GO_EMBRYO_DEVELOPMENT	5	0.39981	0.4194	0.9583			4	1
GO_MULTICELLULAR_ORGANISMAL_HOMEOSTASIS	2	0.55803	0.49467	0.96077			2	0
GO_NEGATIVE_REGULATION_OF_RESPONSE_TO_STIMULUS	7	0.33132	0.46758	0.9611			6	1
GO_NEGATIVE_REGULATION_OF_SIGNALING	7	0.33132	0.46758	0.9611			6	1
GO_VACUOLAR_MEMBRANE	5	0.4	0.4194	0.96209			5	0
GO_CELL_PART_MORPHOGENESIS	2	0.56164	0.49226	0.9623			2	0
GO_NEGATIVE_REGULATION_OF_CELL_GROWTH	2	0.56164	0.49226	0.9623			2	0
GO_REGULATION_OF_CELLULAR_COMPONENT_SIZE	2	0.56164	0.49226	0.9623			2	0
GO_REGULATION_OF_ANATOMICAL_STRUCTURE_SIZE	2	0.56164	0.49226	0.9623			2	0
GO_NEGATIVE_REGULATION_OF_CHEMOTAXIS	2	0.56164	0.49226	0.9623			2	0
GO_REGULATION_OF_CELL_SIZE	2	0.56164	0.49226	0.9623			2	0
GO_CELL_MORPHOGENESIS_INVOLVED_IN_DIFFERENTIATION	2	0.56164	0.49226	0.9623			2	0
GO_NEURON_MIGRATION	2	0.56164	0.49226	0.9623			2	0
GO_NEGATIVE_REGULATION_OF_GROWTH	2	0.56164	0.49226	0.9623			2	0
GO_CELL_MORPHOGENESIS_INVOLVED_IN_NEURON_DIFFERENTIATION	2	0.56164	0.49226	0.9623			2	0
GO_NEURON_PROJECTION_GUIDANCE	2	0.56164	0.49226	0.9623			2	0
GO_NEGATIVE_REGULATION_OF_RESPONSE_TO_EXTERNAL_STIMULUS	2	0.56164	0.49226	0.9623			2	0
GO_AXON_DEVELOPMENT	2	0.56164	0.49226	0.9623			2	0
GO_REGULATION_OF_ISOMERASE_ACTIVITY	2	0.56075	0.49327	0.96389			1	1
GO_LIPID_METABOLIC_PROCESS	8	0.25289	0.70742	0.9688			6	2
GO_CELLULAR_LIPID_METABOLIC_PROCESS	8	0.25289	0.70742	0.9688			6	2
GO_LOCOMOTION	11	0.22312	0.70299	0.96935			7	4
KEGG_PORPHYRIN_AND_CHLOROPHYLL_METABOLISM	2	0.45205	0.78432	0.96961			2	0
GO_COFACTOR_METABOLIC_PROCESS	2	0.45205	0.78432	0.96961			2	0
GO_ENVELOPE	2	0.45205	0.78432	0.96961			2	0
GO_INFLAMMATORY_RESPONSE	3	0.3772	0.73889	0.96979			2	1
GO_POSITIVE_REGULATION_OF_INTRACELLULAR_SIGNAL_TRANSDUCTION	11	0.22623	0.68916	0.96982			7	4
GO_PROTEIN_MODIFICATION_BY_SMALL_PROTEIN_CONJUGATION_OR_REMOVAL	8	0.25012	0.71665	0.96985			6	2
GO_POSTSYNAPSE	2	0.44627	0.79236	0.9702			2	0
GO_CYTOPLASMIC_VESICLE_PART	7	0.2709	0.68822	0.97065			6	1
GO_ZINC_ION_BINDING	6	0.28386	0.70624	0.97108			5	1
GO_LAMELLIPODIUM	3	0.38808	0.71608	0.97109			2	1
GO_CELL_LEADING_EDGE	3	0.38808	0.71608	0.97109			2	1
GO_REGULATION_OF_CELL_DEATH	6	0.28741	0.69977	0.97167			4	2
GO_POSITIVE_REGULATION_OF_INTERLEUKIN_8_PRODUCTION	2	0.45472	0.76442	0.97184			1	1
GO_POSITIVE_REGULATION_OF_CELL_ADHESION	2	0.45472	0.76442	0.97184			1	1
GO_INTERLEUKIN_8_PRODUCTION	2	0.45472	0.76442	0.97184			1	1
GO_UBIQUITIN_LIKE_PROTEIN_LIGASE_ACTIVITY	3	0.38621	0.72021	0.97201			3	0
GO_PROTEIN_CONTAINING_COMPLEX_BINDING	9	0.24289	0.70914	0.97221			5	4
GO_NEGATIVE_REGULATION_OF_MOLECULAR_FUNCTION	4	0.4265	0.43296	0.97331			2	2
GO_RESPONSE_TO_OXYGEN_CONTAINING_COMPOUND	6	0.28964	0.69387	0.97339			5	1
GO_MAINTENANCE_OF_LOCATION	5	0.31429	0.6909	0.97383			4	1
GO_REGULATION_OF_GENE_EXPRESSION_BY_GENETIC_IMPRINTING	1	0.60811	0.81274	0.97425			1	0
GO_REGULATION_OF_DNA_METHYLATION	1	0.60811	0.81274	0.97425			1	0
GO_GENETIC_IMPRINTING	1	0.60811	0.81274	0.97425			1	0
GO_DNA_METHYLATION_INVOLVED_IN_GAMETE_GENERATION	1	0.60811	0.81274	0.97425			1	0
GO_PROTEIN_DNA_COMPLEX	1	0.60811	0.81274	0.97425			1	0
GO_DNA_PACKAGING_COMPLEX	1	0.60811	0.81274	0.97425			1	0
GO_FAD_BINDING	1	0.60811	0.81274	0.97425			1	0
GO_HISTONE_DEMETHYLASE_ACTIVITY	1	0.60811	0.81274	0.97425			1	0
GO_COFACTOR_BINDING	1	0.60811	0.81274	0.97425			1	0
GO_FLAVIN_ADENINE_DINUCLEOTIDE_BINDING	1	0.60811	0.81274	0.97425			1	0
GO_COENZYME_BINDING	1	0.60811	0.81274	0.97425			1	0
GO_DNA_METHYLATION	1	0.60811	0.81274	0.97425			1	0
GO_PROTEIN_DEMETHYLATION	1	0.60811	0.81274	0.97425			1	0
GO_HISTONE_H3_K4_DEMETHYLATION	1	0.60811	0.81274	0.97425			1	0
GO_HISTONE_DEMETHYLASE_ACTIVITY_H3_K4_SPECIFIC_	1	0.60811	0.81274	0.97425			1	0
GO_ORGANIC_ACID_METABOLIC_PROCESS	3	0.38889	0.71372	0.97438			3	0
GO_DIVALENT_INORGANIC_CATION_HOMEOSTASIS	3	0.48476	0.43197	0.97463			3	0
GO_REGULATION_OF_CYTOSOLIC_CALCIUM_ION_CONCENTRATION	3	0.48476	0.43197	0.97463			3	0
GO_CELLULAR_RESPONSE_TO_BIOTIC_STIMULUS	2	0.5658	0.46734	0.97472			2	0
GO_INTERLEUKIN_1_PRODUCTION	2	0.5658	0.46734	0.97472			2	0
GO_POSITIVE_REGULATION_OF_TUMOR_NECROSIS_FACTOR_SUPERFAMILY_CYTOKINE_PRODUCTION	2	0.5658	0.46734	0.97472			2	0
GO_POSITIVE_REGULATION_OF_INTERLEUKIN_1_SECRETION	2	0.5658	0.46734	0.97472			2	0
GO_POSITIVE_REGULATION_OF_INTERLEUKIN_1_PRODUCTION	2	0.5658	0.46734	0.97472			2	0
GO_POSITIVE_REGULATION_OF_CYTOKINE_SECRETION	2	0.5658	0.46734	0.97472			2	0
GO_CYTOKINE_SECRETION	2	0.5658	0.46734	0.97472			2	0
GO_POSITIVE_REGULATION_OF_PEPTIDE_SECRETION	2	0.5658	0.46734	0.97472			2	0
GO_REGULATION_OF_INFLAMMATORY_RESPONSE	2	0.5658	0.46734	0.97472			2	0
GO_REGULATION_OF_PEPTIDE_SECRETION	2	0.5658	0.46734	0.97472			2	0
GO_POSITIVE_REGULATION_OF_INFLAMMATORY_RESPONSE	2	0.5658	0.46734	0.97472			2	0
GO_POSITIVE_REGULATION_OF_ESTABLISHMENT_OF_PROTEIN_LOCALIZATION	2	0.5658	0.46734	0.97472			2	0
GO_RESPONSE_TO_MOLECULE_OF_BACTERIAL_ORIGIN	2	0.5658	0.46734	0.97472			2	0
GO_INTERLEUKIN_1_BETA_PRODUCTION	2	0.5658	0.46734	0.97472			2	0
GO_INTERLEUKIN_1_SECRETION	2	0.5658	0.46734	0.97472			2	0
GO_INTERLEUKIN_1_BETA_SECRETION	2	0.5658	0.46734	0.97472			2	0
GO_REGULATION_OF_ESTABLISHMENT_OF_PROTEIN_LOCALIZATION	2	0.5658	0.46734	0.97472			2	0
GO_TUMOR_NECROSIS_FACTOR_SUPERFAMILY_CYTOKINE_PRODUCTION	2	0.5658	0.46734	0.97472			2	0
GO_PROTEIN_TRANSPORT_ALONG_MICROTUBULE	2	0.4057	0.87618	0.97696			1	1
GO_MICROTUBULE_BASED_MOVEMENT	2	0.4057	0.87618	0.97696			1	1
GO_CYTOSKELETON_DEPENDENT_INTRACELLULAR_TRANSPORT	2	0.4057	0.87618	0.97696			1	1
GO_PLASMA_MEMBRANE_BOUNDED_CELL_PROJECTION_CYTOPLASM	2	0.4057	0.87618	0.97696			1	1
GO_INNATE_IMMUNE_RESPONSE	10	0.29485	0.43546	0.97748			8	2
GO_REGULATION_OF_SECRETION	3	0.48022	0.44042	0.9794			3	0
GO_POSITIVE_REGULATION_OF_SECRETION	3	0.48022	0.44042	0.9794			3	0
GO_MITOTIC_CELL_CYCLE	5	0.39086	0.43887	0.97956			2	3
GO_CELLULAR_AMINO_ACID_METABOLIC_PROCESS	2	0.57534	0.45487	0.98065			2	0
GO_REGULATION_OF_PEPTIDYL_SERINE_PHOSPHORYLATION	2	0.40616	0.87538	0.9808			1	1
GO_PEPTIDYL_THREONINE_MODIFICATION	2	0.40616	0.87538	0.9808			1	1
GO_ENDOTHELIAL_CELL_PROLIFERATION	2	0.40616	0.87538	0.9808			1	1
GO_POSITIVE_REGULATION_OF_ENDOTHELIAL_CELL_PROLIFERATION	2	0.40616	0.87538	0.9808			1	1
GO_POSITIVE_REGULATION_OF_PEPTIDYL_SERINE_PHOSPHORYLATION	2	0.40616	0.87538	0.9808			1	1
GO_GAMETE_GENERATION	4	0.29714	0.82977	0.98207			3	1
GO_MULTICELLULAR_ORGANISM_REPRODUCTION	4	0.29714	0.82977	0.98207			3	1
GO_CELL_ADHESION_MOLECULE_BINDING	3	0.37146	0.76091	0.98232			2	1
GO_CADHERIN_BINDING	3	0.37146	0.76091	0.98232			2	1
GO_REGULATION_OF_CATABOLIC_PROCESS	5	0.27448	0.8253	0.98323			3	2
GO_REGULATION_OF_CELLULAR_CATABOLIC_PROCESS	5	0.27448	0.8253	0.98323			3	2
GO_REGULATION_OF_TRANSPORTER_ACTIVITY	3	0.34654	0.83327	0.9835			2	1
GO_REGULATION_OF_CALCIUM_ION_TRANSMEMBRANE_TRANSPORTER_ACTIVITY	3	0.34654	0.83327	0.9835			2	1
KEGG_AXON_GUIDANCE	1	0.55405	0.92566	0.98364			1	0
GO_NEURON_PROJECTION_EXTENSION	1	0.55405	0.92566	0.98364			1	0
GO_NEGATIVE_REGULATION_OF_AXON_EXTENSION	1	0.55405	0.92566	0.98364			1	0
GO_REGULATION_OF_CELL_MORPHOGENESIS_INVOLVED_IN_DIFFERENTIATION	1	0.55405	0.92566	0.98364			1	0
GO_NEURON_PROJECTION_EXTENSION_INVOLVED_IN_NEURON_PROJECTION_GUIDANCE	1	0.55405	0.92566	0.98364			1	0
GO_REGULATION_OF_AXON_GUIDANCE	1	0.55405	0.92566	0.98364			1	0
GO_NEGATIVE_REGULATION_OF_DEVELOPMENTAL_GROWTH	1	0.55405	0.92566	0.98364			1	0
GO_NEGATIVE_REGULATION_OF_AXON_GUIDANCE	1	0.55405	0.92566	0.98364			1	0
GO_NEGATIVE_REGULATION_OF_CELLULAR_RESPONSE_TO_GROWTH_FACTOR_STIMULUS	1	0.55405	0.92566	0.98364			1	0
GO_NEURAL_CREST_CELL_MIGRATION	1	0.55405	0.92566	0.98364			1	0
GO_MESENCHYMAL_CELL_DIFFERENTIATION	1	0.55405	0.92566	0.98364			1	0
GO_NEGATIVE_REGULATION_OF_SPROUTING_ANGIOGENESIS	1	0.55405	0.92566	0.98364			1	0
GO_NEGATIVE_REGULATION_OF_CELL_MORPHOGENESIS_INVOLVED_IN_DIFFERENTIATION	1	0.55405	0.92566	0.98364			1	0
GO_REGULATION_OF_NEURON_MIGRATION	1	0.55405	0.92566	0.98364			1	0
GO_REGULATION_OF_CELLULAR_RESPONSE_TO_VASCULAR_ENDOTHELIAL_GROWTH_FACTOR_STIMULUS	1	0.55405	0.92566	0.98364			1	0
GO_POSITIVE_REGULATION_OF_NEURON_MIGRATION	1	0.55405	0.92566	0.98364			1	0
GO_MESENCHYME_DEVELOPMENT	1	0.55405	0.92566	0.98364			1	0
GO_DEVELOPMENTAL_CELL_GROWTH	1	0.55405	0.92566	0.98364			1	0
GO_SEMAPHORIN_PLEXIN_SIGNALING_PATHWAY	1	0.55405	0.92566	0.98364			1	0
GO_NEGATIVE_REGULATION_OF_CELL_ADHESION	1	0.55405	0.92566	0.98364			1	0
GO_REGULATION_OF_EXTENT_OF_CELL_GROWTH	1	0.55405	0.92566	0.98364			1	0
GO_DEVELOPMENTAL_GROWTH_INVOLVED_IN_MORPHOGENESIS	1	0.55405	0.92566	0.98364			1	0
GO_NEGATIVE_REGULATION_OF_AXONOGENESIS	1	0.55405	0.92566	0.98364			1	0
GO_REGULATION_OF_AXONOGENESIS	1	0.55405	0.92566	0.98364			1	0
GO_AXON_EXTENSION	1	0.55405	0.92566	0.98364			1	0
GO_NEURAL_CREST_CELL_DIFFERENTIATION	1	0.55405	0.92566	0.98364			1	0
GO_NEGATIVE_CHEMOTAXIS	1	0.55405	0.92566	0.98364			1	0
GO_CHEMOREPELLENT_ACTIVITY	1	0.55405	0.92566	0.98364			1	0
GO_SEMAPHORIN_RECEPTOR_BINDING	1	0.55405	0.92566	0.98364			1	0
GO_NEGATIVE_REGULATION_OF_CELLULAR_RESPONSE_TO_VASCULAR_ENDOTHELIAL_GROWTH_FACTOR_STIMULUS	1	0.55405	0.92566	0.98364			1	0
GO_REGULATION_OF_CALCIUM_ION_TRANSMEMBRANE_TRANSPORT	4	0.45897	0.34959	0.98377			3	1
GO_REGULATION_OF_CATION_TRANSMEMBRANE_TRANSPORT	4	0.45897	0.34959	0.98377			3	1
GO_REGULATION_OF_TRANSMEMBRANE_TRANSPORT	4	0.45897	0.34959	0.98377			3	1
GO_REGULATION_OF_ION_TRANSMEMBRANE_TRANSPORT	4	0.45897	0.34959	0.98377			3	1
GO_MOLECULAR_FUNCTION_REGULATOR	13	0.18619	0.81878	0.98415			10	3
GO_CATION_TRANSPORT	6	0.27356	0.74505	0.98419			5	1
GO_INORGANIC_ION_TRANSMEMBRANE_TRANSPORT	6	0.27356	0.74505	0.98419			5	1
GO_CATION_TRANSMEMBRANE_TRANSPORT	6	0.27356	0.74505	0.98419			5	1
GO_CHROMATIN	3	0.37422	0.7558	0.98441			2	1
GO_MICROTUBULE_CYTOSKELETON	5	0.30065	0.73428	0.98454			3	2
GO_COGNITION	3	0.37496	0.75442	0.98457			2	1
GO_HYDROLASE_ACTIVITY_ACTING_ON_ACID_ANHYDRIDES	2	0.40492	0.87678	0.98481			1	1
GO_COVALENT_CHROMATIN_MODIFICATION	3	0.34313	0.84015	0.98487			2	1
GO_CELLULAR_COMPONENT_MORPHOGENESIS	3	0.34722	0.83209	0.98516			3	0
GO_CELL_CHEMOTAXIS	3	0.37231	0.75914	0.98524			2	1
KEGG_ENDOCYTOSIS	1	0.54054	0.94856	0.98552			1	0
GO_PHOSPHATIDYLINOSITOL_BIOSYNTHETIC_PROCESS	1	0.54054	0.94856	0.98552			1	0
GO_GLYCEROLIPID_BIOSYNTHETIC_PROCESS	1	0.54054	0.94856	0.98552			1	0
GO_REGULATION_OF_ENDOCYTOSIS	1	0.54054	0.94856	0.98552			1	0
GO_EARLY_ENDOSOME_MEMBRANE	1	0.54054	0.94856	0.98552			1	0
GO_SH2_DOMAIN_BINDING	1	0.54054	0.94856	0.98552			1	0
GO_RIBONUCLEOPROTEIN_COMPLEX	3	0.34355	0.83956	0.9857			1	2
GO_LIPID_MODIFICATION	1	0.59459	0.83906	0.98573			1	0
GO_PHOSPHATIDYLINOSITOL_METABOLIC_PROCESS	1	0.59459	0.83906	0.98573			1	0
GO_LIPID_PHOSPHORYLATION	1	0.59459	0.83906	0.98573			1	0
GO_PHOSPHATIDYLINOSITOL_PHOSPHORYLATION	1	0.59459	0.83906	0.98573			1	0
GO_POSITIVE_REGULATION_OF_I_KAPPAB_KINASE_NF_KAPPAB_SIGNALING	3	0.36762	0.76897	0.98629			2	1
GO_NEGATIVE_REGULATION_OF_CELL_POPULATION_PROLIFERATION	2	0.43836	0.81729	0.98639			2	0
GO_SMALL_GTPASE_BINDING	2	0.43836	0.81729	0.98639			2	0
GO_PROTEIN_LOCALIZATION_TO_MEMBRANE	4	0.30332	0.81422	0.98654			3	1
GO_APOPTOTIC_PROCESS	8	0.30502	0.48983	0.98737			6	2
GO_POSITIVE_REGULATION_OF_TRANSPORT	6	0.33946	0.51313	0.9883			5	1
GO_POSITIVE_REGULATION_OF_RESPONSE_TO_EXTERNAL_STIMULUS	3	0.33251	0.86728	0.9885			2	1
GO_SYNAPSE_PART	3	0.4589	0.48604	0.98902			3	0
GO_DEFENSE_RESPONSE	11	0.26795	0.50133	0.98963			8	3
GO_TISSUE_MORPHOGENESIS	3	0.45944	0.48525	0.98965			2	1
GO_MORPHOGENESIS_OF_AN_EPITHELIUM	3	0.45944	0.48525	0.98965			2	1
GO_NEGATIVE_REGULATION_OF_CELLULAR_PROTEIN_LOCALIZATION	1	0.58108	0.86498	0.98992			1	0
GO_REGULATION_OF_PROTEIN_LOCALIZATION_TO_CELL_SURFACE	1	0.58108	0.86498	0.98992			1	0
GO_PROTEIN_LOCALIZATION_TO_CELL_SURFACE	1	0.58108	0.86498	0.98992			1	0
GO_REGULATION_OF_CELLULAR_PROTEIN_LOCALIZATION	1	0.58108	0.86498	0.98992			1	0
GO_RHO_PROTEIN_SIGNAL_TRANSDUCTION	1	0.58108	0.86498	0.98992			1	0
GO_NUCLEOLAR_PART	1	0.58108	0.86498	0.98992			1	0
GO_NUCLEOLUS	1	0.58108	0.86498	0.98992			1	0
GO_BETA_CATENIN_BINDING	1	0.58108	0.86498	0.98992			1	0
GO_PROTEIN_C_TERMINUS_BINDING	1	0.58108	0.86498	0.98992			1	0
GO_NEGATIVE_REGULATION_OF_PROTEIN_LOCALIZATION_TO_CELL_SURFACE	1	0.58108	0.86498	0.98992			1	0
GO_FIBRILLAR_CENTER	1	0.58108	0.86498	0.98992			1	0
GO_POSITIVE_REGULATION_OF_TRANSMEMBRANE_TRANSPORT	3	0.36027	0.79453	0.99048			2	1
GO_POSITIVE_REGULATION_OF_CALCIUM_ION_TRANSMEMBRANE_TRANSPORT	3	0.36027	0.79453	0.99048			2	1
GO_POSITIVE_REGULATION_OF_ION_TRANSMEMBRANE_TRANSPORT	3	0.36027	0.79453	0.99048			2	1
KEGG_HEMATOPOIETIC_CELL_LINEAGE	2	0.54187	0.5391	0.9908			2	0
GO_RESPIRATORY_SYSTEM_PROCESS	2	0.54266	0.53849	0.99187			2	0
GO_REGULATION_OF_PROTEASOMAL_UBIQUITIN_DEPENDENT_PROTEIN_CATABOLIC_PROCESS	2	0.3234	0.97829	0.99222			1	1
GO_POSITIVE_REGULATION_OF_CELLULAR_PROTEIN_CATABOLIC_PROCESS	2	0.3234	0.97829	0.99222			1	1
GO_POSITIVE_REGULATION_OF_PROTEIN_CATABOLIC_PROCESS	2	0.3234	0.97829	0.99222			1	1
GO_REGULATION_OF_PROTEIN_CATABOLIC_PROCESS	2	0.3234	0.97829	0.99222			1	1
GO_REGULATION_OF_PROTEASOMAL_PROTEIN_CATABOLIC_PROCESS	2	0.3234	0.97829	0.99222			1	1
GO_REGULATION_OF_CELLULAR_PROTEIN_CATABOLIC_PROCESS	2	0.3234	0.97829	0.99222			1	1
GO_POSITIVE_REGULATION_OF_PROTEOLYSIS	2	0.3234	0.97829	0.99222			1	1
GO_REGULATION_OF_PROTEOLYSIS	2	0.3234	0.97829	0.99222			1	1
GO_POSITIVE_REGULATION_OF_PROTEOLYSIS_INVOLVED_IN_CELLULAR_PROTEIN_CATABOLIC_PROCESS	2	0.3234	0.97829	0.99222			1	1
GO_REGULATION_OF_UBIQUITIN_DEPENDENT_PROTEIN_CATABOLIC_PROCESS	2	0.3234	0.97829	0.99222			1	1
GO_POSITIVE_REGULATION_OF_UBIQUITIN_DEPENDENT_PROTEIN_CATABOLIC_PROCESS	2	0.3234	0.97829	0.99222			1	1
GO_RESPONSE_TO_LIPID	6	0.343	0.50304	0.99283			4	2
GO_TAXIS	5	0.21592	0.96143	0.99303			4	1
GO_RESPIRATORY_GASEOUS_EXCHANGE	3	0.36111	0.79276	0.99309			3	0
GO_CATALYTIC_ACTIVITY_ACTING_ON_RNA	3	0.36111	0.79276	0.99309			3	0
GO_RESPONSE_TO_CYTOKINE	12	0.1486	0.95841	0.99368			8	4
GO_RECEPTOR_REGULATOR_ACTIVITY	4	0.22969	0.9693	0.99369			3	1
GO_CYTOSKELETAL_PART	6	0.26087	0.79737	0.9953			3	3
GO_CELLULAR_MACROMOLECULE_CATABOLIC_PROCESS	6	0.26087	0.79737	0.9953			4	2
GO_NEGATIVE_REGULATION_OF_PHOSPHORUS_METABOLIC_PROCESS	4	0.30986	0.80023	0.99603			3	1
GO_NEGATIVE_REGULATION_OF_PHOSPHORYLATION	4	0.30986	0.80023	0.99603			3	1
GO_IDENTICAL_PROTEIN_BINDING	4	0.30986	0.80023	0.99603			3	1
GO_RNA_BINDING	4	0.30986	0.80023	0.99603			3	1
GO_RNA_METABOLIC_PROCESS	4	0.30986	0.80023	0.99603			3	1
GO_REGULATION_OF_PROTEIN_LOCALIZATION	3	0.35779	0.80142	0.99725			3	0
GO_ACTIN_FILAMENT_BINDING	2	0.28767	0.99578	0.99758			1	1
GO_REGULATION_OF_INTRACELLULAR_SIGNAL_TRANSDUCTION	12	0.20144	0.77782	0.99766			8	4
KEGG_GLYCINE_SERINE_AND_THREONINE_METABOLISM	1	0.56757	0.89431	0.99825			1	0
KEGG_ARGININE_AND_PROLINE_METABOLISM	1	0.56757	0.89431	0.99825			1	0
GO_SULFUR_COMPOUND_METABOLIC_PROCESS	1	0.56757	0.89431	0.99825			1	0
GO_ALPHA_AMINO_ACID_METABOLIC_PROCESS	1	0.56757	0.89431	0.99825			1	0
GO_CREATINE_METABOLIC_PROCESS	1	0.56757	0.89431	0.99825			1	0
GO_NUCLEOBASE_CONTAINING_SMALL_MOLECULE_METABOLIC_PROCESS	1	0.56757	0.89431	0.99825			1	0
GO_S_ADENOSYLMETHIONINE_METABOLIC_PROCESS	1	0.56757	0.89431	0.99825			1	0
GO_CELLULAR_MODIFIED_AMINO_ACID_BIOSYNTHETIC_PROCESS	1	0.56757	0.89431	0.99825			1	0
GO_COENZYME_METABOLIC_PROCESS	1	0.56757	0.89431	0.99825			1	0
GO_GLYCOSYL_COMPOUND_METABOLIC_PROCESS	1	0.56757	0.89431	0.99825			1	0
GO_PURINE_CONTAINING_COMPOUND_METABOLIC_PROCESS	1	0.56757	0.89431	0.99825			1	0
GO_NUCLEOSIDE_METABOLIC_PROCESS	1	0.56757	0.89431	0.99825			1	0
GO_PURINE_NUCLEOSIDE_METABOLIC_PROCESS	1	0.56757	0.89431	0.99825			1	0
GO_CYTOSKELETAL_PROTEIN_BINDING	4	0.31429	0.78041	0.99875			2	2
GO_ACTIN_BINDING	4	0.31429	0.78041	0.99875			2	2
GO_POSITIVE_REGULATION_OF_CALCIUM_ION_TRANSPORT	4	0.2506	0.94131	0.99933			3	1
GO_CHEMICAL_HOMEOSTASIS	4	0.2506	0.94131	0.99933			3	1
GO_POSITIVE_REGULATION_OF_ION_TRANSPORT	4	0.2506	0.94131	0.99933			3	1
GO_ION_HOMEOSTASIS	4	0.2506	0.94131	0.99933			3	1
GO_CELLULAR_CHEMICAL_HOMEOSTASIS	4	0.2506	0.94131	0.99933			3	1
GO_CELLULAR_HOMEOSTASIS	4	0.2506	0.94131	0.99933			3	1
GO_CELLULAR_ION_HOMEOSTASIS	4	0.2506	0.94131	0.99933			3	1
GO_METAL_ION_HOMEOSTASIS	4	0.2506	0.94131	0.99933			3	1
GO_GROWTH	7	0.13475	0.99886	0.99984			5	2
GO_ORGANONITROGEN_COMPOUND_BIOSYNTHETIC_PROCESS	7	0.1502	0.99504	0.99994			5	2
GO_POSITIVE_REGULATION_OF_CATALYTIC_ACTIVITY	13	0.19502	0.77828	0.99997			9	4
KEGG_B_CELL_RECEPTOR_SIGNALING_PATHWAY	1	0.94595	0.14105	1			1	0
KEGG_PRIMARY_IMMUNODEFICIENCY	1	0.94595	0.14105	1			1	0
GO_REGULATION_OF_B_CELL_RECEPTOR_SIGNALING_PATHWAY	1	0.94595	0.14105	1			1	0
GO_NEURON_DEVELOPMENT	5	0.25817	0.86444	1			4	1
GO_PHOSPHOLIPID_METABOLIC_PROCESS	4	0.54141	0.18305	1			4	0
GO_CELLULAR_RESPONSE_TO_LIPID	5	0.41516	0.36348	1			3	2
GO_NEGATIVE_REGULATION_OF_STEM_CELL_DIFFERENTIATION	2	0.36819	0.93447	1			1	1
GO_CYTOKINE_MEDIATED_SIGNALING_PATHWAY	11	0.16335	0.93935	1			8	3
GO_CELL_CELL_SIGNALING	9	0.19697	0.8909	1			7	2
GO_B_CELL_PROLIFERATION	1	0.94595	0.14105	1			1	0
GO_REGULATION_OF_VOLTAGE_GATED_CALCIUM_CHANNEL_ACTIVITY	2	0.72603	0.15477	1			2	0
GO_REGULATION_OF_TRANSFERASE_ACTIVITY	7	0.41794	0.21243	1			5	2
GO_CELL_CYCLE_ARREST	5	0.25714	0.87505	1			3	2
GO_ORGANOPHOSPHATE_METABOLIC_PROCESS	4	0.54141	0.18305	1			4	0
GO_INTRACELLULAR_STEROID_HORMONE_RECEPTOR_SIGNALING_PATHWAY	1	0.95946	0.11171	1			1	0
GO_REGULATION_OF_WNT_SIGNALING_PATHWAY	4	0.4507	0.37855	1			4	0
GO_MALE_GAMETE_GENERATION	3	0.27899	0.95556	1			2	1
GO_REGULATION_OF_IMMUNE_RESPONSE	12	0.33343	0.20382	1			8	4
GO_LEUKOCYTE_DIFFERENTIATION	4	0.53159	0.20365	1			4	0
GO_PROTEIN_LOCALIZATION_TO_CELL_PERIPHERY	3	0.61111	0.18561	1			3	0
GO_REGULATION_OF_NEUROTRANSMITTER_LEVELS	2	0.38356	0.91779	1			2	0
GO_PEPTIDYL_ARGININE_MODIFICATION	1	0.95946	0.11171	1			1	0
GO_POSITIVE_REGULATION_OF_GENE_EXPRESSION	8	0.34283	0.35512	1			4	4
GO_REGULATION_OF_GROWTH	6	0.2332	0.87995	1			5	1
GO_B_CELL_DIFFERENTIATION	1	0.94595	0.14105	1			1	0
GO_SECRETION	6	0.38472	0.36473	1			5	1
GO_CELL_CELL_ADHESION	3	0.60148	0.1919	1			3	0
GO_POSITIVE_REGULATION_OF_RELEASE_OF_SEQUESTERED_CALCIUM_ION_INTO_CYTOSOL	1	0.94595	0.14105	1			1	0
GO_CHROMATIN_ASSEMBLY_OR_DISASSEMBLY	1	0.95946	0.11171	1			1	0
GO_ION_TRANSMEMBRANE_TRANSPORT	7	0.21832	0.88406	1			5	2
GO_REGULATION_OF_CELL_PROJECTION_ORGANIZATION	4	0.25352	0.9382	1			3	1
GO_LEUKOCYTE_PROLIFERATION	1	0.94595	0.14105	1			1	0
GO_CALCIUM_ION_IMPORT	2	0.34247	0.96261	1			2	0
GO_NEURAL_NUCLEUS_DEVELOPMENT	1	0.95946	0.11171	1			1	0
GO_SPHINGOLIPID_METABOLIC_PROCESS	2	0.36986	0.93226	1			2	0
GO_NEGATIVE_REGULATION_OF_LEUKOCYTE_MIGRATION	1	0.95946	0.11171	1			1	0
GO_CANONICAL_WNT_SIGNALING_PATHWAY	3	0.51469	0.34349	1			3	0
GO_ANTIGEN_PROCESSING_AND_PRESENTATION	3	0.51389	0.36099	1			3	0
GO_CELLULAR_AMIDE_METABOLIC_PROCESS	3	0.31944	0.89697	1			2	1
GO_CHROMATIN_DISASSEMBLY	1	0.95946	0.11171	1			1	0
GO_SUBSTANTIA_NIGRA_DEVELOPMENT	1	0.95946	0.11171	1			1	0
GO_MIDBRAIN_DEVELOPMENT	1	0.95946	0.11171	1			1	0
GO_AMIDE_BIOSYNTHETIC_PROCESS	3	0.31944	0.89697	1			2	1
GO_FC_RECEPTOR_SIGNALING_PATHWAY	6	0.24588	0.85141	1			4	2
GO_POSITIVE_REGULATION_OF_CELL_CYCLE_PROCESS	3	0.31703	0.89894	1			1	2
GO_CELLULAR_LIPID_CATABOLIC_PROCESS	2	0.38356	0.91779	1			2	0
GO_REGULATION_OF_CALCIUM_ION_TRANSPORT_INTO_CYTOSOL	1	0.94595	0.14105	1			1	0
GO_NEGATIVE_REGULATION_OF_CELL_DEATH	4	0.27174	0.89953	1			2	2
GO_ACTIVATION_OF_IMMUNE_RESPONSE	12	0.33343	0.20382	1			8	4
GO_POSITIVE_REGULATION_OF_CALCIUM_ION_TRANSPORT_INTO_CYTOSOL	1	0.94595	0.14105	1			1	0
GO_NEGATIVE_REGULATION_OF_RESPONSE_TO_CYTOKINE_STIMULUS	1	0.95946	0.11171	1			1	0
GO_CELL_SURFACE_RECEPTOR_SIGNALING_PATHWAY_INVOLVED_IN_CELL_CELL_SIGNALING	4	0.4507	0.37855	1			4	0
GO_INTERSPECIES_INTERACTION_BETWEEN_ORGANISMS	6	0.24189	0.85921	1			4	2
GO_POSITIVE_REGULATION_OF_PROTEIN_MODIFICATION_PROCESS	8	0.20212	0.8896	1			5	3
GO_INTRACELLULAR_RECEPTOR_SIGNALING_PATHWAY	3	0.60043	0.19229	1			2	1
GO_NEGATIVE_REGULATION_OF_DEVELOPMENTAL_PROCESS	5	0.25714	0.87505	1			3	2
GO_REGULATION_OF_CHEMOTAXIS	4	0.27826	0.88923	1			3	1
GO_LIPID_CATABOLIC_PROCESS	2	0.38356	0.91779	1			2	0
GO_MATURE_B_CELL_DIFFERENTIATION	1	0.94595	0.14105	1			1	0
GO_CELL_PROJECTION_ORGANIZATION	5	0.25817	0.86444	1			4	1
GO_STEM_CELL_DIFFERENTIATION	3	0.30556	0.92293	1			2	1
GO_NEGATIVE_REGULATION_OF_LEUKOCYTE_CHEMOTAXIS	1	0.95946	0.11171	1			1	0
GO_LIPID_STORAGE	2	0.35616	0.95116	1			2	0
GO_REGULATION_OF_RELEASE_OF_SEQUESTERED_CALCIUM_ION_INTO_CYTOSOL	1	0.94595	0.14105	1			1	0
GO_REGULATION_OF_RESPONSE_TO_CYTOKINE_STIMULUS	1	0.95946	0.11171	1			1	0
GO_LIPID_LOCALIZATION	2	0.35616	0.95116	1			2	0
GO_REGULATION_OF_CELL_CYCLE_PROCESS	3	0.31703	0.89894	1			1	2
GO_IMMUNE_RESPONSE_REGULATING_CELL_SURFACE_RECEPTOR_SIGNALING_PATHWAY	10	0.29237	0.44386	1			7	3
GO_RECEPTOR_MEDIATED_ENDOCYTOSIS	1	1	0.031143	1			1	0
GO_POSITIVE_REGULATION_OF_IMMUNE_RESPONSE	12	0.33343	0.20382	1			8	4
GO_PROTEIN_LOCALIZATION_TO_NUCLEUS	2	0.36819	0.93447	1			1	1
GO_NEGATIVE_REGULATION_OF_WNT_SIGNALING_PATHWAY	4	0.4507	0.37855	1			4	0
GO_POSITIVE_REGULATION_OF_CELL_CYCLE	3	0.31703	0.89894	1			1	2
GO_NEGATIVE_REGULATION_OF_MULTICELLULAR_ORGANISMAL_PROCESS	5	0.25714	0.87505	1			4	1
GO_LYMPHOCYTE_ACTIVATION_INVOLVED_IN_IMMUNE_RESPONSE	1	0.94595	0.14105	1			1	0
GO_NEGATIVE_REGULATION_OF_CELL_DIFFERENTIATION	5	0.25714	0.87505	1			3	2
GO_REGULATION_OF_CATION_CHANNEL_ACTIVITY	2	0.72603	0.15477	1			2	0
GO_REGULATION_OF_GENE_EXPRESSION_EPIGENETIC	4	0.28129	0.88185	1			2	2
GO_PHAGOCYTOSIS	5	0.49664	0.17914	1			5	0
GO_NEGATIVE_REGULATION_OF_CELL_CYCLE	5	0.25714	0.87505	1			3	2
GO_CELL_GROWTH	4	0.27155	0.89953	1			3	1
GO_ANATOMICAL_STRUCTURE_HOMEOSTASIS	3	0.47622	0.44534	1			2	1
GO_INTRACELLULAR_ESTROGEN_RECEPTOR_SIGNALING_PATHWAY	1	0.95946	0.11171	1			1	0
GO_EXTRACELLULAR_STRUCTURE_ORGANIZATION	1	0.75676	0.51597	1			1	0
GO_B_CELL_ACTIVATION_INVOLVED_IN_IMMUNE_RESPONSE	1	0.94595	0.14105	1			1	0
GO_REGULATION_OF_STEM_CELL_DIFFERENTIATION	2	0.36819	0.93447	1			1	1
GO_BASOLATERAL_PLASMA_MEMBRANE	3	0.31239	0.90621	1			2	1
GO_SYNAPSE	4	0.53882	0.18714	1			4	0
GO_NEURON_PROJECTION	8	0.39969	0.20686	1			6	2
GO_MITOCHONDRIAL_PART	3	0.31944	0.89697	1			2	1
GO_MEMBRANE_PROTEIN_COMPLEX	7	0.36366	0.36098	1			6	1
GO_TRANSCRIPTIONALLY_ACTIVE_CHROMATIN	1	0.95946	0.11171	1			1	0
GO_MIDBODY	3	0.61918	0.1687	1			2	1
GO_PRESYNAPSE	2	0.72603	0.15477	1			2	0
GO_SPINDLE	3	0.29522	0.93413	1			1	2
GO_MEMBRANE_REGION	4	0.26977	0.90109	1			2	2
GO_PLASMA_MEMBRANE_PROTEIN_COMPLEX	4	0.52113	0.22231	1			4	0
GO_CARBOHYDRATE_BINDING	1	0.97297	0.083986	1			1	0
GO_HORMONE_RECEPTOR_BINDING	1	0.95946	0.11171	1			1	0
GO_ESTROGEN_RECEPTOR_BINDING	1	0.95946	0.11171	1			1	0
GO_PROTEIN_DIMERIZATION_ACTIVITY	1	0.95946	0.11171	1			1	0
GO_HYDROLASE_ACTIVITY_ACTING_ON_CARBON_NITROGEN_BUT_NOT_PEPTIDE_BONDS_IN_LINEAR_AMIDINES	1	0.95946	0.11171	1			1	0
GO_PROTEIN_HOMODIMERIZATION_ACTIVITY	1	0.95946	0.11171	1			1	0
GO_POLYSACCHARIDE_BINDING	1	0.97297	0.083986	1			1	0
GO_RAB_GTPASE_BINDING	1	0.82432	0.38296	1			1	0
GO_TRANSITION_METAL_ION_BINDING	7	0.20803	0.91171	1			6	1
GO_AMIDE_BINDING	4	0.27278	0.89798	1			3	1
GO_ALKALI_METAL_ION_BINDING	1	0.82432	0.38296	1			1	0
GO_LIPASE_ACTIVATOR_ACTIVITY	2	0.34247	0.96261	1			2	0
GO_STEROID_HORMONE_RECEPTOR_BINDING	1	0.95946	0.11171	1			1	0
GO_HYDROLASE_ACTIVITY_HYDROLYZING_N_GLYCOSYL_COMPOUNDS	1	0.82432	0.38296	1			1	0
GO_POTASSIUM_ION_BINDING	1	0.82432	0.38296	1			1	0
GO_HYDROLASE_ACTIVITY_ACTING_ON_CARBON_NITROGEN_BUT_NOT_PEPTIDE_BONDS	1	0.95946	0.11171	1			1	0
GO_REGULATION_OF_CHROMATIN_ASSEMBLY_OR_DISASSEMBLY	1	0.95946	0.11171	1			1	0
GO_B_1_B_CELL_DIFFERENTIATION	1	0.94595	0.14105	1			1	0
GO_B_CELL_PROLIFERATION_INVOLVED_IN_IMMUNE_RESPONSE	1	0.94595	0.14105	1			1	0
GO_FC_RECEPTOR_MEDIATED_STIMULATORY_SIGNALING_PATHWAY	4	0.4507	0.37855	1			4	0
GO_IMMUNE_RESPONSE_REGULATING_SIGNALING_PATHWAY	12	0.33343	0.20382	1			8	4
GO_REGULATION_OF_SIGNALING_RECEPTOR_ACTIVITY	3	0.32701	0.8781	1			2	1
GO_PROTEIN_CONTAINING_COMPLEX_LOCALIZATION	3	0.30556	0.92293	1			2	1
GO_HISTONE_CITRULLINATION	1	0.95946	0.11171	1			1	0
GO_PEPTIDE_BIOSYNTHETIC_PROCESS	3	0.31944	0.89697	1			2	1
GO_CHROMATIN_MEDIATED_MAINTENANCE_OF_TRANSCRIPTION	1	0.95946	0.11171	1			1	0
GO_PROTEIN_COMPLEX_OLIGOMERIZATION	3	0.3265	0.87849	1			2	1
GO_PROTEIN_DE_ADP_RIBOSYLATION	1	0.82432	0.38296	1			1	0
GO_REGULATION_OF_CHEMOKINE_MEDIATED_SIGNALING_PATHWAY	1	0.95946	0.11171	1			1	0
GO_NEGATIVE_REGULATION_OF_CHEMOKINE_MEDIATED_SIGNALING_PATHWAY	1	0.95946	0.11171	1			1	0
GO_CELL_CELL_SIGNALING_BY_WNT	4	0.4507	0.37855	1			4	0
GO_REGULATION_OF_HIGH_VOLTAGE_GATED_CALCIUM_CHANNEL_ACTIVITY	2	0.72603	0.15477	1			2	0
GO_NEGATIVE_REGULATION_OF_CELL_MOTILITY	1	0.95946	0.11171	1			1	0
GO_NEGATIVE_REGULATION_OF_LYMPHOCYTE_MIGRATION	1	0.95946	0.11171	1			1	0
GO_AMYLOID_BETA_BINDING	1	0.75676	0.51597	1			1	0
GO_PROTEIN_ARGININE_DEIMINASE_ACTIVITY	1	0.95946	0.11171	1			1	0
GO_PHOSPHOLIPASE_ACTIVATOR_ACTIVITY	2	0.34247	0.96261	1			2	0
GO_NUCLEAR_RECEPTOR_BINDING	1	0.95946	0.11171	1			1	0
GO_NUCLEAR_HORMONE_RECEPTOR_BINDING	1	0.95946	0.11171	1			1	0
GO_PEPTIDE_BINDING	4	0.27278	0.89798	1			3	1
GO_RNA_POLYMERASE_II_SPECIFIC_DNA_BINDING_TRANSCRIPTION_FACTOR_BINDING	1	0.95946	0.11171	1			1	0
GO_DNA_BINDING_TRANSCRIPTION_FACTOR_BINDING	1	0.95946	0.11171	1			1	0
KEGG_REGULATION_OF_ACTIN_CYTOSKELETON	1	-0.93243			0.15602	0.83888	0	1
GO_POTASSIUM_ION_TRANSPORT	1	-0.93243			0.15602	0.83888	0	1
GO_ACTIN_FILAMENT_BUNDLE_ORGANIZATION	1	-0.93243			0.15602	0.83888	0	1
GO_RESPONSE_TO_ELECTRICAL_STIMULUS	1	-0.93243			0.15602	0.83888	0	1
GO_RESPONSE_TO_MUSCLE_STRETCH	1	-0.93243			0.15602	0.83888	0	1
GO_RESPONSE_TO_COLD	1	-0.93243			0.15602	0.83888	0	1
GO_SODIUM_ION_TRANSMEMBRANE_TRANSPORT	1	-0.93243			0.15602	0.83888	0	1
GO_CONTRACTILE_ACTIN_FILAMENT_BUNDLE_ASSEMBLY	1	-0.93243			0.15602	0.83888	0	1
GO_HYALURONAN_CATABOLIC_PROCESS	1	-0.93243			0.15602	0.83888	0	1
GO_MITOCHONDRIAL_TRANSPORT	1	-0.93243			0.15602	0.83888	0	1
GO_POSITIVE_REGULATION_OF_ACTION_POTENTIAL	1	-0.93243			0.15602	0.83888	0	1
GO_REGULATION_OF_MUSCLE_CONTRACTION	1	-0.93243			0.15602	0.83888	0	1
GO_CELL_MATRIX_ADHESION	1	-0.93243			0.15602	0.83888	0	1
GO_POSITIVE_REGULATION_OF_SODIUM_ION_TRANSPORT	1	-0.93243			0.15602	0.83888	0	1
GO_CELLULAR_RESPONSE_TO_INSULIN_STIMULUS	1	-0.93243			0.15602	0.83888	0	1
GO_REGULATION_OF_SODIUM_ION_TRANSPORT	1	-0.93243			0.15602	0.83888	0	1
GO_CELL_SUBSTRATE_ADHESION	1	-0.93243			0.15602	0.83888	0	1
GO_REGULATION_OF_ACTIN_FILAMENT_BASED_PROCESS	1	-0.93243			0.15602	0.83888	0	1
GO_CELLULAR_MONOVALENT_INORGANIC_CATION_HOMEOSTASIS	1	-0.93243			0.15602	0.83888	0	1
GO_CELLULAR_RESPONSE_TO_ELECTRICAL_STIMULUS	1	-0.93243			0.15602	0.83888	0	1
GO_REGULATION_OF_STRIATED_MUSCLE_CONTRACTION	1	-0.93243			0.15602	0.83888	0	1
GO_MITOCHONDRIAL_MEMBRANE_ORGANIZATION	1	-0.93243			0.15602	0.83888	0	1
GO_ADHERENS_JUNCTION_ASSEMBLY	1	-0.93243			0.15602	0.83888	0	1
GO_CELLULAR_RESPONSE_TO_OXYGEN_LEVELS	1	-0.93243			0.15602	0.83888	0	1
GO_REGULATION_OF_ADHERENS_JUNCTION_ORGANIZATION	1	-0.93243			0.15602	0.83888	0	1
GO_RESPONSE_TO_INSULIN	1	-0.93243			0.15602	0.83888	0	1
GO_REGULATION_OF_CARDIAC_MUSCLE_CONTRACTION_BY_CALCIUM_ION_SIGNALING	1	-0.93243			0.15602	0.83888	0	1
GO_RESPONSE_TO_OXYGEN_LEVELS	1	-0.93243			0.15602	0.83888	0	1
GO_POSITIVE_REGULATION_OF_MUSCLE_HYPERTROPHY	1	-0.93243			0.15602	0.83888	0	1
GO_REGULATION_OF_THE_FORCE_OF_HEART_CONTRACTION	1	-0.93243			0.15602	0.83888	0	1
GO_MUSCLE_ADAPTATION	1	-0.93243			0.15602	0.83888	0	1
GO_ACTOMYOSIN_STRUCTURE_ORGANIZATION	1	-0.93243			0.15602	0.83888	0	1
GO_CELLULAR_RESPONSE_TO_EPINEPHRINE_STIMULUS	1	-0.93243			0.15602	0.83888	0	1
GO_CELLULAR_SODIUM_ION_HOMEOSTASIS	1	-0.93243			0.15602	0.83888	0	1
GO_REGULATION_OF_MUSCLE_HYPERTROPHY	1	-0.93243			0.15602	0.83888	0	1
GO_POSITIVE_REGULATION_OF_SODIUM_ION_TRANSMEMBRANE_TRANSPORT	1	-0.93243			0.15602	0.83888	0	1
GO_MAINTENANCE_OF_CELL_POLARITY	1	-0.93243			0.15602	0.83888	0	1
GO_REGULATION_OF_ACTION_POTENTIAL	1	-0.93243			0.15602	0.83888	0	1
GO_SODIUM_ION_HOMEOSTASIS	1	-0.93243			0.15602	0.83888	0	1
GO_CELL_SUBSTRATE_JUNCTION_ASSEMBLY	1	-0.93243			0.15602	0.83888	0	1
GO_RESPONSE_TO_PH	1	-0.93243			0.15602	0.83888	0	1
GO_REGULATION_OF_CELL_SUBSTRATE_ADHESION	1	-0.93243			0.15602	0.83888	0	1
GO_REGULATION_OF_ACTIN_FILAMENT_BUNDLE_ASSEMBLY	1	-0.93243			0.15602	0.83888	0	1
GO_CELLULAR_RESPONSE_TO_ANTIBIOTIC	1	-0.93243			0.15602	0.83888	0	1
GO_REGULATION_OF_PH	1	-0.93243			0.15602	0.83888	0	1
GO_CELLULAR_RESPONSE_TO_PH	1	-0.93243			0.15602	0.83888	0	1
GO_MITOCHONDRION_ORGANIZATION	1	-0.93243			0.15602	0.83888	0	1
GO_MUSCLE_HYPERTROPHY	1	-0.93243			0.15602	0.83888	0	1
GO_MONOVALENT_INORGANIC_CATION_HOMEOSTASIS	1	-0.93243			0.15602	0.83888	0	1
GO_REGULATION_OF_SODIUM_ION_TRANSMEMBRANE_TRANSPORTER_ACTIVITY	1	-0.93243			0.15602	0.83888	0	1
GO_REGULATION_OF_CELL_MATRIX_ADHESION	1	-0.93243			0.15602	0.83888	0	1
GO_RESPONSE_TO_EPINEPHRINE	1	-0.93243			0.15602	0.83888	0	1
GO_RESPONSE_TO_ANTIBIOTIC	1	-0.93243			0.15602	0.83888	0	1
GO_RESPONSE_TO_ACIDIC_PH	1	-0.93243			0.15602	0.83888	0	1
GO_REGULATION_OF_CARDIAC_MUSCLE_CONTRACTION	1	-0.93243			0.15602	0.83888	0	1
GO_REGULATION_OF_MUSCLE_SYSTEM_PROCESS	1	-0.93243			0.15602	0.83888	0	1
GO_ESTABLISHMENT_OR_MAINTENANCE_OF_CELL_POLARITY	1	-0.93243			0.15602	0.83888	0	1
GO_INOSITOL_PHOSPHATE_MEDIATED_SIGNALING	1	-0.93243			0.15602	0.83888	0	1
GO_REGULATION_OF_MEMBRANE_PERMEABILITY	1	-0.93243			0.15602	0.83888	0	1
GO_AMINOGLYCAN_CATABOLIC_PROCESS	1	-0.93243			0.15602	0.83888	0	1
GO_REGULATION_OF_MUSCLE_ADAPTATION	1	-0.93243			0.15602	0.83888	0	1
GO_CELLULAR_RESPONSE_TO_MECHANICAL_STIMULUS	1	-0.93243			0.15602	0.83888	0	1
GO_RESPONSE_TO_MECHANICAL_STIMULUS	1	-0.93243			0.15602	0.83888	0	1
GO_SODIUM_ION_TRANSPORT	1	-0.93243			0.15602	0.83888	0	1
GO_REGULATION_OF_SODIUM_ION_TRANSMEMBRANE_TRANSPORT	1	-0.93243			0.15602	0.83888	0	1
GO_CELLULAR_RESPONSE_TO_ABIOTIC_STIMULUS	1	-0.93243			0.15602	0.83888	0	1
GO_POSITIVE_REGULATION_OF_SODIUM_ION_TRANSMEMBRANE_TRANSPORTER_ACTIVITY	1	-0.93243			0.15602	0.83888	0	1
GO_CELL_CELL_CONTACT_ZONE	1	-0.93243			0.15602	0.83888	0	1
GO_CATION_TRANSPORTING_ATPASE_COMPLEX	1	-0.93243			0.15602	0.83888	0	1
GO_INTERCALATED_DISC	1	-0.93243			0.15602	0.83888	0	1
GO_ATPASE_COMPLEX	1	-0.93243			0.15602	0.83888	0	1
GO_PROTEIN_PHOSPHATASE_BINDING	1	-0.93243			0.15602	0.83888	0	1
GO_PHOSPHATIDYLINOSITOL_4_5_BISPHOSPHATE_BINDING	1	-0.93243			0.15602	0.83888	0	1
GO_PHOSPHATIDYLINOSITOL_PHOSPHATE_BINDING	1	-0.93243			0.15602	0.83888	0	1
GO_SOLUTE_PROTON_ANTIPORTER_ACTIVITY	1	-0.93243			0.15602	0.83888	0	1
GO_CATION_CATION_ANTIPORTER_ACTIVITY	1	-0.93243			0.15602	0.83888	0	1
GO_ANTIPORTER_ACTIVITY	1	-0.93243			0.15602	0.83888	0	1
GO_CALCIUM_DEPENDENT_PROTEIN_BINDING	1	-0.93243			0.15602	0.83888	0	1
GO_PHOSPHATIDYLINOSITOL_BINDING	1	-0.93243			0.15602	0.83888	0	1
GO_ION_ANTIPORTER_ACTIVITY	1	-0.93243			0.15602	0.83888	0	1
GO_PHOSPHATASE_BINDING	1	-0.93243			0.15602	0.83888	0	1
GO_ACTIVE_TRANSMEMBRANE_TRANSPORTER_ACTIVITY	1	-0.93243			0.15602	0.83888	0	1
GO_PHOSPHATIDYLINOSITOL_BISPHOSPHATE_BINDING	1	-0.93243			0.15602	0.83888	0	1
GO_SOLUTE_CATION_ANTIPORTER_ACTIVITY	1	-0.93243			0.15602	0.83888	0	1
GO_SECONDARY_ACTIVE_TRANSMEMBRANE_TRANSPORTER_ACTIVITY	1	-0.93243			0.15602	0.83888	0	1
GO_MONOVALENT_CATION_PROTON_ANTIPORTER_ACTIVITY	1	-0.93243			0.15602	0.83888	0	1
GO_SODIUM_ION_TRANSMEMBRANE_TRANSPORTER_ACTIVITY	1	-0.93243			0.15602	0.83888	0	1
GO_SODIUM_ION_EXPORT_ACROSS_PLASMA_MEMBRANE	1	-0.93243			0.15602	0.83888	0	1
GO_RESPONSE_TO_PEPTIDE_HORMONE	1	-0.93243			0.15602	0.83888	0	1
GO_CELLULAR_RESPONSE_TO_COLD	1	-0.93243			0.15602	0.83888	0	1
GO_CELLULAR_RESPONSE_TO_PEPTIDE_HORMONE_STIMULUS	1	-0.93243			0.15602	0.83888	0	1
GO_CELLULAR_RESPONSE_TO_ACIDIC_PH	1	-0.93243			0.15602	0.83888	0	1
GO_RESPONSE_TO_CATECHOLAMINE	1	-0.93243			0.15602	0.83888	0	1
GO_REGULATION_OF_CARDIAC_MUSCLE_CELL_MEMBRANE_POTENTIAL	1	-0.93243			0.15602	0.83888	0	1
GO_CALCINEURIN_MEDIATED_SIGNALING	1	-0.93243			0.15602	0.83888	0	1
GO_SODIUM_ION_IMPORT_ACROSS_PLASMA_MEMBRANE	1	-0.93243			0.15602	0.83888	0	1
GO_POSITIVE_REGULATION_OF_THE_FORCE_OF_HEART_CONTRACTION	1	-0.93243			0.15602	0.83888	0	1
GO_IMPORT_ACROSS_PLASMA_MEMBRANE	1	-0.93243			0.15602	0.83888	0	1
GO_INORGANIC_ION_IMPORT_ACROSS_PLASMA_MEMBRANE	1	-0.93243			0.15602	0.83888	0	1
GO_REGULATION_OF_CALCINEURIN_MEDIATED_SIGNALING	1	-0.93243			0.15602	0.83888	0	1
GO_POSITIVE_REGULATION_OF_CALCINEURIN_MEDIATED_SIGNALING	1	-0.93243			0.15602	0.83888	0	1
GO_REGULATION_OF_ACTOMYOSIN_STRUCTURE_ORGANIZATION	1	-0.93243			0.15602	0.83888	0	1
GO_REGULATION_OF_ACTIN_FILAMENT_ORGANIZATION	1	-0.93243			0.15602	0.83888	0	1
GO_EXPORT_ACROSS_PLASMA_MEMBRANE	1	-0.93243			0.15602	0.83888	0	1
GO_REGULATION_OF_SUPRAMOLECULAR_FIBER_ORGANIZATION	1	-0.93243			0.15602	0.83888	0	1
GO_POSITIVE_REGULATION_OF_MEMBRANE_PERMEABILITY	1	-0.93243			0.15602	0.83888	0	1
GO_ATPASE_DEPENDENT_TRANSMEMBRANE_TRANSPORT_COMPLEX	1	-0.93243			0.15602	0.83888	0	1
GO_POTASSIUM_ION_TRANSMEMBRANE_TRANSPORTER_ACTIVITY	1	-0.93243			0.15602	0.83888	0	1
GO_POTASSIUM_ION_ANTIPORTER_ACTIVITY	1	-0.93243			0.15602	0.83888	0	1
GO_PROTEIN_PHOSPHATASE_2B_BINDING	1	-0.93243			0.15602	0.83888	0	1
GO_PROTEIN_CONTAINING_COMPLEX_SCAFFOLD_ACTIVITY	1	-0.93243			0.15602	0.83888	0	1
GO_DRUG_BINDING	7	-0.40106			0.21858	0.84122	2	5
GO_ADENYL_NUCLEOTIDE_BINDING	7	-0.40106			0.21858	0.84122	2	5
GO_POSITIVE_REGULATION_OF_CELLULAR_COMPONENT_ORGANIZATION	3	-0.58333			0.22539	0.84583	1	2
KEGG_PEROXISOME	1	-0.91892			0.18169	0.84639	0	1
GO_PEROXISOME_ORGANIZATION	1	-0.91892			0.18169	0.84639	0	1
GO_PROTEIN_TARGETING	1	-0.91892			0.18169	0.84639	0	1
GO_PROTEIN_TARGETING_TO_MEMBRANE	1	-0.91892			0.18169	0.84639	0	1
GO_PROTEIN_STABILIZATION	1	-0.91892			0.18169	0.84639	0	1
GO_REGULATION_OF_PROTEIN_STABILITY	1	-0.91892			0.18169	0.84639	0	1
GO_NEGATIVE_REGULATION_OF_BINDING	1	-0.91892			0.18169	0.84639	0	1
GO_PEROXISOMAL_TRANSPORT	1	-0.91892			0.18169	0.84639	0	1
GO_MICROBODY_MEMBRANE	1	-0.91892			0.18169	0.84639	0	1
GO_CELL_PROJECTION_MEMBRANE	1	-0.91892			0.18169	0.84639	0	1
GO_MICROBODY	1	-0.91892			0.18169	0.84639	0	1
GO_BRUSH_BORDER	1	-0.91892			0.18169	0.84639	0	1
GO_CLUSTER_OF_ACTIN_BASED_CELL_PROJECTIONS	1	-0.91892			0.18169	0.84639	0	1
GO_MICROBODY_PART	1	-0.91892			0.18169	0.84639	0	1
GO_BRUSH_BORDER_MEMBRANE	1	-0.91892			0.18169	0.84639	0	1
GO_SIGNAL_SEQUENCE_BINDING	1	-0.91892			0.18169	0.84639	0	1
GO_ATPASE_BINDING	1	-0.91892			0.18169	0.84639	0	1
GO_PROTEIN_N_TERMINUS_BINDING	1	-0.91892			0.18169	0.84639	0	1
GO_PEROXISOMAL_MEMBRANE_TRANSPORT	1	-0.91892			0.18169	0.84639	0	1
GO_PEROXISOME_FISSION	1	-0.91892			0.18169	0.84639	0	1
GO_PROTEIN_IMPORT_INTO_PEROXISOME_MEMBRANE	1	-0.91892			0.18169	0.84639	0	1
GO_CHAPERONE_MEDIATED_PROTEIN_TRANSPORT	1	-0.91892			0.18169	0.84639	0	1
GO_PEROXISOME_TARGETING_SEQUENCE_BINDING	1	-0.91892			0.18169	0.84639	0	1
GO_CELLULAR_RESPONSE_TO_HORMONE_STIMULUS	4	-0.51387			0.22343	0.8529	1	3
GO_RESPONSE_TO_HORMONE	4	-0.51387			0.22343	0.8529	1	3
GO_NEGATIVE_REGULATION_OF_MITOTIC_CELL_CYCLE	2	-0.69863			0.20947	0.85871	0	2
GO_TRANSPORTER_ACTIVITY	8	-0.37759			0.22454	0.86205	4	4
GO_ESTABLISHMENT_OF_PROTEIN_LOCALIZATION_TO_ORGANELLE	3	-0.54365			0.28316	0.88144	1	2
GO_REGULATION_OF_T_CELL_RECEPTOR_SIGNALING_PATHWAY	1	-0.86486			0.29433	0.88316	0	1
GO_POSITIVE_REGULATION_OF_DNA_BIOSYNTHETIC_PROCESS	1	-0.86486			0.29433	0.88316	0	1
GO_POSITIVE_REGULATION_OF_ENDOTHELIAL_CELL_CHEMOTAXIS	1	-0.86486			0.29433	0.88316	0	1
GO_REGULATION_OF_HISTONE_DEACETYLATION	1	-0.86486			0.29433	0.88316	0	1
GO_POSITIVE_REGULATION_OF_CREB_TRANSCRIPTION_FACTOR_ACTIVITY	1	-0.86486			0.29433	0.88316	0	1
GO_REGULATION_OF_PROTEIN_DEACETYLATION	1	-0.86486			0.29433	0.88316	0	1
GO_MACROMOLECULE_DEACYLATION	1	-0.86486			0.29433	0.88316	0	1
GO_VASCULAR_ENDOTHELIAL_GROWTH_FACTOR_RECEPTOR_SIGNALING_PATHWAY	1	-0.86486			0.29433	0.88316	0	1
GO_MORPHOGENESIS_OF_AN_ENDOTHELIUM	1	-0.86486			0.29433	0.88316	0	1
GO_POSITIVE_REGULATION_OF_HISTONE_DEACETYLATION	1	-0.86486			0.29433	0.88316	0	1
GO_RESPONSE_TO_FIBROBLAST_GROWTH_FACTOR	1	-0.86486			0.29433	0.88316	0	1
GO_REGULATION_OF_FIBROBLAST_GROWTH_FACTOR_RECEPTOR_SIGNALING_PATHWAY	1	-0.86486			0.29433	0.88316	0	1
GO_REGULATION_OF_VASCULAR_ENDOTHELIAL_GROWTH_FACTOR_RECEPTOR_SIGNALING_PATHWAY	1	-0.86486			0.29433	0.88316	0	1
GO_POSITIVE_REGULATION_OF_ANTIGEN_RECEPTOR_MEDIATED_SIGNALING_PATHWAY	1	-0.86486			0.29433	0.88316	0	1
GO_FIBROBLAST_GROWTH_FACTOR_RECEPTOR_SIGNALING_PATHWAY	1	-0.86486			0.29433	0.88316	0	1
GO_POSITIVE_REGULATION_OF_PROTEIN_DEACETYLATION	1	-0.86486			0.29433	0.88316	0	1
GO_SPHINGOLIPID_BIOSYNTHETIC_PROCESS	1	-0.86486			0.29433	0.88316	0	1
GO_POSITIVE_REGULATION_OF_INTERLEUKIN_2_PRODUCTION	1	-0.86486			0.29433	0.88316	0	1
GO_REGULATION_OF_ENDOTHELIAL_CELL_CHEMOTAXIS	1	-0.86486			0.29433	0.88316	0	1
GO_POSITIVE_REGULATION_OF_VASCULAR_ENDOTHELIAL_GROWTH_FACTOR_RECEPTOR_SIGNALING_PATHWAY	1	-0.86486			0.29433	0.88316	0	1
GO_MEMBRANE_LIPID_BIOSYNTHETIC_PROCESS	1	-0.86486			0.29433	0.88316	0	1
GO_PROTEIN_KINASE_C_BINDING	1	-0.86486			0.29433	0.88316	0	1
[truncated: 957 more rows]
